# Supplementary material for: Genomic insight into the scale specialization of the biological control agent Novius pumilus (Weise, 1892)
Source: BMC Genomics. 2022 Jan 31;23:90. doi: 10.1186/s12864-022-08299-w (PMC8805230; doi:10.1186/s12864-022-08299-w)
Supplement: Supplementary file 1 — Additional file 1: Table S1. Completeness of genome/gene set of each insect species in this study were assessed by applying the Benchmarking Universal Single-Copy Orthologs (BUSCO, Insecta set) pipeline and the expansion/contraction of gene copy numbers of orthogroups in 14 species. Table S2. Functional annotation of the gene set predicted from the genome of Novius pumilus. [file 12864_2022_8299_MOESM1_ESM.xlsx]

## Sheet: Table S1
Table S1. Completeness of genome/gene set of each insect species in this study were assessed by applying the Benchmarking Universal Single-Copy Orthologs (BUSCO, Insecta set) pipeline and the expansion/contraction of gene copy numbers of orthogroups in 14 species.
Species	Main food	Expansions	Contractions	Rapidly evolving families	Busco vaule of genome				Busco vaule of protein
					C[S+D]	F	M	n	C[S+D]	F	M	n
Agrilus planipennis Fairmaire, 1888	Fraxinus spp., Chionanthus virginicus, Olea europaea, (Lamiales: Oleaceae)	1555	12012	19	1335(97.7%[S:91.0%,D:6.7%])	9(0.7%)	23(1.6%)	1367	1333(97.5%[S:91.0%,D:6.5%])	16(1.2%)	18(1.3%)	1367
Photinus pyralis (Linnaeus, 1767)	other insects, earthworms, snails	3044	10698	82	1349(98.7%[S:89.8%,D:8.9%])	8(0.6%)	10(0.7%)	1367	1354(99.1%[S:85.7%,D:13.4%])	2(0.1%)	11(0.8%)	1367
Nicrophorus vespilloides Herbst, 1783	small vertebrate carcasses	773	10926	31	1360(99.5%[S:98.0%,D:1.5%])	3(0.2%)	4(0.3%)	1367	1365(99.9%[S:98.5%,D:1.4%])	1(0.1%)	1(0.0%)	1367
Onthophagus taurus (Schreber, 1759)	cattle dung	1273	10672	41	1361(99.6%[S:96.9%,D:2.7%])	2(0.1%)	4(0.3%)	1367	1363(99.7%[S:96.7%,D:3.0%])	1(0.1%)	3(0.2%)	1367
Novius pumilus (Weise, 1892)	cottony cushion scale (Icerya)	1103	8221	11	1337(97.8%[S:95.5%,D:2.3%])	7(0.5%)	23(1.7%)	1367	1314(96.1%[S:94.1%,D:2.0%])	20(1.5%)	33(2.4%)	1367
Cryptolaemus montrouzieri Mulsant, 1850	mealybugs, whiteflies, aphids, lepidopteran eggs, artificial diets	2093	5681	65	1328(97.1%[S:96.0%,D:1.1%])	10(0.7%)	29(2.2%)	1367	1289(94.3%[S:92.9%,D:1.4%])	51(3.7%)	27(2.0%)	1367
Harmonia axyridis (Pallas, 1773)	aphids, scale insects, Thysanura species, mites, lepidopteran eggs, grapes, moths, pollen, artificial diets	1263	5679	46	1270(92.9%[S:90.5%,D:2.4%])	19(1.4%)	78(5.7%)	1367	1259(92.1%[S:89.3%,D:2.8%])	34(2.5%)	74(5.4%)	1367
Coccinella septempunctata Linnaeus, 1758	aphids, scale insects, pollen	3062	3984	52	1301(95.2%[S:89.4%,D:5.8%])	29(2.1%)	37(2.7%)	1367	1307(95.6%[S:88.7%,D:6.9%])	31(2.3%)	29(2.1%)	1367
Propylea japonica (Thunberg)	aphids, planthoppers, whiteflies, lepidopteran eggs, pollen, artificial diets	7001	2659	224	1291(94.5%[S:88.4%,D:6.1%])	13(1.0%)	63(4.5%)	1367	1263(92.3%[S:72.3%,D:20.0%])	37(2.7%)	67(5.0%)	1367
Tribolium castaneum (Herbst, 1797)	stored products and their by-products, processed foods, the germ of the grains in wheat	677	3151	20	1356(99.2%[S:98.8%,D:0.4%])	6(0.4%)	5(0.4%)	1367	1341(98.1%[S:97.7%,D:0.4%])	3(0.2%)	23(1.7%)	1367
Aethina tumida Murray, 1867	pollen, honey, bee brood	1787	2551	18	1316(96.3%[S:89.0%,D:7.3%])	26(1.9%)	25(1.8%)	1367	1352(98.9%[S:89.1%,D:9.8%])	6(0.4%)	9(0.7%)	1367
Dendroctonus ponderosae (Hopkins, 1902)	wood, bark, stems, plant fluids, fungus	1317	2368	14	1315(96.2%[S:92.2%,D:4.0%])	22(1.6%)	30(2.2%)	1367	1343(98.2%[S:92.8%,D:5.5%])	10(0.7%)	14(2.0%)	1367
Anoplophora glabripennis (Motschulsky, 1854)	hardwood trees: poplar in their native habitat; birch, chestnut, green ash, maple in USA	1119	1193	69	1349(98.7%[S:96.8%,D:1.9%])	8(0.6%)	10(0.7%)	1367	1357(99.2%[S:97.4%,D:1.8%])	6(0.4%)	4(0.4%)	1367
Leptinotarsa decemlineata Say, 1824	leaves of Solanum plants, tomatoes, peppers, tobacco	1369	1407	26	1259(92.1%[S:91.2%,D:0.9%])	57(4.2%)	51(3.7%)	1367	1299(95.0%[S:93.9%,D:1.1%])	35(2.6%)	33(2.4%)	1367
Note: S: Complete and single-copy; D: Complete and duplicated; F: Fragmented; M: Missing

## Sheet: Table S2
Table S2. Functional annotation of the gene set predicted from the genome of Novius pumilus.
Sequence ID	Parent Gene	Gene Structure	Name	Product	BUSCO	EggNog	COG	InterPro	PFAM	GO Terms	CAZy	MEROPS	SECRETED	TransMembrane	KEGG EC	KEGG Pathway	KEGG KO	Reactome	MetaCyc	UniProt	NR	Subcellular Location
Npum_000001-T1	Npum_000001	scaffold_1,+,1 exons,0 CDS:1500-1570 np		tRNA-Tyr
Npum_000002-T1	Npum_000002	scaffold_1,-,7 exons,7 CDS:2015-2097 np,2098-2259,7469-7789,24215-24350,25213-25380,28296-28658,28716-28801,47712-48185,48186-48222 np				ENOG5041X92:endocytosis	T:Signal transduction mechanisms	IPR001060:FCH domain;IPR027267:AH/BAR domain superfamily;IPR028535:Nostrin;IPR031160:F-BAR domain	PF00611:Fes/CIP4, and EFC/F-BAR homology domain	GO:0000003:BP:reproduction;GO:0002009:BP:morphogenesis of an epithelium;GO:0002064:BP:epithelial cell development;GO:0002065:BP:columnar/cuboidal epithelial cell differentiation;GO:0002066:BP:columnar/cuboidal epithelial cell development;GO:0002165:BP:instar larval or pupal development;GO:0003006:BP:developmental process involved in reproduction;GO:0003674:MF:molecular_function;GO:0005488:MF:bind…							ko:K20126:NOSTRIN, nostrin	R-HSA-203641:NOSTRIN mediated eNOS trafficking		Q8IVI9:Nostrin	RZB39528.1:nostrin [Asbolus verrucosus]
Npum_000003-T1	Npum_000003	scaffold_1,+,2 exons,2 CDS:107036-107209,107311-107910																			XP_023025320.1:uncharacterized protein LOC111513351 [Leptinotarsa decemlineata]
Npum_000004-T1	Npum_000004	scaffold_1,-,6 exons,6 CDS:121596-121947 np,121948-122033,122109-122265,122520-122555,123014-123102,123161-123257,123306-123374,123375-123743 np	Obp73a	odorant binding		ENOG504205H:odorant binding	S:Function unknown	IPR036728:Pheromone/general odorant binding protein superfamily;IPR006170:Pheromone/general odorant binding protein	PF01395:PBP/GOBP family	GO:0005549:MF:odorant binding;GO:0003008:BP:system process;GO:0003674:MF:molecular_function;GO:0005488:MF:binding;GO:0005575:CC:cellular_component;GO:0005576:CC:extracellular region;GO:0007600:BP:sensory perception;GO:0007606:BP:sensory perception of chemical stimulus;GO:0008150:BP:biological_process;GO:0032501:BP:multicellular organismal process;GO:0050877:BP:nervous system process			SignalP(1-21,cutsite=CSA-QE,prob=0.8977)							Q7Q5L4:General odorant-binding protein 70	RZC41732.1:uncharacterized protein BDFB_004472, partial [Asbolus verrucosus]	SP(1-19,cutsite=AKC-SA,prob=0.4859)
Npum_000005-T1	Npum_000005	scaffold_1,+,2 exons,2 CDS:124571-124679 np,124680-124941,125344-126581				ENOG5041YY6:Structural constituent of cuticle	S:Function unknown	IPR000618:Insect cuticle protein	PF00379:Insect cuticle protein	GO:0042302:MF:structural constituent of cuticle;GO:0003674:MF:molecular_function;GO:0005198:MF:structural molecule activity;GO:0005214:MF:structural constituent of chitin-based cuticle;GO:0005575:CC:cellular_component;GO:0005576:CC:extracellular region;GO:0007275:BP:multicellular organism development;GO:0008010:MF:structural constituent of chitin-based larval cuticle;GO:0008150:BP:biological_proc…				1 (i21-37o)							XP_018334535.1:uncharacterized protein LOC108743462 [Agrilus planipennis]
Npum_000006-T1	Npum_000006	scaffold_1,-,1 exons,1 CDS:132023-132493				ENOG5042302															XP_028147068.1:uncharacterized protein LOC114340518 [Diabrotica virgifera virgifera]
Npum_000007-T1	Npum_000007	scaffold_1,+,8 exons,8 CDS:159990-160148 np,160149-160261,160335-160405,167552-167681,168476-168932,169853-170134,170179-170336,170507-170699,170747-170998,170999-172769 np			EOG090R049Y:Alpha-D-phosphohexomutase, alpha/beta/alpha I/II/III	ENOG5041WXK:Catalyzes the conversion of GlcNAc-6-P into GlcNAc-1-P during the synthesis of uridine diphosphate UDP-GlcNAc, a sugar nucleotide critical to multiple glycosylation pathways including protein N- and O-glycosylation	G:Carbohydrate transport and metabolism	IPR016657:Phosphoacetylglucosamine mutase;IPR005844:Alpha-D-phosphohexomutase, alpha/beta/alpha domain I;IPR005843:Alpha-D-phosphohexomutase, C-terminal;IPR016066:Alpha-D-phosphohexomutase, conserved site;IPR016055:Alpha-D-phosphohexomutase, alpha/beta/alpha I/II/III;IPR036900:Alpha-D-phosphohexomutase, C-terminal domain superfamily	PF00408:Phosphoglucomutase/phosphomannomutase, C-terminal domain	GO:0004610:MF:phosphoacetylglucosamine mutase activity;GO:0005975:BP:carbohydrate metabolic process;GO:0016868:MF:intramolecular transferase activity, phosphotransferases;GO:0071704:BP:organic substance metabolic process;GO:0000287:MF:magnesium ion binding;GO:0001704:BP:formation of primary germ layer;GO:0001707:BP:mesoderm formation;GO:0005575:CC:cellular_component;GO:0005622:CC:intracellular an…					5.4.2.3:phosphoacetylglucosamine mutase;5.4.2.10:phosphoglucosamine mutase	map00520:Amino sugar and nucleotide sugar metabolism;map01100:Metabolic pathways;map01130	ko:K01836:PGM3, phosphoacetylglucosamine mutase [EC:5.4.2.3]	R-HSA-446210:Synthesis of UDP-N-acetyl-glucosamine	PWY-5514:UDP-N-acetyl-D-galactosamine biosynthesis II;PWY-6906:Chitin derivatives degradation;PWY-6749:CMP-legionaminate biosynthesis I	Q9CYR6:Phosphoacetylglucosamine mutase	XP_973346.2:PREDICTED: phosphoacetylglucosamine mutase [Tribolium castaneum]
Npum_000008-T1	Npum_000008	scaffold_1,-,1 exons,0 CDS:176678-176748 np		tRNA-Tyr
Npum_000009-T1	Npum_000009	scaffold_1,-,1 exons,0 CDS:176963-177017 np		tRNA-Tyr
Npum_000010-T1	Npum_000010	scaffold_1,+,1 exons,0 CDS:177223-177293 np		tRNA-Tyr
Npum_000011-T1	Npum_000011	scaffold_1,+,7 exons,7 CDS:186066-186177 np,186178-186359,186415-186577,186641-186991,187049-187153,187240-187287,187416-187460,188298-188459,188460-189336 np			EOG090R0DMK:Putative uncharacterized protein	ENOG5041TP7:Regulator of Vps4 activity in the MVB pathway	Z:Cytoskeleton	IPR005061:Vacuolar protein sorting-associated protein Ist1	PF03398:Regulator of Vps4 activity in the MVB pathway	GO:0015031:BP:protein transport;GO:0005575:CC:cellular_component;GO:0005622:CC:intracellular anatomical structure;GO:0005623:CC:obsolete cell;GO:0005737:CC:cytoplasm;GO:0005768:CC:endosome;GO:0006810:BP:transport;GO:0008150:BP:biological_process;GO:0012505:CC:endomembrane system;GO:0016192:BP:vesicle-mediated transport;GO:0016197:BP:endosomal transport;GO:0031410:CC:cytoplasmic vesicle;GO:0031982…						map04144:Endocytosis	ko:K19476:IST1, vacuolar protein sorting-associated protein IST1	R-HSA-6798695:Neutrophil degranulation		P53990:IST1 homolog	XP_018569365.1:IST1 homolog isoform X3 [Anoplophora glabripennis]
Npum_000012-T1	Npum_000012	scaffold_1,+,3 exons,2 CDS:213698-213705 np,213883-214181 np,214182-214416,214793-215757,215758-215999 np				ENOG5041VPX:Metal ion binding	K:Transcription	IPR013087:Zinc finger C2H2-type;IPR036236:Zinc finger C2H2 superfamily	PF00096:Zinc finger, C2H2 type;PF13894:C2H2-type zinc finger;PF13912:C2H2-type zinc finger;PF12874:Zinc-finger of C2H2 type	GO:0003676:MF:nucleic acid binding;GO:0000122:BP:negative regulation of transcription by RNA polymerase II;GO:0000976:MF:transcription regulatory region sequence-specific DNA binding;GO:0000977:MF:RNA polymerase II transcription regulatory region sequence-specific DNA binding;GO:0000981:MF:DNA-binding transcription factor activity, RNA polymerase II-specific;GO:0000982;GO:0001012;GO:0001067:MF:re…							ko:K09218			P31508:Escargot/snail protein homolog (Fragment)	XP_018575142.1:protein snail homolog Sna-like [Anoplophora glabripennis]
Npum_000013-T1	Npum_000013	scaffold_1,+,2 exons,2 CDS:306540-306691 np,306692-306922,310751-311578,311579-311822 np	LIMS1	LIM and senescent cell antigen-like-containing domain protein 1	EOG090R05C2:Zinc finger, LIM-type	ENOG5041VWV:LIM domain-containing protein	T:Signal transduction mechanisms;Z:Cytoskeleton	IPR001781:Zinc finger, LIM-type;IPR017351:LIM and senescent cell antigen-like-containing domain protein 1-like	PF00412:LIM domain	GO:0001700:BP:embryonic development via the syncytial blastoderm;GO:0001932:BP:regulation of protein phosphorylation;GO:0001933:BP:negative regulation of protein phosphorylation;GO:0002009:BP:morphogenesis of an epithelium;GO:0002165:BP:instar larval or pupal development;GO:0005575:CC:cellular_component;GO:0005623:CC:obsolete cell;GO:0005912:CC:adherens junction;GO:0005924:CC:obsolete cell-substr…										P48059:LIM and senescent cell antigen-like-containing domain protein 1	XP_028135252.1:LIM and senescent cell antigen-like-containing domain protein 1 isoform X2 [Diabrotica virgifera virgifera]
Npum_000014-T1	Npum_000014	scaffold_1,-,7 exons,7 CDS:311774-312332 np,312333-312583,312651-312784,313127-313335,313388-313589,313644-313748,315618-315894,331099-331117,331118-331484 np				ENOG5041UWP:binding. It is involved in the biological process described with	K:Transcription	IPR000003:Retinoid X receptor/HNF4;IPR001628:Zinc finger, nuclear hormone receptor-type;IPR001723:Nuclear hormone receptor;IPR000536:Nuclear hormone receptor, ligand-binding domain;IPR013088:Zinc finger, NHR/GATA-type;IPR035500:Nuclear hormone receptor-like domain superfamily	PF00104:Ligand-binding domain of nuclear hormone receptor;PF00105:Zinc finger, C4 type (two domains)	GO:0008270:MF:zinc ion binding;GO:0003677:MF:DNA binding;GO:0006355:BP:regulation of transcription, DNA-templated;GO:0005634:CC:nucleus;GO:0003707:MF:steroid hormone receptor activity;GO:0043565:MF:sequence-specific DNA binding;GO:0003700:MF:DNA-binding transcription factor activity;GO:0000003:BP:reproduction;GO:0000902:BP:cell morphogenesis;GO:0000904:BP:cell morphogenesis involved in differenti…						map03320:PPAR signaling pathway;map04151:PI3K-Akt signaling pathway;map04214:Apoptosis - fly;map04659:Th17 cell differentiation;map04919:Thyroid hormone signaling pathway;map04920:Adipocytokine signaling pathway;map04932:Non-alcoholic fatty liver disease;map04976:Bile secretion;map05160:Hepatitis C;map05200:Pathways in cancer;map05202:Transcriptional misregulation in cancer;map05216:Thyroid cance…	ko:K08524:RXRA, NR2B1, retinoid X receptor alpha;ko:K14030:NR2B4, usp, nuclear receptor subfamily 2 group B member 4	R-HSA-383280:Nuclear Receptor transcription pathway		Q5I7G2:Retinoic acid receptor RXR	BAP15929.1:ultraspiracle 2 isoform [Henosepilachna vigintioctopunctata]
Npum_000014-T2	Npum_000014	scaffold_1,-,7 exons,7 CDS:311774-312332 np,312333-312583,312651-312784,313127-313335,313388-313589,313644-313748,315618-315894,319562-319673,319674-320084 np				ENOG5041UWP:binding. It is involved in the biological process described with	K:Transcription	IPR000003:Retinoid X receptor/HNF4;IPR001628:Zinc finger, nuclear hormone receptor-type;IPR001723:Nuclear hormone receptor;IPR000536:Nuclear hormone receptor, ligand-binding domain;IPR013088:Zinc finger, NHR/GATA-type;IPR035500:Nuclear hormone receptor-like domain superfamily	PF00104:Ligand-binding domain of nuclear hormone receptor;PF00105:Zinc finger, C4 type (two domains)	GO:0008270:MF:zinc ion binding;GO:0003677:MF:DNA binding;GO:0006355:BP:regulation of transcription, DNA-templated;GO:0005634:CC:nucleus;GO:0003707:MF:steroid hormone receptor activity;GO:0043565:MF:sequence-specific DNA binding;GO:0003700:MF:DNA-binding transcription factor activity;GO:0000003:BP:reproduction;GO:0000902:BP:cell morphogenesis;GO:0000904:BP:cell morphogenesis involved in differenti…						map03320:PPAR signaling pathway;map04151:PI3K-Akt signaling pathway;map04214:Apoptosis - fly;map04659:Th17 cell differentiation;map04919:Thyroid hormone signaling pathway;map04920:Adipocytokine signaling pathway;map04932:Non-alcoholic fatty liver disease;map04976:Bile secretion;map05160:Hepatitis C;map05200:Pathways in cancer;map05202:Transcriptional misregulation in cancer;map05216:Thyroid cance…	ko:K08524:RXRA, NR2B1, retinoid X receptor alpha;ko:K14030:NR2B4, usp, nuclear receptor subfamily 2 group B member 4	R-HSA-383280:Nuclear Receptor transcription pathway		Q5I7G2:Retinoic acid receptor RXR	BAP15928.1:ultraspiracle 1 isoform [Henosepilachna vigintioctopunctata]
Npum_000015-T1	Npum_000015	scaffold_1,+,2 exons,2 CDS:334559-334741,336923-337069																			XP_023018264.1:TBC1 domain family member 24-like isoform X2 [Leptinotarsa decemlineata]
Npum_000016-T1	Npum_000016	scaffold_1,+,9 exons,8 CDS:336758-337140 np,337402-337474 np,337475-337657,340890-341024,341082-341286,342120-342475,342872-343213,349157-349315,351473-351690,352277-352421,352422-353242 np				ENOG5041V8Q:Rab GTPase activator activity. It is involved in the biological process described with regulation of Rab GTPase activity	U:Intracellular trafficking, secretion, and vesicular transport	IPR000195:Rab-GTPase-TBC domain;IPR006571:TLDc domain;IPR035969:Rab-GTPase-TBC domain superfamily	PF00566:Rab-GTPase-TBC domain;PF07534:TLD	GO:0003674:MF:molecular_function;GO:0005096:MF:GTPase activator activity;GO:0005575:CC:cellular_component;GO:0005622:CC:intracellular anatomical structure;GO:0005623:CC:obsolete cell;GO:0005737:CC:cytoplasm;GO:0007154:BP:cell communication;GO:0007267:BP:cell-cell signaling;GO:0007268:BP:chemical synaptic transmission;GO:0007274:BP:neuromuscular synaptic transmission;GO:0007275:BP:multicellular or…							ko:K21841:TBC1D24, TBC1 domain family member 24			Q9VIH7:GTPase-activating protein skywalker	XP_972217.2:PREDICTED: TBC1 domain family member 24 isoform X7 [Tribolium castaneum]
Npum_000016-T2	Npum_000016	scaffold_1,+,10 exons,8 CDS:336758-337140 np,337402-337474 np,337475-337657,340890-341024,341082-341286,342120-342475,342872-343213,349157-349315,351473-351690,351878-352022,352023-352083 np,352277-353242 np				ENOG5041V8Q:Rab GTPase activator activity. It is involved in the biological process described with regulation of Rab GTPase activity	U:Intracellular trafficking, secretion, and vesicular transport	IPR000195:Rab-GTPase-TBC domain;IPR006571:TLDc domain;IPR035969:Rab-GTPase-TBC domain superfamily	PF00566:Rab-GTPase-TBC domain;PF07534:TLD	GO:0003674:MF:molecular_function;GO:0005096:MF:GTPase activator activity;GO:0005575:CC:cellular_component;GO:0005622:CC:intracellular anatomical structure;GO:0005623:CC:obsolete cell;GO:0005737:CC:cytoplasm;GO:0007154:BP:cell communication;GO:0007267:BP:cell-cell signaling;GO:0007268:BP:chemical synaptic transmission;GO:0007274:BP:neuromuscular synaptic transmission;GO:0007275:BP:multicellular or…							ko:K21841:TBC1D24, TBC1 domain family member 24			Q9VIH7:GTPase-activating protein skywalker	XP_972217.2:PREDICTED: TBC1 domain family member 24 isoform X7 [Tribolium castaneum]
Npum_000017-T1	Npum_000017	scaffold_1,-,5 exons,5 CDS:353531-353809 np,353810-353952,354010-354207,354262-354483,354699-355064,358126-358186,358187-358324 np			EOG090R0KJU:Lysosome-associated membrane glycoprotein	ENOG50420HT:Lysosome-associated membrane glycoprotein (Lamp)	U:Intracellular trafficking, secretion, and vesicular transport	IPR002000:Lysosome-associated membrane glycoprotein	PF01299:Lysosome-associated membrane glycoprotein (Lamp)	GO:0016020:CC:membrane;GO:0000323:CC:lytic vacuole;GO:0005575:CC:cellular_component;GO:0005622:CC:intracellular anatomical structure;GO:0005623:CC:obsolete cell;GO:0005737:CC:cytoplasm;GO:0005764:CC:lysosome;GO:0005773:CC:vacuole;GO:0043226:CC:organelle;GO:0043227:CC:membrane-bounded organelle;GO:0043229:CC:intracellular organelle;GO:0043231:CC:intracellular membrane-bounded organelle;GO:0044424:…			SignalP(1-18,cutsite=VNG-TN,prob=0.8210)	1 (n5-16c23/24o294-316i)		map04140:Autophagy - animal;map04142:Lysosome;map04145:Phagosome;map05152:Tuberculosis	ko:K06528:LAMP1_2, CD107, lysosomal-associated membrane protein 1/2			P14562:Lysosome-associated membrane glycoprotein 1	RZC35818.1:lysosome-associated membrane glycoprotein 1 [Asbolus verrucosus]	SP(1-18,cutsite=VNG-TN,prob=0.8058)
Npum_000017-T2	Npum_000017	scaffold_1,-,6 exons,6 CDS:353248-353382 np,353383-353446,353814-353952,354010-354207,354262-354483,354699-355064,358126-358186,358187-358324 np			EOG090R0KJU:Lysosome-associated membrane glycoprotein	ENOG50420HT:Lysosome-associated membrane glycoprotein (Lamp)	U:Intracellular trafficking, secretion, and vesicular transport	IPR002000:Lysosome-associated membrane glycoprotein	PF01299:Lysosome-associated membrane glycoprotein (Lamp)	GO:0016020:CC:membrane;GO:0000323:CC:lytic vacuole;GO:0005575:CC:cellular_component;GO:0005622:CC:intracellular anatomical structure;GO:0005623:CC:obsolete cell;GO:0005737:CC:cytoplasm;GO:0005764:CC:lysosome;GO:0005773:CC:vacuole;GO:0043226:CC:organelle;GO:0043227:CC:membrane-bounded organelle;GO:0043229:CC:intracellular organelle;GO:0043231:CC:intracellular membrane-bounded organelle;GO:0044424:…			SignalP(1-18,cutsite=VNG-TN,prob=0.8210)	1 (n5-16c23/24o294-316i)		map04140:Autophagy - animal;map04142:Lysosome;map04145:Phagosome;map05152:Tuberculosis	ko:K06528:LAMP1_2, CD107, lysosomal-associated membrane protein 1/2			P14562:Lysosome-associated membrane glycoprotein 1	XP_017784482.1:PREDICTED: lysosome-associated membrane glycoprotein 1-like isoform X1 [Nicrophorus vespilloides]	SP(1-18,cutsite=VNG-TN,prob=0.8058)
Npum_000018-T1	Npum_000018	scaffold_1,+,5 exons,4 CDS:362200-362336 np,362337-362420,362521-362799,362860-363237,363310-363558,363559-363579 np,368088-368521 np			EOG090R02Q7:FAM76 protein	ENOG5041WHS:FAM76 protein	S:Function unknown	IPR032017:FAM76 protein;IPR029660:FAM76A	PF16046:FAM76 protein											Q5EA89:Protein FAM76A	XP_008194269.1:PREDICTED: protein FAM76A [Tribolium castaneum]
Npum_000019-T1	Npum_000019	scaffold_1,-,4 exons,4 CDS:382630-382651 np,382652-382893,382942-383211,383261-383504,383557-383649,383650-384214 np			EOG090R09HY:Pyridoxal phosphate (active vitamin B6) biosynthesis, pyridoxal kinase	ENOG5041WYF:Pyridoxal kinase activity. It is involved in the biological process described with pyridoxal 5'-phosphate salvage	G:Carbohydrate transport and metabolism	IPR004625:Pyridoxine kinase;IPR013749:Pyridoxamine kinase/Phosphomethylpyrimidine kinase;IPR029056:Ribokinase-like	PF08543:Phosphomethylpyrimidine kinase	GO:0009443:BP:pyridoxal 5'-phosphate salvage;GO:0008478:MF:pyridoxal kinase activity;GO:0003674:MF:molecular_function;GO:0003824:MF:catalytic activity;GO:0005575:CC:cellular_component;GO:0005622:CC:intracellular anatomical structure;GO:0005623:CC:obsolete cell;GO:0005737:CC:cytoplasm;GO:0005829:CC:cytosol;GO:0006081:BP:cellular aldehyde metabolic process;GO:0006725:BP:cellular aromatic compound m…					2.7.1.35:pyridoxal kinase	map00750:Vitamin B6 metabolism;map01100:Metabolic pathways	ko:K00868:pdxK, pdxY, pyridoxine kinase [EC:2.7.1.35]	R-HSA-6798695:Neutrophil degranulation;R-HSA-964975:Vitamins B6 activation to pyridoxal phosphate	PWY-7204:Pyridoxal 5'-phosphate salvage II (plants);PWY-7282:4-amino-2-methyl-5-diphosphomethylpyrimidine biosynthesis (yeast)	Q0II59:Pyridoxal kinase	XP_972953.1:PREDICTED: pyridoxal kinase [Tribolium castaneum]
Npum_000020-T1	Npum_000020	scaffold_1,+,1 exons,1 CDS:384424-384524 np,384525-386306,386307-387738 np			EOG090R02XN:NUC205	ENOG5041WCV:positive regulation of transcription of nucleolar large rRNA by RNA polymerase I	S:Function unknown													Q6INI5:Nucleolar protein 11	XP_008198996.1:PREDICTED: nucleolar protein 11 [Tribolium castaneum]
Npum_000021-T1	Npum_000021	scaffold_1,+,7 exons,7 CDS:398521-398651 np,398652-398747,401667-401835,401975-402288,402349-402504,402912-403107,403162-403356,403412-403539,403540-403679 np			EOG090R05R3:ODR-4-like	ENOG5041V3I:Olfactory receptor 4-like	S:Function unknown	IPR029454:ODR-4-like	PF14778:Odorant response abnormal 4-like					1 (o396-416i)						A3KNB6:Protein odr-4 homolog	RZC42657.1:odr-4 -like protein [Asbolus verrucosus]
Npum_000022-T1	Npum_000022	scaffold_1,-,2 exons,2 CDS:403767-404178,404591-405549				ENOG5041YTJ:Alpha-tubulin binding. It is involved in the biological process described with Arp2 3 complex-mediated actin nucleation	S:Function unknown	IPR021854:WASH1, WAHD domain;IPR028290:WASH1	PF11945:WAHD domain of WASH complex	GO:0005769:CC:early endosome;GO:0034314:BP:Arp2/3 complex-mediated actin nucleation;GO:0043014:MF:alpha-tubulin binding;GO:0071203:CC:WASH complex;GO:0000003:BP:reproduction;GO:0000226:BP:microtubule cytoskeleton organization;GO:0001578:BP:microtubule bundle formation;GO:0002165:BP:instar larval or pupal development;GO:0003006:BP:developmental process involved in reproduction;GO:0003674:MF:molecu…			SignalP(1-22,cutsite=THT-VT,prob=0.5857)			map04144:Endocytosis;map04212:Longevity regulating pathway - worm	ko:K18461:WASH1, WAS protein family homolog 1			Q5ZKA6:WASH complex subunit 1	RZC38909.1:WAS protein family -like 1 [Asbolus verrucosus]	SP(1-22,cutsite=THT-VT,prob=0.5353)
Npum_000023-T1	Npum_000023	scaffold_1,-,2 exons,2 CDS:412227-412331 np,412332-412376,412430-412597,412598-412641 np				ENOG5041Z64:It is involved in the biological process described with ribosome biogenesis	S:Function unknown	IPR010475:Adipokinetic hormone/red pigment-concentrating hormone;IPR002047:Adipokinetic hormone, conserved site	PF06377:Adipokinetic hormone	GO:0005179:MF:hormone activity;GO:0005576:CC:extracellular region;GO:0003674:MF:molecular_function;GO:0003676:MF:nucleic acid binding;GO:0003723:MF:RNA binding;GO:0005488:MF:binding;GO:0005575:CC:cellular_component;GO:0005732:CC:small nucleolar ribonucleoprotein complex;GO:0008150:BP:biological_process;GO:0022613:BP:ribonucleoprotein complex biogenesis;GO:0032991:CC:protein-containing complex;GO:…			SignalP(1-19,cutsite=CSA-QL,prob=0.9163)				ko:K14763:NAF1, H/ACA ribonucleoprotein complex non-core subunit NAF1			Q17128:Hypertrehalosaemic prohormone	RZB41086.1:Adipokin hormo domain containing protein [Asbolus verrucosus]	SP(1-19,cutsite=CSA-QL,prob=0.9525)
Npum_000024-T1	Npum_000024	scaffold_1,-,9 exons,9 CDS:416104-417231 np,417232-417710,417766-418120,418180-418322,422537-424745,428746-429055,429114-429502,434778-435053,435109-435209,437496-437562,437563-438050 np				ENOG5041X6P:Cadherins are calcium-dependent cell adhesion proteins	S:Function unknown	IPR002126:Cadherin-like;IPR001791:Laminin G domain;IPR027397:Catenin binding domain superfamily;IPR000233:Cadherin, cytoplasmic domain;IPR020894:Cadherin conserved site;IPR015919:Cadherin-like superfamily;IPR013320:Concanavalin A-like lectin/glucanase domain superfamily	PF00028:Cadherin domain;PF01049:Cadherin cytoplasmic region;PF00054:Laminin G domain;PF02210:Laminin G domain	GO:0005509:MF:calcium ion binding;GO:0016020:CC:membrane;GO:0007156:BP:homophilic cell adhesion via plasma membrane adhesion molecules;GO:0005886:CC:plasma membrane;GO:0007155:BP:cell adhesion;GO:0000003:BP:reproduction;GO:0000578:BP:embryonic axis specification;GO:0000902:BP:cell morphogenesis;GO:0000904:BP:cell morphogenesis involved in differentiation;GO:0001654:BP:eye development;GO:0001667:B…			SignalP(1-20,cutsite=SQS-LS,prob=0.3634)	1 (n6-13c18/19o1271-1292i)						Q24298:DE-cadherin	APR62733.1:DE cadherin protein [Harmonia axyridis]	SP(1-18,cutsite=AQS-QS,prob=0.5308)
Npum_000025-T1	Npum_000025	scaffold_1,-,22 exons,22 CDS:439334-439514,439564-439713,439759-439884,439938-440242,440296-440654,440713-440776,440879-441105,441158-441221,442477-442611,442669-442895,442950-443010,443079-443131,443183-443243,443303-443508,443562-443625,443686-443835,443945-444000,444055-444115,444495-444545,444587-444597,444677-444731,445767-445811				ENOG5042ADS:Transforming acidic coiled-coil-containing protein (TACC)	S:Function unknown	IPR007707:Transforming acidic coiled-coil-containing protein, C-terminal	PF05010:Transforming acidic coiled-coil-containing protein (TACC), C-terminal							map03013:RNA transport	ko:K14281:TACC1, transforming acidic coiled-coil-containing protein 1;ko:K14283:TACC3, maskin, transforming acidic coiled-coil-containing protein 3			Q9JJ11:Transforming acidic coiled-coil-containing protein 3	XP_018578896.1:transforming acidic coiled-coil-containing protein 2-like isoform X2 [Anoplophora glabripennis]
Npum_000026-T1	Npum_000026	scaffold_1,+,8 exons,8 CDS:448403-448600 np,448601-448726,448800-450203,450921-451331,451389-451550,459719-464616,464672-464834,467146-467292,467354-467527,467528-468978 np				ENOG5041XDQ:methylates 'Lys-4' of histone H3. H3 'Lys-4' methylation represents a specific tag for epigenetic transcriptional activation. Functions in segment determination through interaction with genes of bithorax (BX-C) and antennapedia (ANT-C) complexes. Acts as an activator of BX-C. Involved in the very early regulation of homeotic genes expressed only in the posterior region of the embryo	K:Transcription	IPR003616:Post-SET domain;IPR003889:FY-rich, C-terminal;IPR003888:FY-rich, N-terminal;IPR001965:Zinc finger, PHD-type;IPR001214:SET domain;IPR013083:Zinc finger, RING/FYVE/PHD-type;IPR019787:Zinc finger, PHD-finger;IPR034732:Extended PHD (ePHD) domain;IPR001628:Zinc finger, nuclear hormone receptor-type;IPR011011:Zinc finger, FYVE/PHD-type	PF05965:F/Y rich C-terminus;PF05964:F/Y-rich N-terminus;PF00856:SET domain;PF13771:PHD-like zinc-binding domain	GO:0005634:CC:nucleus;GO:0005515:MF:protein binding;GO:0043565:MF:sequence-specific DNA binding;GO:0008270:MF:zinc ion binding;GO:0006355:BP:regulation of transcription, DNA-templated;GO:0003700:MF:DNA-binding transcription factor activity;GO:0000003:BP:reproduction;GO:0000123:CC:histone acetyltransferase complex;GO:0000902:BP:cell morphogenesis;GO:0000904:BP:cell morphogenesis involved in differ…					2.1.1.43:histone-lysine N-methyltransferase	map00310:Lysine degradation;map04934:Cushing syndrome;map05202:Transcriptional misregulation in cancer	ko:K09186:MLL1, [histone H3]-lysine4 N-trimethyltransferase MLL1 [EC:2.1.1.354]	R-HSA-383280:Nuclear Receptor transcription pathway;R-HSA-3214841:PKMTs methylate histone lysines;R-HSA-8936459:RUNX1 regulates genes involved in megakaryocyte differentiation and platelet function		P20659:Histone-lysine N-methyltransferase trithorax	XP_018578827.1:histone-lysine N-methyltransferase trithorax isoform X2 [Anoplophora glabripennis]
Npum_000026-T2	Npum_000026	scaffold_1,+,8 exons,6 CDS:448403-448726 np,448800-450634 np,450921-451046 np,451047-451331,451389-451550,459719-464616,464672-464834,467146-467292,467354-467527,467528-468978 np				ENOG5041XDQ:methylates 'Lys-4' of histone H3. H3 'Lys-4' methylation represents a specific tag for epigenetic transcriptional activation. Functions in segment determination through interaction with genes of bithorax (BX-C) and antennapedia (ANT-C) complexes. Acts as an activator of BX-C. Involved in the very early regulation of homeotic genes expressed only in the posterior region of the embryo	K:Transcription	IPR003888:FY-rich, N-terminal;IPR001214:SET domain;IPR003616:Post-SET domain;IPR001965:Zinc finger, PHD-type;IPR003889:FY-rich, C-terminal;IPR013083:Zinc finger, RING/FYVE/PHD-type;IPR019786:Zinc finger, PHD-type, conserved site;IPR019787:Zinc finger, PHD-finger;IPR034732:Extended PHD (ePHD) domain;IPR011011:Zinc finger, FYVE/PHD-type	PF05965:F/Y rich C-terminus;PF05964:F/Y-rich N-terminus;PF00856:SET domain;PF13771:PHD-like zinc-binding domain;PF13832:PHD-zinc-finger like domain	GO:0005634:CC:nucleus;GO:0005515:MF:protein binding;GO:0000003:BP:reproduction;GO:0000123:CC:histone acetyltransferase complex;GO:0000902:BP:cell morphogenesis;GO:0000904:BP:cell morphogenesis involved in differentiation;GO:0001654:BP:eye development;GO:0003674:MF:molecular_function;GO:0003682:MF:chromatin binding;GO:0003824:MF:catalytic activity;GO:0005488:MF:binding;GO:0005575:CC:cellular_compo…			SignalP(1-21,cutsite=CSA-CC,prob=0.2781)		2.1.1.43:histone-lysine N-methyltransferase	map00310:Lysine degradation;map04934:Cushing syndrome;map05202:Transcriptional misregulation in cancer	ko:K09186:MLL1, [histone H3]-lysine4 N-trimethyltransferase MLL1 [EC:2.1.1.354]	R-HSA-3214841:PKMTs methylate histone lysines;R-HSA-8936459:RUNX1 regulates genes involved in megakaryocyte differentiation and platelet function		P20659:Histone-lysine N-methyltransferase trithorax	XP_018578827.1:histone-lysine N-methyltransferase trithorax isoform X2 [Anoplophora glabripennis]	SP(1-21,cutsite=CSA-CC,prob=0.5665)
Npum_000027-T1	Npum_000027	scaffold_1,-,1 exons,1 CDS:468374-468679
Npum_000028-T1	Npum_000028	scaffold_1,+,6 exons,5 CDS:470368-470480 np,472906-472906 np,472907-473179,473582-473782,477853-477939,477998-478305,478357-478498,478499-478523 np				ENOG504217H								1 (n3-13c17/18o232-253i)							EFA11883.2:hypothetical protein TcasGA2_TC004298 [Tribolium castaneum]	SP(1-19,cutsite=STS-EE,prob=0.6131)
Npum_000028-T2	Npum_000028	scaffold_1,+,6 exons,6 CDS:470648-470794 np,470795-470850,472906-473179,473582-473782,477853-477939,477998-478305,478357-478498,478499-478546 np				ENOG504217H							SignalP(1-19,cutsite=STS-EE,prob=0.4558)	1 (n6-17c22/23o213-234i)							EFA11883.2:hypothetical protein TcasGA2_TC004298 [Tribolium castaneum]
Npum_000029-T1	Npum_000029	scaffold_1,-,11 exons,11 CDS:478687-479832 np,479833-479901,479961-480194,485409-485888,485938-486087,486146-487004,487097-487334,487389-487645,487793-488268,496089-497256,497680-497845,497930-498020,498021-498200 np				ENOG5041U9P:Protein tyrosine phosphatase activity. It is involved in the biological process described with protein dephosphorylation	T:Signal transduction mechanisms	IPR000242:PTP type protein phosphatase;IPR003961:Fibronectin type III;IPR003598:Immunoglobulin subtype 2;IPR003599:Immunoglobulin subtype;IPR003595:Protein-tyrosine phosphatase, catalytic;IPR013783:Immunoglobulin-like fold;IPR029021:Protein-tyrosine phosphatase-like;IPR013098:Immunoglobulin I-set;IPR016130:Protein-tyrosine phosphatase, active site;IPR000387:Tyrosine specific protein phosphatases …	PF00041:Fibronectin type III domain;PF07679:Immunoglobulin I-set domain;PF00047:Immunoglobulin domain;PF13895:Immunoglobulin domain;PF13927:Immunoglobulin domain;PF09294:Interferon-alpha/beta receptor, fibronectin type III;PF00102:Protein-tyrosine phosphatase	GO:0006470:BP:protein dephosphorylation;GO:0004725:MF:protein tyrosine phosphatase activity;GO:0005515:MF:protein binding;GO:0016311:BP:dephosphorylation;GO:0016791:MF:phosphatase activity;GO:0000902:BP:cell morphogenesis;GO:0000904:BP:cell morphogenesis involved in differentiation;GO:0003674:MF:molecular_function;GO:0003824:MF:catalytic activity;GO:0004721:MF:phosphoprotein phosphatase activity;…			SignalP(1-29,cutsite=CHT-IG,prob=0.3013)	1 (o755-777i)	3.1.3.48:protein-tyrosine-phosphatase		ko:K01104:E3.1.3.48, protein-tyrosine phosphatase [EC:3.1.3.48]			P16620:Tyrosine-protein phosphatase 69D	XP_015840394.1:PREDICTED: tyrosine-protein phosphatase 69D isoform X2 [Tribolium castaneum]	SP(1-24,cutsite=ILT-NV,prob=0.5224)
Npum_000029-T2	Npum_000029	scaffold_1,-,11 exons,9 CDS:479712-479832 np,479833-479901,479961-480194,485409-485888,485938-486087,486146-487016,487097-487334,487389-487645,487793-488268,496089-497090,497091-497356 np,497680-497845 np,497930-498200 np				ENOG5041U9P:Protein tyrosine phosphatase activity. It is involved in the biological process described with protein dephosphorylation	T:Signal transduction mechanisms	IPR000242:PTP type protein phosphatase;IPR003599:Immunoglobulin subtype;IPR003961:Fibronectin type III;IPR003598:Immunoglobulin subtype 2;IPR003595:Protein-tyrosine phosphatase, catalytic;IPR029021:Protein-tyrosine phosphatase-like;IPR013783:Immunoglobulin-like fold;IPR013098:Immunoglobulin I-set;IPR016130:Protein-tyrosine phosphatase, active site;IPR007110:Immunoglobulin-like domain;IPR000387:Ty…	PF00041:Fibronectin type III domain;PF07679:Immunoglobulin I-set domain;PF00047:Immunoglobulin domain;PF13895:Immunoglobulin domain;PF13927:Immunoglobulin domain;PF09294:Interferon-alpha/beta receptor, fibronectin type III;PF00102:Protein-tyrosine phosphatase	GO:0006470:BP:protein dephosphorylation;GO:0004725:MF:protein tyrosine phosphatase activity;GO:0005515:MF:protein binding;GO:0016311:BP:dephosphorylation;GO:0016791:MF:phosphatase activity;GO:0000902:BP:cell morphogenesis;GO:0000904:BP:cell morphogenesis involved in differentiation;GO:0003674:MF:molecular_function;GO:0003824:MF:catalytic activity;GO:0004721:MF:phosphoprotein phosphatase activity;…				1 (o614-636i)	3.1.3.48:protein-tyrosine-phosphatase		ko:K01104:E3.1.3.48, protein-tyrosine phosphatase [EC:3.1.3.48]			P16620:Tyrosine-protein phosphatase 69D	XP_015840393.1:PREDICTED: tyrosine-protein phosphatase 69D isoform X1 [Tribolium castaneum]
Npum_000030-T1	Npum_000030	scaffold_1,+,6 exons,3 CDS:505783-505847 np,517825-518033 np,518168-520217 np,520272-520292 np,520293-520451,520524-520792,520851-521034			EOG090R0IEV:coiled-coil domain-containing protein 124	ENOG5041ZG9:Coiled-coil domain-containing protein 124	S:Function unknown	IPR010422:Coiled-coil domain-containing protein 124/Oxs1	PF06244:Coiled-coil domain-containing protein 124 /Oxs1											Q6DD17:Coiled-coil domain-containing protein 124-B	XP_018332290.1:coiled-coil domain-containing protein 124 [Agrilus planipennis]
Npum_000031-T1	Npum_000031	scaffold_1,+,23 exons,22 CDS:522420-522594 np,522645-522650 np,522651-522745,522805-522894,522955-523151,523229-523386,523972-524468,524607-524760,524812-524997,525058-525183,525236-525329,525393-525517,528061-528126,528186-528356,528404-528643,528699-528849,538443-538569,540497-540611,540666-540940,540994-541210,541274-541926,541985-542444,542499-542575,542632-542725,542726-542813 np				ENOG5041XC2:SOGA family member	S:Function unknown										ko:K17785:IMMT, MIC60, MICOS complex subunit MIC60				KYB29625.1:hypothetical protein TcasGA2_TC013627 [Tribolium castaneum]
Npum_000031-T2	Npum_000031	scaffold_1,+,21 exons,20 CDS:521575-521733 np,522645-522650 np,522651-522745,522805-522894,522955-523151,523229-523386,523972-524468,524607-524760,524812-524997,525058-525183,525236-525329,525393-525517,528061-528126,528186-528356,528404-528643,528699-528849,538443-538569,540497-540611,540666-540940,540994-541210,541274-541926,541985-542498,542499-542813 np				ENOG5041XC2:SOGA family member	S:Function unknown										ko:K17785:IMMT, MIC60, MICOS complex subunit MIC60				KYB29625.1:hypothetical protein TcasGA2_TC013627 [Tribolium castaneum]
Npum_000032-T1	Npum_000032	scaffold_1,-,5 exons,5 CDS:542828-544037 np,544038-544420,544479-544573,544639-544925,552291-552475,552534-552654,552655-552808 np				ENOG5041VA8:It is involved in the biological process described with	D:Cell cycle control, cell division, chromosome partitioning;T:Signal transduction mechanisms	IPR001019:Guanine nucleotide binding protein (G-protein), alpha subunit;IPR001408:G-protein alpha subunit, group I;IPR011025:G protein alpha subunit, helical insertion;IPR027417:P-loop containing nucleoside triphosphate hydrolase	PF00025:ADP-ribosylation factor family;PF00503:G-protein alpha subunit	GO:0007186:BP:G protein-coupled receptor signaling pathway;GO:0003924:MF:GTPase activity;GO:0019001:MF:guanyl nucleotide binding;GO:0031683:MF:G-protein beta/gamma-subunit complex binding;GO:0005525:MF:GTP binding;GO:0007188:BP:adenylate cyclase-modulating G protein-coupled receptor signaling pathway;GO:0007165:BP:signal transduction;GO:0000226:BP:microtubule cytoskeleton organization;GO:0001664:…				2 (i212-231o251-269i)		map04015:Rap1 signaling pathway;map04022:cGMP-PKG signaling pathway;map04024:cAMP signaling pathway;map04062:Chemokine signaling pathway;map04071:Sphingolipid signaling pathway;map04261:Adrenergic signaling in cardiomyocytes;map04360:Axon guidance;map04371:Apelin signaling pathway;map04540:Gap junction;map04611:Platelet activation;map04670:Leukocyte transendothelial migration;map04713:Circadian e…	ko:K04630:GNAI, guanine nucleotide-binding protein G(i) subunit alpha	R-HSA-202040:G-protein activation;R-HSA-418594:G alpha (i) signalling events;R-HSA-112043:PLC beta mediated events;R-HSA-6814122:Cooperation of PDCL (PhLP1) and TRiC/CCT in G-protein beta folding		P41776:Guanine nucleotide-binding protein G(i) subunit alpha	XP_008200240.1:PREDICTED: G protein alpha i subunit [Tribolium castaneum]
Npum_000033-T1	Npum_000033	scaffold_1,-,3 exons,3 CDS:554045-554089,554748-554932,554991-555111				ENOG5041VA8:It is involved in the biological process described with	D:Cell cycle control, cell division, chromosome partitioning;T:Signal transduction mechanisms	IPR001019:Guanine nucleotide binding protein (G-protein), alpha subunit;IPR011025:G protein alpha subunit, helical insertion;IPR027417:P-loop containing nucleoside triphosphate hydrolase		GO:0007186:BP:G protein-coupled receptor signaling pathway;GO:0003924:MF:GTPase activity;GO:0019001:MF:guanyl nucleotide binding;GO:0031683:MF:G-protein beta/gamma-subunit complex binding;GO:0007165:BP:signal transduction;GO:0000226:BP:microtubule cytoskeleton organization;GO:0001664:MF:G protein-coupled receptor binding;GO:0001709:BP:cell fate determination;GO:0001885:BP:endothelial cell develop…						map04015:Rap1 signaling pathway;map04022:cGMP-PKG signaling pathway;map04024:cAMP signaling pathway;map04062:Chemokine signaling pathway;map04071:Sphingolipid signaling pathway;map04261:Adrenergic signaling in cardiomyocytes;map04360:Axon guidance;map04371:Apelin signaling pathway;map04540:Gap junction;map04611:Platelet activation;map04670:Leukocyte transendothelial migration;map04713:Circadian e…	ko:K04630:GNAI, guanine nucleotide-binding protein G(i) subunit alpha			P41776:Guanine nucleotide-binding protein G(i) subunit alpha	RZC36581.1:G protein alpha i subunit, partial [Asbolus verrucosus]
Npum_000034-T1	Npum_000034	scaffold_1,-,11 exons,11 CDS:566283-566447,566534-566668,566722-567026,568150-568654,571812-571914,572246-572372,572426-572572,574450-574692,587704-587858,589264-589430,604285-604359				ENOG5041UI7:metabotropic glutamate	P:Inorganic ion transport and metabolism;T:Signal transduction mechanisms	IPR000162:GPCR, family 3, metabotropic glutamate receptor;IPR000337:GPCR, family 3;IPR038550:GPCR, family 3, nine cysteines domain superfamily;IPR001828:Receptor, ligand binding region;IPR017978:GPCR family 3, C-terminal;IPR011500:GPCR, family 3, nine cysteines domain;IPR017979:GPCR, family 3, conserved site;IPR028082:Periplasmic binding protein-like I	PF00003:7 transmembrane sweet-taste receptor of 3 GCPR;PF01094:Receptor family ligand binding region	GO:0007186:BP:G protein-coupled receptor signaling pathway;GO:0016021:CC:integral component of membrane;GO:0004930:MF:G protein-coupled receptor activity				7 (o390-416i428-450o456-474i495-523o543-568i580-602o608-631i)		map04072:Phospholipase D signaling pathway;map04080:Neuroactive ligand-receptor interaction;map04724:Glutamatergic synapse	ko:K04608:GRM6, metabotropic glutamate receptor 6	R-HSA-420499:Class C/3 (Metabotropic glutamate/pheromone receptors)		Q14831:Metabotropic glutamate receptor 7	XP_019868539.1:PREDICTED: LOW QUALITY PROTEIN: metabotropic glutamate receptor 4-like [Aethina tumida]
Npum_000035-T1	Npum_000035	scaffold_1,+,2 exons,2 CDS:636835-637125,637181-637195
Npum_000036-T1	Npum_000036	scaffold_1,-,1 exons,1 CDS:654859-655236
Npum_000037-T1	Npum_000037	scaffold_1,-,1 exons,1 CDS:669653-670018,670019-670383 np				ENOG5041UI7:metabotropic glutamate	P:Inorganic ion transport and metabolism;T:Signal transduction mechanisms	IPR000337:GPCR, family 3;IPR001828:Receptor, ligand binding region;IPR028082:Periplasmic binding protein-like I		GO:0016021:CC:integral component of membrane;GO:0004930:MF:G protein-coupled receptor activity;GO:0007186:BP:G protein-coupled receptor signaling pathway			SignalP(1-19,cutsite=CYA-DT,prob=0.9380)			map04072:Phospholipase D signaling pathway;map04080:Neuroactive ligand-receptor interaction;map04724:Glutamatergic synapse	ko:K04608:GRM6, metabotropic glutamate receptor 6	R-HSA-420499:Class C/3 (Metabotropic glutamate/pheromone receptors)		Q14832:Metabotropic glutamate receptor 3	RZC41109.1:ANF receptor domain containing protein [Asbolus verrucosus]	SP(1-19,cutsite=CYA-DT,prob=0.9445)
Npum_000038-T1	Npum_000038	scaffold_1,+,2 exons,2 CDS:672001-672034 np,672035-672043,674502-674693,674694-674797 np
Npum_000039-T1	Npum_000039	scaffold_1,-,3 exons,3 CDS:693819-694050,694275-694528,694966-694998
Npum_000040-T1	Npum_000040	scaffold_1,+,2 exons,1 CDS:713087-713355 np,718616-718650 np,718651-720714,720715-720759 np				ENOG5041TX2:Rab GTPase binding	S:Function unknown	IPR038830:Coiled-coil domain-containing protein 186		GO:0003674:MF:molecular_function;GO:0005488:MF:binding;GO:0005515:MF:protein binding;GO:0005575:CC:cellular_component;GO:0005622:CC:intracellular anatomical structure;GO:0005623:CC:obsolete cell;GO:0005737:CC:cytoplasm;GO:0005794:CC:Golgi apparatus;GO:0005802:CC:trans-Golgi network;GO:0012505:CC:endomembrane system;GO:0017016:MF:Ras GTPase binding;GO:0017137:MF:Rab GTPase binding;GO:0019899:MF:en…										Q8C9S4:Coiled-coil domain-containing protein 186	XP_018561678.1:coiled-coil domain-containing protein 186 [Anoplophora glabripennis]
Npum_000041-T1	Npum_000041	scaffold_1,+,8 exons,8 CDS:738787-739711,746479-746619,746679-746813,746944-747108,747295-747420,751108-751174,751225-751766,751824-752137			EOG090R00J9:Kazal domain	ENOG5041XPD:Solute carrier organic anion transporter family, member	Q:Secondary metabolites biosynthesis, transport and catabolism	IPR002350:Kazal domain;IPR004156:Organic anion transporter polypeptide;IPR036259:MFS transporter superfamily;IPR036058:Kazal domain superfamily	PF07648:Kazal-type serine protease inhibitor domain;PF07690:Major Facilitator Superfamily;PF03137:Organic Anion Transporter Polypeptide (OATP) family	GO:0005515:MF:protein binding;GO:0005215:MF:transporter activity;GO:0016020:CC:membrane;GO:0055085:BP:transmembrane transport;GO:0003674:MF:molecular_function;GO:0005575:CC:cellular_component;GO:0005622:CC:intracellular anatomical structure;GO:0005623:CC:obsolete cell;GO:0005886:CC:plasma membrane;GO:0005887:CC:integral component of plasma membrane;GO:0006810:BP:transport;GO:0006811:BP:ion transp…		MER0046076:organic anion transporter polypeptide-related (Homo sapiens)		12 (i102-121o141-162i169-191o268-294i306-333o353-374i415-436o456-477i484-505o611-635i647-669o698-719i)						Q9VVH9:Solute carrier organic anion transporter family member 74D	XP_018573157.1:solute carrier organic anion transporter family member 3A1 [Anoplophora glabripennis]
Npum_000042-T1	Npum_000042	scaffold_1,-,2 exons,2 CDS:756434-756859 np,756860-757080,758796-760194,760195-761158 np	EHD3	3-hydroxyisobutyryl-CoA hydrolase		ENOG5041X2B:Belongs to the TRAFAC class dynamin-like GTPase superfamily. Dynamin Fzo YdjA family	P:Inorganic ion transport and metabolism	IPR022812:Dynamin superfamily;IPR000261:EH domain;IPR031692:EH domain-containing protein, N-terminal;IPR029952:EH domain-containing protein 4;IPR018247:EF-Hand 1, calcium-binding site;IPR030381:Dynamin-type guanine nucleotide-binding (G) domain;IPR002048:EF-hand domain;IPR011992:EF-hand domain pair;IPR027417:P-loop containing nucleoside triphosphate hydrolase	PF18150:Domain of unknown function (DUF5600);PF00350:Dynamin family;PF12763:Cytoskeletal-regulatory complex EF hand;PF16880:N-terminal EH-domain containing protein;PF01926:50S ribosome-binding GTPase	GO:0005515:MF:protein binding;GO:0032456:BP:endocytic recycling;GO:0005525:MF:GTP binding;GO:0005509:MF:calcium ion binding;GO:0000003:BP:reproduction;GO:0001654:BP:eye development;GO:0001745:BP:compound eye morphogenesis;GO:0001751:BP:compound eye photoreceptor cell differentiation;GO:0001754:BP:eye photoreceptor cell differentiation;GO:0002009:BP:morphogenesis of an epithelium;GO:0002165:BP:ins…						map04144:Endocytosis	ko:K12476:EHD3, EH domain-containing protein 3;ko:K12483:EHD1, EH domain-containing protein 1			Q9NZN3:EH domain-containing protein 3	XP_966867.1:PREDICTED: EH domain-containing protein 3-like [Tribolium castaneum]
Npum_000043-T1	Npum_000043	scaffold_1,+,2 exons,2 CDS:761998-762021,762154-763503				ENOG5041TZ7:Cation transmembrane transporter activity. It is involved in the biological process described with cation transport	P:Inorganic ion transport and metabolism	IPR006667:SLC41 divalent cation transporters, integral membrane domain;IPR036739:SLC41 divalent cation transporters, integral membrane domain superfamily	PF01769:Divalent cation transporter	GO:0008324:MF:cation transmembrane transporter activity;GO:0006812:BP:cation transport				9 (o47-65i125-147o159-187i199-223o229-250i262-282o353-374i381-403o423-448i)			ko:K15122:SLC41A, solute carrier family 41			Q6DFC0:Solute carrier family 41 member 2	XP_019753633.1:PREDICTED: solute carrier family 41 member 1-like [Dendroctonus ponderosae]
Npum_000044-T1	Npum_000044	scaffold_1,-,3 exons,3 CDS:766389-766669,779336-779665,786020-786590				ENOG5041TD2:Dual specificity protein phosphatase	V:Defense mechanisms	IPR008343:Mitogen-activated protein (MAP) kinase phosphatase;IPR020417:Atypical dual specificity phosphatase;IPR001763:Rhodanese-like domain;IPR020422:Dual specificity protein phosphatase domain;IPR029021:Protein-tyrosine phosphatase-like;IPR000340:Dual specificity phosphatase, catalytic domain;IPR036873:Rhodanese-like domain superfamily;IPR024950;IPR016130:Protein-tyrosine phosphatase, active si…	PF00782:Dual specificity phosphatase, catalytic domain;PF00581:Rhodanese-like domain	GO:0017017:MF:MAP kinase tyrosine/serine/threonine phosphatase activity;GO:0006470:BP:protein dephosphorylation;GO:0008138:MF:protein tyrosine/serine/threonine phosphatase activity;GO:0016311:BP:dephosphorylation;GO:0004725:MF:protein tyrosine phosphatase activity;GO:0016791:MF:phosphatase activity					3.1.3.16:protein-serine/threonine phosphatase;3.1.3.48:protein-tyrosine-phosphatase	map04660:T cell receptor signaling pathway;map04658:Th1 and Th2 cell differentiation;map04010:MAPK signaling pathway;map04013:MAPK signaling pathway - fly;map04214:Apoptosis - fly	ko:K20216:DUSP10, dual specificity phosphatase 10 [EC:3.1.3.16 3.1.3.48]	R-HSA-5675221:Negative regulation of MAPK pathway;R-HSA-112409:RAF-independent MAPK1/3 activation		Q9ESS0:Dual specificity protein phosphatase 10	XP_019765261.1:PREDICTED: dual specificity protein phosphatase 10-like [Dendroctonus ponderosae]
Npum_000045-T1	Npum_000045	scaffold_1,-,2 exons,2 CDS:794574-794581 np,794582-794838,794950-794959,794960-795096 np			EOG090R0PX3:Putative uncharacterized protein	ENOG50421B7								1 (o50-74i)							XP_008199452.1:PREDICTED: uncharacterized protein LOC662811 isoform X2 [Tribolium castaneum]
Npum_000046-T1	Npum_000046	scaffold_1,-,1 exons,1 CDS:795619-795921
Npum_000047-T1	Npum_000047	scaffold_1,+,36 exons,35 CDS:788426-788878 np,789063-789247 np,789248-789257,797491-797610,797668-797829,797883-798053,798107-798385,798437-798666,798723-798937,798994-799428,800022-800322,800378-800534,800602-800945,801001-801153,801236-801353,801411-801583,801633-801781,801828-802167,802219-802420,802482-802673,802853-802936,803609-804108,804160-804301,804354-804560,804620-805210,805264-805569,…				ENOG5041TV3:Cation-channel complex subunit UNC-79	S:Function unknown	IPR024855:UNC79;IPR016024:Armadillo-type fold	PF14776:Cation-channel complex subunit UNC-79	GO:0005515:MF:protein binding;GO:0007610:BP:behavior;GO:0007622:BP:rhythmic behavior;GO:0007623:BP:circadian rhythm;GO:0007626:BP:locomotory behavior;GO:0008150:BP:biological_process;GO:0042221:BP:response to chemical;GO:0042493:BP:response to drug;GO:0045475:BP:locomotor rhythm;GO:0048511:BP:rhythmic process;GO:0048512:BP:circadian behavior;GO:0050896:BP:response to stimulus;GO:0072347:BP:respon…								R-HSA-2672351:Stimuli-sensing channels		Q0KK59:Protein unc-79 homolog	XP_015832899.1:PREDICTED: protein unc-79 homolog isoform X8 [Tribolium castaneum]
Npum_000047-T2	Npum_000047	scaffold_1,+,35 exons,35 CDS:795472-796447 np,796448-796550,797491-797610,797668-797829,797883-798053,798107-798385,798437-798666,798723-798937,798994-799428,800022-800322,800378-800534,800602-800945,801001-801153,801236-801353,801411-801583,801633-801781,801828-802167,802219-802420,802482-802673,802853-802936,803609-804108,804160-804301,804354-804560,804620-805210,805264-805569,805618-805942,805…				ENOG5041TV3:Cation-channel complex subunit UNC-79	S:Function unknown	IPR024855:UNC79;IPR016024:Armadillo-type fold	PF14776:Cation-channel complex subunit UNC-79	GO:0005515:MF:protein binding;GO:0007610:BP:behavior;GO:0007622:BP:rhythmic behavior;GO:0007623:BP:circadian rhythm;GO:0007626:BP:locomotory behavior;GO:0008150:BP:biological_process;GO:0042221:BP:response to chemical;GO:0042493:BP:response to drug;GO:0045475:BP:locomotor rhythm;GO:0048511:BP:rhythmic process;GO:0048512:BP:circadian behavior;GO:0050896:BP:response to stimulus;GO:0072347:BP:respon…								R-HSA-2672351:Stimuli-sensing channels		Q0KK59:Protein unc-79 homolog	KYB29744.1:hypothetical protein TcasGA2_TC010767 [Tribolium castaneum]
Npum_000048-T1	Npum_000048	scaffold_1,-,7 exons,7 CDS:812662-813584 np,813585-813638,813695-813881,813937-814367,814422-814917,814970-815517,816211-816438,816493-816537,816538-816664 np			EOG090R02P5:COG complex component, COG2	ENOG5041TG7:It is involved in the biological process described with protein transport	U:Intracellular trafficking, secretion, and vesicular transport	IPR024602:Conserved oligomeric Golgi complex, subunit 2, N-terminal;IPR024603:COG complex component, COG2, C-terminal;IPR009316:COG complex component, COG2	PF06148:COG (conserved oligomeric Golgi) complex component, COG2;PF12022:Domain of unknown function (DUF3510)	GO:0007030:BP:Golgi organization;GO:0016020:CC:membrane;GO:0015031:BP:protein transport;GO:0003674:MF:molecular_function;GO:0005215:MF:transporter activity;GO:0005575:CC:cellular_component;GO:0005622:CC:intracellular anatomical structure;GO:0005623:CC:obsolete cell;GO:0005737:CC:cytoplasm;GO:0005794:CC:Golgi apparatus;GO:0006403:BP:RNA localization;GO:0006810:BP:transport;GO:0006891:BP:intra-Golg…							ko:K20289:COG2, conserved oligomeric Golgi complex subunit 2	R-HSA-6811438:Intra-Golgi traffic;R-HSA-6811440:Retrograde transport at the Trans-Golgi-Network;R-HSA-6807878:COPI-mediated anterograde transport		Q14746:Conserved oligomeric Golgi complex subunit 2	XP_018578872.1:conserved oligomeric Golgi complex subunit 2 [Anoplophora glabripennis]
Npum_000049-T1	Npum_000049	scaffold_1,-,2 exons,2 CDS:820390-820758,821078-821083
Npum_000050-T1	Npum_000050	scaffold_1,-,5 exons,5 CDS:821531-821548 np,821549-821744,822484-822644,822706-823083,823135-823284,823331-823432,823433-823452 np				ENOG5041Y5P:Belongs to the peptidase C1 family	O:Posttranslational modification, protein turnover, chaperones	IPR013201:Cathepsin propeptide inhibitor domain (I29);IPR000668:Peptidase C1A, papain C-terminal;IPR013128;IPR039417:Papain-like cysteine endopeptidase;IPR038765:Papain-like cysteine peptidase superfamily	PF08246:Cathepsin propeptide inhibitor domain (I29);PF00112:Papain family cysteine protease	GO:0008234:MF:cysteine-type peptidase activity;GO:0006508:BP:proteolysis;GO:0000323:CC:lytic vacuole;GO:0003674:MF:molecular_function;GO:0003824:MF:catalytic activity;GO:0004175:MF:endopeptidase activity;GO:0004197:MF:cysteine-type endopeptidase activity;GO:0005575:CC:cellular_component;GO:0005576:CC:extracellular region;GO:0005615:CC:extracellular space;GO:0005622:CC:intracellular anatomical str…		MER0011314:CG5367 protein ({Drosophila melanogaster}) (Drosophila melanogaster)	SignalP(1-20,cutsite=CLN-NT,prob=0.3354)		3.4.22.15:cathepsin L;3.4.22.38:cathepsin K	map04140:Autophagy - animal;map04142:Lysosome;map04145:Phagosome;map04210:Apoptosis;map04380:Osteoclast differentiation;map04612:Antigen processing and presentation;map04620:Toll-like receptor signaling pathway;map05205:Proteoglycans in cancer;map05323:Rheumatoid arthritis;map05418:Fluid shear stress and atherosclerosis	ko:K01365:CTSL, cathepsin L [EC:3.4.22.15];ko:K01371:CTSK, cathepsin K [EC:3.4.22.38]	R-HSA-2132295:MHC class II antigen presentation		P43236:Cathepsin K	XP_001814509.1:PREDICTED: cathepsin L1 [Tribolium castaneum]	SP(1-20,cutsite=CLN-NT,prob=0.3278)
Npum_000051-T1	Npum_000051	scaffold_1,+,3 exons,3 CDS:833864-834021,844811-845267,849781-849804				ENOG5041ZP5:protein dimerization activity	K:Transcription	IPR031867:MiT/TFE transcription factors, N-terminal;IPR024097:Basic helix-loop-helix leucine zipper transcription factor;IPR024098:Transcription factor EB	PF15951:MITF/TFEB/TFEC/TFE3 N-terminus	GO:0006355:BP:regulation of transcription, DNA-templated;GO:0046983:MF:protein dimerization activity;GO:0006959:BP:humoral immune response;GO:0045893:BP:positive regulation of transcription, DNA-templated;GO:0001654:BP:eye development;GO:0001745:BP:compound eye morphogenesis;GO:0003674:MF:molecular_function;GO:0003676:MF:nucleic acid binding;GO:0003677:MF:DNA binding;GO:0005488:MF:binding;GO:0006…						map04137:Mitophagy - animal;map04380:Osteoclast differentiation;map04916:Melanogenesis;map05200:Pathways in cancer;map05202:Transcriptional misregulation in cancer;map05218:Melanoma	ko:K09455:MITF, microphthalmia-associated transcription factor			P19484:Transcription factor EB	RZC32019.1:microphthalmia-associated transcription factor [Asbolus verrucosus]
Npum_000052-T1	Npum_000052	scaffold_1,+,5 exons,5 CDS:882002-882055,890634-890811,890879-891120,891864-892052,892132-892380				ENOG5041ZP5:protein dimerization activity	K:Transcription	IPR011598:Myc-type, basic helix-loop-helix (bHLH) domain;IPR036638:Helix-loop-helix DNA-binding domain superfamily;IPR024097:Basic helix-loop-helix leucine zipper transcription factor;IPR024098:Transcription factor EB	PF00010:Helix-loop-helix DNA-binding domain	GO:0046983:MF:protein dimerization activity;GO:0006355:BP:regulation of transcription, DNA-templated;GO:0006959:BP:humoral immune response;GO:0045893:BP:positive regulation of transcription, DNA-templated;GO:0001654:BP:eye development;GO:0001745:BP:compound eye morphogenesis;GO:0003674:MF:molecular_function;GO:0003676:MF:nucleic acid binding;GO:0003677:MF:DNA binding;GO:0005488:MF:binding;GO:0006…						map04137:Mitophagy - animal;map04380:Osteoclast differentiation;map04916:Melanogenesis;map05200:Pathways in cancer;map05202:Transcriptional misregulation in cancer;map05218:Melanoma	ko:K09455:MITF, microphthalmia-associated transcription factor			Q5XFQ6:Transcription factor EC	XP_018332309.1:transcription factor EC [Agrilus planipennis]
Npum_000053-T1	Npum_000053	scaffold_1,-,1 exons,0 CDS:900670-900740 np		tRNA-Tyr
Npum_000054-T1	Npum_000054	scaffold_1,+,1 exons,0 CDS:900811-900881 np		tRNA-Tyr
Npum_000055-T1	Npum_000055	scaffold_1,+,21 exons,21 CDS:902106-902298 np,902299-902356,902663-902750,904629-904792,916994-917262,917314-917561,917611-917941,918080-918337,918397-918649,918707-918850,923818-924152,924209-924349,924406-924570,924634-925464,925522-925711,925772-925963,926016-926449,926709-926862,928410-928567,928625-929147,929203-929538,929596-929675,929676-931673 np	kinesin-3A	Belongs to the TRAFAC class myosin-kinesin ATPase super	EOG090R009Z:Kinesin-like protein	ENOG5041V42:Belongs to the TRAFAC class myosin-kinesin ATPase superfamily. Kinesin family	Z:Cytoskeleton	IPR001752:Kinesin motor domain;IPR000253:Forkhead-associated (FHA) domain;IPR000938:CAP Gly-rich domain;IPR032405:Kinesin-associated;IPR036859:CAP Gly-rich domain superfamily;IPR036961:Kinesin motor domain superfamily;IPR022164:Kinesin-like;IPR022140:Kinesin-like KIF1-type;IPR027640:Kinesin-like protein;IPR019821:Kinesin motor domain, conserved site;IPR027417:P-loop containing nucleoside triphosp…	PF01302:CAP-Gly domain;PF12473:Kinesin protein ;PF00498:FHA domain;PF12423:Kinesin protein 1B;PF00225:Kinesin motor domain;PF16796:Microtubule binding	GO:0008017:MF:microtubule binding;GO:0007018:BP:microtubule-based movement;GO:0003777:MF:microtubule motor activity;GO:0005524:MF:ATP binding;GO:0005515:MF:protein binding;GO:0000226:BP:microtubule cytoskeleton organization;GO:0003674:MF:molecular_function;GO:0003774:MF:motor activity;GO:0003824:MF:catalytic activity;GO:0005488:MF:binding;GO:0005575:CC:cellular_component;GO:0005622:CC:intracellul…							ko:K17914:KIF13, kinesin family member 13	R-HSA-6811434:COPI-dependent Golgi-to-ER retrograde traffic;R-HSA-983189:Kinesins		Q9EQW7:Kinesin-like protein KIF13A	KYB29659.1:Kinesin-like protein KIF13A [Tribolium castaneum]
Npum_000056-T1	Npum_000056	scaffold_1,+,6 exons,5 CDS:932123-932216 np,932276-932444 np,932445-932658,932766-933845,934362-935164,936551-936703,936761-936856,936857-937112 np	CUL4B	Cullin-4B		ENOG5041UUE:Ubiquitin protein ligase binding. It is involved in the biological process described with ubiquitin-dependent protein catabolic process	D:Cell cycle control, cell division, chromosome partitioning	IPR019559:Cullin protein, neddylation domain;IPR016158:Cullin homology domain;IPR001373:Cullin, N-terminal;IPR036388:Winged helix-like DNA-binding domain superfamily;IPR033044:Cullin-4B;IPR016157:Cullin, conserved site;IPR036317:Cullin homology domain superfamily;IPR036390:Winged helix DNA-binding domain superfamily;IPR016159:Cullin repeat-like-containing domain superfamily	PF00888:Cullin family;PF10557:Cullin protein neddylation domain	GO:0006511:BP:ubiquitin-dependent protein catabolic process;GO:0031625:MF:ubiquitin protein ligase binding;GO:0031461:CC:cullin-RING ubiquitin ligase complex;GO:0000003:BP:reproduction;GO:0000151:CC:ubiquitin ligase complex;GO:0002064:BP:epithelial cell development;GO:0002065:BP:columnar/cuboidal epithelial cell differentiation;GO:0002066:BP:columnar/cuboidal epithelial cell development;GO:000300…					2.1.1.37:DNA (cytosine-5-)-methyltransferase	map00270:Cysteine and methionine metabolism;map01100:Metabolic pathways;map03420:Nucleotide excision repair;map04120:Ubiquitin mediated proteolysis;map05206:MicroRNAs in cancer	ko:K00558:DNMT1, dcm, DNA (cytosine-5)-methyltransferase 1 [EC:2.1.1.37];ko:K10609:CUL4, cullin 4	R-HSA-110314:Recognition of DNA damage by PCNA-containing replication complex;R-HSA-5696400:Dual Incision in GG-NER;R-HSA-5696395:Formation of Incision Complex in GG-NER;R-HSA-6781823:Formation of TC-NER Pre-Incision Complex;R-HSA-6782210:Gap-filling DNA repair synthesis and ligation in TC-NER;R-HSA-6781827:Transcription-Coupled Nucleotide Excision Repair (TC-NER);R-HSA-6782135:Dual incision in T…		A2A432:Cullin-4B	XP_023019090.1:cullin-4B [Leptinotarsa decemlineata]
Npum_000056-T2	Npum_000056	scaffold_1,+,4 exons,4 CDS:932123-932893 np,932894-933845,934362-935164,936551-936703,936761-936856,936857-937358 np	CUL4B	Cullin-4B		ENOG5041UUE:Ubiquitin protein ligase binding. It is involved in the biological process described with ubiquitin-dependent protein catabolic process	D:Cell cycle control, cell division, chromosome partitioning	IPR019559:Cullin protein, neddylation domain;IPR016158:Cullin homology domain;IPR001373:Cullin, N-terminal;IPR036388:Winged helix-like DNA-binding domain superfamily;IPR033044:Cullin-4B;IPR016157:Cullin, conserved site;IPR016159:Cullin repeat-like-containing domain superfamily;IPR036317:Cullin homology domain superfamily;IPR036390:Winged helix DNA-binding domain superfamily	PF00888:Cullin family;PF10557:Cullin protein neddylation domain	GO:0006511:BP:ubiquitin-dependent protein catabolic process;GO:0031625:MF:ubiquitin protein ligase binding;GO:0031461:CC:cullin-RING ubiquitin ligase complex;GO:0000003:BP:reproduction;GO:0000151:CC:ubiquitin ligase complex;GO:0002064:BP:epithelial cell development;GO:0002065:BP:columnar/cuboidal epithelial cell differentiation;GO:0002066:BP:columnar/cuboidal epithelial cell development;GO:000300…					2.1.1.37:DNA (cytosine-5-)-methyltransferase	map00270:Cysteine and methionine metabolism;map01100:Metabolic pathways;map03420:Nucleotide excision repair;map04120:Ubiquitin mediated proteolysis;map05206:MicroRNAs in cancer	ko:K00558:DNMT1, dcm, DNA (cytosine-5)-methyltransferase 1 [EC:2.1.1.37];ko:K10609:CUL4, cullin 4	R-HSA-110314:Recognition of DNA damage by PCNA-containing replication complex;R-HSA-5696400:Dual Incision in GG-NER;R-HSA-5696395:Formation of Incision Complex in GG-NER;R-HSA-6781823:Formation of TC-NER Pre-Incision Complex;R-HSA-6782210:Gap-filling DNA repair synthesis and ligation in TC-NER;R-HSA-6781827:Transcription-Coupled Nucleotide Excision Repair (TC-NER);R-HSA-6782135:Dual incision in T…		A2A432:Cullin-4B	XP_018566632.1:cullin-4A isoform X1 [Anoplophora glabripennis]
Npum_000057-T1	Npum_000057	scaffold_1,-,3 exons,3 CDS:937658-937967 np,937968-938255,938313-938664,939061-939251,939252-940100 np			EOG090R0C0B:Putative uncharacterized protein	ENOG5041Z2W:Domain of unknown function (DUF4149)	S:Function unknown	IPR025423:Domain of unknown function DUF4149	PF13664:Domain of unknown function (DUF4149)					5 (o73-91i103-130o150-168i180-199o247-269i)						Q6GPW4:Transmembrane protein 205	XP_970566.1:PREDICTED: transmembrane protein 205 [Tribolium castaneum]
Npum_000058-T1	Npum_000058	scaffold_1,+,7 exons,5 CDS:944798-945570 np,945774-945893 np,946095-946123 np,946124-947224,948071-948430,948495-948729,948779-949009,949055-949134,949135-949641 np				ENOG5041YGD:nucleotide binding	J:Translation, ribosomal structure and biogenesis	IPR012677:Nucleotide-binding alpha-beta plait domain superfamily;IPR039884:Coiled-coil domain-containing protein R3HC1/R3HCL		GO:0005575:CC:cellular_component;GO:0005622:CC:intracellular anatomical structure;GO:0005623:CC:obsolete cell;GO:0005634:CC:nucleus;GO:0032991:CC:protein-containing complex;GO:0035145:CC:exon-exon junction complex;GO:0043226:CC:organelle;GO:0043227:CC:membrane-bounded organelle;GO:0043229:CC:intracellular organelle;GO:0043231:CC:intracellular membrane-bounded organelle;GO:0044422:CC:obsolete orga…										Q8BJM3:Coiled-coil domain-containing protein R3HCC1L	EFA11165.2:hypothetical protein TcasGA2_TC004772 [Tribolium castaneum]
Npum_000058-T2	Npum_000058	scaffold_1,+,6 exons,4 CDS:945842-945893 np,946095-946513 np,946569-946603 np,946604-947224,948071-948430,948495-948729,948779-949017,949018-949610 np				ENOG5041YGD:nucleotide binding	J:Translation, ribosomal structure and biogenesis	IPR012677:Nucleotide-binding alpha-beta plait domain superfamily;IPR039884:Coiled-coil domain-containing protein R3HC1/R3HCL		GO:0005575:CC:cellular_component;GO:0005622:CC:intracellular anatomical structure;GO:0005623:CC:obsolete cell;GO:0005634:CC:nucleus;GO:0032991:CC:protein-containing complex;GO:0035145:CC:exon-exon junction complex;GO:0043226:CC:organelle;GO:0043227:CC:membrane-bounded organelle;GO:0043229:CC:intracellular organelle;GO:0043231:CC:intracellular membrane-bounded organelle;GO:0044422:CC:obsolete orga…										Q8BJM3:Coiled-coil domain-containing protein R3HCC1L	XP_019866359.1:PREDICTED: uncharacterized protein LOC109595451 isoform X2 [Aethina tumida]
Npum_000059-T1	Npum_000059	scaffold_1,-,9 exons,9 CDS:950104-950158 np,950159-950273,950325-950534,950596-950747,950797-951162,951217-951691,951743-951930,951987-952242,952299-952416,952464-952572,952573-952683 np			EOG090R05AJ:Signal recognition particle, SRP72 subunit	ENOG5041VIN:Signal-recognition-particle assembly has a crucial role in targeting secretory proteins to the rough endoplasmic reticulum membrane	U:Intracellular trafficking, secretion, and vesicular transport	IPR019734:Tetratricopeptide repeat;IPR013699:Signal recognition particle, SRP72 subunit, RNA-binding;IPR026270:Signal recognition particle, SRP72 subunit;IPR031545:Putative TPR-like repeat;IPR011990:Tetratricopeptide-like helical domain superfamily;IPR013026:Tetratricopeptide repeat-containing domain	PF12895:Anaphase-promoting complex, cyclosome, subunit 3;PF08492:SRP72 RNA-binding domain;PF17004:Putative TPR-like repeat;PF13181:Tetratricopeptide repeat	GO:0005515:MF:protein binding;GO:0006614:BP:SRP-dependent cotranslational protein targeting to membrane;GO:0048500:CC:signal recognition particle;GO:0008312:MF:7S RNA binding;GO:0005575:CC:cellular_component;GO:0005622:CC:intracellular anatomical structure;GO:0005623:CC:obsolete cell;GO:0005737:CC:cytoplasm;GO:0005786:CC:signal recognition particle, endoplasmic reticulum targeting;GO:0006403:BP:R…						map03060:Protein export	ko:K03108:SRP72, signal recognition particle subunit SRP72	R-HSA-1799339:SRP-dependent cotranslational protein targeting to membrane		P33731:Signal recognition particle subunit SRP72	XP_018578059.1:signal recognition particle subunit SRP72 [Anoplophora glabripennis]
Npum_000060-T1	Npum_000060	scaffold_1,+,8 exons,8 CDS:955635-955799 np,955800-956097,956534-957291,957363-957478,957564-958284,958715-958781,958833-959323,959390-959509,959566-959727				ENOG5041XF1:binding. It is involved in the biological process described with cell adhesion	W:Extracellular structures	IPR001033:Alpha-catenin;IPR006077:Vinculin/alpha-catenin;IPR036723:Alpha-catenin/vinculin-like superfamily		GO:0051015:MF:actin filament binding;GO:0045296:MF:cadherin binding;GO:0007155:BP:cell adhesion;GO:0000902:BP:cell morphogenesis;GO:0000904:BP:cell morphogenesis involved in differentiation;GO:0001700:BP:embryonic development via the syncytial blastoderm;GO:0002009:BP:morphogenesis of an epithelium;GO:0002064:BP:epithelial cell development;GO:0003382:BP:epithelial cell morphogenesis;GO:0003383:BP…						map04390:Hippo signaling pathway;map04520:Adherens junction;map04670:Leukocyte transendothelial migration;map05100:Bacterial invasion of epithelial cells;map05200:Pathways in cancer;map05213:Endometrial cancer;map05226:Gastric cancer;map05412:Arrhythmogenic right ventricular cardiomyopathy	ko:K05691:CTNNA, catenin alpha			P35220:Catenin alpha	XP_970159.1:PREDICTED: catenin alpha [Tribolium castaneum]
Npum_000061-T1	Npum_000061	scaffold_1,-,21 exons,21 CDS:961045-961130,961192-961807,961855-962020,962072-962271,965868-966752,966818-967210,967263-967552,967616-968195,968256-968681,983448-983567,983625-983849,1001282-1001406,1001457-1001643,1001695-1002050,1002110-1002302,1002354-1002700,1002756-1002865,1002921-1003080,1003139-1003604,1003655-1003901,1003952-1004091				ENOG5041WZ8:nucleic acid binding	A:RNA processing and modification	IPR003593:AAA+ ATPase domain;IPR014001:Helicase superfamily 1/2, ATP-binding domain;IPR001650:Helicase, C-terminal;IPR004179:Sec63 domain;IPR011545:DEAD/DEAH box helicase domain;IPR035892:C2 domain superfamily;IPR036390:Winged helix DNA-binding domain superfamily;IPR027417:P-loop containing nucleoside triphosphate hydrolase;IPR014756:Immunoglobulin E-set	PF00270:DEAD/DEAH box helicase;PF00271:Helicase conserved C-terminal domain;PF04851:Type III restriction enzyme, res subunit;PF02889:Sec63 Brl domain	GO:0005524:MF:ATP binding;GO:0003676:MF:nucleic acid binding;GO:0000375:BP:RNA splicing, via transesterification reactions;GO:0000377:BP:RNA splicing, via transesterification reactions with bulged adenosine as nucleophile;GO:0000381:BP:regulation of alternative mRNA splicing, via spliceosome;GO:0000398:BP:mRNA splicing, via spliceosome;GO:0003674:MF:molecular_function;GO:0003824:MF:catalytic acti…					3.6.4.12:DNA helicase		ko:K18663:ASCC3, activating signal cointegrator complex subunit 3 [EC:3.6.4.12]			E9PZJ8:Activating signal cointegrator 1 complex subunit 3	XP_015836282.1:PREDICTED: activating signal cointegrator 1 complex subunit 3 [Tribolium castaneum]
Npum_000062-T1	Npum_000062	scaffold_1,+,3 exons,3 CDS:1004253-1004439 np,1004440-1004516,1004564-1004664,1004717-1004883,1004884-1005007 np	MPC1	pyruvate transporter mpc1		ENOG5041ZRI:Mediates the uptake of pyruvate into mitochondria	C:Energy production and conversion	IPR005336:Mitochondrial pyruvate carrier	PF03650:Mitochondrial pyruvate carriers	GO:0006850:BP:mitochondrial pyruvate transmembrane transport;GO:0005743:CC:mitochondrial inner membrane;GO:0003674:MF:molecular_function;GO:0005215:MF:transporter activity;GO:0005342:MF:organic acid transmembrane transporter activity;GO:0005575:CC:cellular_component;GO:0005622:CC:intracellular anatomical structure;GO:0005623:CC:obsolete cell;GO:0005737:CC:cytoplasm;GO:0005739:CC:mitochondrion;GO:…				2 (i20-40o52-73i)			ko:K22138:MPC1, mitochondrial pyruvate carrier 1			P63030:Mitochondrial pyruvate carrier 1	XP_973753.1:PREDICTED: mitochondrial pyruvate carrier 1 [Tribolium castaneum]
Npum_000063-T1	Npum_000063	scaffold_1,-,8 exons,8 CDS:1005297-1005805 np,1005806-1006072,1006128-1006245,1006302-1006590,1006638-1007177,1007235-1007400,1007456-1007585,1008271-1008546,1009169-1009797,1009798-1010117 np				ENOG5041UDQ:extracellular matrix	S:Function unknown			GO:0007154:BP:cell communication;GO:0007165:BP:signal transduction;GO:0007186:BP:G protein-coupled receptor signaling pathway;GO:0008150:BP:biological_process;GO:0009987:BP:cellular process;GO:0023052:BP:signaling;GO:0050789:BP:regulation of biological process;GO:0050794:BP:regulation of cellular process;GO:0050896:BP:response to stimulus;GO:0051716:BP:cellular response to stimulus;GO:0065007:BP:…			SignalP(1-22,cutsite=VIG-QY,prob=0.5032)	1 (n6-17c22/23o784-802i)						Q5T848:Probable G-protein coupled receptor 158	XP_019871195.1:PREDICTED: LOW QUALITY PROTEIN: uncharacterized protein LOC109599623 [Aethina tumida]	SP(1-22,cutsite=VIG-QY,prob=0.9373)
Npum_000064-T1	Npum_000064	scaffold_1,-,4 exons,4 CDS:1013305-1013354,1013403-1013666,1014020-1014253,1014868-1014907				ENOG50421RJ:Kazal-type serine protease inhibitor domain	S:Function unknown	IPR002350:Kazal domain;IPR036058:Kazal domain superfamily	PF00050:Kazal-type serine protease inhibitor domain;PF07648:Kazal-type serine protease inhibitor domain	GO:0005515:MF:protein binding				1 (o6-22i)							XP_018571443.1:uncharacterized protein LOC108911092 [Anoplophora glabripennis]	SP(1-22,cutsite=VYS-KS,prob=0.6380)
Npum_000065-T1	Npum_000065	scaffold_1,+,10 exons,10 CDS:1017561-1017714 np,1017715-1017750,1017808-1017903,1017953-1018138,1018193-1018324,1018515-1018871,1018922-1019082,1019139-1019531,1019886-1020316,1020365-1020624,1020674-1021012,1021013-1021355 np			EOG090R03XY:Protein kinase domain	ENOG5041VBM:Serine threonine-protein kinase that plays a central role in centriole duplication. Able to trigger procentriole formation on the surface of the mother centriole cylinder, using mother centriole as a platform, leading to the recruitment of centriole biogenesis proteins such as Sas-6. When overexpressed, it is able to induce centrosome amplification through the simultaneous generation …	D:Cell cycle control, cell division, chromosome partitioning	IPR000719:Protein kinase domain;IPR033700:Serine/threonine-protein kinase Plk4;IPR017441:Protein kinase, ATP binding site;IPR008266:Tyrosine-protein kinase, active site;IPR033699:Plk4, first cryptic polo-box domain;IPR033696:Plk4, C-terminal polo-box domain;IPR011009:Protein kinase-like domain superfamily	PF00069:Protein kinase domain;PF07714:Protein tyrosine and serine/threonine kinase;PF18190:Polo-like Kinase 4 Polo Box 1;PF18409:Polo-like Kinase 4 Polo Box 2	GO:0005524:MF:ATP binding;GO:0004672:MF:protein kinase activity;GO:0006468:BP:protein phosphorylation;GO:0005814:CC:centriole;GO:0004674:MF:protein serine/threonine kinase activity;GO:0007099:BP:centriole replication;GO:0000003:BP:reproduction;GO:0000226:BP:microtubule cytoskeleton organization;GO:0000278:BP:mitotic cell cycle;GO:0000280:BP:nuclear division;GO:0001578:BP:microtubule bundle format…					2.7.11.21:polo kinase	map04068:FoxO signaling pathway	ko:K08863:PLK4, polo-like kinase 4 [EC:2.7.11.21]	R-HSA-8854518:AURKA Activation by TPX2;R-HSA-380270:Recruitment of mitotic centrosome proteins and complexes;R-HSA-380259:Loss of Nlp from mitotic centrosomes;R-HSA-5620912:Anchoring of the basal body to the plasma membrane;R-HSA-380320:Recruitment of NuMA to mitotic centrosomes;R-HSA-2565942:Regulation of PLK1 Activity at G2/M Transition;R-HSA-380284:Loss of proteins required for interphase micr…		B0WAU8:Serine/threonine-protein kinase PLK4	XP_023026817.1:serine/threonine-protein kinase PLK4 [Leptinotarsa decemlineata]
Npum_000066-T1	Npum_000066	scaffold_1,-,3 exons,3 CDS:1021929-1022265 np,1022266-1022933,1023338-1023773,1023834-1023890,1023891-1024038 np
Npum_000067-T1	Npum_000067	scaffold_1,+,1 exons,1 CDS:1025015-1025566				ENOG5041ZU8:It is involved in the biological process described with apoptotic process	S:Function unknown	IPR003508:CIDE-N domain;IPR017299:DNA fragmentation factor 45	PF02017:CIDE-N domain	GO:0005622:CC:intracellular anatomical structure;GO:0006915:BP:apoptotic process;GO:0006309:BP:apoptotic DNA fragmentation;GO:0060703:MF:deoxyribonuclease inhibitor activity;GO:0000003:BP:reproduction;GO:0003006:BP:developmental process involved in reproduction;GO:0007276:BP:gamete generation;GO:0007281:BP:germ cell development;GO:0007292:BP:female gamete generation;GO:0008150:BP:biological_proce…						map04210:Apoptosis	ko:K02310:DFFA, DFF45, DNA fragmentation factor, 45 kD, alpha subunit	R-HSA-211227:Activation of DNA fragmentation factor		O70303:Cell death activator CIDE-B	RZC41670.1:CIDE-N domain containing protein [Asbolus verrucosus]
Npum_000068-T1	Npum_000068	scaffold_1,-,3 exons,3 CDS:1027697-1028510 np,1028511-1029950,1030003-1030074,1039840-1039905,1039906-1040000 np				ENOG5042118:chitin binding. It is involved in the biological process described with chitin metabolic process	S:Function unknown	IPR002557:Chitin binding domain;IPR036508:Chitin binding domain superfamily	PF01607:Chitin binding Peritrophin-A domain	GO:0005576:CC:extracellular region;GO:0008061:MF:chitin binding;GO:0006030:BP:chitin metabolic process			SignalP(1-21,cutsite=VDA-QN,prob=0.9611)					R-HSA-189085:Digestion of dietary carbohydrate		P0DPW4:U-scoloptoxin(01)-Er1a	AYA50042.1:cuticular protein analogous to peritrophins 1-C, partial [Leptinotarsa decemlineata]	SP(1-21,cutsite=VDA-QN,prob=0.8199)
Npum_000069-T1	Npum_000069	scaffold_1,+,23 exons,23 CDS:1054339-1054506 np,1054507-1054617,1058122-1058181,1076449-1076508,1076558-1076872,1076925-1077164,1077572-1077713,1077763-1077879,1078230-1078740,1078791-1079598,1079663-1079852,1079902-1080225,1080276-1080451,1082238-1083930,1084459-1085064,1085125-1085361,1085431-1085655,1085710-1085884,1085936-1086038,1086087-1086281,1086339-1086769,1086824-1086978,1087527-1087583…			EOG090R002C:Protein kinase domain	ENOG5041UIT:transmembrane receptor protein tyrosine kinase activity. It is involved in the biological process described with protein phosphorylation	T:Signal transduction mechanisms	IPR001245:Serine-threonine/tyrosine-protein kinase, catalytic domain;IPR003961:Fibronectin type III;IPR000033:LDLR class B repeat;IPR020635:Tyrosine-protein kinase, catalytic domain;IPR011042:Six-bladed beta-propeller, TolB-like;IPR013783:Immunoglobulin-like fold;IPR017441:Protein kinase, ATP binding site;IPR008266:Tyrosine-protein kinase, active site;IPR000719:Protein kinase domain;IPR036116:Fib…	PF00041:Fibronectin type III domain;PF00069:Protein kinase domain;PF07714:Protein tyrosine and serine/threonine kinase	GO:0006468:BP:protein phosphorylation;GO:0004672:MF:protein kinase activity;GO:0005515:MF:protein binding;GO:0004713:MF:protein tyrosine kinase activity;GO:0005524:MF:ATP binding;GO:0000578:BP:embryonic axis specification;GO:0001654:BP:eye development;GO:0001708:BP:cell fate specification;GO:0001736:BP:establishment of planar polarity;GO:0001738:BP:morphogenesis of a polarized epithelium;GO:00017…			SignalP(1-17,cutsite=VIG-EL,prob=0.9074)	1 (n3-12c17/18o1917-1941i)	2.7.10.1:receptor protein-tyrosine kinase	map04013:MAPK signaling pathway - fly	ko:K05088:ROS1, proto-oncogene tyrosine-protein kinase ROS [EC:2.7.10.1]			Q78DX7:Proto-oncogene tyrosine-protein kinase ROS	XP_015840704.1:PREDICTED: LOW QUALITY PROTEIN: proto-oncogene tyrosine-protein kinase ROS [Tribolium castaneum]	SP(1-17,cutsite=VIG-EL,prob=0.9330)
Npum_000069-T2	Npum_000069	scaffold_1,+,20 exons,20 CDS:1054339-1054506 np,1054507-1054617,1058122-1058181,1076449-1076508,1076558-1076872,1076925-1077164,1077572-1077713,1077763-1077879,1078230-1078740,1078791-1079598,1079663-1079852,1079902-1080225,1080276-1080451,1082238-1083930,1084459-1085064,1085125-1085361,1085431-1085655,1085710-1085884,1085936-1086038,1086087-1086281,1086339-1086773,1086774-1086846 np			EOG090R002C:Protein kinase domain	ENOG5041UIT:transmembrane receptor protein tyrosine kinase activity. It is involved in the biological process described with protein phosphorylation	T:Signal transduction mechanisms	IPR001245:Serine-threonine/tyrosine-protein kinase, catalytic domain;IPR020635:Tyrosine-protein kinase, catalytic domain;IPR003961:Fibronectin type III;IPR000033:LDLR class B repeat;IPR013783:Immunoglobulin-like fold;IPR011042:Six-bladed beta-propeller, TolB-like;IPR017441:Protein kinase, ATP binding site;IPR008266:Tyrosine-protein kinase, active site;IPR000719:Protein kinase domain;IPR036116:Fib…	PF00041:Fibronectin type III domain;PF00069:Protein kinase domain;PF07714:Protein tyrosine and serine/threonine kinase	GO:0006468:BP:protein phosphorylation;GO:0004672:MF:protein kinase activity;GO:0004713:MF:protein tyrosine kinase activity;GO:0005515:MF:protein binding;GO:0005524:MF:ATP binding;GO:0000578:BP:embryonic axis specification;GO:0001654:BP:eye development;GO:0001708:BP:cell fate specification;GO:0001736:BP:establishment of planar polarity;GO:0001738:BP:morphogenesis of a polarized epithelium;GO:00017…			SignalP(1-17,cutsite=VIG-EL,prob=0.9074)	1 (n3-12c17/18o1873-1897i)	2.7.10.1:receptor protein-tyrosine kinase	map04013:MAPK signaling pathway - fly	ko:K05088:ROS1, proto-oncogene tyrosine-protein kinase ROS [EC:2.7.10.1]			P08941:Proto-oncogene tyrosine-protein kinase ROS	XP_015840704.1:PREDICTED: LOW QUALITY PROTEIN: proto-oncogene tyrosine-protein kinase ROS [Tribolium castaneum]	SP(1-17,cutsite=VIG-EL,prob=0.9330)
Npum_000069-T3	Npum_000069	scaffold_1,+,21 exons,21 CDS:1054339-1054506 np,1054507-1054617,1058122-1058181,1076449-1076508,1076558-1076872,1076925-1077032,1077572-1077713,1077763-1077879,1078230-1078740,1078791-1079598,1079663-1079852,1079902-1080225,1080276-1080451,1082238-1083930,1084459-1085064,1085125-1085361,1085431-1085655,1085710-1085884,1085936-1086038,1086087-1086281,1086339-1086769,1086824-1086986,1086987-1088648…			EOG090R002C:Protein kinase domain	ENOG5041UIT:transmembrane receptor protein tyrosine kinase activity. It is involved in the biological process described with protein phosphorylation	T:Signal transduction mechanisms	IPR001245:Serine-threonine/tyrosine-protein kinase, catalytic domain;IPR003961:Fibronectin type III;IPR000033:LDLR class B repeat;IPR020635:Tyrosine-protein kinase, catalytic domain;IPR013783:Immunoglobulin-like fold;IPR011042:Six-bladed beta-propeller, TolB-like;IPR008266:Tyrosine-protein kinase, active site;IPR017441:Protein kinase, ATP binding site;IPR000719:Protein kinase domain;IPR036116:Fib…	PF00041:Fibronectin type III domain;PF00069:Protein kinase domain;PF07714:Protein tyrosine and serine/threonine kinase	GO:0006468:BP:protein phosphorylation;GO:0004672:MF:protein kinase activity;GO:0005515:MF:protein binding;GO:0004713:MF:protein tyrosine kinase activity;GO:0005524:MF:ATP binding;GO:0000578:BP:embryonic axis specification;GO:0001654:BP:eye development;GO:0001708:BP:cell fate specification;GO:0001736:BP:establishment of planar polarity;GO:0001738:BP:morphogenesis of a polarized epithelium;GO:00017…			SignalP(1-17,cutsite=VIG-EL,prob=0.9074)	1 (n3-12c17/18o1917-1941i)	2.7.10.1:receptor protein-tyrosine kinase	map04013:MAPK signaling pathway - fly	ko:K05088:ROS1, proto-oncogene tyrosine-protein kinase ROS [EC:2.7.10.1]			Q78DX7:Proto-oncogene tyrosine-protein kinase ROS	XP_015840704.1:PREDICTED: LOW QUALITY PROTEIN: proto-oncogene tyrosine-protein kinase ROS [Tribolium castaneum]	SP(1-17,cutsite=VIG-EL,prob=0.9330)
Npum_000070-T1	Npum_000070	scaffold_1,-,4 exons,3 CDS:1089119-1089218 np,1089219-1089855,1089906-1090133,1090182-1090336,1090337-1090392 np,1090450-1090755 np			EOG090R09FQ:Forkhead-associated (FHA) domain	ENOG5041TXF:Forkhead associated domain	T:Signal transduction mechanisms	IPR000253:Forkhead-associated (FHA) domain;IPR008984:SMAD/FHA domain superfamily	PF00498:FHA domain	GO:0005515:MF:protein binding;GO:0003674:MF:molecular_function;GO:0003676:MF:nucleic acid binding;GO:0003723:MF:RNA binding;GO:0003729:MF:mRNA binding;GO:0005488:MF:binding;GO:0005575:CC:cellular_component;GO:0005622:CC:intracellular anatomical structure;GO:0005623:CC:obsolete cell;GO:0005634:CC:nucleus;GO:0006139:BP:nucleobase-containing compound metabolic process;GO:0006396:BP:RNA processing;GO…							ko:K13108:SNIP1, smad nuclear-interacting protein 1			Q8TAD8:Smad nuclear-interacting protein 1	XP_972743.1:PREDICTED: FHA domain-containing protein DDL [Tribolium castaneum]
Npum_000071-T1	Npum_000071	scaffold_1,+,2 exons,2 CDS:1090945-1091027 np,1091028-1091220,1091275-1091348,1091349-1091356 np				ENOG50420EU:Ubiquitin-like modifier protein which binds to a number of as yet unidentified target proteins	O:Posttranslational modification, protein turnover, chaperones	IPR005375:Ubiquitin-fold modifier 1;IPR029071:Ubiquitin-like domain superfamily	PF03671:Ubiquitin fold modifier 1 protein	GO:0003008:BP:system process;GO:0005575:CC:cellular_component;GO:0005622:CC:intracellular anatomical structure;GO:0005623:CC:obsolete cell;GO:0005634:CC:nucleus;GO:0005737:CC:cytoplasm;GO:0006464:BP:cellular protein modification process;GO:0006807:BP:nitrogen compound metabolic process;GO:0006950:BP:response to stress;GO:0008150:BP:biological_process;GO:0008152:BP:metabolic process;GO:0009987:BP:…							ko:K12162:UFM1, ubiquitin-fold modifier 1			Q176V0:Ubiquitin-fold modifier 1	XP_021932205.1:ubiquitin-fold modifier 1 isoform X2 [Zootermopsis nevadensis]
Npum_000072-T1	Npum_000072	scaffold_1,-,5 exons,5 CDS:1091443-1091579,1091631-1091796,1091852-1092033,1092088-1092221,1092273-1092454,1092455-1092520 np				ENOG5041W7S:Belongs to the 1-acyl-sn-glycerol-3-phosphate acyltransferase family	I:Lipid transport and metabolism	IPR002123:Phospholipid/glycerol acyltransferase	PF01553:Acyltransferase	GO:0016746:MF:transferase activity, transferring acyl groups;GO:0003674:MF:molecular_function;GO:0003824:MF:catalytic activity;GO:0008374:MF:O-acyltransferase activity;GO:0016411:MF:acylglycerol O-acyltransferase activity;GO:0016740:MF:transferase activity;GO:0016747:MF:transferase activity, transferring acyl groups other than amino-acyl groups				5 (o6-21i33-54o60-80i92-113o125-143i)	2.3.1.51:1-acylglycerol-3-phosphate O-acyltransferase	map00561:Glycerolipid metabolism;map00564:Glycerophospholipid metabolism;map01100:Metabolic pathways;map01110:Biosynthesis of secondary metabolites;map04072:Phospholipase D signaling pathway;map04975:Fat digestion and absorption	ko:K13509:AGPAT1_2, lysophosphatidate acyltransferase [EC:2.3.1.51]			Q99943:1-acyl-sn-glycerol-3-phosphate acyltransferase alpha	XP_968475.1:PREDICTED: 1-acyl-sn-glycerol-3-phosphate acyltransferase alpha [Tribolium castaneum]
Npum_000073-T1	Npum_000073	scaffold_1,-,5 exons,5 CDS:1092766-1092853,1092908-1093061,1093117-1093323,1093641-1093839,1093904-1093927				ENOG5041ZJ1:Siah interacting protein, N terminal	T:Signal transduction mechanisms	IPR008978:HSP20-like chaperone;IPR015120:Siah interacting protein, N-terminal;IPR007052:CS domain;IPR007699:SGS domain;IPR037893:Calcyclin-binding Protein, CS domain;IPR037201:Calcyclin-binding protein, N-terminal	PF04969:CS domain;PF09032:Siah interacting protein, N terminal	GO:0015631:MF:tubulin binding;GO:0031625:MF:ubiquitin protein ligase binding;GO:0044548:MF:S100 protein binding;GO:0007275:BP:multicellular organism development;GO:0007507:BP:heart development;GO:0008150:BP:biological_process;GO:0032501:BP:multicellular organismal process;GO:0032502:BP:developmental process;GO:0048513:BP:animal organ development;GO:0048731:BP:system development;GO:0048856:BP:anat…						map04310:Wnt signaling pathway	ko:K04507:CACYBP, SIP, calcyclin binding protein			Q4R4P3:Calcyclin-binding protein	XP_018573684.1:calcyclin-binding protein [Anoplophora glabripennis]
Npum_000074-T1	Npum_000074	scaffold_1,-,5 exons,5 CDS:1095543-1095685,1096238-1096403,1096461-1096642,1096702-1096835,1096889-1097082				ENOG5041W7S:Belongs to the 1-acyl-sn-glycerol-3-phosphate acyltransferase family	I:Lipid transport and metabolism	IPR002123:Phospholipid/glycerol acyltransferase;IPR004552:1-acyl-sn-glycerol-3-phosphate acyltransferase	PF01553:Acyltransferase	GO:0016746:MF:transferase activity, transferring acyl groups;GO:0016020:CC:membrane;GO:0003841:MF:1-acylglycerol-3-phosphate O-acyltransferase activity;GO:0008654:BP:phospholipid biosynthetic process;GO:0003674:MF:molecular_function;GO:0003824:MF:catalytic activity;GO:0008374:MF:O-acyltransferase activity;GO:0016411:MF:acylglycerol O-acyltransferase activity;GO:0016740:MF:transferase activity;GO:…				2 (n3-14c18/19o34-53i129-147o)	2.3.1.51:1-acylglycerol-3-phosphate O-acyltransferase	map00564:Glycerophospholipid metabolism;map00561:Glycerolipid metabolism;map01100:Metabolic pathways;map01110:Biosynthesis of secondary metabolites;map04072:Phospholipase D signaling pathway;map04975:Fat digestion and absorption	ko:K13509:AGPAT1_2, lysophosphatidate acyltransferase [EC:2.3.1.51]	R-HSA-1483166:Synthesis of PA	PWY-5667:CDP-diacylglycerol biosynthesis I;PWY-7417:Phospholipid remodeling (phosphatidate, yeast);PWY-5981:CDP-diacylglycerol biosynthesis III;PWY-6453:Stigma estolide biosynthesis;PWY-7589:Palmitoleate biosynthesis III (cyanobacteria);PWY-7587:Oleate biosynthesis III (cyanobacteria);PWY-7411:Phosphatidate biosynthesis (yeast);PWY-7782:Plasmalogen biosynthesis	O15120:1-acyl-sn-glycerol-3-phosphate acyltransferase beta	XP_968475.1:PREDICTED: 1-acyl-sn-glycerol-3-phosphate acyltransferase alpha [Tribolium castaneum]
Npum_000075-T1	Npum_000075	scaffold_1,-,5 exons,5 CDS:1097792-1097949,1098006-1098171,1098770-1098951,1099205-1099338,1099388-1099563				ENOG5041W7S:Belongs to the 1-acyl-sn-glycerol-3-phosphate acyltransferase family	I:Lipid transport and metabolism	IPR002123:Phospholipid/glycerol acyltransferase;IPR004552:1-acyl-sn-glycerol-3-phosphate acyltransferase	PF01553:Acyltransferase	GO:0016746:MF:transferase activity, transferring acyl groups;GO:0016020:CC:membrane;GO:0003841:MF:1-acylglycerol-3-phosphate O-acyltransferase activity;GO:0008654:BP:phospholipid biosynthetic process;GO:0003674:MF:molecular_function;GO:0003824:MF:catalytic activity;GO:0008374:MF:O-acyltransferase activity;GO:0016411:MF:acylglycerol O-acyltransferase activity;GO:0016740:MF:transferase activity;GO:…				4 (i5-24o30-50i89-112o124-141i)	2.3.1.51:1-acylglycerol-3-phosphate O-acyltransferase	map00564:Glycerophospholipid metabolism;map00561:Glycerolipid metabolism;map01100:Metabolic pathways;map01110:Biosynthesis of secondary metabolites;map04072:Phospholipase D signaling pathway;map04975:Fat digestion and absorption	ko:K13509:AGPAT1_2, lysophosphatidate acyltransferase [EC:2.3.1.51]	R-HSA-1483166:Synthesis of PA	PWY-5667:CDP-diacylglycerol biosynthesis I;PWY-7417:Phospholipid remodeling (phosphatidate, yeast);PWY-5981:CDP-diacylglycerol biosynthesis III;PWY-6453:Stigma estolide biosynthesis;PWY-7589:Palmitoleate biosynthesis III (cyanobacteria);PWY-7587:Oleate biosynthesis III (cyanobacteria);PWY-7411:Phosphatidate biosynthesis (yeast);PWY-7782:Plasmalogen biosynthesis	Q99943:1-acyl-sn-glycerol-3-phosphate acyltransferase alpha	XP_968475.1:PREDICTED: 1-acyl-sn-glycerol-3-phosphate acyltransferase alpha [Tribolium castaneum]
Npum_000076-T1	Npum_000076	scaffold_1,+,1 exons,1 CDS:1104419-1104733				ENOG50420B9:Transposase protein	S:Function unknown	IPR021896:Transposase protein		GO:0006313:BP:transposition, DNA-mediated;GO:0004803:MF:transposase activity											XP_022181206.1:uncharacterized protein LOC111041284 [Myzus persicae]
Npum_000077-T1	Npum_000077	scaffold_1,+,4 exons,4 CDS:1108683-1108742,1109105-1109293,1109348-1109521,1110377-1110727				ENOG5041ZI2:Tetraspanin family	S:Function unknown	IPR000301:Tetraspanin;IPR008952:Tetraspanin, EC2 domain superfamily;IPR018499:Tetraspanin/Peripherin	PF00335:Tetraspanin family	GO:0016021:CC:integral component of membrane;GO:0005575:CC:cellular_component;GO:0005623:CC:obsolete cell;GO:0005886:CC:plasma membrane;GO:0005887:CC:integral component of plasma membrane;GO:0007154:BP:cell communication;GO:0007165:BP:signal transduction;GO:0007166:BP:cell surface receptor signaling pathway;GO:0008150:BP:biological_process;GO:0009987:BP:cellular process;GO:0016020:CC:membrane;GO:…				4 (i12-35o47-72i79-101o221-247i)		map04662:B cell receptor signaling pathway;map05144:Malaria;map05160:Hepatitis C	ko:K06508:CD81, TAPA1, TSPAN28, CD81 antigen			Q8R3S2:Tetraspanin-33	XP_028135448.1:CD63 antigen-like [Diabrotica virgifera virgifera]
Npum_000078-T1	Npum_000078	scaffold_1,-,2 exons,2 CDS:1116937-1117151,1117198-1117633
Npum_000079-T1	Npum_000079	scaffold_1,+,1 exons,1 CDS:1130845-1131346 np,1131347-1133149				ENOG50422C3				GO:0003674:MF:molecular_function;GO:0005215:MF:transporter activity;GO:0005216:MF:ion channel activity;GO:0005575:CC:cellular_component;GO:0006810:BP:transport;GO:0006811:BP:ion transport;GO:0008150:BP:biological_process;GO:0009593:BP:detection of chemical stimulus;GO:0015075:MF:ion transmembrane transporter activity;GO:0015267:MF:channel activity;GO:0015276:MF:ligand-gated ion channel activity;G…				4 (o332-357i369-389o401-422i573-592o)							RZC39564.1:hypothetical protein BDFB_011123, partial [Asbolus verrucosus]
Npum_000080-T1	Npum_000080	scaffold_1,+,8 exons,8 CDS:1141419-1142176 np,1142177-1142461,1142557-1142994,1143054-1143456,1150780-1151006,1157209-1157469,1157528-1157780,1157842-1157996,1158128-1158217,1158218-1159447 np	Hr39	zinc ion binding		ENOG5041U8D:zinc ion binding. It is involved in the biological process described with steroid hormone mediated signaling pathway	K:Transcription	IPR001723:Nuclear hormone receptor;IPR001628:Zinc finger, nuclear hormone receptor-type;IPR000536:Nuclear hormone receptor, ligand-binding domain;IPR013088:Zinc finger, NHR/GATA-type;IPR016355:Nuclear hormone receptor family 5;IPR035500:Nuclear hormone receptor-like domain superfamily	PF00104:Ligand-binding domain of nuclear hormone receptor;PF00105:Zinc finger, C4 type (two domains)	GO:0003707:MF:steroid hormone receptor activity;GO:0005634:CC:nucleus;GO:0006355:BP:regulation of transcription, DNA-templated;GO:0003677:MF:DNA binding;GO:0043565:MF:sequence-specific DNA binding;GO:0008270:MF:zinc ion binding;GO:0003700:MF:DNA-binding transcription factor activity;GO:0000003:BP:reproduction;GO:0000976:MF:transcription regulatory region sequence-specific DNA binding;GO:0000977:M…							ko:K08705:NR5A3, ftz-f1, nuclear receptor subfamily 5 group A member 3	R-HSA-4090294:SUMOylation of intracellular receptors;R-HSA-383280:Nuclear Receptor transcription pathway		Q05192:Nuclear hormone receptor FTZ-F1 beta	XP_018572281.1:nuclear hormone receptor FTZ-F1 beta isoform X2 [Anoplophora glabripennis]
Npum_000081-T1	Npum_000081	scaffold_1,-,31 exons,31 CDS:1159432-1159985 np,1159986-1160135,1160186-1160430,1160486-1160649,1160698-1160971,1161027-1161251,1161357-1161568,1170641-1171407,1171476-1173130,1173186-1173339,1182706-1182861,1182910-1183035,1183086-1183517,1186922-1187077,1187132-1187374,1187431-1187661,1187714-1187875,1187950-1188134,1188195-1188369,1188424-1188621,1188677-1188858,1192061-1192306,1192360-1192549…	HERC2_1	E3 ubiquitin-protein ligase herc2		ENOG5041Y7X:metal ion binding. It is involved in the biological process described with protein ubiquitination	O:Posttranslational modification, protein turnover, chaperones	IPR000408:Regulator of chromosome condensation, RCC1;IPR000569:HECT domain;IPR004939:APC10/DOC domain;IPR000433:Zinc finger, ZZ-type;IPR014722:Ribosomal protein L2, domain 2;IPR008979:Galactose-binding-like domain superfamily;IPR021097:CPH domain;IPR037252:Mib/herc2 domain superfamily;IPR009091:Regulator of chromosome condensation 1/beta-lactamase-inhibitor protein II;IPR010606:Mib-herc2;IPR01594…	PF03256:Anaphase-promoting complex, subunit 10 (APC10);PF11515:Mouse development and cellular proliferation protein Cullin-7;PF00632:HECT-domain (ubiquitin-transferase);PF06701:Mib_herc2;PF00415:Regulator of chromosome condensation (RCC1) repeat;PF13540:Regulator of chromosome condensation (RCC1) repeat	GO:0004842:MF:ubiquitin-protein transferase activity;GO:0008270:MF:zinc ion binding;GO:0046872:MF:metal ion binding;GO:0016567:BP:protein ubiquitination;GO:0003674:MF:molecular_function;GO:0003824:MF:catalytic activity;GO:0005575:CC:cellular_component;GO:0005622:CC:intracellular anatomical structure;GO:0005623:CC:obsolete cell;GO:0005634:CC:nucleus;GO:0005737:CC:cytoplasm;GO:0006464:BP:cellular p…					2.3.2.26:HECT-type E3 ubiquitin transferase	map04120:Ubiquitin mediated proteolysis	ko:K10595:HERC2, E3 ubiquitin-protein ligase HERC2 [EC:2.3.2.26]	R-HSA-983168:Antigen processing: Ubiquitination & Proteasome degradation	PWY-7511:Protein ubiquitination	Q4U2R1:E3 ubiquitin-protein ligase HERC2	XP_018562377.1:E3 ubiquitin-protein ligase HERC2 isoform X2 [Anoplophora glabripennis]
Npum_000082-T1	Npum_000082	scaffold_1,+,1 exons,1 CDS:1222551-1223018																			XP_018570191.2:uncharacterized protein LOC108910148 [Anoplophora glabripennis]
Npum_000083-T1	Npum_000083	scaffold_1,+,2 exons,1 CDS:1243640-1243769 np,1244235-1244241 np,1244242-1244586,1244587-1244645 np												1 (o12-32i)
Npum_000084-T1	Npum_000084	scaffold_1,-,17 exons,17 CDS:1228003-1228369 np,1228370-1228525,1242561-1242743,1242795-1243122,1243179-1243503,1244737-1245035,1245091-1245298,1245355-1245583,1250102-1250201,1250255-1250965,1251027-1251120,1251176-1251292,1251374-1251840,1251891-1252061,1252118-1252274,1252324-1252656,1252873-1253047,1253096-1253320,1253321-1253444 np	HERC2_2	E3 ubiquitin-protein ligase herc2		ENOG5041Y7X:metal ion binding. It is involved in the biological process described with protein ubiquitination	O:Posttranslational modification, protein turnover, chaperones	IPR000408:Regulator of chromosome condensation, RCC1;IPR001199:Cytochrome b5-like heme/steroid binding domain;IPR036400:Cytochrome b5-like heme/steroid binding domain superfamily;IPR009091:Regulator of chromosome condensation 1/beta-lactamase-inhibitor protein II	PF00173:Cytochrome b5-like Heme/Steroid binding domain;PF00415:Regulator of chromosome condensation (RCC1) repeat;PF13540:Regulator of chromosome condensation (RCC1) repeat	GO:0003674:MF:molecular_function;GO:0003824:MF:catalytic activity;GO:0004842:MF:ubiquitin-protein transferase activity;GO:0005575:CC:cellular_component;GO:0005622:CC:intracellular anatomical structure;GO:0005623:CC:obsolete cell;GO:0005634:CC:nucleus;GO:0005737:CC:cytoplasm;GO:0006464:BP:cellular protein modification process;GO:0006508:BP:proteolysis;GO:0006511:BP:ubiquitin-dependent protein cata…					2.3.2.26:HECT-type E3 ubiquitin transferase	map04120:Ubiquitin mediated proteolysis	ko:K10595:HERC2, E3 ubiquitin-protein ligase HERC2 [EC:2.3.2.26]			O95714:E3 ubiquitin-protein ligase HERC2	XP_019876641.1:PREDICTED: LOW QUALITY PROTEIN: E3 ubiquitin-protein ligase HERC2-like [Aethina tumida]
Npum_000085-T1	Npum_000085	scaffold_1,+,5 exons,5 CDS:1253750-1253993 np,1253994-1254107,1254158-1254339,1254529-1255438,1255491-1255605,1255669-1256207,1256208-1256423 np				ENOG504219I:Condensin II complex subunit CAP-H2 or CNDH2, C-term	S:Function unknown	IPR031737:Condensin-2 complex subunit H2, C-terminal;IPR031739:Condensin-2 complex subunit H2	PF16858:Condensin II complex subunit CAP-H2 or CNDH2, C-term	GO:0030261:BP:chromosome condensation;GO:0000003:BP:reproduction;GO:0000280:BP:nuclear division;GO:0000793:CC:condensed chromosome;GO:0000796:CC:condensin complex;GO:0003674:MF:molecular_function;GO:0003682:MF:chromatin binding;GO:0005488:MF:binding;GO:0005515:MF:protein binding;GO:0005575:CC:cellular_component;GO:0005622:CC:intracellular anatomical structure;GO:0005623:CC:obsolete cell;GO:000569…							ko:K11490:NCAPH2, condensin-2 complex subunit H2	R-HSA-2299718:Condensation of Prophase Chromosomes		Q28GV1:Condensin-2 complex subunit H2	ENN83483.1:hypothetical protein YQE_00158, partial [Dendroctonus ponderosae]
Npum_000086-T1	Npum_000086	scaffold_1,+,3 exons,3 CDS:1257107-1257314 np,1257315-1257491,1257564-1257784,1257838-1257943,1257944-1258037 np	SNX12	Sorting nexin-12	EOG090R0GD1:Phox homologous domain	ENOG5041XCQ:Phosphatidylinositol binding	U:Intracellular trafficking, secretion, and vesicular transport	IPR001683:Phox homology;IPR036871:PX domain superfamily;IPR039358	PF00787:PX domain	GO:0035091:MF:phosphatidylinositol binding;GO:0002791:BP:regulation of peptide secretion;GO:0002793:BP:positive regulation of peptide secretion;GO:0003674:MF:molecular_function;GO:0005488:MF:binding;GO:0005543:MF:phospholipid binding;GO:0005575:CC:cellular_component;GO:0005622:CC:intracellular anatomical structure;GO:0005623:CC:obsolete cell;GO:0005737:CC:cytoplasm;GO:0005768:CC:endosome;GO:00057…						map04144:Endocytosis	ko:K17918:SNX3_12, sorting nexin-3/12			Q9UMY4:Sorting nexin-12	RZC35130.1:sorting nexin-12 [Asbolus verrucosus]
Npum_000087-T1	Npum_000087	scaffold_1,-,10 exons,10 CDS:1258528-1258577 np,1258578-1258727,1258779-1259004,1259057-1259284,1259408-1259598,1269965-1272773,1272827-1272863,1274400-1275149,1275203-1275537,1275589-1275775,1275826-1275970,1275971-1276023 np				ENOG5041WGC:DNA polymerase	L:Replication, recombination and repair	IPR006172:DNA-directed DNA polymerase, family B;IPR036397:Ribonuclease H superfamily;IPR023211:DNA polymerase, palm domain superfamily;IPR025687:C4-type zinc-finger of DNA polymerase delta;IPR006134:DNA-directed DNA polymerase, family B, multifunctional domain;IPR006133:DNA-directed DNA polymerase, family B, exonuclease domain;IPR030559:DNA polymerase zeta catalytic subunit;IPR017964:DNA-directed…	PF00136:DNA polymerase family B;PF03104:DNA polymerase family B, exonuclease domain;PF14260:C4-type zinc-finger of DNA polymerase delta	GO:0003887:MF:DNA-directed DNA polymerase activity;GO:0000166:MF:nucleotide binding;GO:0003676:MF:nucleic acid binding;GO:0003677:MF:DNA binding;GO:0006281:BP:DNA repair;GO:0019985:BP:translesion synthesis;GO:0016035:CC:zeta DNA polymerase complex;GO:0000724:BP:double-strand break repair via homologous recombination;GO:0000725:BP:recombinational repair;GO:0000731:BP:DNA synthesis involved in DNA …					2.7.7.7:DNA-directed DNA polymerase	map00240:Pyrimidine metabolism;map00230:Purine metabolism;map01100:Metabolic pathways;map01524:Platinum drug resistance;map03460:Fanconi anemia pathway	ko:K02350:REV3L, POLZ, DNA polymerase zeta [EC:2.7.7.7]	R-HSA-5656121:Translesion synthesis by POLI;R-HSA-5655862:Translesion synthesis by POLK;R-HSA-110312:Translesion synthesis by REV1		Q9GSR1:DNA polymerase zeta catalytic subunit	XP_018577847.1:DNA polymerase zeta catalytic subunit isoform X1 [Anoplophora glabripennis]
Npum_000088-T1	Npum_000088	scaffold_1,-,2 exons,2 CDS:1276891-1276992 np,1276993-1277855,1278171-1278873,1278874-1278957 np				ENOG5041URT:Cell division cycle	D:Cell cycle control, cell division, chromosome partitioning;O:Posttranslational modification, protein turnover, chaperones	IPR001680:WD40 repeat;IPR024977:Anaphase-promoting complex subunit 4, WD40 domain;IPR015943:WD40/YVTN repeat-like-containing domain superfamily;IPR033010:The WD repeat Cdc20/Fizzy family;IPR033187;IPR019775:WD40 repeat, conserved site;IPR017986:WD40-repeat-containing domain;IPR036322:WD40-repeat-containing domain superfamily	PF12894:Anaphase-promoting complex subunit 4 WD40 domain;PF00400:WD domain, G-beta repeat	GO:0005515:MF:protein binding;GO:1904668:BP:positive regulation of ubiquitin protein ligase activity;GO:0097027:MF:ubiquitin-protein transferase activator activity;GO:0010997:MF:anaphase-promoting complex binding;GO:0031145:BP:anaphase-promoting complex-dependent catabolic process;GO:0000003:BP:reproduction;GO:0000151:CC:ubiquitin ligase complex;GO:0000152:CC:nuclear ubiquitin ligase complex;GO:0…						map01524:Platinum drug resistance;map04110:Cell cycle;map04111:Cell cycle - yeast;map04113:Meiosis - yeast;map04114:Oocyte meiosis;map04115:p53 signaling pathway;map04120:Ubiquitin mediated proteolysis;map04210:Apoptosis;map04214:Apoptosis - fly;map04215:Apoptosis - multiple species;map05010:Alzheimer disease;map05012:Parkinson disease;map05014:Amyotrophic lateral sclerosis;map05016:Huntington di…	ko:K02084:APAF1, apoptotic protease-activating factor;ko:K03363:CDC20, cell division cycle 20, cofactor of APC complex	R-HSA-5689880:Ub-specific processing proteases;R-HSA-174184:Cdc20:Phospho-APC/C mediated degradation of Cyclin A;R-HSA-176407:Conversion from APC/C:Cdc20 to APC/C:Cdh1 in late anaphase;R-HSA-141444:Amplification of signal from unattached kinetochores via a MAD2 inhibitory signal;R-HSA-174113:SCF-beta-TrCP mediated degradation of Emi1;R-HSA-2467813:Separation of Sister Chromatids;R-HSA-983168:Anti…		Q62623:Cell division cycle protein 20 homolog	RZC34246.1:cell division cycle protein 20 -like, partial [Asbolus verrucosus]
Npum_000089-T1	Npum_000089	scaffold_1,-,3 exons,3 CDS:1280690-1280979,1282150-1282245,1282305-1282365				ENOG50421GG:Multi-glycosylated core protein 24 (MGC-24), sialomucin	S:Function unknown	IPR007947:CD164-related protein	PF05283:Multi-glycosylated core protein 24 (MGC-24), sialomucin	GO:0000003:BP:reproduction;GO:0003008:BP:system process;GO:0005575:CC:cellular_component;GO:0005576:CC:extracellular region;GO:0005622:CC:intracellular anatomical structure;GO:0005623:CC:obsolete cell;GO:0005737:CC:cytoplasm;GO:0007610:BP:behavior;GO:0007611:BP:learning or memory;GO:0007613:BP:memory;GO:0007616:BP:long-term memory;GO:0008150:BP:biological_process;GO:0009636:BP:response to toxic s…			SignalP(1-16,cutsite=SQA-NE,prob=0.9298)	1 (n3-12c16/17o116-137i)		map04142:Lysosome	ko:K06546:CD164, MGC24, CD164 antigen				XP_018574235.1:sialomucin core protein 24-like [Anoplophora glabripennis]	SP(1-16,cutsite=SQA-NE,prob=0.8888)
Npum_000090-T1	Npum_000090	scaffold_1,+,5 exons,5 CDS:1282837-1283004 np,1283005-1283072,1283120-1283291,1283348-1283526,1284374-1284631,1284775-1284901,1284902-1285013 np			EOG090R0FUY:Zinc finger, C4H2-type	ENOG5041YS2:Zinc finger-containing protein	S:Function unknown	IPR018482:Zinc finger C4H2 domain-containing protein	PF10146:Zinc finger-containing protein	GO:0005575:CC:cellular_component;GO:0005622:CC:intracellular anatomical structure;GO:0005623:CC:obsolete cell;GO:0005634:CC:nucleus;GO:0005737:CC:cytoplasm;GO:0007275:BP:multicellular organism development;GO:0007399:BP:nervous system development;GO:0008150:BP:biological_process;GO:0032501:BP:multicellular organismal process;GO:0032502:BP:developmental process;GO:0043226:CC:organelle;GO:0043227:CC…										Q7T3I0:Zinc finger C4H2 domain-containing protein	XP_022900791.1:zinc finger C4H2 domain-containing protein [Onthophagus taurus]
Npum_000091-T1	Npum_000091	scaffold_1,+,1 exons,1 CDS:1285567-1286070				ENOG5041U0S:Calcium ion binding	T:Signal transduction mechanisms	IPR018247:EF-Hand 1, calcium-binding site;IPR002048:EF-hand domain;IPR011992:EF-hand domain pair		GO:0005509:MF:calcium ion binding						map04014:Ras signaling pathway;map04015:Rap1 signaling pathway;map04016:MAPK signaling pathway - plant;map04020:Calcium signaling pathway;map04022:cGMP-PKG signaling pathway;map04024:cAMP signaling pathway;map04070:Phosphatidylinositol signaling system;map04114:Oocyte meiosis;map04218:Cellular senescence;map04261:Adrenergic signaling in cardiomyocytes;map04270:Vascular smooth muscle contraction;m…	ko:K02183:CALM, calmodulin			P02597:Calmodulin, striated muscle	XP_007413757.1:hypothetical protein MELLADRAFT_65992 [Melampsora larici-populina 98AG31]
Npum_000092-T1	Npum_000092	scaffold_1,-,4 exons,4 CDS:1286242-1286345 np,1286346-1286480,1286534-1286818,1286878-1287126,1287437-1287790,1287791-1287964 np			EOG090R09XH:START-like domain	ENOG5041V1E:It is involved in the biological process described with response to stress	O:Posttranslational modification, protein turnover, chaperones	IPR015310:Activator of Hsp90 ATPase, N-terminal;IPR013538:Activator of Hsp90 ATPase homologue 1-like;IPR023393:START-like domain superfamily;IPR036338:Activator of Hsp90 ATPase, Aha1;IPR039981:Activator of 90kDa heat shock protein ATPase-like	PF09229:Activator of Hsp90 ATPase, N-terminal;PF08327:Activator of Hsp90 ATPase homolog 1-like protein	GO:0001671:MF:ATPase activator activity;GO:0051087:MF:chaperone binding;GO:0051879:MF:Hsp90 protein binding										O95433:Activator of 90 kDa heat shock protein ATPase homolog 1	XP_972738.1:PREDICTED: activator of 90 kDa heat shock protein ATPase homolog 1 [Tribolium castaneum]
Npum_000093-T1	Npum_000093	scaffold_1,+,4 exons,4 CDS:1288454-1288562,1288613-1288765,1288817-1289093,1289149-1289296	SEC5	Exocyst complex component S5		ENOG5041TGH:It is involved in the biological process described with Golgi to plasma membrane transport	U:Intracellular trafficking, secretion, and vesicular transport	IPR013783:Immunoglobulin-like fold;IPR002909:IPT domain;IPR029175:Exocyst complex component EXOC2/Sec5;IPR014756:Immunoglobulin E-set	PF01833:IPT/TIG domain	GO:0000145:CC:exocyst;GO:0006893:BP:Golgi to plasma membrane transport;GO:0000003:BP:reproduction;GO:0000278:BP:mitotic cell cycle;GO:0000281:BP:mitotic cytokinesis;GO:0000910:BP:cytokinesis;GO:0001505:BP:regulation of neurotransmitter levels;GO:0001667:BP:ameboidal-type cell migration;GO:0001763:BP:morphogenesis of a branching structure;GO:0001927:BP:exocyst assembly;GO:0002009:BP:morphogenesis …						map04014:Ras signaling pathway	ko:K17637:EXOC2, SEC5, exocyst complex component 2	R-HSA-5620916:VxPx cargo-targeting to cilium;R-HSA-264876:Insulin processing;R-HSA-1445148:Translocation of SLC2A4 (GLUT4) to the plasma membrane		Q9VQQ9:Exocyst complex component 2	XP_966441.1:PREDICTED: exocyst complex component 2 [Tribolium castaneum]
Npum_000094-T1	Npum_000094	scaffold_1,+,3 exons,3 CDS:1290156-1290610,1290663-1290943,1290992-1291170				ENOG5041ZR4:juvenile hormone acid methyltransferase activity	S:Function unknown	IPR025714:Methyltransferase domain;IPR029063:S-adenosyl-L-methionine-dependent methyltransferase	PF08241:Methyltransferase domain;PF13847:Methyltransferase domain	GO:0000003:BP:reproduction;GO:0003674:MF:molecular_function;GO:0003824:MF:catalytic activity;GO:0005575:CC:cellular_component;GO:0005622:CC:intracellular anatomical structure;GO:0005623:CC:obsolete cell;GO:0005737:CC:cytoplasm;GO:0006629:BP:lipid metabolic process;GO:0006714:BP:sesquiterpenoid metabolic process;GO:0006716:BP:juvenile hormone metabolic process;GO:0006718:BP:juvenile hormone biosyn…					2.1.1.325:juvenile hormone-III synthase	map00981:Insect hormone biosynthesis	ko:K10718:JHAMT, juvenile hormone-III synthase [EC:2.1.1.325]			Q767F1:Juvenile hormone acid O-methyltransferase	NP_001120783.1:uncharacterized protein LOC662961 [Tribolium castaneum]
Npum_000095-T1	Npum_000095	scaffold_1,-,5 exons,4 CDS:1292626-1292906 np,1293048-1295701 np,1295702-1298468,1302811-1303020,1303085-1303293,1307362-1307490,1307491-1307747 np			EOG090R00B3:GUK-holder	ENOG5042AR2		IPR024845:Nance-Horan syndrome protein family;IPR028288:SCAR/WAVE family		GO:0005856:CC:cytoskeleton;GO:0030036:BP:actin cytoskeleton organization								R-HSA-2029482:Regulation of actin dynamics for phagocytic cup formation;R-HSA-5663213:RHO GTPases Activate WASPs and WAVEs;R-HSA-4420097:VEGFA-VEGFR2 Pathway			RZC41482.1:uncharacterized protein BDFB_003034, partial [Asbolus verrucosus]
Npum_000095-T2	Npum_000095	scaffold_1,-,5 exons,2 CDS:1292626-1292906 np,1293048-1295701 np,1295702-1298468,1302811-1302968,1302969-1303020 np,1303085-1303293 np,1307261-1307747 np				ENOG5042AR2		IPR024845:Nance-Horan syndrome protein family;IPR028288:SCAR/WAVE family		GO:0005856:CC:cytoskeleton;GO:0030036:BP:actin cytoskeleton organization								R-HSA-2029482:Regulation of actin dynamics for phagocytic cup formation;R-HSA-5663213:RHO GTPases Activate WASPs and WAVEs;R-HSA-4420097:VEGFA-VEGFR2 Pathway			RZC41482.1:uncharacterized protein BDFB_003034, partial [Asbolus verrucosus]
Npum_000096-T1	Npum_000096	scaffold_1,+,1 exons,1 CDS:1303990-1304793				ENOG5041THS:The purine nucleoside phosphorylases catalyze the phosphorolytic breakdown of the N-glycosidic bond in the beta- (deoxy)ribonucleoside molecules, with the formation of the corresponding free purine bases and pentose-1-phosphate	F:Nucleotide transport and metabolism	IPR000845:Nucleoside phosphorylase domain;IPR011268:Purine nucleoside phosphorylase;IPR035994:Nucleoside phosphorylase superfamily	PF01048:Phosphorylase superfamily	GO:0003824:MF:catalytic activity;GO:0009116:BP:nucleoside metabolic process;GO:0004731:MF:purine-nucleoside phosphorylase activity;GO:0006139:BP:nucleobase-containing compound metabolic process					2.4.2.1:purine-nucleoside phosphorylase	map00230:Purine metabolism;map00760:Nicotinate and nicotinamide metabolism;map00240:Pyrimidine metabolism;map01100:Metabolic pathways;map01110:Biosynthesis of secondary metabolites	ko:K03783:punA, PNP, purine-nucleoside phosphorylase [EC:2.4.2.1]	R-HSA-74217:Purine salvage;R-HSA-6798695:Neutrophil degranulation;R-HSA-74259:Purine catabolism	PWY-6609:Adenine and adenosine salvage III;PWY-7179:Purine deoxyribonucleosides degradation I;PWY-6644:Fluoroacetate and fluorothreonine biosynthesis;PWY-7179-1:Purine deoxyribonucleosides degradation II;PWY-5532:Nucleoside and nucleotide degradation (archaea);PWY-6627:Salinosporamide A biosynthesis;PWY-4202:Arsenate detoxification I (glutaredoxin);PWY-6620:Guanine and guanosine salvage;PWY-6611:…	P55859:Purine nucleoside phosphorylase	XP_015676887.1:purine nucleoside phosphorylase [Protobothrops mucrosquamatus]
Npum_000097-T1	Npum_000097	scaffold_1,+,4 exons,4 CDS:1332522-1332662,1332721-1332966,1333019-1333206,1333261-1333573				ENOG5041XC6:Zinc ion binding	S:Function unknown	IPR011016:Zinc finger, RING-CH-type;IPR013083:Zinc finger, RING/FYVE/PHD-type;IPR033275:E3 ubiquitin-protein ligase MARCH-like	PF12906:RING-variant domain	GO:0008270:MF:zinc ion binding;GO:0000209:BP:protein polyubiquitination;GO:0003674:MF:molecular_function;GO:0003824:MF:catalytic activity;GO:0004842:MF:ubiquitin-protein transferase activity;GO:0005488:MF:binding;GO:0005575:CC:cellular_component;GO:0005622:CC:intracellular anatomical structure;GO:0005623:CC:obsolete cell;GO:0005737:CC:cytoplasm;GO:0005739:CC:mitochondrion;GO:0005740:CC:mitochondr…				3 (i114-133o145-166i250-267o)	2.3.2.27:RING-type E3 ubiquitin transferase		ko:K10660:MARCH5, E3 ubiquitin-protein ligase MARCH5 [EC:2.3.2.27]		PWY-7511:Protein ubiquitination	Q6GM44:E3 ubiquitin-protein ligase MARCHF5	XP_017775998.1:PREDICTED: E3 ubiquitin-protein ligase MARCH5 [Nicrophorus vespilloides]
Npum_000098-T1	Npum_000098	scaffold_1,+,5 exons,4 CDS:1332015-1332120 np,1333791-1333821 np,1333822-1333971,1334032-1334280,1334327-1334511,1334560-1334809				ENOG5041XC6:Zinc ion binding	S:Function unknown	IPR011016:Zinc finger, RING-CH-type;IPR013083:Zinc finger, RING/FYVE/PHD-type;IPR033275:E3 ubiquitin-protein ligase MARCH-like	PF12906:RING-variant domain	GO:0008270:MF:zinc ion binding;GO:0000209:BP:protein polyubiquitination;GO:0003674:MF:molecular_function;GO:0003824:MF:catalytic activity;GO:0004842:MF:ubiquitin-protein transferase activity;GO:0005488:MF:binding;GO:0005575:CC:cellular_component;GO:0005622:CC:intracellular anatomical structure;GO:0005623:CC:obsolete cell;GO:0005737:CC:cytoplasm;GO:0005739:CC:mitochondrion;GO:0005740:CC:mitochondr…				4 (i113-136o142-162i207-224o244-261i)	2.3.2.27:RING-type E3 ubiquitin transferase		ko:K10660:MARCH5, E3 ubiquitin-protein ligase MARCH5 [EC:2.3.2.27]		PWY-7511:Protein ubiquitination	Q6NYK8:E3 ubiquitin-protein ligase MARCHF5	XP_019865260.1:PREDICTED: E3 ubiquitin-protein ligase MARCH5 [Aethina tumida]
Npum_000099-T1	Npum_000099	scaffold_1,+,4 exons,4 CDS:1335302-1335448,1335503-1335748,1335797-1335984,1336039-1336351				ENOG5041XC6:Zinc ion binding	S:Function unknown	IPR011016:Zinc finger, RING-CH-type;IPR013083:Zinc finger, RING/FYVE/PHD-type;IPR033275:E3 ubiquitin-protein ligase MARCH-like	PF12906:RING-variant domain	GO:0008270:MF:zinc ion binding;GO:0000209:BP:protein polyubiquitination;GO:0003674:MF:molecular_function;GO:0003824:MF:catalytic activity;GO:0004842:MF:ubiquitin-protein transferase activity;GO:0005488:MF:binding;GO:0005575:CC:cellular_component;GO:0005622:CC:intracellular anatomical structure;GO:0005623:CC:obsolete cell;GO:0005737:CC:cytoplasm;GO:0005739:CC:mitochondrion;GO:0005740:CC:mitochondr…				3 (i107-133o148-168i252-270o)	2.3.2.27:RING-type E3 ubiquitin transferase		ko:K10660:MARCH5, E3 ubiquitin-protein ligase MARCH5 [EC:2.3.2.27]		PWY-7511:Protein ubiquitination	Q3ZC24:E3 ubiquitin-protein ligase MARCHF5	XP_022920225.1:E3 ubiquitin-protein ligase MARCH5 [Onthophagus taurus]
Npum_000100-T1	Npum_000100	scaffold_1,-,2 exons,2 CDS:1349749-1349837,1353507-1353795,1353796-1353967 np				ENOG504217U:lamellipodium morphogenesis	Z:Cytoskeleton	IPR028288:SCAR/WAVE family		GO:0005856:CC:cytoskeleton;GO:0030036:BP:actin cytoskeleton organization								R-HSA-2029482:Regulation of actin dynamics for phagocytic cup formation;R-HSA-5663213:RHO GTPases Activate WASPs and WAVEs;R-HSA-4420097:VEGFA-VEGFR2 Pathway		Q0IIJ3:Wiskott-Aldrich syndrome protein family member 1	RZC43238.1:hypothetical protein BDFB_003534 [Asbolus verrucosus]
Npum_000101-T1	Npum_000101	scaffold_1,+,4 exons,4 CDS:1355216-1355337,1355394-1355502,1355552-1355679,1355736-1356171			EOG090R0ETH:XPA	ENOG5041UN8:damaged DNA binding. It is involved in the biological process described with nucleotide-excision repair	L:Replication, recombination and repair	IPR022656:XPA, C-terminal;IPR000465:XPA;IPR037129:XPA domain superfamily;IPR022652:Zinc finger, XPA-type, conserved site;IPR009061:Putative DNA-binding domain superfamily	PF05181:XPA protein C-terminus;PF01286:XPA protein N-terminal	GO:0005634:CC:nucleus;GO:0006289:BP:nucleotide-excision repair;GO:0003684:MF:damaged DNA binding;GO:0000109:CC:nucleotide-excision repair complex;GO:0000110:CC:nucleotide-excision repair factor 1 complex;GO:0000715:BP:nucleotide-excision repair, DNA damage recognition;GO:0003674:MF:molecular_function;GO:0003676:MF:nucleic acid binding;GO:0003677:MF:DNA binding;GO:0005488:MF:binding;GO:0005575:CC:…						map01524:Platinum drug resistance;map03420:Nucleotide excision repair	ko:K10847:XPA, DNA-repair protein complementing XP-A cells	R-HSA-5696400:Dual Incision in GG-NER;R-HSA-5696395:Formation of Incision Complex in GG-NER;R-HSA-6781823:Formation of TC-NER Pre-Incision Complex;R-HSA-6782135:Dual incision in TC-NER		P28518:DNA repair protein complementing XP-A cells homolog	XP_973882.1:PREDICTED: DNA repair protein complementing XP-A cells homolog [Tribolium castaneum]
Npum_000102-T1	Npum_000102	scaffold_1,-,9 exons,9 CDS:1357047-1357081 np,1357082-1357274,1357323-1357573,1357631-1357797,1357843-1358017,1358074-1358270,1358318-1358660,1358790-1358924,1358978-1359109,1359169-1359237,1359238-1360371 np				ENOG5041TV5:Belongs to the type-B carboxylesterase lipase family	L:Replication, recombination and repair	IPR002018:Carboxylesterase, type B;IPR029058:Alpha/Beta hydrolase fold;IPR019826:Carboxylesterase type B, active site	PF00135:Carboxylesterase family			MER0037861:BC026374 protein ({Mus musculus}) (Mus musculus)	SignalP(1-24,cutsite=GEN-KV,prob=0.1195)							B2D0J5:Venom carboxylesterase-6	BAE16975.1:juvenile hormone esterase isoform A [Harmonia axyridis]	SP(1-24,cutsite=GEN-KV,prob=0.4022)
Npum_000103-T1	Npum_000103	scaffold_1,+,16 exons,16 CDS:1361236-1361279 np,1361280-1361329,1365427-1365638,1366551-1366645,1366824-1366944,1367977-1368160,1368482-1368636,1368709-1368998,1369058-1369240,1369427-1369597,1369915-1370204,1370260-1370564,1372011-1372099,1372638-1372733,1372782-1373036,1373095-1373197,1373255-1373310,1373311-1374506 np	Zn72D	Zinc ion binding	EOG090R02LQ:Zinc finger, C2H2	ENOG5041VXP:Zinc ion binding	A:RNA processing and modification	IPR013087:Zinc finger C2H2-type;IPR006561:DZF domain;IPR003604:Matrin/U1-C-like, C2H2-type zinc finger;IPR036236:Zinc finger C2H2 superfamily	PF07528:DZF domain;PF12171:Zinc-finger double-stranded RNA-binding;PF12874:Zinc-finger of C2H2 type	GO:0003676:MF:nucleic acid binding;GO:0008270:MF:zinc ion binding;GO:0000375:BP:RNA splicing, via transesterification reactions;GO:0000377:BP:RNA splicing, via transesterification reactions with bulged adenosine as nucleophile;GO:0000398:BP:mRNA splicing, via spliceosome;GO:0006139:BP:nucleobase-containing compound metabolic process;GO:0006396:BP:RNA processing;GO:0006397:BP:mRNA processing;GO:00…							ko:K13203:ZFR, zinc finger RNA-binding protein			Q96KR1:Zinc finger RNA-binding protein	XP_018575863.1:zinc finger RNA-binding protein isoform X3 [Anoplophora glabripennis]
Npum_000104-T1	Npum_000104	scaffold_1,-,3 exons,3 CDS:1383090-1383211,1383272-1383364,1383422-1383443																			EZA62148.1:THAP domain-containing protein, partial [Ooceraea biroi]
Npum_000105-T1	Npum_000105	scaffold_1,+,5 exons,5 CDS:1385005-1385068 np,1385069-1385104,1385149-1385276,1385326-1385568,1385618-1385919,1385971-1386407,1386408-1386429 np				ENOG5041W7C:SET and MYND domain-containing	B:Chromatin structure and dynamics	IPR001214:SET domain	PF00856:SET domain	GO:0005515:MF:protein binding;GO:0000228:CC:nuclear chromosome;GO:0000785:CC:chromatin;GO:0000790:CC:nuclear chromatin;GO:0003674:MF:molecular_function;GO:0003824:MF:catalytic activity;GO:0005575:CC:cellular_component;GO:0005622:CC:intracellular anatomical structure;GO:0005623:CC:obsolete cell;GO:0005634:CC:nucleus;GO:0005694:CC:chromosome;GO:0006325:BP:chromatin organization;GO:0006464:BP:cellul…										Q5ZIZ2:SET and MYND domain-containing protein 5	XP_001814707.1:PREDICTED: SET and MYND domain-containing protein 5 [Tribolium castaneum]
Npum_000106-T1	Npum_000106	scaffold_1,+,6 exons,6 CDS:1391128-1391289,1391580-1391864,1391922-1392186,1392237-1392389,1392437-1392611,1392668-1392809				ENOG5041XH4:pyridoxal phosphate binding	E:Amino acid transport and metabolism	IPR000277:Cys/Met metabolism, pyridoxal phosphate-dependent enzyme;IPR015421:Pyridoxal phosphate-dependent transferase, major domain;IPR015422:Pyridoxal phosphate-dependent transferase domain 1;IPR015424:Pyridoxal phosphate-dependent transferase	PF01053:Cys/Met metabolism PLP-dependent enzyme	GO:0030170:MF:pyridoxal phosphate binding;GO:0003824:MF:catalytic activity;GO:0000096:BP:sulfur amino acid metabolic process;GO:0000097:BP:sulfur amino acid biosynthetic process;GO:0003674:MF:molecular_function;GO:0003962:MF:cystathionine gamma-synthase activity;GO:0004123:MF:cystathionine gamma-lyase activity;GO:0005488:MF:binding;GO:0005575:CC:cellular_component;GO:0005622:CC:intracellular anat…					4.4.1.1:cystathionine gamma-lyase	map00260:Glycine, serine and threonine metabolism;map00270:Cysteine and methionine metabolism;map00450:Selenocompound metabolism;map01100:Metabolic pathways;map01130;map01230:Biosynthesis of amino acids	ko:K01758:CTH, cystathionine gamma-lyase [EC:4.4.1.1]	R-HSA-1614603:Cysteine formation from homocysteine;R-HSA-1614558:Degradation of cysteine and homocysteine;R-HSA-2408508:Metabolism of ingested SeMet, Sec, MeSec into H2Se		Q58DW2:Cystathionine gamma-lyase	XP_019756592.1:PREDICTED: cystathionine gamma-lyase [Dendroctonus ponderosae]
Npum_000107-T1	Npum_000107	scaffold_1,+,1 exons,1 CDS:1399130-1399498				ENOG504225N															KYQ50443.1:hypothetical protein ALC60_10456, partial [Trachymyrmex zeteki]
Npum_000108-T1	Npum_000108	scaffold_1,-,1 exons,1 CDS:1410325-1411707,1411708-1411708 np				ENOG5041UH2															RZB39614.1:hypothetical protein BDFB_007911 [Asbolus verrucosus]
Npum_000109-T1	Npum_000109	scaffold_1,-,1 exons,0 CDS:1423912-1423982 np		tRNA-Tyr
Npum_000110-T1	Npum_000110	scaffold_1,+,3 exons,3 CDS:1461926-1462128 np,1462129-1462201,1463485-1463648,1464041-1464304,1464305-1464361 np				ENOG50420TV				GO:0005575:CC:cellular_component;GO:0005623:CC:obsolete cell;GO:0009986:CC:cell surface;GO:0044464:CC:obsolete cell part			SignalP(1-26,cutsite=TES-SE,prob=0.9428)	1 (i7-24o)							RZB40790.1:uncharacterized protein BDFB_009942 [Asbolus verrucosus]	SP(1-26,cutsite=TES-SE,prob=0.9339)
Npum_000111-T1	Npum_000111	scaffold_1,-,2 exons,2 CDS:1464599-1464756 np,1464757-1464882,1464939-1466042,1466043-1466267 np				ENOG50420FQ:ubiquitin-dependent protein catabolic process via the multivesicular body sorting pathway	S:Function unknown	IPR038870:Ubiquitin-associated protein 1;IPR015940:Ubiquitin-associated domain;IPR009060:UBA-like superfamily		GO:0000813:CC:ESCRT I complex;GO:0043130:MF:ubiquitin binding;GO:0043162:BP:ubiquitin-dependent protein catabolic process via the multivesicular body sorting pathway;GO:0005515:MF:protein binding;GO:0003674:MF:molecular_function;GO:0005488:MF:binding;GO:0005575:CC:cellular_component;GO:0005622:CC:intracellular anatomical structure;GO:0005623:CC:obsolete cell;GO:0005737:CC:cytoplasm;GO:0005768:CC:…											XP_008201154.1:PREDICTED: uncharacterized protein LOC663430 [Tribolium castaneum]
Npum_000112-T1	Npum_000112	scaffold_1,+,9 exons,8 CDS:1466965-1467171 np,1467219-1467263 np,1467264-1467306,1467424-1467551,1467994-1468379,1468429-1468619,1468728-1469239,1470042-1470173,1470687-1470952,1471006-1471846,1471847-1471931 np				ENOG5041ZSQ:cognition	S:Function unknown	IPR031962:Domain of unknown function DUF4781	PF16013:Domain of unknown function (DUF4781)	GO:0002790:BP:peptide secretion;GO:0003008:BP:system process;GO:0005575:CC:cellular_component;GO:0005622:CC:intracellular anatomical structure;GO:0005623:CC:obsolete cell;GO:0005737:CC:cytoplasm;GO:0005829:CC:cytosol;GO:0006810:BP:transport;GO:0007610:BP:behavior;GO:0007611:BP:learning or memory;GO:0007613:BP:memory;GO:0007616:BP:long-term memory;GO:0008104:BP:protein localization;GO:0008150:BP:b…				2 (o388-410i431-452o)							RZB38881.1:uncharacterized protein BDFB_004879 [Asbolus verrucosus]
Npum_000113-T1	Npum_000113	scaffold_1,-,2 exons,2 CDS:1471838-1472033 np,1472034-1472221,1472277-1472802,1472803-1472850 np	Sgf11_1	SAGA complex subunit sgf11	EOG090R0IM8:SAGA-associated factor 11 homolog	ENOG5041YN0:Component of the transcription regulatory histone acetylation (HAT) complex SAGA, a multiprotein complex that activates transcription by remodeling chromatin and mediating histone acetylation and deubiquitination. Within the SAGA complex, participates in a subcomplex that specifically deubiquitinates histone H2B. The SAGA complex is recruited to specific gene promoters by activators, …	K:Transcription			GO:0000123:CC:histone acetyltransferase complex;GO:0000124:CC:SAGA complex;GO:0003674:MF:molecular_function;GO:0005488:MF:binding;GO:0005515:MF:protein binding;GO:0005575:CC:cellular_component;GO:0005622:CC:intracellular anatomical structure;GO:0005623:CC:obsolete cell;GO:0005634:CC:nucleus;GO:0005654:CC:nucleoplasm;GO:0006325:BP:chromatin organization;GO:0006355:BP:regulation of transcription, D…							ko:K11363:SGF11, SAGA-associated factor 11			B0W8L4:SAGA-associated factor 11 homolog	XP_028134995.1:SAGA-associated factor 11 homolog [Diabrotica virgifera virgifera]
Npum_000114-T1	Npum_000114	scaffold_1,-,9 exons,9 CDS:1475866-1476292 np,1476293-1476329,1476381-1476522,1476577-1476800,1476858-1477107,1477160-1477337,1477397-1477610,1477666-1477811,1478270-1478495,1478565-1478695,1478696-1478900 np			EOG090R03EH:Cell division control protein 73, C-terminal	ENOG5041VVF:recruitment of 3'-end processing factors to RNA polymerase II holoenzyme complex	K:Transcription	IPR032041:Paf1 complex subunit Cdc73, N-terminal domain;IPR038103:Cell division control protein 73, C-terminal domain superfamily;IPR031336:Cell division control protein 73, C-terminal;IPR007852:Cdc73/Parafibromin	PF05179:RNA pol II accessory factor, Cdc73 family, C-terminal;PF16050:Paf1 complex subunit CDC73 N-terminal	GO:0016570:BP:histone modification;GO:0006368:BP:transcription elongation from RNA polymerase II promoter;GO:0016593:CC:Cdc73/Paf1 complex;GO:0000428:CC:DNA-directed RNA polymerase complex;GO:0000988:MF:obsolete transcription factor activity, protein binding;GO:0000989:MF:obsolete transcription factor activity, transcription factor binding;GO:0000993:MF:RNA polymerase II complex binding;GO:000107…							ko:K15175:CDC73, parafibromin	R-HSA-112382:Formation of RNA Pol II elongation complex;R-HSA-8866654:E3 ubiquitin ligases ubiquitinate target proteins;R-HSA-201722:Formation of the beta-catenin:TCF transactivating complex;R-HSA-5632684:Hedgehog 'on' state;R-HSA-674695:RNA Polymerase II Pre-transcription Events;R-HSA-75955:RNA Polymerase II Transcription Elongation		Q5ZLM0:Parafibromin	XP_015839380.1:PREDICTED: parafibromin [Tribolium castaneum]
Npum_000115-T1	Npum_000115	scaffold_1,+,12 exons,11 CDS:1509498-1509555 np,1509611-1509618 np,1509619-1509786,1513983-1514097,1514923-1515010,1515063-1515253,1515303-1515409,1515469-1515614,1516006-1516110,1516164-1516372,1516425-1516762,1520886-1521412,1521464-1522055	3HYDROXY3METHYLGLUTARYLCOENZYME_1	3-hydroxy-3-methylglutaryl-coenzyme A reductase		ENOG5041W0E:hydroxymethylglutaryl-CoA reductase (NADPH) activity. It is involved in the biological process described with isoprenoid biosynthetic process	I:Lipid transport and metabolism	IPR002202:Hydroxymethylglutaryl-CoA reductase, class I/II;IPR023074:Hydroxymethylglutaryl-CoA reductase, class I/II, catalytic domain superfamily;IPR004816:Hydroxymethylglutaryl-CoA reductase, metazoan;IPR009023:Hydroxymethylglutaryl-CoA reductase, class I/II, NAD/NADP-binding domain superfamily;IPR000731:Sterol-sensing domain;IPR023282:Hydroxymethylglutaryl-CoA reductase, N-terminal;IPR004554:Hy…	PF00368:Hydroxymethylglutaryl-coenzyme A reductase;PF12349:Sterol-sensing domain of SREBP cleavage-activation	GO:0015936:BP:coenzyme A metabolic process;GO:0050662:MF:obsolete coenzyme binding;GO:0055114:BP:oxidation-reduction process;GO:0004420:MF:hydroxymethylglutaryl-CoA reductase (NADPH) activity;GO:0008299:BP:isoprenoid biosynthetic process;GO:0050661:MF:NADP binding;GO:0005789:CC:endoplasmic reticulum membrane;GO:0016021:CC:integral component of membrane;GO:0016616:MF:oxidoreductase activity, actin…				8 (i12-34o64-80i92-115o127-147i159-183o195-224i316-332o805-830i)	1.1.1.34:hydroxymethylglutaryl-CoA reductase (NADPH)	map00900:Terpenoid backbone biosynthesis;map01100:Metabolic pathways;map01110:Biosynthesis of secondary metabolites;map01130;map04152:AMPK signaling pathway;map04976:Bile secretion	ko:K00021:HMGCR, hydroxymethylglutaryl-CoA reductase (NADPH) [EC:1.1.1.34]	R-HSA-191273:Cholesterol biosynthesis;R-HSA-1989781:PPARA activates gene expression;R-HSA-2426168:Activation of gene expression by SREBF (SREBP)	PWY-7524:Mevalonate pathway III (archaea);PWY-7391:Isoprene biosynthesis II (engineered);PWY-922:Mevalonate pathway I;PWY-6174:Mevalonate pathway II (archaea)	P54960:3-hydroxy-3-methylglutaryl-coenzyme A reductase	XP_973850.1:PREDICTED: 3-hydroxy-3-methylglutaryl-coenzyme A reductase [Tribolium castaneum]
Npum_000116-T1	Npum_000116	scaffold_1,-,7 exons,6 CDS:1522781-1523290 np,1523291-1523341,1523585-1523911,1523964-1524181,1524238-1524345,1527484-1527675,1527825-1527858,1527859-1527862 np,1528054-1528137 np				ENOG5041XAB:May mediate accelerated ATP-independent bidirectional transbilayer migration of phospholipids upon binding calcium ions that results in a loss of phospholipid asymmetry in the plasma membrane	M:Cell wall/membrane/envelope biogenesis	IPR005552:Scramblase;IPR025659:Tubby-like, C-terminal	PF03803:Scramblase	GO:0003674:MF:molecular_function;GO:0005215:MF:transporter activity;GO:0005319:MF:lipid transporter activity;GO:0005548:MF:phospholipid transporter activity;GO:0005575:CC:cellular_component;GO:0006810:BP:transport;GO:0006811:BP:ion transport;GO:0006820:BP:anion transport;GO:0006869:BP:lipid transport;GO:0007009:BP:plasma membrane organization;GO:0007154:BP:cell communication;GO:0007267:BP:cell-ce…										O15162:Phospholipid scramblase 1	XP_017786101.1:PREDICTED: phospholipid scramblase 2 [Nicrophorus vespilloides]
Npum_000117-T1	Npum_000117	scaffold_1,+,4 exons,4 CDS:1528336-1528354,1528405-1528487,1528542-1528730,1528788-1528937				ENOG50424BZ:UBA domain	S:Function unknown	IPR017243:Biogenesis of lysosome-related organelles complex 1 subunit 5	PF14942:Organelle biogenesis, Muted-like protein	GO:0031083:CC:BLOC-1 complex;GO:0030133:CC:transport vesicle						map04137:Mitophagy - animal;map04217:Necroptosis;map04218:Cellular senescence;map04380:Osteoclast differentiation;map05418:Fluid shear stress and atherosclerosis	ko:K14381:SQSTM1, sequestosome 1			A1L3H4:Biogenesis of lysosome-related organelles complex 1 subunit 5	XP_018578865.1:biogenesis of lysosome-related organelles complex 1 subunit 5 isoform X1 [Anoplophora glabripennis]
Npum_000118-T1	Npum_000118	scaffold_1,+,2 exons,2 CDS:1528949-1529492,1529549-1529802				ENOG5041YJK:Endoplasmic reticulum-based factor for assembly of V-ATPase	S:Function unknown	IPR021013:ATPase, vacuolar ER assembly factor, Vma12	PF11712:Endoplasmic reticulum-based factor for assembly of V-ATPase	GO:0070072:BP:vacuolar proton-transporting V-type ATPase complex assembly				2 (i189-213o219-242i)			ko:K20187:BLOC1S5, biogenesis of lysosome-related organelles complex 1 subunit 5			Q8N511:Transmembrane protein 199	XP_008199027.1:PREDICTED: transmembrane protein 199 [Tribolium castaneum]
Npum_000119-T1	Npum_000119	scaffold_1,-,1 exons,1 CDS:1554616-1555161	RAP2A	Ras- protein Rap-2a		ENOG5041UP2:GTP binding. It is involved in the biological process described with	S:Function unknown	IPR001806:Small GTPase;IPR005225:Small GTP-binding protein domain;IPR020849:Small GTPase superfamily, Ras-type;IPR027417:P-loop containing nucleoside triphosphate hydrolase	PF00025:ADP-ribosylation factor family;PF00071:Ras family;PF08477:Ras of Complex, Roc, domain of DAPkinase	GO:0005525:MF:GTP binding;GO:0003924:MF:GTPase activity;GO:0007165:BP:signal transduction;GO:0016020:CC:membrane;GO:0003674:MF:molecular_function;GO:0003824:MF:catalytic activity;GO:0005575:CC:cellular_component;GO:0007154:BP:cell communication;GO:0007264:BP:small GTPase mediated signal transduction;GO:0007265:BP:Ras protein signal transduction;GO:0008150:BP:biological_process;GO:0009987:BP:cellu…						map04530:Tight junction	ko:K07837:RAP2A, Ras-related protein Rap-2A;ko:K07839:RAP2C, Ras-related protein Rap-2C			P10114:Ras-related protein Rap-2a	XP_968474.1:PREDICTED: ras-related protein Rap-2c [Tribolium castaneum]
Npum_000120-T1	Npum_000120	scaffold_1,-,10 exons,10 CDS:1556201-1556328 np,1556329-1556593,1556641-1557429,1564521-1564894,1565520-1566218,1566266-1566722,1566783-1567031,1567084-1567355,1567408-1567681,1568776-1569226,1569279-1569435,1569436-1569609 np				ENOG5041WXQ:Trafficking protein particle complex subunit	D:Cell cycle control, cell division, chromosome partitioning	IPR024420:TRAPP III complex, Trs85;IPR011990:Tetratricopeptide-like helical domain superfamily	PF12739:ER-Golgi trafficking TRAPP I complex 85 kDa subunit	GO:0005515:MF:protein binding;GO:0000045:BP:autophagosome assembly;GO:0000407:CC:phagophore assembly site;GO:0005575:CC:cellular_component;GO:0005622:CC:intracellular anatomical structure;GO:0005623:CC:obsolete cell;GO:0005737:CC:cytoplasm;GO:0005794:CC:Golgi apparatus;GO:0006810:BP:transport;GO:0006888:BP:endoplasmic reticulum to Golgi vesicle-mediated transport;GO:0006914:BP:autophagy;GO:000699…							ko:K20305:TRAPPC8, TRS85, trafficking protein particle complex subunit 8	R-HSA-8876198:RAB GEFs exchange GTP for GDP on RABs		Q9Y2L5:Trafficking protein particle complex subunit 8	RZB39057.1:trafficking protein particle complex subunit 8 [Asbolus verrucosus]
Npum_000121-T1	Npum_000121	scaffold_1,+,5 exons,4 CDS:1569943-1570204 np,1571031-1571092 np,1571093-1571299,1571382-1571632,1573167-1573526,1573583-1573769,1573770-1573855 np				ENOG5041UXS:It is involved in the biological process described with protein phosphorylation	T:Signal transduction mechanisms	IPR000719:Protein kinase domain;IPR008271:Serine/threonine-protein kinase, active site;IPR017441:Protein kinase, ATP binding site;IPR011009:Protein kinase-like domain superfamily	PF00069:Protein kinase domain;PF07714:Protein tyrosine and serine/threonine kinase	GO:0005524:MF:ATP binding;GO:0004672:MF:protein kinase activity;GO:0006468:BP:protein phosphorylation;GO:0000003:BP:reproduction;GO:0000902:BP:cell morphogenesis;GO:0000904:BP:cell morphogenesis involved in differentiation;GO:0001654:BP:eye development;GO:0003002:BP:regionalization;GO:0003006:BP:developmental process involved in reproduction;GO:0003674:MF:molecular_function;GO:0003824:MF:catalyti…					2.7.11.1:non-specific serine/threonine protein kinase	map03008:Ribosome biogenesis in eukaryotes;map04064:NF-kappa B signaling pathway;map04137:Mitophagy - animal;map04139:Mitophagy - yeast;map04310:Wnt signaling pathway;map04520:Adherens junction;map04712:Circadian rhythm - plant;map05162:Measles;map05168:Herpes simplex virus 1 infection;map05169:Epstein-Barr virus infection	ko:K03097:CSNK2A, casein kinase II subunit alpha [EC:2.7.11.1]			O76484:Casein kinase II subunit alpha	XP_028135164.1:casein kinase II subunit alpha isoform X1 [Diabrotica virgifera virgifera]
Npum_000121-T2	Npum_000121	scaffold_1,+,7 exons,5 CDS:1569943-1570204 np,1571031-1571092 np,1571093-1571299,1571382-1571632,1573167-1573526,1573583-1573731,1573833-1573930,1573931-1573937 np,1575386-1576640 np				ENOG5041UXS:It is involved in the biological process described with protein phosphorylation	T:Signal transduction mechanisms	IPR000719:Protein kinase domain;IPR008271:Serine/threonine-protein kinase, active site;IPR017441:Protein kinase, ATP binding site;IPR011009:Protein kinase-like domain superfamily	PF00069:Protein kinase domain;PF07714:Protein tyrosine and serine/threonine kinase	GO:0005524:MF:ATP binding;GO:0004672:MF:protein kinase activity;GO:0006468:BP:protein phosphorylation;GO:0000003:BP:reproduction;GO:0000902:BP:cell morphogenesis;GO:0000904:BP:cell morphogenesis involved in differentiation;GO:0001654:BP:eye development;GO:0003002:BP:regionalization;GO:0003006:BP:developmental process involved in reproduction;GO:0003674:MF:molecular_function;GO:0003824:MF:catalyti…					2.7.11.1:non-specific serine/threonine protein kinase	map03008:Ribosome biogenesis in eukaryotes;map04064:NF-kappa B signaling pathway;map04137:Mitophagy - animal;map04139:Mitophagy - yeast;map04310:Wnt signaling pathway;map04520:Adherens junction;map04712:Circadian rhythm - plant;map05162:Measles;map05168:Herpes simplex virus 1 infection;map05169:Epstein-Barr virus infection	ko:K03097:CSNK2A, casein kinase II subunit alpha [EC:2.7.11.1]			O76484:Casein kinase II subunit alpha	XP_019876704.1:PREDICTED: casein kinase II subunit alpha isoform X1 [Aethina tumida]
Npum_000122-T1	Npum_000122	scaffold_1,+,5 exons,5 CDS:1576953-1577135 np,1577136-1577148,1577395-1577591,1577945-1578078,1578129-1578247,1578299-1578558,1578559-1579228 np				ENOG5041Z3E:ATP binding. It is involved in the biological process described with nucleobase-containing compound metabolic process	F:Nucleotide transport and metabolism	IPR002624:Deoxynucleoside kinase;IPR031314:Deoxynucleoside kinase domain;IPR027417:P-loop containing nucleoside triphosphate hydrolase	PF01712:Deoxynucleoside kinase	GO:0005524:MF:ATP binding;GO:0019206:MF:nucleoside kinase activity;GO:0006139:BP:nucleobase-containing compound metabolic process;GO:0003674:MF:molecular_function;GO:0003824:MF:catalytic activity;GO:0004797:MF:thymidine kinase activity;GO:0005575:CC:cellular_component;GO:0005622:CC:intracellular anatomical structure;GO:0005623:CC:obsolete cell;GO:0005737:CC:cytoplasm;GO:0005739:CC:mitochondrion;G…					2.7.1.145:deoxynucleoside kinase		ko:K05961:dnk, deoxynucleoside kinase [EC:2.7.1.145]			Q9XZT6:Deoxynucleoside kinase	XP_018576748.1:deoxynucleoside kinase-like [Anoplophora glabripennis]
Npum_000122-T2	Npum_000122	scaffold_1,+,5 exons,4 CDS:1577256-1577338 np,1577395-1577411 np,1577412-1577591,1577945-1578078,1578129-1578247,1578299-1578558,1578559-1579228 np				ENOG5041Z3E:ATP binding. It is involved in the biological process described with nucleobase-containing compound metabolic process	F:Nucleotide transport and metabolism	IPR002624:Deoxynucleoside kinase;IPR031314:Deoxynucleoside kinase domain;IPR027417:P-loop containing nucleoside triphosphate hydrolase	PF01712:Deoxynucleoside kinase	GO:0005524:MF:ATP binding;GO:0019206:MF:nucleoside kinase activity;GO:0006139:BP:nucleobase-containing compound metabolic process;GO:0003674:MF:molecular_function;GO:0003824:MF:catalytic activity;GO:0004797:MF:thymidine kinase activity;GO:0005575:CC:cellular_component;GO:0005622:CC:intracellular anatomical structure;GO:0005623:CC:obsolete cell;GO:0005737:CC:cytoplasm;GO:0005739:CC:mitochondrion;G…					2.7.1.145:deoxynucleoside kinase		ko:K05961:dnk, deoxynucleoside kinase [EC:2.7.1.145]			Q9XZT6:Deoxynucleoside kinase	XP_019874067.1:PREDICTED: deoxynucleoside kinase [Aethina tumida]
Npum_000123-T1	Npum_000123	scaffold_1,+,5 exons,4 CDS:1582496-1582529 np,1583515-1583590 np,1583591-1583811,1583861-1583990,1584425-1584678,1585135-1585351,1585352-1585445 np				ENOG5041YMC:Calcium ion binding	T:Signal transduction mechanisms	IPR002048:EF-hand domain;IPR018247:EF-Hand 1, calcium-binding site;IPR011992:EF-hand domain pair	PF13202:EF hand;PF13499:EF-hand domain pair;PF13833:EF-hand domain pair	GO:0005509:MF:calcium ion binding										Q3KQ77:EF-hand calcium-binding domain-containing protein 1	XP_015835520.1:PREDICTED: EF-hand calcium-binding domain-containing protein 1 isoform X2 [Tribolium castaneum]
Npum_000123-T2	Npum_000123	scaffold_1,+,4 exons,3 CDS:1582039-1582076 np,1583515-1583590 np,1583591-1583811,1583861-1583990,1584425-1584709,1584710-1584846 np				ENOG5041YMC:Calcium ion binding	T:Signal transduction mechanisms	IPR018247:EF-Hand 1, calcium-binding site;IPR002048:EF-hand domain;IPR011992:EF-hand domain pair		GO:0005509:MF:calcium ion binding										Q3KQ77:EF-hand calcium-binding domain-containing protein 1	RZC36853.1:EF-hand calcium-binding domain-containing protein 1 [Asbolus verrucosus]
Npum_000124-T1	Npum_000124	scaffold_1,+,6 exons,6 CDS:1585537-1586075 np,1586076-1586110,1587027-1587186,1587238-1587392,1587846-1588023,1588080-1588450,1589372-1589453,1589454-1589538 np				ENOG5041WE3:Belongs to the short-chain dehydrogenases reductases (SDR) family	Q:Secondary metabolites biosynthesis, transport and catabolism	IPR002347:Short-chain dehydrogenase/reductase SDR;IPR020904:Short-chain dehydrogenase/reductase, conserved site;IPR036291:NAD(P)-binding domain superfamily	PF00106:short chain dehydrogenase;PF13561:Enoyl-(Acyl carrier protein) reductase;PF08659:KR domain	GO:0016491:MF:oxidoreductase activity				1 (o32-51i)						A5PJJ7:Short-chain dehydrogenase/reductase family 16C member 6	XP_024888703.1:short-chain dehydrogenase/reductase family 16C member 6-like isoform X1 [Temnothorax curvispinosus]
Npum_000125-T1	Npum_000125	scaffold_1,-,8 exons,8 CDS:1602471-1602712 np,1602713-1602880,1602937-1603369,1603423-1603654,1603714-1603887,1603946-1604644,1614831-1614888,1614946-1615223,1616700-1616790,1616791-1617388 np	CLIPA15	Belongs to the peptidase S1		ENOG5041TCF:Belongs to the peptidase S1 family	O:Posttranslational modification, protein turnover, chaperones	IPR001314:Peptidase S1A, chymotrypsin family;IPR001254:Serine proteases, trypsin domain;IPR018114:Serine proteases, trypsin family, histidine active site;IPR009003:Peptidase S1, PA clan	PF18398:Clip-domain serine protease homolog masquerade;PF00089:Trypsin	GO:0006508:BP:proteolysis;GO:0004252:MF:serine-type endopeptidase activity;GO:0005575:CC:cellular_component;GO:0005576:CC:extracellular region;GO:0005615:CC:extracellular space;GO:0005622:CC:intracellular anatomical structure;GO:0005623:CC:obsolete cell;GO:0005737:CC:cytoplasm;GO:0005886:CC:plasma membrane;GO:0007275:BP:multicellular organism development;GO:0007399:BP:nervous system development;G…		MER0011730:ovochymase domain 2 (Xenopus laevis)	SignalP(1-19,cutsite=VFA-QD,prob=0.9356)							Q9VZH2:Protein masquerade	XP_968416.2:PREDICTED: serine proteinase stubble [Tribolium castaneum]	SP(1-19,cutsite=VFA-QD,prob=0.9505)
Npum_000125-T2	Npum_000125	scaffold_1,-,7 exons,7 CDS:1602471-1602712 np,1602713-1602880,1602937-1603369,1603423-1603654,1603714-1603887,1603946-1604644,1614831-1614888,1614946-1615167,1615168-1617388 np	CLIPA15	Belongs to the peptidase S1		ENOG5041TCF:Belongs to the peptidase S1 family	O:Posttranslational modification, protein turnover, chaperones	IPR001314:Peptidase S1A, chymotrypsin family;IPR001254:Serine proteases, trypsin domain;IPR018114:Serine proteases, trypsin family, histidine active site;IPR009003:Peptidase S1, PA clan	PF18398:Clip-domain serine protease homolog masquerade;PF00089:Trypsin	GO:0006508:BP:proteolysis;GO:0004252:MF:serine-type endopeptidase activity;GO:0005575:CC:cellular_component;GO:0005576:CC:extracellular region;GO:0005615:CC:extracellular space;GO:0005622:CC:intracellular anatomical structure;GO:0005623:CC:obsolete cell;GO:0005737:CC:cytoplasm;GO:0005886:CC:plasma membrane;GO:0007275:BP:multicellular organism development;GO:0007399:BP:nervous system development;G…		MER0011730:ovochymase domain 2 (Xenopus laevis)								Q9VZH2:Protein masquerade	XP_968416.2:PREDICTED: serine proteinase stubble [Tribolium castaneum]
Npum_000126-T1	Npum_000126	scaffold_1,-,2 exons,2 CDS:1651098-1651280,1654483-1654770				ENOG5041WM9:synapse organization	T:Signal transduction mechanisms	IPR013783:Immunoglobulin-like fold;IPR037448:Zwei Ig domain protein zig-8;IPR007110:Immunoglobulin-like domain;IPR036179:Immunoglobulin-like domain superfamily		GO:0003008:BP:system process;GO:0005575:CC:cellular_component;GO:0005576:CC:extracellular region;GO:0005623:CC:obsolete cell;GO:0005886:CC:plasma membrane;GO:0007600:BP:sensory perception;GO:0007606:BP:sensory perception of chemical stimulus;GO:0008150:BP:biological_process;GO:0009987:BP:cellular process;GO:0016020:CC:membrane;GO:0016043:BP:cellular component organization;GO:0031252:CC:cell leadi…											XP_023016769.1:uncharacterized protein LOC111506071 [Leptinotarsa decemlineata]
Npum_000127-T1	Npum_000127	scaffold_1,-,6 exons,6 CDS:1675250-1675431,1676393-1676603,1701250-1701458,1705061-1705307,1705354-1705363,1705416-1705450				ENOG5041WM9:synapse organization	T:Signal transduction mechanisms	IPR003598:Immunoglobulin subtype 2;IPR003599:Immunoglobulin subtype;IPR013098:Immunoglobulin I-set;IPR013783:Immunoglobulin-like fold;IPR037448:Zwei Ig domain protein zig-8;IPR007110:Immunoglobulin-like domain;IPR036179:Immunoglobulin-like domain superfamily	PF07679:Immunoglobulin I-set domain;PF00047:Immunoglobulin domain;PF13927:Immunoglobulin domain;PF07686:Immunoglobulin V-set domain	GO:0003008:BP:system process;GO:0005575:CC:cellular_component;GO:0005576:CC:extracellular region;GO:0005623:CC:obsolete cell;GO:0005886:CC:plasma membrane;GO:0007600:BP:sensory perception;GO:0007606:BP:sensory perception of chemical stimulus;GO:0008150:BP:biological_process;GO:0009987:BP:cellular process;GO:0016020:CC:membrane;GO:0016043:BP:cellular component organization;GO:0031252:CC:cell leadi…										Q8IZU9:Kin of IRRE-like protein 3	XP_968498.1:PREDICTED: protein sidekick isoform X3 [Tribolium castaneum]
Npum_000128-T1	Npum_000128	scaffold_1,-,1 exons,0 CDS:1930189-1930259 np		tRNA-Tyr
Npum_000129-T1	Npum_000129	scaffold_1,+,6 exons,6 CDS:1969870-1969968,1972434-1972576,1972630-1972854,1972903-1973122,1973736-1974353,1974400-1974438	srk1	MAPK-activated protein kinase Srk1		KOG0032:protein serine/threonine kinase activity	T:Signal transduction mechanisms	IPR000719:Protein kinase domain;IPR008271:Serine/threonine-protein kinase, active site;IPR017441:Protein kinase, ATP binding site;IPR011009:Protein kinase-like domain superfamily	PF00069:Protein kinase domain;PF07714:Protein tyrosine and serine/threonine kinase	GO:0005524:MF:ATP binding;GO:0004672:MF:protein kinase activity;GO:0006468:BP:protein phosphorylation;GO:0000166:MF:nucleotide binding;GO:0000935:CC:division septum;GO:0003674:MF:molecular_function;GO:0003824:MF:catalytic activity;GO:0004674:MF:protein serine/threonine kinase activity;GO:0004683:MF:calmodulin-dependent protein kinase activity;GO:0005488:MF:binding;GO:0005515:MF:protein binding;GO…					2.7.11.17:Ca2+/calmodulin-dependent protein kinase	map04921:Oxytocin signaling pathway;map04925:Aldosterone synthesis and secretion	ko:K08286:E2.7.11.-, protein-serine/threonine kinase [EC:2.7.11.-];ko:K08794:CAMK1, calcium/calmodulin-dependent protein kinase I [EC:2.7.11.17]			Q9NRP7:Serine/threonine-protein kinase 36	XP_018566564.1:serine/threonine-protein kinase ULK3-like [Anoplophora glabripennis]
Npum_000130-T1	Npum_000130	scaffold_1,-,21 exons,21 CDS:1977217-1977385 np,1977386-1977586,1977647-1977794,1978381-1978619,1982071-1982165,1982215-1982418,1982473-1982664,1982725-1982861,1982910-1983088,1983138-1983961,1984055-1984185,1984237-1984451,1984507-1984902,1984959-1985289,1985348-1985529,1985583-1985762,1985819-1986036,1989409-1989580,1989642-1989808,1989866-1990019,1990067-1990126,1990185-1990307	SRA1	Cytoplasmic FMR1-interacting protein	EOG090R00LW:cytoplasmic FMR1-interacting protein	ENOG5041VWC:centripetally migrating follicle cell migration	S:Function unknown	IPR008081:Cytoplasmic FMR1-interacting;IPR000859:CUB domain;IPR035914:Spermadhesin, CUB domain superfamily;IPR009828:CYRIA/CYRIB , Rac1 binding domain	PF00431:CUB domain;PF07159:Protein of unknown function (DUF1394);PF05994:Cytoplasmic Fragile-X interacting family	GO:0000003:BP:reproduction;GO:0000902:BP:cell morphogenesis;GO:0000904:BP:cell morphogenesis involved in differentiation;GO:0001654:BP:eye development;GO:0001667:BP:ameboidal-type cell migration;GO:0001745:BP:compound eye morphogenesis;GO:0002064:BP:epithelial cell development;GO:0002065:BP:columnar/cuboidal epithelial cell differentiation;GO:0002066:BP:columnar/cuboidal epithelial cell developme…						map03013:RNA transport;map04810:Regulation of actin cytoskeleton	ko:K05749:CYFIP, cytoplasmic FMR1 interacting protein	R-HSA-2029482:Regulation of actin dynamics for phagocytic cup formation;R-HSA-5663213:RHO GTPases Activate WASPs and WAVEs;R-HSA-4420097:VEGFA-VEGFR2 Pathway		Q9VF87:Cytoplasmic FMR1-interacting protein	RZC39980.1:cytoplasmic FMR1-interacting protein [Asbolus verrucosus]
Npum_000131-T1	Npum_000131	scaffold_1,-,12 exons,12 CDS:2001184-2001240 np,2001241-2001348,2001401-2001492,2001554-2001866,2001928-2002094,2002150-2002303,2002351-2002410,2002469-2002692,2002738-2002903,2002955-2003166,2003217-2003437,2003594-2003765,2003817-2003919,2003920-2003936 np				ENOG5041X03:It is involved in the biological process described with receptor-mediated endocytosis	T:Signal transduction mechanisms	IPR000859:CUB domain;IPR035914:Spermadhesin, CUB domain superfamily	PF00431:CUB domain	GO:0003008:BP:system process;GO:0003014:BP:renal system process;GO:0008150:BP:biological_process;GO:0032501:BP:multicellular organismal process;GO:0070293:BP:renal absorption;GO:0097017:BP:renal protein absorption;GO:0097205:BP:renal filtration;GO:0097206:BP:nephrocyte filtration						map04977:Vitamin digestion and absorption	ko:K14616:CUBN, cubilin			Q9JLB4:Cubilin	XP_023016013.1:cubilin-like [Leptinotarsa decemlineata]
Npum_000132-T1	Npum_000132	scaffold_1,-,41 exons,41 CDS:2005674-2005886,2005943-2006068,2006153-2006251,2006297-2006367,2006419-2006962,2008427-2008617,2008678-2008923,2014120-2014227,2014282-2014506,2014564-2014684,2014737-2014895,2014943-2015124,2015182-2015350,2015404-2015582,2015637-2015811,2015858-2016069,2016123-2016279,2016329-2016519,2016574-2016737,2016784-2016970,2017019-2017369,2017486-2017651,2017708-2017904,20…				ENOG5041X03:It is involved in the biological process described with receptor-mediated endocytosis	T:Signal transduction mechanisms	IPR000742:EGF-like domain;IPR001881:EGF-like calcium-binding domain;IPR000859:CUB domain;IPR035914:Spermadhesin, CUB domain superfamily;IPR024731:EGF domain;IPR013032:EGF-like, conserved site;IPR000152:EGF-type aspartate/asparagine hydroxylation site;IPR018097:EGF-like calcium-binding, conserved site;IPR009030:Growth factor receptor cysteine-rich domain superfamily	PF00431:CUB domain;PF00008:EGF-like domain;PF12947:EGF domain;PF07645:Calcium-binding EGF domain	GO:0005509:MF:calcium ion binding;GO:0003008:BP:system process;GO:0003014:BP:renal system process;GO:0008150:BP:biological_process;GO:0032501:BP:multicellular organismal process;GO:0070293:BP:renal absorption;GO:0097017:BP:renal protein absorption;GO:0097205:BP:renal filtration;GO:0097206:BP:nephrocyte filtration			SignalP(1-23,cutsite=VAG-SV,prob=0.7786)			map04977:Vitamin digestion and absorption	ko:K14616:CUBN, cubilin			Q9JLB4:Cubilin	KYB27736.1:Cubilin-like Protein [Tribolium castaneum]	SP(1-23,cutsite=VAG-SV,prob=0.8917)
Npum_000133-T1	Npum_000133	scaffold_1,-,10 exons,9 CDS:2028308-2028461 np,2028462-2029835,2029887-2030325,2030376-2030574,2030622-2031000,2031049-2031234,2031293-2031516,2032183-2032318,2032379-2032579,2032631-2032774,2032775-2032902 np,2032979-2033045 np			EOG090R01TN:Protein dispatched	ENOG5041UDZ:Hedgehog receptor activity	T:Signal transduction mechanisms	IPR000731:Sterol-sensing domain;IPR030223:Protein dispatched	PF12349:Sterol-sensing domain of SREBP cleavage-activation	GO:0016021:CC:integral component of membrane;GO:0007224:BP:smoothened signaling pathway;GO:0000003:BP:reproduction;GO:0005575:CC:cellular_component;GO:0006810:BP:transport;GO:0006887:BP:exocytosis;GO:0006928:BP:movement of cell or subcellular component;GO:0007154:BP:cell communication;GO:0007165:BP:signal transduction;GO:0007166:BP:cell surface receptor signaling pathway;GO:0007276:BP:gamete gene…				13 (o15-34i309-326o360-377i382-404o416-438i459-477o483-515i579-598o845-866i873-895o901-921i942-964o970-991i)						Q9VNJ5:Protein dispatched	XP_008199440.1:PREDICTED: protein dispatched isoform X2 [Tribolium castaneum]
Npum_000134-T1	Npum_000134	scaffold_1,+,16 exons,16 CDS:2042489-2044596 np,2044597-2044654,2044908-2045070,2045152-2045227,2045289-2045475,2050683-2050836,2050892-2051001,2051055-2051225,2051279-2051419,2051474-2051626,2051676-2051963,2052020-2052403,2052454-2052588,2052637-2052791,2052849-2053054,2053108-2053374,2053425-2053830,2053831-2053867 np				ENOG5041XX0:Calcium ion binding	T:Signal transduction mechanisms	IPR000742:EGF-like domain;IPR001881:EGF-like calcium-binding domain;IPR026823:Complement Clr-like EGF domain;IPR018097:EGF-like calcium-binding, conserved site;IPR000152:EGF-type aspartate/asparagine hydroxylation site;IPR013032:EGF-like, conserved site;IPR002557:Chitin binding domain;IPR009030:Growth factor receptor cysteine-rich domain superfamily	PF12662:Complement Clr-like EGF-like;PF00008:EGF-like domain;PF07645:Calcium-binding EGF domain	GO:0005509:MF:calcium ion binding;GO:0005576:CC:extracellular region;GO:0008061:MF:chitin binding;GO:0006030:BP:chitin metabolic process			SignalP(1-20,cutsite=TAG-IG,prob=0.4748)				ko:K17307:FBLN1_2, fibulin 1/2	R-HSA-189085:Digestion of dietary carbohydrate		O77469:Fibulin-1	RZC36825.1:fibulin-2-like, partial [Asbolus verrucosus]	SP(1-20,cutsite=TAG-IG,prob=0.6481)
Npum_000135-T1	Npum_000135	scaffold_1,+,4 exons,4 CDS:2059240-2059413 np,2059414-2059485,2059554-2059763,2059825-2059967,2060018-2060108,2060109-2060183 np				ENOG5041ZDE:chitin binding. It is involved in the biological process described with chitin metabolic process	S:Function unknown	IPR002557:Chitin binding domain;IPR036508:Chitin binding domain superfamily	PF01607:Chitin binding Peritrophin-A domain	GO:0005576:CC:extracellular region;GO:0008061:MF:chitin binding;GO:0006030:BP:chitin metabolic process			SignalP(1-19,cutsite=VWS-TP,prob=0.8484)					R-HSA-189085:Digestion of dietary carbohydrate		P0DPW5:U-scoloptoxin(01)-Cw1a	EFA11132.2:hypothetical protein TcasGA2_TC004733 [Tribolium castaneum]	SP(1-19,cutsite=VWS-TP,prob=0.6793)
Npum_000136-T1	Npum_000136	scaffold_1,+,7 exons,6 CDS:2061515-2061629 np,2061684-2061692 np,2061693-2061797,2061862-2062346,2063007-2063251,2063300-2063581,2063635-2063858,2063914-2064129,2064130-2065128 np			EOG090R057Z:Zinc finger, PHD-type	ENOG5041UZ6:Zinc ion binding	O:Posttranslational modification, protein turnover, chaperones	IPR001965:Zinc finger, PHD-type;IPR022056:CpG binding protein, C-terminal;IPR019787:Zinc finger, PHD-finger;IPR013083:Zinc finger, RING/FYVE/PHD-type;IPR002857:Zinc finger, CXXC-type;IPR037852;IPR019786:Zinc finger, PHD-type, conserved site;IPR011011:Zinc finger, FYVE/PHD-type	PF00628:PHD-finger;PF12269:CpG binding protein zinc finger C terminal domain;PF02008:CXXC zinc finger domain	GO:0003677:MF:DNA binding;GO:0008270:MF:zinc ion binding;GO:0045322:MF:unmethylated CpG binding;GO:0048188:CC:Set1C/COMPASS complex;GO:0005575:CC:cellular_component;GO:0005622:CC:intracellular anatomical structure;GO:0005623:CC:obsolete cell;GO:0005634:CC:nucleus;GO:0005654:CC:nucleoplasm;GO:0006325:BP:chromatin organization;GO:0006464:BP:cellular protein modification process;GO:0006479:BP:protei…							ko:K14960:CXXC1, SPP1, CPS40, COMPASS component SPP1	R-HSA-381038:XBP1(S) activates chaperone genes		Q9W352:CXXC-type zinc finger protein 1	RZB40697.1:CXXC-type zinc finger protein 1 [Asbolus verrucosus]
Npum_000137-T1	Npum_000137	scaffold_1,-,4 exons,4 CDS:2064168-2064420,2064466-2064582,2064684-2064817,2064872-2064925,2064926-2065101 np	mei-9_1	ERCC4 domain		ENOG5041X25:endonuclease activity. It is involved in the biological process described with DNA repair	L:Replication, recombination and repair	IPR031420:UPF0669 protein C6orf120	PF17065:Putative cytokine, C6ORF120	GO:0000003:BP:reproduction;GO:0000014:MF:single-stranded DNA endodeoxyribonuclease activity;GO:0000109:CC:nucleotide-excision repair complex;GO:0000110:CC:nucleotide-excision repair factor 1 complex;GO:0000280:BP:nuclear division;GO:0000712:BP:resolution of meiotic recombination intermediates;GO:0000724:BP:double-strand break repair via homologous recombination;GO:0000725:BP:recombinational repai…			SignalP(1-25,cutsite=ANG-TI,prob=0.3313)			map03420:Nucleotide excision repair;map03460:Fanconi anemia pathway	ko:K10848:ERCC4, XPF, DNA excision repair protein ERCC-4 [EC:3.1.-.-]	R-HSA-6798695:Neutrophil degranulation		A7SAZ1:UPF0669 protein v1g209471	XP_025602156.1:UPF0669 protein C6orf120 homolog [Athalia rosae]	SP(1-25,cutsite=ANG-TI,prob=0.5023)
Npum_000138-T1	Npum_000138	scaffold_1,+,4 exons,4 CDS:2068933-2069239 np,2069240-2069331,2069400-2070316,2070460-2071013,2071065-2071289,2071290-2071448 np				ENOG5041Y3T:Alpha,alpha-trehalase activity. It is involved in the biological process described with trehalose metabolic process	G:Carbohydrate transport and metabolism	IPR001661:Glycoside hydrolase, family 37;IPR012341:Six-hairpin glycosidase-like superfamily;IPR018232:Glycoside hydrolase, family 37, conserved site;IPR008928:Six-hairpin glycosidase superfamily	PF01204:Trehalase	GO:0004555:MF:alpha,alpha-trehalase activity;GO:0005991:BP:trehalose metabolic process;GO:0003824:MF:catalytic activity;GO:0003674:MF:molecular_function;GO:0004553:MF:hydrolase activity, hydrolyzing O-glycosyl compounds;GO:0005975:BP:carbohydrate metabolic process;GO:0005984:BP:disaccharide metabolic process;GO:0005993:BP:trehalose catabolic process;GO:0008150:BP:biological_process;GO:0008152:BP:…	GH37:alpha,alpha-trehalase (EC 3.2.1.28).		SignalP(1-23,cutsite=SRA-YA,prob=0.3357)		3.2.1.28:alpha,alpha-trehalase	map00500:Starch and sucrose metabolism;map01100:Metabolic pathways	ko:K01194:TREH, treA, treF, alpha,alpha-trehalase [EC:3.2.1.28]	R-HSA-189085:Digestion of dietary carbohydrate		A8J4S9:Trehalase	AOT82130.1:membrane-bound trehalase 2 [Harmonia axyridis]	SP(1-23,cutsite=SRA-YA,prob=0.3483)
Npum_000139-T1	Npum_000139	scaffold_1,+,12 exons,12 CDS:2072205-2072299 np,2072300-2072372,2072426-2072732,2072790-2072913,2072963-2074174,2075443-2076000,2076056-2077315,2077365-2077607,2090965-2091643,2091692-2091847,2091906-2092312,2092364-2093879,2099521-2099885,2099886-2100142 np			EOG090R002O:Laminin G domain	ENOG5041U41:Chondroitin sulfate proteoglycan	T:Signal transduction mechanisms	IPR001791:Laminin G domain;IPR039005:CSPG repeat;IPR013320:Concanavalin A-like lectin/glucanase domain superfamily	PF16184:Cadherin-like;PF00054:Laminin G domain;PF02210:Laminin G domain	GO:0003674:MF:molecular_function;GO:0005488:MF:binding;GO:0005515:MF:protein binding;GO:0005575:CC:cellular_component;GO:0005622:CC:intracellular anatomical structure;GO:0005623:CC:obsolete cell;GO:0005737:CC:cytoplasm;GO:0005912:CC:adherens junction;GO:0005924:CC:obsolete cell-substrate adherens junction;GO:0005927:CC:muscle tendon junction;GO:0006996:BP:organelle organization;GO:0007010:BP:cyto…			SignalP(1-21,cutsite=IDG-AE,prob=0.8881)	3 (n4-15c21/22o1779-1799i2120-2140o2175-2196i)			ko:K08115:CSPG4, chondroitin sulfate proteoglycan 4			Q6UVK1:Chondroitin sulfate proteoglycan 4	XP_008200693.1:PREDICTED: chondroitin sulfate proteoglycan 4 isoform X1 [Tribolium castaneum]	SP(1-21,cutsite=IDG-AE,prob=0.9820)
Npum_000140-T1	Npum_000140	scaffold_1,-,13 exons,13 CDS:2100155-2100596 np,2100597-2100752,2100803-2100996,2101058-2101205,2101258-2101630,2101707-2101847,2101898-2102194,2102250-2102382,2104613-2104793,2104842-2105133,2105186-2105363,2105451-2105601,2105654-2105774,2105822-2105949,2105950-2106092 np				ENOG5041W5C:It is involved in the biological process described with protein phosphorylation	J:Translation, ribosomal structure and biogenesis	IPR000719:Protein kinase domain;IPR008271:Serine/threonine-protein kinase, active site;IPR017441:Protein kinase, ATP binding site;IPR011009:Protein kinase-like domain superfamily;IPR011047:Quinoprotein alcohol dehydrogenase-like superfamily	PF07714:Protein tyrosine and serine/threonine kinase	GO:0005524:MF:ATP binding;GO:0004672:MF:protein kinase activity;GO:0006468:BP:protein phosphorylation;GO:0001932:BP:regulation of protein phosphorylation;GO:0001934:BP:positive regulation of protein phosphorylation;GO:0003674:MF:molecular_function;GO:0003824:MF:catalytic activity;GO:0004674:MF:protein serine/threonine kinase activity;GO:0004683:MF:calmodulin-dependent protein kinase activity;GO:0…			SignalP(1-29,cutsite=TIA-EV,prob=0.4592)	1 (n11-24c29/30o392-416i)	2.7.11.1:non-specific serine/threonine protein kinase	map04137:Mitophagy - animal;map04140:Autophagy - animal;map04141:Protein processing in endoplasmic reticulum;map04210:Apoptosis;map04214:Apoptosis - fly;map04932:Non-alcoholic fatty liver disease;map05010:Alzheimer disease;map05160:Hepatitis C;map05162:Measles;map05164:Influenza A;map05168:Herpes simplex virus 1 infection;map05169:Epstein-Barr virus infection	ko:K08860:EIF2AK3, eukaryotic translation initiation factor 2-alpha kinase 3 [EC:2.7.11.1]			Q9NIV1:Eukaryotic translation initiation factor 2-alpha kinase	XP_019875924.1:PREDICTED: eukaryotic translation initiation factor 2-alpha kinase [Aethina tumida]	SP(1-29,cutsite=TIA-EV,prob=0.9243)
Npum_000141-T1	Npum_000141	scaffold_1,+,26 exons,25 CDS:2110782-2110837 np,2110912-2111046 np,2111047-2111165,2111557-2111638,2111693-2111803,2111857-2112079,2112125-2112256,2112308-2112600,2112659-2112769,2112829-2113021,2113069-2113205,2113264-2113344,2113405-2113485,2113538-2113612,2113670-2113789,2113845-2113916,2113968-2114109,2114158-2114203,2114262-2114449,2114509-2114605,2116122-2116226,2116277-2116529,2116587-2116…			EOG090R00ZY:Putative uncharacterized protein	ENOG5041W29:voltage-gated calcium channel activity	P:Inorganic ion transport and metabolism;T:Signal transduction mechanisms	IPR002035:von Willebrand factor, type A;IPR013608:VWA N-terminal;IPR033479:Double Cache domain 1;IPR036465:von Willebrand factor A-like domain superfamily;IPR013680:Voltage-dependent calcium channel, alpha-2/delta subunit, conserved region	PF02743:Cache domain;PF08473:Neuronal voltage-dependent calcium channel alpha 2acd;PF00092:von Willebrand factor type A domain;PF13519:von Willebrand factor type A domain;PF13768:von Willebrand factor type A domain;PF08399:VWA N-terminal	GO:0003674:MF:molecular_function;GO:0005215:MF:transporter activity;GO:0005216:MF:ion channel activity;GO:0005244:MF:voltage-gated ion channel activity;GO:0005245:MF:voltage-gated calcium channel activity;GO:0005261:MF:cation channel activity;GO:0005262:MF:calcium channel activity;GO:0006810:BP:transport;GO:0006811:BP:ion transport;GO:0006812:BP:cation transport;GO:0006816:BP:calcium ion transpor…			SignalP(1-31,cutsite=SQA-QD,prob=0.7830)	1 (n15-26c31/32o1177-1200i)				R-HSA-5576893:Phase 2 - plateau phase;R-HSA-5576892:Phase 0 - rapid depolarisation		Q9Z1L5:Voltage-dependent calcium channel subunit alpha-2/delta-3	XP_018576079.1:voltage-dependent calcium channel subunit alpha-2/delta-3 isoform X1 [Anoplophora glabripennis]	SP(1-31,cutsite=SQA-QD,prob=0.9408)
Npum_000142-T1	Npum_000142	scaffold_1,+,1 exons,1 CDS:2127841-2128155
Npum_000143-T1	Npum_000143	scaffold_1,-,3 exons,3 CDS:2132101-2135243,2145431-2145472,2146923-2146986			EOG090R09RB:Zinc finger, C2H2	ENOG5041XE6:Metal ion binding	S:Function unknown	IPR013087:Zinc finger C2H2-type;IPR036236:Zinc finger C2H2 superfamily	PF00096:Zinc finger, C2H2 type	GO:0003676:MF:nucleic acid binding											RZC42868.1:hypothetical protein BDFB_000138 [Asbolus verrucosus]
Npum_000144-T1	Npum_000144	scaffold_1,+,7 exons,7 CDS:2156453-2156640 np,2156641-2156671,2156725-2156869,2168718-2169258,2169313-2169481,2169533-2169724,2169775-2169917,2169970-2170143,2170144-2172039 np			EOG090R06I3:Rab-binding domain FIP-RBD	ENOG5041WMC:FIP domain	S:Function unknown	IPR000008:C2 domain;IPR019018:Rab-binding domain FIP-RBD;IPR035892:C2 domain superfamily;IPR037789:Rab11-family interacting protein class I;IPR037245:FIP-RBD, C-terminal domain superfamily	PF00168:C2 domain;PF09457:FIP domain	GO:0017137:MF:Rab GTPase binding						map04144:Endocytosis	ko:K12484:RAB11FIP1_2_5, Rab11 family-interacting protein 1/2/5			Q9D620:Rab11 family-interacting protein 1	XP_008193423.1:PREDICTED: rab11 family-interacting protein 2 isoform X3 [Tribolium castaneum]
Npum_000145-T1	Npum_000145	scaffold_1,-,2 exons,2 CDS:2171683-2172036,2173347-2173466				ENOG50420V3:sequence-specific DNA binding. It is involved in the biological process described with regulation of transcription, DNA-templated	K:Transcription	IPR001356:Homeobox domain;IPR009057:Homeobox-like domain superfamily		GO:0003677:MF:DNA binding											XP_008193415.1:PREDICTED: homeobox protein ceh-31 [Tribolium castaneum]
Npum_000146-T1	Npum_000146	scaffold_1,-,3 exons,2 CDS:2198358-2198662,2201652-2202096,2202097-2202384 np,2215035-2215108 np				ENOG50420V3:sequence-specific DNA binding. It is involved in the biological process described with regulation of transcription, DNA-templated	K:Transcription	IPR001356:Homeobox domain;IPR009057:Homeobox-like domain superfamily	PF00046:Homeodomain	GO:0003677:MF:DNA binding										P56407:Homeobox protein ceh-9	RZC38079.1:homeobox protein ceh-31-like, partial [Asbolus verrucosus]
Npum_000147-T1	Npum_000147	scaffold_1,-,1 exons,1 CDS:2208653-2210866
Npum_000148-T1	Npum_000148	scaffold_1,+,2 exons,2 CDS:2216091-2216466 np,2216467-2216683,2216730-2216830,2216831-2216927 np
Npum_000149-T1	Npum_000149	scaffold_1,+,1 exons,1 CDS:2220463-2221029
Npum_000150-T1	Npum_000150	scaffold_1,-,6 exons,6 CDS:2221326-2221458 np,2221459-2221620,2221672-2222089,2222149-2222341,2229380-2229705,2229813-2230299,2231291-2231327,2231328-2231407 np	CLIPD3	Trypsin-like serine protease	EOG090R04QN:Peptidase S1A, chymotrypsin-type	ENOG5041UJZ:Belongs to the peptidase S1 family	O:Posttranslational modification, protein turnover, chaperones	IPR001314:Peptidase S1A, chymotrypsin family;IPR001254:Serine proteases, trypsin domain;IPR022700:Proteinase, regulatory CLIP domain;IPR018114:Serine proteases, trypsin family, histidine active site;IPR033116:Serine proteases, trypsin family, serine active site;IPR009003:Peptidase S1, PA clan	PF00089:Trypsin	GO:0006508:BP:proteolysis;GO:0004252:MF:serine-type endopeptidase activity;GO:0003674:MF:molecular_function;GO:0003824:MF:catalytic activity;GO:0004175:MF:endopeptidase activity;GO:0006807:BP:nitrogen compound metabolic process;GO:0008150:BP:biological_process;GO:0008152:BP:metabolic process;GO:0008233:MF:peptidase activity;GO:0008236:MF:serine-type peptidase activity;GO:0016787:MF:hydrolase acti…		MER0016592:CG7432 protein ({Drosophila melanogaster}) (Drosophila melanogaster)	SignalP(1-25,cutsite=CSA-SQ,prob=0.5891)							P21902:Proclotting enzyme	XP_970121.3:PREDICTED: proclotting enzyme [Tribolium castaneum]	SP(1-25,cutsite=CSA-SQ,prob=0.6431)
Npum_000150-T2	Npum_000150	scaffold_1,-,5 exons,5 CDS:2221326-2221458 np,2221459-2221620,2221672-2222089,2222149-2222341,2229380-2229705,2229813-2230039,2230040-2230457 np	CLIPD3	Trypsin-like serine protease	EOG090R04QN:Peptidase S1A, chymotrypsin-type	ENOG5041UJZ:Belongs to the peptidase S1 family	O:Posttranslational modification, protein turnover, chaperones	IPR001314:Peptidase S1A, chymotrypsin family;IPR001254:Serine proteases, trypsin domain;IPR022700:Proteinase, regulatory CLIP domain;IPR033116:Serine proteases, trypsin family, serine active site;IPR018114:Serine proteases, trypsin family, histidine active site;IPR009003:Peptidase S1, PA clan	PF00089:Trypsin	GO:0006508:BP:proteolysis;GO:0004252:MF:serine-type endopeptidase activity;GO:0003674:MF:molecular_function;GO:0003824:MF:catalytic activity;GO:0004175:MF:endopeptidase activity;GO:0006807:BP:nitrogen compound metabolic process;GO:0008150:BP:biological_process;GO:0008152:BP:metabolic process;GO:0008233:MF:peptidase activity;GO:0008236:MF:serine-type peptidase activity;GO:0016787:MF:hydrolase acti…		MER0016592:CG7432 protein ({Drosophila melanogaster}) (Drosophila melanogaster)								P21902:Proclotting enzyme	ERL94688.1:hypothetical protein D910_11963 [Dendroctonus ponderosae]
Npum_000151-T1	Npum_000151	scaffold_1,+,4 exons,4 CDS:2236049-2236248 np,2236249-2236390,2236442-2236561,2236674-2236846,2236933-2237148,2237149-2237201 np	Adk3	adenylate kinase		ENOG5041YMF:Involved in maintaining the homeostasis of cellular nucleotides by catalyzing the interconversion of nucleoside phosphates. Has GTP AMP phosphotransferase and ITP AMP phosphotransferase activities	F:Nucleotide transport and metabolism	IPR000850:Adenylate kinase/UMP-CMP kinase;IPR006259:Adenylate kinase subfamily;IPR007862:Adenylate kinase, active site lid domain;IPR033690:Adenylate kinase, conserved site;IPR028586:Adenylate kinase 3/4, mitochondrial;IPR027417:P-loop containing nucleoside triphosphate hydrolase	PF13207:AAA domain;PF00406:Adenylate kinase;PF05191:Adenylate kinase, active site lid	GO:0019205:MF:nucleobase-containing compound kinase activity;GO:0006139:BP:nucleobase-containing compound metabolic process;GO:0005524:MF:ATP binding;GO:0004017:MF:adenylate kinase activity;GO:0016776:MF:phosphotransferase activity, phosphate group as acceptor;GO:0005739:CC:mitochondrion;GO:0003674:MF:molecular_function;GO:0003824:MF:catalytic activity;GO:0005575:CC:cellular_component;GO:0005622:…					2.7.4.3:adenylate kinase;2.7.4.10:nucleoside-triphosphate---adenylate kinase	map00230:Purine metabolism;map00730:Thiamine metabolism;map01110:Biosynthesis of secondary metabolites;map01130	ko:K00944:AK3, nucleoside-triphosphate--adenylate kinase [EC:2.7.4.10]	R-HSA-499943:Interconversion of nucleotide di- and triphosphates	PWY-7219:Adenosine ribonucleotides de novo biosynthesis	Q9WTP7:GTP:AMP phosphotransferase AK3, mitochondrial	XP_971037.1:PREDICTED: GTP:AMP phosphotransferase AK3, mitochondrial [Tribolium castaneum]
Npum_000152-T1	Npum_000152	scaffold_1,-,8 exons,7 CDS:2237229-2237580 np,2237581-2237763,2237812-2238008,2238062-2238265,2238317-2238598,2238655-2238847,2238916-2239061,2239118-2239271,2239272-2239276 np,2239334-2239560 np				ENOG5041XQS:Cysteine protease required for the cytoplasm to vacuole transport (Cvt) and autophagy	U:Intracellular trafficking, secretion, and vesicular transport;Z:Cytoskeleton	IPR005078:Peptidase C54;IPR038765:Papain-like cysteine peptidase superfamily	PF03416:Peptidase family C54	GO:0000045:BP:autophagosome assembly;GO:0000422:BP:autophagy of mitochondrion;GO:0003674:MF:molecular_function;GO:0003824:MF:catalytic activity;GO:0004175:MF:endopeptidase activity;GO:0004197:MF:cysteine-type endopeptidase activity;GO:0005575:CC:cellular_component;GO:0005622:CC:intracellular anatomical structure;GO:0005623:CC:obsolete cell;GO:0005737:CC:cytoplasm;GO:0005829:CC:cytosol;GO:0006464:…		MER0013563:CG6194 protein ({Drosophila melanogaster}) (Drosophila melanogaster)				map04136:Autophagy - other;map04138:Autophagy - yeast;map04140:Autophagy - animal	ko:K08342:ATG4, cysteine protease ATG4 [EC:3.4.22.-]	R-HSA-1632852:Macroautophagy		Q96DT6:Cysteine protease ATG4C	XP_971091.2:PREDICTED: cysteine protease ATG4D isoform X1 [Tribolium castaneum]
Npum_000153-T1	Npum_000153	scaffold_1,-,10 exons,8 CDS:2242242-2242607,2243285-2243626,2243986-2244176,2244687-2244836,2244891-2244986,2245145-2245210,2245272-2245647,2254346-2254387,2254388-2254504 np,2263944-2264271 np,2264696-2265275 np				ENOG5041UNI:Sequence-specific DNA binding transcription factor activity. It is involved in the biological process described with	K:Transcription	IPR003619:MAD homology 1, Dwarfin-type;IPR000647:CTF transcription factor/nuclear factor 1;IPR020604:CTF transcription factor/nuclear factor 1, DNA-binding domain	PF03165:MH1 domain;PF10524:Nuclear factor I protein pre-N-terminus	GO:0006355:BP:regulation of transcription, DNA-templated;GO:0005622:CC:intracellular anatomical structure;GO:0003700:MF:DNA-binding transcription factor activity;GO:0005634:CC:nucleus;GO:0000122:BP:negative regulation of transcription by RNA polymerase II;GO:0000981:MF:DNA-binding transcription factor activity, RNA polymerase II-specific;GO:0003674:MF:molecular_function;GO:0005575:CC:cellular_com…							ko:K09172:NFIN, nuclear factor I, invertebrate	R-HSA-749476:RNA Polymerase III Abortive And Retractive Initiation;R-HSA-73980:RNA Polymerase III Transcription Termination		Q12857:Nuclear factor 1 A-type	RZC34387.1:nuclear factor 1 C-type [Asbolus verrucosus]
Npum_000153-T2	Npum_000153	scaffold_1,-,10 exons,9 CDS:2242242-2242607,2243285-2243626,2243986-2244176,2244687-2244836,2244891-2244986,2245145-2245210,2245272-2245647,2254346-2254501,2264003-2264083,2264084-2264136 np,2264188-2265275 np				ENOG5041UNI:Sequence-specific DNA binding transcription factor activity. It is involved in the biological process described with	K:Transcription	IPR003619:MAD homology 1, Dwarfin-type;IPR019548:CTF transcription factor/nuclear factor 1, N-terminal;IPR000647:CTF transcription factor/nuclear factor 1;IPR020604:CTF transcription factor/nuclear factor 1, DNA-binding domain	PF03165:MH1 domain	GO:0006355:BP:regulation of transcription, DNA-templated;GO:0005622:CC:intracellular anatomical structure;GO:0003700:MF:DNA-binding transcription factor activity;GO:0005634:CC:nucleus;GO:0000122:BP:negative regulation of transcription by RNA polymerase II;GO:0000981:MF:DNA-binding transcription factor activity, RNA polymerase II-specific;GO:0003674:MF:molecular_function;GO:0005575:CC:cellular_com…							ko:K09172:NFIN, nuclear factor I, invertebrate	R-HSA-749476:RNA Polymerase III Abortive And Retractive Initiation;R-HSA-73980:RNA Polymerase III Transcription Termination		Q12857:Nuclear factor 1 A-type	RZC34387.1:nuclear factor 1 C-type [Asbolus verrucosus]
Npum_000154-T1	Npum_000154	scaffold_1,+,8 exons,8 CDS:2265391-2265644 np,2265645-2265797,2265849-2265950,2280219-2280467,2280525-2280809,2280867-2281188,2281248-2281318,2281372-2281624,2283542-2283549,2283550-2285125 np				ENOG5041WPM:Cortactin-binding protein-2	S:Function unknown	IPR019131:Cortactin-binding protein-2, N-terminal	PF09727:Cortactin-binding protein-2											Q8SX68:CTTNBP2 N-terminal-like protein	RZB38990.1:hypothetical protein BDFB_001795 [Asbolus verrucosus]
Npum_000155-T1	Npum_000155	scaffold_1,+,8 exons,8 CDS:2285254-2285316 np,2285317-2285375,2285435-2285612,2285661-2285887,2285942-2286024,2286109-2286243,2286298-2286474,2286524-2286729,2286779-2286937,2286938-2287024 np	Hiscl2	Belongs to the ligand-gated ion channel (TC 1.A.9)		ENOG5041VSJ:Belongs to the ligand-gated ion channel (TC 1.A.9) family	P:Inorganic ion transport and metabolism	IPR006201:Neurotransmitter-gated ion-channel;IPR006028:Gamma-aminobutyric acid A receptor/Glycine receptor alpha;IPR006202:Neurotransmitter-gated ion-channel ligand-binding domain;IPR006029:Neurotransmitter-gated ion-channel transmembrane domain;IPR036734:Neurotransmitter-gated ion-channel ligand-binding domain superfamily;IPR018000:Neurotransmitter-gated ion-channel, conserved site;IPR036719:Neu…	PF02931:Neurotransmitter-gated ion-channel ligand binding domain	GO:0005216:MF:ion channel activity;GO:0034220:BP:ion transmembrane transport;GO:0016021:CC:integral component of membrane;GO:0004888:MF:transmembrane signaling receptor activity;GO:0006811:BP:ion transport;GO:0005230:MF:extracellular ligand-gated ion channel activity;GO:0003674:MF:molecular_function;GO:0005215:MF:transporter activity;GO:0005253:MF:anion channel activity;GO:0005254:MF:chloride cha…			SignalP(1-18,cutsite=VLA-NF,prob=0.8393)	3 (i247-267o308-330i386-403o)			ko:K05397:HCL, HISCL, histamine-gated chloride channel			Q61603:Glycine receptor subunit alpha-4	XP_018565622.1:glycine receptor subunit alpha-2 [Anoplophora glabripennis]	SP(1-18,cutsite=VLA-NF,prob=0.9379)
Npum_000156-T1	Npum_000156	scaffold_1,-,3 exons,3 CDS:2287201-2287513,2297580-2297695,2297800-2297811	Ance-3_1	peptidyl-dipeptidase activity		ENOG5041WRZ:peptidyl-dipeptidase activity. It is involved in the biological process described with proteolysis	O:Posttranslational modification, protein turnover, chaperones	IPR001548:Peptidase M2, peptidyl-dipeptidase A		GO:0016020:CC:membrane;GO:0008241:MF:peptidyl-dipeptidase activity;GO:0008237:MF:metallopeptidase activity;GO:0006508:BP:proteolysis;GO:0005575:CC:cellular_component;GO:0016021:CC:integral component of membrane;GO:0031224:CC:intrinsic component of membrane;GO:0044425:CC:obsolete membrane part		MER0002827:peptidyl-dipeptidase Acer (Drosophila melanogaster)		1 (i129-145o)	3.4.15.1:peptidyl-dipeptidase A	map04614:Renin-angiotensin system;map04924:Renin secretion;map05142:Chagas disease;map05410:Hypertrophic cardiomyopathy	ko:K01283:ACE, CD143, peptidyl-dipeptidase A [EC:3.4.15.1]			Q50JE5:Angiotensin-converting enzyme	XP_018577021.1:angiotensin-converting enzyme-related protein-like, partial [Anoplophora glabripennis]
Npum_000157-T1	Npum_000157	scaffold_1,-,1 exons,1 CDS:2304499-2304990				ENOG5041ZTC:Zinc finger, C3HC4 type (RING finger)	O:Posttranslational modification, protein turnover, chaperones	IPR001841:Zinc finger, RING-type;IPR013083:Zinc finger, RING/FYVE/PHD-type;IPR017907:Zinc finger, RING-type, conserved site	PF00097:Zinc finger, C3HC4 type (RING finger);PF13923:Zinc finger, C3HC4 type (RING finger);PF13920:Zinc finger, C3HC4 type (RING finger);PF15227:zinc finger of C3HC4-type, RING;PF13639:Ring finger domain;PF13445:RING-type zinc-finger						2.3.2.27:RING-type E3 ubiquitin transferase		ko:K10667:RNF8, E3 ubiquitin-protein ligase RNF8 [EC:2.3.2.27]			Q4KLN8:E3 ubiquitin-protein ligase RNF8	XP_018567892.1:E3 ubiquitin-protein ligase CHFR-like isoform X1 [Anoplophora glabripennis]
Npum_000158-T1	Npum_000158	scaffold_1,+,2 exons,2 CDS:2308059-2308090 np,2308091-2308114,2308433-2309524				ENOG5042ANB:Zinc finger protein 512B	S:Function unknown						SignalP(1-25,cutsite=AEA-GE,prob=0.6008)								XP_019764854.1:PREDICTED: skin secretory protein xP2-like isoform X1 [Dendroctonus ponderosae]	SP(1-25,cutsite=AEA-GE,prob=0.6100)
Npum_000159-T1	Npum_000159	scaffold_1,+,2 exons,2 CDS:2320168-2320234 np,2320235-2320246,2320466-2321491,2321492-2321690 np											SignalP(1-19,cutsite=VHS-VQ,prob=0.8327)								XP_017772445.1:PREDICTED: skin secretory protein xP2-like [Nicrophorus vespilloides]	SP(1-19,cutsite=VHS-VQ,prob=0.8769)
Npum_000160-T1	Npum_000160	scaffold_1,+,3 exons,3 CDS:2323307-2323467 np,2323468-2323479,2323838-2324218,2324270-2324968											SignalP(1-18,cutsite=ASA-EK,prob=0.8795)								XP_017775071.1:PREDICTED: proline-rich protein 4-like, partial [Nicrophorus vespilloides]	SP(1-18,cutsite=ASA-EK,prob=0.8954)
Npum_000161-T1	Npum_000161	scaffold_1,-,9 exons,8 CDS:2325254-2325356,2325405-2325648,2325703-2325827,2325889-2326058,2326119-2326408,2328146-2328386,2328441-2328602,2346672-2347205,2347206-2347407 np,2350872-2351434 np	Ance-3_2	peptidyl-dipeptidase activity		ENOG5041WRZ:peptidyl-dipeptidase activity. It is involved in the biological process described with proteolysis	O:Posttranslational modification, protein turnover, chaperones	IPR001548:Peptidase M2, peptidyl-dipeptidase A	PF01401:Angiotensin-converting enzyme	GO:0016020:CC:membrane;GO:0008241:MF:peptidyl-dipeptidase activity;GO:0008237:MF:metallopeptidase activity;GO:0006508:BP:proteolysis;GO:0005575:CC:cellular_component;GO:0016021:CC:integral component of membrane;GO:0031224:CC:intrinsic component of membrane;GO:0044425:CC:obsolete membrane part		MER0001019:angiotensin-converting enzyme peptidase unit 2 (Homo sapiens)	SignalP(1-27,cutsite=SKA-QL,prob=0.3144)		3.4.15.1:peptidyl-dipeptidase A	map04614:Renin-angiotensin system;map04924:Renin secretion;map05142:Chagas disease;map05410:Hypertrophic cardiomyopathy	ko:K01283:ACE, CD143, peptidyl-dipeptidase A [EC:3.4.15.1]			Q10751:Angiotensin-converting enzyme (Fragment)	NP_001164243.1:angiotensin-converting enzyme 3 precursor [Tribolium castaneum]	SP(1-21,cutsite=ILA-EP,prob=0.5610)
Npum_000162-T1	Npum_000162	scaffold_1,-,9 exons,8 CDS:2355945-2356268 np,2356269-2356753,2356858-2357065,2357118-2357301,2357349-2357574,2357622-2357873,2358365-2358519,2358572-2358759,2367033-2367158,2367159-2367175 np,2367235-2367432 np				ENOG5041YJI:ALG13, UDP-N-acetylglucosaminyltransferase subunit	O:Posttranslational modification, protein turnover, chaperones;T:Signal transduction mechanisms	IPR003323:OTU domain;IPR038765:Papain-like cysteine peptidase superfamily	PF02338:OTU-like cysteine protease	GO:0003674:MF:molecular_function;GO:0003824:MF:catalytic activity;GO:0004843:MF:thiol-dependent ubiquitin-specific protease activity;GO:0006464:BP:cellular protein modification process;GO:0006508:BP:proteolysis;GO:0006807:BP:nitrogen compound metabolic process;GO:0008150:BP:biological_process;GO:0008152:BP:metabolic process;GO:0008233:MF:peptidase activity;GO:0008234:MF:cysteine-type peptidase ac…		MER0123606:ALG13 g.p. ({Homo sapiens}) (Homo sapiens)			3.4.19.12:ubiquitinyl hydrolase 1		ko:K13718:OTUD4, OTU domain-containing protein 4 [EC:3.4.19.12]			Q9NP73:Putative bifunctional UDP-N-acetylglucosamine transferase and deubiquitinase ALG13	XP_018577462.1:putative bifunctional UDP-N-acetylglucosamine transferase and deubiquitinase ALG13 [Anoplophora glabripennis]
Npum_000163-T1	Npum_000163	scaffold_1,-,5 exons,5 CDS:2373941-2374472 np,2374473-2374612,2375011-2375124,2375244-2375357,2384780-2384924,2390230-2390361,2390362-2390379 np			EOG090R0IM5:Beta-thymosin	ENOG5041Z30:Actin binding. It is involved in the biological process described with cytoskeleton organization	N:Cell motility	IPR001152:Beta-thymosin;IPR038386:Beta-thymosin superfamily	PF01290:Thymosin beta-4 family	GO:0007015:BP:actin filament organization;GO:0003785:MF:actin monomer binding;GO:0002165:BP:instar larval or pupal development;GO:0003674:MF:molecular_function;GO:0003779:MF:actin binding;GO:0005488:MF:binding;GO:0005515:MF:protein binding;GO:0005575:CC:cellular_component;GO:0005622:CC:intracellular anatomical structure;GO:0005623:CC:obsolete cell;GO:0005737:CC:cytoplasm;GO:0005829:CC:cytosol;GO:…					2.3.2.27:RING-type E3 ubiquitin transferase	map01522:Endocrine resistance;map01524:Platinum drug resistance;map04068:FoxO signaling pathway;map04110:Cell cycle;map04115:p53 signaling pathway;map04120:Ubiquitin mediated proteolysis;map04144:Endocytosis;map04151:PI3K-Akt signaling pathway;map04218:Cellular senescence;map04919:Thyroid hormone signaling pathway;map05165:Human papillomavirus infection;map05169:Epstein-Barr virus infection;map05…	ko:K06643:MDM2, E3 ubiquitin-protein ligase Mdm2 [EC:2.3.2.27]				XP_976221.1:PREDICTED: uncharacterized protein LOC663390 isoform X2 [Tribolium castaneum]
Npum_000164-T1	Npum_000164	scaffold_1,+,7 exons,7 CDS:2391365-2391475 np,2391476-2391535,2391616-2391892,2391946-2392256,2392928-2393260,2393391-2393609,2393659-2393874,2393934-2394152,2394153-2394702 np	CCT8	T-complex protein 1 subunit theta	EOG090R035G:GroEL-like apical domain	ENOG5041U0P:assists the folding of proteins upon ATP hydrolysis	O:Posttranslational modification, protein turnover, chaperones	IPR017998:Chaperone tailless complex polypeptide 1 (TCP-1);IPR002423:Chaperonin Cpn60/TCP-1 family;IPR027413:GroEL-like equatorial domain superfamily;IPR027409:GroEL-like apical domain superfamily;IPR012721:T-complex protein 1, theta subunit;IPR002194:Chaperonin TCP-1, conserved site;IPR027410:TCP-1-like chaperonin intermediate domain superfamily	PF00118:TCP-1/cpn60 chaperonin family	GO:0005524:MF:ATP binding;GO:0006457:BP:protein folding;GO:0051082:MF:unfolded protein binding;GO:0003674:MF:molecular_function;GO:0005488:MF:binding;GO:0005515:MF:protein binding;GO:0005575:CC:cellular_component;GO:0005622:CC:intracellular anatomical structure;GO:0005623:CC:obsolete cell;GO:0005737:CC:cytoplasm;GO:0005829:CC:cytosol;GO:0005832:CC:chaperonin-containing T-complex;GO:0006458:BP:'de…							ko:K09500:CCT8, T-complex protein 1 subunit theta	R-HSA-6798695:Neutrophil degranulation;R-HSA-389957:Prefoldin mediated transfer of substrate to CCT/TriC;R-HSA-389960:Formation of tubulin folding intermediates by CCT/TriC;R-HSA-390471:Association of TriC/CCT with target proteins during biosynthesis;R-HSA-390450:Folding of actin by CCT/TriC;R-HSA-5620922:BBSome-mediated cargo-targeting to cilium;R-HSA-6814122:Cooperation of PDCL (PhLP1) and TRiC…		Q3ZCI9:T-complex protein 1 subunit theta	XP_975299.1:PREDICTED: T-complex protein 1 subunit theta [Tribolium castaneum]
Npum_000165-T1	Npum_000165	scaffold_1,-,7 exons,7 CDS:2395296-2395923 np,2395924-2395989,2396178-2396342,2396933-2397118,2397173-2397381,2397429-2397603,2403011-2403054,2412237-2412309,2412310-2413020 np			EOG090R02QS:Microtubule-associated protein	ENOG5041YJF:Microtubule-associated protein	Z:Cytoskeleton	IPR001084:Microtubule associated protein, tubulin-binding repeat	PF00418:Tau and MAP protein, tubulin-binding repeat	GO:0015631:MF:tubulin binding;GO:0000226:BP:microtubule cytoskeleton organization;GO:0000902:BP:cell morphogenesis;GO:0000904:BP:cell morphogenesis involved in differentiation;GO:0001654:BP:eye development;GO:0001745:BP:compound eye morphogenesis;GO:0001751:BP:compound eye photoreceptor cell differentiation;GO:0001754:BP:eye photoreceptor cell differentiation;GO:0003674:MF:molecular_function;GO:0…						map04010:MAPK signaling pathway;map05010:Alzheimer disease	ko:K04380:MAPT, TAU, microtubule-associated protein tau;ko:K10431:MAP4, microtubule-associated protein 4			P57786:Microtubule-associated protein tau	KYB29239.1:hypothetical protein TcasGA2_TC032148 [Tribolium castaneum]
Npum_000167-T1	Npum_000167	scaffold_1,-,4 exons,3 CDS:2413173-2413907 np,2413908-2414014,2420940-2421063,2421118-2421240,2421241-2421290 np,2423540-2423626 np												4 (i15-37o49-71i78-95o107-127i)
Npum_000167-T2	Npum_000167	scaffold_1,-,4 exons,4 CDS:2413173-2413907 np,2413908-2414014,2420940-2421063,2421118-2421264,2421330-2421398,2421399-2422789 np												3 (o20-40i47-64o76-96i)							XP_028151350.1:uncharacterized protein LOC114344727 isoform X1 [Diabrotica virgifera virgifera]
Npum_000168-T1	Npum_000168	scaffold_1,+,4 exons,4 CDS:2422351-2422447 np,2422448-2422519,2422622-2422771,2422827-2422950,2423005-2423102												4 (o16-38i50-74o80-98i107-129o)							XP_023015277.1:uncharacterized protein LOC111504809 [Leptinotarsa decemlineata]
Npum_000169-T1	Npum_000169	scaffold_1,-,1 exons,1 CDS:2425553-2425957
Npum_000170-T1	Npum_000170	scaffold_1,-,10 exons,10 CDS:2426487-2426673,2426730-2426853,2426907-2427045,2427091-2427260,2427459-2427621,2430023-2430219,2430271-2430604,2430666-2430797,2430859-2430996,2431249-2431332				ENOG5041TV5:Belongs to the type-B carboxylesterase lipase family	L:Replication, recombination and repair	IPR002018:Carboxylesterase, type B;IPR029058:Alpha/Beta hydrolase fold;IPR019819:Carboxylesterase type B, conserved site	PF00135:Carboxylesterase family			MER0033235:neuroligin 4, X-linked (Homo sapiens)	SignalP(1-17,cutsite=GSC-YQ,prob=0.6389)							P35501:Esterase E4	ALW95357.1:carboxylesterase, partial [Cryptolaemus montrouzieri]	SP(1-17,cutsite=GSC-YQ,prob=0.5060)
Npum_000171-T1	Npum_000171	scaffold_1,+,6 exons,6 CDS:2432422-2432426 np,2432427-2432526,2432577-2432675,2432726-2432864,2433025-2433158,2433209-2433343,2433407-2433558,2433559-2433645 np				ENOG50422I7:Juvenile hormone binding protein domains in insects.	S:Function unknown	IPR010562:Haemolymph juvenile hormone binding;IPR038606:Takeout superfamily	PF06585:Haemolymph juvenile hormone binding protein (JHBP)				SignalP(1-30,cutsite=TQQ-KD,prob=0.3287)							Q9VBV3:Protein takeout	XP_019771948.1:PREDICTED: protein takeout-like isoform X2 [Dendroctonus ponderosae]	SP(1-30,cutsite=TQQ-KD,prob=0.4241)
Npum_000172-T1	Npum_000172	scaffold_1,+,6 exons,6 CDS:2440389-2440404 np,2440405-2440468,2440525-2440620,2440673-2440811,2440862-2440995,2441045-2441194,2441804-2441973				ENOG50422I7:Juvenile hormone binding protein domains in insects.	S:Function unknown	IPR010562:Haemolymph juvenile hormone binding;IPR038606:Takeout superfamily	PF06585:Haemolymph juvenile hormone binding protein (JHBP)				SignalP(1-18,cutsite=FES-KE,prob=0.6395)							Q9VBV3:Protein takeout	RZF47841.1:hypothetical protein LSTR_LSTR013931 [Laodelphax striatellus]	SP(1-18,cutsite=FES-KE,prob=0.5540)
Npum_000173-T1	Npum_000173	scaffold_1,+,6 exons,6 CDS:2442238-2442310,2442363-2442452,2442504-2442642,2451391-2451527,2451582-2451731,2451787-2451941				ENOG50422I7:Juvenile hormone binding protein domains in insects.	S:Function unknown	IPR010562:Haemolymph juvenile hormone binding;IPR038606:Takeout superfamily	PF06585:Haemolymph juvenile hormone binding protein (JHBP)				SignalP(1-21,cutsite=TLS-ME,prob=0.9206)							Q9VBV3:Protein takeout	XP_028138391.1:protein takeout-like [Diabrotica virgifera virgifera]	SP(1-21,cutsite=TLS-ME,prob=0.9516)
Npum_000174-T1	Npum_000174	scaffold_1,+,1 exons,1 CDS:2455601-2457274				KOG1434:strand invasion	L:Replication, recombination and repair							4 (o295-316i328-344o350-369i532-553o)		map04113:Meiosis - yeast	ko:K10872:DMC1, meiotic recombination protein DMC1;ko:K14827:IPI1, TEX10, pre-rRNA-processing protein IPI1				RZC39564.1:hypothetical protein BDFB_011123, partial [Asbolus verrucosus]
Npum_000175-T1	Npum_000175	scaffold_1,+,4 exons,4 CDS:2461744-2461769 np,2461770-2461772,2462657-2462900,2463270-2463770,2463880-2464421			EOG090R04HF:Protein yellow	ENOG5041UWG:Controls the pigmentation pattern of the adult cuticle and larval mouth parts	G:Carbohydrate transport and metabolism	IPR017996:Major royal jelly protein/protein yellow;IPR011042:Six-bladed beta-propeller, TolB-like;IPR029846:Protein yellow	PF03022:Major royal jelly protein	GO:0060179:BP:male mating behavior;GO:0042438:BP:melanin biosynthetic process;GO:0000003:BP:reproduction;GO:0005575:CC:cellular_component;GO:0005576:CC:extracellular region;GO:0005622:CC:intracellular anatomical structure;GO:0005623:CC:obsolete cell;GO:0005737:CC:cytoplasm;GO:0006082:BP:organic acid metabolic process;GO:0006520:BP:cellular amino acid metabolic process;GO:0006570:BP:tyrosine metab…			SignalP(1-24,cutsite=CSG-TY,prob=0.5297)							Q9BI18:Protein yellow	XP_019876717.1:PREDICTED: protein yellow [Aethina tumida]	SP(1-24,cutsite=CSG-TY,prob=0.8943)
Npum_000176-T1	Npum_000176	scaffold_1,-,4 exons,4 CDS:2464500-2464636,2464694-2464841,2465384-2466169,2466251-2466376,2466377-2466441 np				ENOG5041YNT:Belongs to the serpin family	V:Defense mechanisms	IPR023796:Serpin domain;IPR000215:Serpin family;IPR023795:Serpin, conserved site;IPR036186:Serpin superfamily	PF00079:Serpin (serine protease inhibitor)	GO:0005615:CC:extracellular space		MER0197582:TmSPN48 ({Tenebrio molitor}) (Tenebrio molitor)	SignalP(1-21,cutsite=VSG-LD,prob=0.9020)	1 (n7-16c21/22o377-395i)						P80034:Antichymotrypsin-2	XP_008196804.1:PREDICTED: antichymotrypsin-2 [Tribolium castaneum]	SP(1-21,cutsite=VSG-LD,prob=0.9446)
Npum_000177-T1	Npum_000177	scaffold_1,-,6 exons,5 CDS:2479419-2479503 np,2479504-2479631,2479681-2479822,2481416-2481621,2481680-2482256,2482311-2482424,2482425-2482443 np,2482862-2483011 np				ENOG5041YNT:Belongs to the serpin family	V:Defense mechanisms	IPR023796:Serpin domain;IPR000215:Serpin family;IPR023795:Serpin, conserved site;IPR036186:Serpin superfamily	PF00079:Serpin (serine protease inhibitor)	GO:0005615:CC:extracellular space		MER0197582:TmSPN48 ({Tenebrio molitor}) (Tenebrio molitor)	SignalP(1-16,cutsite=VLC-IE,prob=0.9118)							P14754:Alaserpin	XP_018566251.1:antichymotrypsin-2-like [Anoplophora glabripennis]	SP(1-16,cutsite=VLC-IE,prob=0.9388)
Npum_000178-T1	Npum_000178	scaffold_1,-,7 exons,7 CDS:2488369-2488661 np,2488662-2488752,2488801-2489004,2491731-2491916,2491966-2492349,2492397-2492547,2492894-2493104,2493157-2493411,2493412-2493746 np			EOG090R062Q:GPI mannosyltransferase	ENOG5041WT6:Transferase activity, transferring glycosyl groups	G:Carbohydrate transport and metabolism	IPR005599:GPI mannosyltransferase;IPR039521:GPI mannosyltransferase 3	PF03901:Alg9-like mannosyltransferase family	GO:0016757:MF:transferase activity, transferring glycosyl groups;GO:0000030:MF:mannosyltransferase activity;GO:0006506:BP:GPI anchor biosynthetic process;GO:0003674:MF:molecular_function;GO:0003824:MF:catalytic activity;GO:0005575:CC:cellular_component;GO:0005622:CC:intracellular anatomical structure;GO:0005623:CC:obsolete cell;GO:0005737:CC:cytoplasm;GO:0005783:CC:endoplasmic reticulum;GO:000578…	GT22:Dol-P-Man: Man6GlcNAc2-PP-Dol alpha-1,2-mannosyltransferase (EC 2.4.1.259), Dol-P-Man: Man8GlcNAc2-PP-Dol alpha-1,2-mannosyltransferase (EC 2.4.1.261), Dol-P-Man: Man2-GlcNAc-phosphatidylinositol alpha-1,2-mannosyltransferase (EC 2.4.1.-), Dol-P-Man: Man3-GlcNAc-phosphatidylinositol alpha-1,2-mannosyltransferase (EC 2.4.1.-)			11 (i9-28o61-77i84-104o110-127i132-150o162-182i194-216o249-274i286-303o309-328i335-357o)		map00563:Glycosylphosphatidylinositol (GPI)-anchor biosynthesis;map01100:Metabolic pathways	ko:K05286:PIGB, GPI mannosyltransferase 3 [EC:2.4.1.-]	R-HSA-162710:Synthesis of glycosylphosphatidylinositol (GPI)		Q9VZM5:GPI mannosyltransferase 3	NP_001161228.1:phosphatidylinositol glycan, class B [Tribolium castaneum]
Npum_000179-T1	Npum_000179	scaffold_1,+,14 exons,14 CDS:2495107-2495514 np,2495515-2495678,2496443-2496516,2496585-2496734,2496879-2497275,2497331-2497540,2497616-2497823,2497894-2498031,2498084-2498241,2498299-2498596,2498653-2498775,2498826-2499035,2499096-2499327,2499381-2499507,2500245-2500383,2500384-2501339 np			EOG090R015U:dynamin	ENOG5041YCP:Belongs to the TRAFAC class dynamin-like GTPase superfamily. Dynamin Fzo YdjA family	U:Intracellular trafficking, secretion, and vesicular transport	IPR022812:Dynamin superfamily;IPR003130:Dynamin GTPase effector;IPR001401:Dynamin, GTPase domain;IPR001849:Pleckstrin homology domain;IPR011993:PH-like domain superfamily;IPR000375:Dynamin stalk domain;IPR027741:Dynamin-1;IPR019762:Dynamin, GTPase region, conserved site;IPR030381:Dynamin-type guanine nucleotide-binding (G) domain;IPR020850:GTPase effector domain;IPR027417:P-loop containing nucleo…	PF01031:Dynamin central region;PF00350:Dynamin family;PF02212:Dynamin GTPase effector domain;PF00169:PH domain	GO:0003924:MF:GTPase activity;GO:0005525:MF:GTP binding;GO:0072583:BP:clathrin-dependent endocytosis;GO:0000003:BP:reproduction;GO:0000266:BP:mitochondrial fission;GO:0000278:BP:mitotic cell cycle;GO:0000281:BP:mitotic cytokinesis;GO:0000910:BP:cytokinesis;GO:0000912:BP:assembly of actomyosin apparatus involved in cytokinesis;GO:0000915:BP:actomyosin contractile ring assembly;GO:0001654:BP:eye de…					3.6.5.5:dynamin GTPase	map04072:Phospholipase D signaling pathway;map04144:Endocytosis;map04721:Synaptic vesicle cycle;map04961:Endocrine and other factor-regulated calcium reabsorption;map05100:Bacterial invasion of epithelial cells	ko:K01528:DNM1_3, dynamin 1/3 [EC:3.6.5.5]			P27619:Dynamin	XP_018570216.1:dynamin isoform X1 [Anoplophora glabripennis]
Npum_000179-T2	Npum_000179	scaffold_1,+,15 exons,14 CDS:2495107-2495514 np,2495515-2495678,2496443-2496516,2496585-2496734,2496879-2497275,2497331-2497540,2497616-2497823,2497894-2498031,2498084-2498241,2498299-2498596,2498653-2498775,2498826-2499035,2499096-2499327,2499381-2499507,2500076-2500085,2500086-2500191 np,2500245-2501340 np			EOG090R015U:dynamin	ENOG5041YCP:Belongs to the TRAFAC class dynamin-like GTPase superfamily. Dynamin Fzo YdjA family	U:Intracellular trafficking, secretion, and vesicular transport	IPR022812:Dynamin superfamily;IPR003130:Dynamin GTPase effector;IPR001401:Dynamin, GTPase domain;IPR001849:Pleckstrin homology domain;IPR000375:Dynamin stalk domain;IPR011993:PH-like domain superfamily;IPR027741:Dynamin-1;IPR019762:Dynamin, GTPase region, conserved site;IPR030381:Dynamin-type guanine nucleotide-binding (G) domain;IPR020850:GTPase effector domain;IPR027417:P-loop containing nucleo…	PF01031:Dynamin central region;PF00350:Dynamin family;PF02212:Dynamin GTPase effector domain;PF00169:PH domain	GO:0003924:MF:GTPase activity;GO:0005525:MF:GTP binding;GO:0072583:BP:clathrin-dependent endocytosis;GO:0000003:BP:reproduction;GO:0000266:BP:mitochondrial fission;GO:0000278:BP:mitotic cell cycle;GO:0000281:BP:mitotic cytokinesis;GO:0000910:BP:cytokinesis;GO:0000912:BP:assembly of actomyosin apparatus involved in cytokinesis;GO:0000915:BP:actomyosin contractile ring assembly;GO:0001654:BP:eye de…					3.6.5.5:dynamin GTPase	map04072:Phospholipase D signaling pathway;map04144:Endocytosis;map04721:Synaptic vesicle cycle;map04961:Endocrine and other factor-regulated calcium reabsorption;map05100:Bacterial invasion of epithelial cells	ko:K01528:DNM1_3, dynamin 1/3 [EC:3.6.5.5]			P27619:Dynamin	XP_018570216.1:dynamin isoform X1 [Anoplophora glabripennis]
Npum_000180-T1	Npum_000180	scaffold_1,+,10 exons,10 CDS:2502015-2502173 np,2502174-2502287,2502554-2502761,2502813-2502986,2503039-2503192,2503249-2503426,2503474-2503619,2503674-2503800,2504002-2504226,2504283-2504448,2504502-2504635,2504636-2504738 np				ENOG5041U94:catalytic activity. It is involved in the biological process described with metabolic process	I:Lipid transport and metabolism	IPR000873:AMP-dependent synthetase/ligase;IPR025110:AMP-binding enzyme, C-terminal domain;IPR020845:AMP-binding, conserved site	PF00501:AMP-binding enzyme;PF13193:AMP-binding enzyme C-terminal domain	GO:0003824:MF:catalytic activity										Q27757:Luciferin 4-monooxygenase	XP_023030474.1:4-coumarate--CoA ligase 1-like [Leptinotarsa decemlineata]
Npum_000181-T1	Npum_000181	scaffold_1,-,6 exons,6 CDS:2505070-2505189,2505239-2505376,2505427-2505526,2505574-2505750,2505807-2505891,2505939-2506038											SignalP(1-19,cutsite=TTA-IQ,prob=0.6642)								XP_018565668.1:uncharacterized protein LOC108906760 [Anoplophora glabripennis]	SP(1-19,cutsite=TTA-IQ,prob=0.7701)
Npum_000182-T1	Npum_000182	scaffold_1,-,6 exons,6 CDS:2506292-2506321,2506375-2506515,2506574-2506676,2506730-2506912,2506965-2507052,2507115-2507214											SignalP(1-20,cutsite=VIS-EP,prob=0.6914)									SP(1-20,cutsite=VIS-EP,prob=0.8452)
Npum_000183-T1	Npum_000183	scaffold_1,-,6 exons,6 CDS:2507367-2507435,2507488-2507622,2513389-2513497,2513557-2513757,2513812-2514016,2527624-2527762				ENOG50420XM:Haemolymph juvenile hormone binding protein (JHBP)	S:Function unknown	IPR010562:Haemolymph juvenile hormone binding;IPR038606:Takeout superfamily	PF06585:Haemolymph juvenile hormone binding protein (JHBP)	GO:0000003:BP:reproduction;GO:0005575:CC:cellular_component;GO:0005576:CC:extracellular region;GO:0005615:CC:extracellular space;GO:0007623:BP:circadian rhythm;GO:0008150:BP:biological_process;GO:0032501:BP:multicellular organismal process;GO:0032504:BP:multicellular organism reproduction;GO:0044421:CC:obsolete extracellular region part;GO:0048511:BP:rhythmic process			SignalP(1-21,cutsite=VNT-TL,prob=0.5285)								XP_001812344.1:PREDICTED: uncharacterized protein LOC100142563 [Tribolium castaneum]	SP(1-21,cutsite=VNT-TL,prob=0.4222)
Npum_000184-T1	Npum_000184	scaffold_1,-,35 exons,35 CDS:2533336-2533790 np,2533791-2533985,2534035-2534327,2537955-2538024,2538091-2538299,2538350-2538410,2539871-2540122,2540195-2540447,2542488-2542669,2542728-2542919,2542977-2543223,2547168-2547445,2547501-2547638,2547688-2547944,2548000-2548230,2562687-2562903,2563180-2563355,2563406-2563828,2563878-2564164,2574431-2574739,2574788-2575205,2575263-2575667,2583570-2584518…	Rbcn-3A	RAVE protein 1 C terminal		ENOG5041W9D:RAVE protein 1 C terminal	U:Intracellular trafficking, secretion, and vesicular transport	IPR001680:WD40 repeat;IPR015943:WD40/YVTN repeat-like-containing domain superfamily;IPR022033:RAVE complex protein Rav1 C-terminal;IPR017986:WD40-repeat-containing domain;IPR036322:WD40-repeat-containing domain superfamily	PF12234:RAVE protein 1 C terminal;PF00400:WD domain, G-beta repeat	GO:0005515:MF:protein binding;GO:0005575:CC:cellular_component;GO:0005622:CC:intracellular anatomical structure;GO:0005623:CC:obsolete cell;GO:0005737:CC:cytoplasm;GO:0006873:BP:cellular ion homeostasis;GO:0006885:BP:regulation of pH;GO:0007035:BP:vacuolar acidification;GO:0007275:BP:multicellular organism development;GO:0007424:BP:open tracheal system development;GO:0008150:BP:biological_process…										Q8BPN8:DmX-like protein 2	EEZ98613.2:DmX-like protein 2 [Tribolium castaneum]
Npum_000184-T2	Npum_000184	scaffold_1,-,32 exons,30 CDS:2536948-2538024 np,2538091-2538299 np,2538350-2539777 np,2539778-2540122,2540195-2540447,2540499-2540680,2542728-2542919,2542977-2543223,2547168-2547445,2547501-2547638,2547688-2547944,2548000-2548230,2562687-2562903,2563180-2563355,2563406-2563828,2563878-2564164,2574431-2574739,2574788-2575205,2575263-2575667,2583570-2584518,2591300-2591667,2591717-2592368,2592425-2…	Rbcn-3A	RAVE protein 1 C terminal		ENOG5041W9D:RAVE protein 1 C terminal	U:Intracellular trafficking, secretion, and vesicular transport	IPR001680:WD40 repeat;IPR015943:WD40/YVTN repeat-like-containing domain superfamily;IPR022033:RAVE complex protein Rav1 C-terminal;IPR036322:WD40-repeat-containing domain superfamily	PF12234:RAVE protein 1 C terminal;PF00400:WD domain, G-beta repeat	GO:0005515:MF:protein binding;GO:0005575:CC:cellular_component;GO:0005622:CC:intracellular anatomical structure;GO:0005623:CC:obsolete cell;GO:0005737:CC:cytoplasm;GO:0006873:BP:cellular ion homeostasis;GO:0006885:BP:regulation of pH;GO:0007035:BP:vacuolar acidification;GO:0007275:BP:multicellular organism development;GO:0007424:BP:open tracheal system development;GO:0008150:BP:biological_process…										Q8BPN8:DmX-like protein 2	EEZ98613.2:DmX-like protein 2 [Tribolium castaneum]
Npum_000185-T1	Npum_000185	scaffold_1,+,1 exons,1 CDS:2598636-2598974
Npum_000187-T1	Npum_000187	scaffold_1,+,1 exons,1 CDS:2605638-2606141				ENOG5041U3K:negative regulation of smoothened signaling pathway	S:Function unknown	IPR037663:Modulator of smoothened protein	PF18800:Attenuator of Hedgehog					3 (n4-14c19/20o64-85i97-120o140-159i)						Q6GR34:Uncharacterized protein C16orf52 homolog A	PSN32649.1:Uncharacterized protein C0J52_13875 [Blattella germanica]
Npum_000188-T1	Npum_000188	scaffold_1,-,14 exons,14 CDS:2605462-2606920 np,2606921-2607190,2607243-2607386,2607452-2607596,2607658-2607886,2608518-2608672,2608725-2608917,2608972-2609165,2609220-2609443,2609500-2610127,2615286-2615494,2615693-2616039,2619083-2619136,2619358-2619424,2620322-2620456,2620457-2620884 np				ENOG5041WUU:It is involved in the biological process described with regulation of ARF protein signal transduction	L:Replication, recombination and repair	IPR001605:Pleckstrin homology domain, spectrin-type;IPR001849:Pleckstrin homology domain;IPR001478:PDZ domain;IPR000904:Sec7 domain;IPR023394:Sec7, C-terminal domain superfamily;IPR011993:PH-like domain superfamily;IPR035999:Sec7 domain superfamily;IPR036034:PDZ superfamily	PF00595:PDZ domain;PF17820:PDZ domain;PF00169:PH domain;PF15410:Pleckstrin homology domain;PF01369:Sec7 domain	GO:0005515:MF:protein binding;GO:0005543:MF:phospholipid binding;GO:0005086:MF:ARF guanyl-nucleotide exchange factor activity;GO:0032012:BP:regulation of ARF protein signal transduction;GO:0000139:CC:Golgi membrane;GO:0001654:BP:eye development;GO:0001745:BP:compound eye morphogenesis;GO:0003674:MF:molecular_function;GO:0005085:MF:guanyl-nucleotide exchange factor activity;GO:0005488:MF:binding;G…						map04144:Endocytosis	ko:K12494:PSD, PH and SEC7 domain-containing protein			E1JIT7:PH and SEC7 domain-containing protein	XP_018568965.1:exchange factor for Arf-6 isoform X2 [Anoplophora glabripennis]
Npum_000189-T1	Npum_000189	scaffold_1,+,13 exons,13 CDS:2621593-2621729 np,2621730-2621731,2621799-2621967,2622027-2622240,2622290-2622504,2626572-2626787,2626841-2627050,2627145-2627271,2627324-2627536,2627583-2627855,2627903-2628039,2628086-2628222,2628274-2628478,2628533-2628748,2628749-2629000 np			EOG090R05UJ:Thioredoxin domain	ENOG5041WSM:Thioredoxin	O:Posttranslational modification, protein turnover, chaperones	IPR001623:DnaJ domain;IPR036869:Chaperone J-domain superfamily;IPR013766:Thioredoxin domain;IPR017937:Thioredoxin, conserved site;IPR036249:Thioredoxin-like superfamily	PF00226:DnaJ domain;PF00085:Thioredoxin	GO:0045454:BP:cell redox homeostasis			SignalP(1-20,cutsite=SLA-TD,prob=0.9013)			map04141:Protein processing in endoplasmic reticulum	ko:K09530:DNAJC10, DnaJ homolog subfamily C member 10 [EC:1.8.4.-]			Q8IXB1:DnaJ homolog subfamily C member 10	XP_008190269.1:PREDICTED: dnaJ homolog subfamily C member 10-like [Tribolium castaneum]	SP(1-20,cutsite=SLA-TD,prob=0.8795)
Npum_000190-T1	Npum_000190	scaffold_1,-,7 exons,7 CDS:2636019-2636179,2637823-2637972,2638480-2638708,2638756-2638904,2642330-2642510,2642575-2642862,2643423-2643431				ENOG5041YMQ:rhythmic process	S:Function unknown	IPR003096:Smooth muscle protein/calponin;IPR001997:Calponin/LIMCH1;IPR001715:Calponin homology domain;IPR010562:Haemolymph juvenile hormone binding;IPR036872:CH domain superfamily;IPR000557:Calponin repeat;IPR038606:Takeout superfamily	PF00402:Calponin family repeat;PF00307:Calponin homology (CH) domain;PF06585:Haemolymph juvenile hormone binding protein (JHBP)	GO:0031032:BP:actomyosin structure organization;GO:0003779:MF:actin binding;GO:0005515:MF:protein binding;GO:0000003:BP:reproduction;GO:0005575:CC:cellular_component;GO:0005576:CC:extracellular region;GO:0005615:CC:extracellular space;GO:0007623:BP:circadian rhythm;GO:0008150:BP:biological_process;GO:0032501:BP:multicellular organismal process;GO:0032504:BP:multicellular organism reproduction;GO:…										Q24799:Myophilin	XP_001812695.1:PREDICTED: uncharacterized protein LOC100142109 [Tribolium castaneum]
Npum_000191-T1	Npum_000191	scaffold_1,+,3 exons,3 CDS:2635491-2635537 np,2635538-2635567,2643917-2644128,2644179-2644491,2644492-2644543 np				ENOG5041YSV:Calponin family repeat	Z:Cytoskeleton	IPR003096:Smooth muscle protein/calponin;IPR001715:Calponin homology domain;IPR000557:Calponin repeat;IPR036872:CH domain superfamily	PF00402:Calponin family repeat;PF00307:Calponin homology (CH) domain	GO:0005515:MF:protein binding							ko:K20526:TAGLN, transgelin			P14318:Muscle-specific protein 20	XP_019870239.1:PREDICTED: LOW QUALITY PROTEIN: muscle-specific protein 20-like [Aethina tumida]
Npum_000192-T1	Npum_000192	scaffold_1,-,14 exons,14 CDS:2644522-2645175 np,2645176-2645487,2645545-2645826,2645881-2646286,2653575-2653707,2654010-2654303,2654360-2654526,2654576-2654995,2655051-2655229,2655279-2655493,2655553-2656292,2656343-2656485,2656534-2656728,2656780-2656982,2657041-2657083,2657084-2657291 np				ENOG5041XFW:protein kinase kinase kinase	T:Signal transduction mechanisms	IPR000719:Protein kinase domain;IPR025136:MAP3K, TRAFs-binding domain;IPR008271:Serine/threonine-protein kinase, active site;IPR017441:Protein kinase, ATP binding site;IPR011009:Protein kinase-like domain superfamily;IPR013761:Sterile alpha motif/pointed domain superfamily	PF19039:ASK kinase PH domain;PF13281:Domain of unknown function (DUF4071);PF00069:Protein kinase domain;PF07714:Protein tyrosine and serine/threonine kinase	GO:0005524:MF:ATP binding;GO:0004672:MF:protein kinase activity;GO:0006468:BP:protein phosphorylation					2.7.11.25:mitogen-activated protein kinase kinase kinase	map01524:Platinum drug resistance;map04010:MAPK signaling pathway;map04013:MAPK signaling pathway - fly;map04071:Sphingolipid signaling pathway;map04141:Protein processing in endoplasmic reticulum;map04210:Apoptosis;map04214:Apoptosis - fly;map04530:Tight junction;map04668:TNF signaling pathway;map04714:Thermogenesis;map04722:Neurotrophin signaling pathway;map04932:Non-alcoholic fatty liver disea…	ko:K04426:MAP3K5, ASK1, mitogen-activated protein kinase kinase kinase 5 [EC:2.7.11.25]			Q6ZN16:Mitogen-activated protein kinase kinase kinase 15	XP_008201569.1:PREDICTED: mitogen-activated protein kinase kinase kinase 15 isoform X3 [Tribolium castaneum]
Npum_000193-T1	Npum_000193	scaffold_1,+,3 exons,3 CDS:2667574-2667769 np,2667770-2667778,2676998-2677229,2680557-2680585,2680586-2680751 np				ENOG50421QD							SignalP(1-18,cutsite=VRC-QF,prob=0.8661)								EEZ98618.2:hypothetical protein TcasGA2_TC001141 [Tribolium castaneum]	SP(1-18,cutsite=VRC-QF,prob=0.8350)
Npum_000193-T2	Npum_000193	scaffold_1,+,4 exons,3 CDS:2667574-2667769 np,2667770-2667778,2676998-2677229,2679417-2679442,2679443-2679460 np,2680557-2680751 np				ENOG50421QD							SignalP(1-18,cutsite=VRC-QF,prob=0.8661)								RZB39516.1:hypothetical protein BDFB_000817 [Asbolus verrucosus]	SP(1-18,cutsite=VRC-QF,prob=0.8344)
Npum_000193-T3	Npum_000193	scaffold_1,+,3 exons,2 CDS:2667828-2667910 np,2676998-2677030 np,2677031-2677229,2680557-2680585,2680586-2680751 np				ENOG50421QD															EEZ98618.2:hypothetical protein TcasGA2_TC001141 [Tribolium castaneum]
Npum_000194-T1	Npum_000194	scaffold_1,+,1 exons,1 CDS:2701750-2702058
Npum_000195-T1	Npum_000195	scaffold_1,-,4 exons,4 CDS:2755590-2755763,2756404-2756589,2761510-2761698,2762499-2762543				ENOG5041X7M:Headcase protein	T:Signal transduction mechanisms	IPR031947:Headcase, middle domain;IPR026066:Headcase protein	PF16002:Headcase protein	GO:0000902:BP:cell morphogenesis;GO:0000904:BP:cell morphogenesis involved in differentiation;GO:0001763:BP:morphogenesis of a branching structure;GO:0002009:BP:morphogenesis of an epithelium;GO:0002165:BP:instar larval or pupal development;GO:0005575:CC:cellular_component;GO:0005622:CC:intracellular anatomical structure;GO:0005623:CC:obsolete cell;GO:0005737:CC:cytoplasm;GO:0007275:BP:multicellu…										Q9N2M8:Headcase protein	XP_018573324.1:headcase protein [Anoplophora glabripennis]
Npum_000196-T1	Npum_000196	scaffold_1,-,2 exons,2 CDS:2864872-2865694,2865745-2865884				ENOG5041YUN:Headcase protein family homologue	T:Signal transduction mechanisms	IPR026066:Headcase protein	PF15353:Headcase protein family homologue											Q9N2M8:Headcase protein	KRT85414.1:hypothetical protein AMK59_2382 [Oryctes borbonicus]
Npum_000197-T1	Npum_000197	scaffold_1,-,3 exons,2 CDS:2869794-2869900 np,2869901-2870049,2870128-2870488,2870489-2870550 np,2870822-2870892 np	RNF8_1	E3 ubiquitin-protein ligase rnf8		KOG3872:histone H2A K63-linked ubiquitination	T:Signal transduction mechanisms	IPR001841:Zinc finger, RING-type;IPR013083:Zinc finger, RING/FYVE/PHD-type;IPR017907:Zinc finger, RING-type, conserved site	PF00097:Zinc finger, C3HC4 type (RING finger);PF13923:Zinc finger, C3HC4 type (RING finger);PF13920:Zinc finger, C3HC4 type (RING finger);PF13639:Ring finger domain;PF13445:RING-type zinc-finger	GO:0000003:BP:reproduction;GO:0000122:BP:negative regulation of transcription by RNA polymerase II;GO:0000151:CC:ubiquitin ligase complex;GO:0000209:BP:protein polyubiquitination;GO:0000726:BP:non-recombinational repair;GO:0000781:CC:chromosome, telomeric region;GO:0001775:BP:cell activation;GO:0002200:BP:somatic diversification of immune receptors;GO:0002204:BP:somatic recombination of immunoglo…					2.1.1.57:methyltransferase cap1;2.3.2.27:RING-type E3 ubiquitin transferase		ko:K10644:CHFR, E3 ubiquitin-protein ligase CHFR [EC:2.3.2.27];ko:K10667:RNF8, E3 ubiquitin-protein ligase RNF8 [EC:2.3.2.27];ko:K14589:CMTR1, FTSJD2, MTR1, cap1 methyltransferase [EC:2.1.1.57]			O76064:E3 ubiquitin-protein ligase RNF8	XP_028858782.1:E3 ubiquitin-protein ligase RNF8 isoform X3 [Denticeps clupeoides]
Npum_000198-T1	Npum_000198	scaffold_1,+,1 exons,1 CDS:2892162-2892815	RNF8_2	E3 ubiquitin-protein ligase rnf8		ENOG503JE0U:histone H2A K63-linked ubiquitination	T:Signal transduction mechanisms	IPR001841:Zinc finger, RING-type;IPR013083:Zinc finger, RING/FYVE/PHD-type;IPR017907:Zinc finger, RING-type, conserved site	PF14447:Prokaryotic RING finger family 4;PF00097:Zinc finger, C3HC4 type (RING finger);PF13923:Zinc finger, C3HC4 type (RING finger);PF13920:Zinc finger, C3HC4 type (RING finger);PF15227:zinc finger of C3HC4-type, RING;PF13639:Ring finger domain;PF14634:zinc-RING finger domain;PF13445:RING-type zinc-finger	GO:0000003:BP:reproduction;GO:0000122:BP:negative regulation of transcription by RNA polymerase II;GO:0000151:CC:ubiquitin ligase complex;GO:0000209:BP:protein polyubiquitination;GO:0000726:BP:non-recombinational repair;GO:0000781:CC:chromosome, telomeric region;GO:0001775:BP:cell activation;GO:0002200:BP:somatic diversification of immune receptors;GO:0002204:BP:somatic recombination of immunoglo…					2.3.2.27:RING-type E3 ubiquitin transferase		ko:K10667:RNF8, E3 ubiquitin-protein ligase RNF8 [EC:2.3.2.27]			Q8VC56:E3 ubiquitin-protein ligase RNF8	KRT83893.1:zinc finger protein, partial [Oryctes borbonicus]
Npum_000199-T1	Npum_000199	scaffold_1,+,1 exons,1 CDS:2914953-2915453	RNF8_3	E3 ubiquitin-protein ligase rnf8		ENOG503JE0U:histone H2A K63-linked ubiquitination	B:Chromatin structure and dynamics	IPR001841:Zinc finger, RING-type;IPR013083:Zinc finger, RING/FYVE/PHD-type;IPR017907:Zinc finger, RING-type, conserved site	PF00097:Zinc finger, C3HC4 type (RING finger);PF13923:Zinc finger, C3HC4 type (RING finger);PF13920:Zinc finger, C3HC4 type (RING finger);PF15227:zinc finger of C3HC4-type, RING;PF13639:Ring finger domain;PF13445:RING-type zinc-finger	GO:0000003:BP:reproduction;GO:0000122:BP:negative regulation of transcription by RNA polymerase II;GO:0000151:CC:ubiquitin ligase complex;GO:0000209:BP:protein polyubiquitination;GO:0000726:BP:non-recombinational repair;GO:0000781:CC:chromosome, telomeric region;GO:0001775:BP:cell activation;GO:0002200:BP:somatic diversification of immune receptors;GO:0002204:BP:somatic recombination of immunoglo…					2.3.2.27:RING-type E3 ubiquitin transferase		ko:K10667:RNF8, E3 ubiquitin-protein ligase RNF8 [EC:2.3.2.27]			O76064:E3 ubiquitin-protein ligase RNF8	XP_023227391.1:E3 ubiquitin-protein ligase RNF8-like [Centruroides sculpturatus]
Npum_000200-T1	Npum_000200	scaffold_1,-,3 exons,3 CDS:2930145-2930231 np,2930232-2930368,2931716-2932014,2932086-2932159,2932160-2932330 np				ENOG5041ZTC:Zinc finger, C3HC4 type (RING finger)	O:Posttranslational modification, protein turnover, chaperones	IPR001841:Zinc finger, RING-type;IPR013083:Zinc finger, RING/FYVE/PHD-type;IPR017907:Zinc finger, RING-type, conserved site	PF00097:Zinc finger, C3HC4 type (RING finger);PF13923:Zinc finger, C3HC4 type (RING finger);PF13920:Zinc finger, C3HC4 type (RING finger);PF13639:Ring finger domain						2.3.2.27:RING-type E3 ubiquitin transferase		ko:K10667:RNF8, E3 ubiquitin-protein ligase RNF8 [EC:2.3.2.27]			Q7ZX20:E3 ubiquitin-protein ligase rnf8-A	XP_015519634.1:PREDICTED: E3 ubiquitin-protein ligase RNF8-like isoform X1 [Neodiprion lecontei]
Npum_000201-T1	Npum_000201	scaffold_1,+,11 exons,11 CDS:2947123-2947201,2947309-2947398,2947457-2947536,2947597-2947645,2947695-2947935,2953303-2953490,2953561-2953644,2953690-2953879,2953929-2953956,2954283-2954364,2954417-2954487	CLIPB15_1	serine-type endopeptidase activity		ENOG5041V6R:Belongs to the peptidase S1 family	O:Posttranslational modification, protein turnover, chaperones	IPR001314:Peptidase S1A, chymotrypsin family;IPR001254:Serine proteases, trypsin domain;IPR033116:Serine proteases, trypsin family, serine active site;IPR018114:Serine proteases, trypsin family, histidine active site;IPR009003:Peptidase S1, PA clan	PF00089:Trypsin	GO:0006508:BP:proteolysis;GO:0004252:MF:serine-type endopeptidase activity;GO:0001562:BP:response to protozoan;GO:0005575:CC:cellular_component;GO:0005576:CC:extracellular region;GO:0005615:CC:extracellular space;GO:0006950:BP:response to stress;GO:0006952:BP:defense response;GO:0008150:BP:biological_process;GO:0009605:BP:response to external stimulus;GO:0009607:BP:response to biotic stimulus;GO:…		MER0161524:TmSPE peptidase ({Tenebrio}-type) (Tenebrio molitor)								O97366:Phenoloxidase-activating factor 1	XP_028135561.1:phenoloxidase-activating factor 1-like [Diabrotica virgifera virgifera]
Npum_000202-T1	Npum_000202	scaffold_1,+,6 exons,6 CDS:2954558-2954609,2955087-2955430,2961002-2961189,2961250-2961449,2961498-2961716,2961769-2961953	CLIPB9	serine-type endopeptidase activity		ENOG5041V6R:Belongs to the peptidase S1 family	O:Posttranslational modification, protein turnover, chaperones	IPR001314:Peptidase S1A, chymotrypsin family;IPR022700:Proteinase, regulatory CLIP domain;IPR001254:Serine proteases, trypsin domain;IPR038565:Proteinase, regulatory CLIP domain superfamily;IPR018114:Serine proteases, trypsin family, histidine active site;IPR033116:Serine proteases, trypsin family, serine active site;IPR009003:Peptidase S1, PA clan	PF12032:Regulatory CLIP domain of proteinases;PF00089:Trypsin	GO:0006508:BP:proteolysis;GO:0004252:MF:serine-type endopeptidase activity;GO:0002376:BP:immune system process;GO:0002682:BP:regulation of immune system process;GO:0002684:BP:positive regulation of immune system process;GO:0003674:MF:molecular_function;GO:0003824:MF:catalytic activity;GO:0004175:MF:endopeptidase activity;GO:0006582:BP:melanin metabolic process;GO:0006725:BP:cellular aromatic comp…		MER0004977:prophenoloxidase-activating peptidase-I (Holotrichia diomphalia)	SignalP(1-17,cutsite=TDA-QG,prob=0.9026)							O97366:Phenoloxidase-activating factor 1	XP_018568842.1:serine protease 7-like [Anoplophora glabripennis]	SP(1-17,cutsite=TDA-QG,prob=0.8820)
Npum_000203-T1	Npum_000203	scaffold_1,+,5 exons,5 CDS:2962373-2962424,2962474-2962864,2962919-2963073,2963124-2963207,2963256-2963578				ENOG5041YRY:Belongs to the peptidase S1 family	O:Posttranslational modification, protein turnover, chaperones	IPR001314:Peptidase S1A, chymotrypsin family;IPR022700:Proteinase, regulatory CLIP domain;IPR001254:Serine proteases, trypsin domain;IPR038565:Proteinase, regulatory CLIP domain superfamily;IPR018114:Serine proteases, trypsin family, histidine active site;IPR033116:Serine proteases, trypsin family, serine active site;IPR009003:Peptidase S1, PA clan	PF12032:Regulatory CLIP domain of proteinases;PF00089:Trypsin	GO:0006508:BP:proteolysis;GO:0004252:MF:serine-type endopeptidase activity;GO:0002225:BP:positive regulation of antimicrobial peptide production;GO:0002376:BP:immune system process;GO:0002682:BP:regulation of immune system process;GO:0002684:BP:positive regulation of immune system process;GO:0002697:BP:regulation of immune effector process;GO:0002699:BP:positive regulation of immune effector proc…		MER0005279:prophenoloxidase-activating peptidase ({Manduca}-type) (Manduca sexta)	SignalP(1-18,cutsite=LNG-IN,prob=0.4482)			map04624:Toll and Imd signaling pathway	ko:K20673:GRASS, gram-positive specific serine protease [EC:3.4.21.-]			O97366:Phenoloxidase-activating factor 1	XP_001866675.1:trypsin-1 [Culex quinquefasciatus]	SP(1-18,cutsite=LNG-IN,prob=0.6923)
Npum_000204-T1	Npum_000204	scaffold_1,+,7 exons,7 CDS:2971934-2972062 np,2972063-2972123,2972193-2972387,2972515-2972678,2972763-2972974,2973030-2973223,2973278-2973370,2980635-2980942,2980943-2981029 np	CLIPB15_2	serine-type endopeptidase activity		ENOG5041V6R:Belongs to the peptidase S1 family	O:Posttranslational modification, protein turnover, chaperones	IPR001314:Peptidase S1A, chymotrypsin family;IPR001254:Serine proteases, trypsin domain;IPR022700:Proteinase, regulatory CLIP domain;IPR038565:Proteinase, regulatory CLIP domain superfamily;IPR033116:Serine proteases, trypsin family, serine active site;IPR018114:Serine proteases, trypsin family, histidine active site;IPR009003:Peptidase S1, PA clan	PF12032:Regulatory CLIP domain of proteinases;PF00089:Trypsin	GO:0006508:BP:proteolysis;GO:0004252:MF:serine-type endopeptidase activity;GO:0001562:BP:response to protozoan;GO:0005575:CC:cellular_component;GO:0005576:CC:extracellular region;GO:0005615:CC:extracellular space;GO:0006950:BP:response to stress;GO:0006952:BP:defense response;GO:0008150:BP:biological_process;GO:0009605:BP:response to external stimulus;GO:0009607:BP:response to biotic stimulus;GO:…		MER0161524:TmSPE peptidase ({Tenebrio}-type) (Tenebrio molitor)	SignalP(1-24,cutsite=ATA-DN,prob=0.8701)							Q49QW1:Phenoloxidase-activating enzyme 1	XP_015840611.1:PREDICTED: serine protease easter-like isoform X2 [Tribolium castaneum]	SP(1-24,cutsite=ATA-DN,prob=0.9152)
Npum_000204-T2	Npum_000204	scaffold_1,+,6 exons,5 CDS:2971934-2972062 np,2972063-2972123,2972193-2972387,2972515-2972974,2973030-2973223,2973278-2973375,2973376-2973743 np,2980635-2981029 np	CLIPB15_3	serine-type endopeptidase activity		ENOG5041V6R:Belongs to the peptidase S1 family	O:Posttranslational modification, protein turnover, chaperones	IPR001314:Peptidase S1A, chymotrypsin family;IPR001254:Serine proteases, trypsin domain;IPR022700:Proteinase, regulatory CLIP domain;IPR038565:Proteinase, regulatory CLIP domain superfamily;IPR018114:Serine proteases, trypsin family, histidine active site;IPR009003:Peptidase S1, PA clan	PF12032:Regulatory CLIP domain of proteinases;PF00089:Trypsin	GO:0006508:BP:proteolysis;GO:0004252:MF:serine-type endopeptidase activity;GO:0001562:BP:response to protozoan;GO:0005575:CC:cellular_component;GO:0005576:CC:extracellular region;GO:0005615:CC:extracellular space;GO:0006950:BP:response to stress;GO:0006952:BP:defense response;GO:0008150:BP:biological_process;GO:0009605:BP:response to external stimulus;GO:0009607:BP:response to biotic stimulus;GO:…		MER0161524:TmSPE peptidase ({Tenebrio}-type) (Tenebrio molitor)	SignalP(1-24,cutsite=ATA-DN,prob=0.8701)							Q49QW1:Phenoloxidase-activating enzyme 1	XP_015840611.1:PREDICTED: serine protease easter-like isoform X2 [Tribolium castaneum]	SP(1-24,cutsite=ATA-DN,prob=0.9152)
Npum_000205-T1	Npum_000205	scaffold_1,+,1 exons,0 CDS:2994657-2994727 np		tRNA-Tyr
Npum_000206-T1	Npum_000206	scaffold_1,-,1 exons,0 CDS:2994941-2995011 np		tRNA-Tyr
Npum_000207-T1	Npum_000207	scaffold_1,+,1 exons,0 CDS:2995103-2995173 np		tRNA-Tyr
Npum_000208-T1	Npum_000208	scaffold_1,+,2 exons,2 CDS:3011108-3011191,3011244-3011510											SignalP(1-17,cutsite=LHC-EY,prob=0.4383)									SP(1-22,cutsite=GSA-AI,prob=0.8037)
Npum_000209-T1	Npum_000209	scaffold_1,+,1 exons,0 CDS:3023127-3023197 np		tRNA-Tyr
Npum_000210-T1	Npum_000210	scaffold_1,+,5 exons,5 CDS:3046433-3046879,3046934-3047206,3047260-3047432,3047496-3047612,3047975-3048029				ENOG50420A7:RNA binding	J:Translation, ribosomal structure and biogenesis	IPR016021:MIF4G-like domain superfamily;IPR016024:Armadillo-type fold		GO:0002118:BP:aggressive behavior;GO:0002121:BP:inter-male aggressive behavior;GO:0007610:BP:behavior;GO:0007635:BP:chemosensory behavior;GO:0008150:BP:biological_process;GO:0042048:BP:olfactory behavior;GO:0042221:BP:response to chemical;GO:0050896:BP:response to stimulus;GO:0051704:BP:multi-organism process;GO:0051705:BP:obsolete multi-organism behavior						map03013:RNA transport	ko:K14322:PAIP1, polyadenylate-binding protein-interacting protein 1				XP_023016190.1:polyadenylate-binding protein-interacting protein 1 [Leptinotarsa decemlineata]
Npum_000211-T1	Npum_000211	scaffold_1,+,4 exons,4 CDS:3085992-3086019 np,3086020-3086091,3086151-3086168,3086239-3086277,3086336-3086578,3086579-3086639 np											SignalP(1-16,cutsite=IQA-RR,prob=0.8902)									SP(1-16,cutsite=IQA-RR,prob=0.9543)
Npum_000212-T1	Npum_000212	scaffold_1,-,10 exons,10 CDS:3093471-3093506 np,3093507-3093743,3093793-3093843,3093891-3093944,3094031-3094099,3094150-3094221,3094278-3094349,3094488-3094547,3094598-3094693,3094750-3094818,3094880-3094951,3094952-3094961 np											SignalP(1-17,cutsite=VKS-IY,prob=0.9611)									SP(1-17,cutsite=VKS-IY,prob=0.9772)
Npum_000213-T1	Npum_000213	scaffold_1,+,2 exons,2 CDS:3095512-3095597 np,3095598-3095783,3102269-3102508,3102509-3102617 np											SignalP(1-21,cutsite=TES-AP,prob=0.7687)								XP_019764365.1:PREDICTED: uncharacterized protein LOC109540436 [Dendroctonus ponderosae]	SP(1-21,cutsite=TES-AP,prob=0.7772)
Npum_000214-T1	Npum_000214	scaffold_1,-,11 exons,11 CDS:3129476-3130542 np,3130543-3130881,3130934-3131155,3131203-3131379,3131433-3131603,3131656-3131854,3131902-3132092,3132148-3132411,3132463-3132669,3132720-3133043,3133097-3133183,3134739-3134792,3134793-3135102 np	RPS6KA2	Ribosomal protein S6 kinase alpha-2		ENOG5041VEV:Belongs to the protein kinase superfamily. AGC Ser Thr protein kinase family. S6 kinase subfamily	T:Signal transduction mechanisms	IPR000719:Protein kinase domain;IPR000961:AGC-kinase, C-terminal;IPR016239:Ribosomal protein S6 kinase II;IPR017892:Protein kinase, C-terminal;IPR017441:Protein kinase, ATP binding site;IPR008271:Serine/threonine-protein kinase, active site;IPR011009:Protein kinase-like domain superfamily	PF00069:Protein kinase domain;PF00433:Protein kinase C terminal domain;PF07714:Protein tyrosine and serine/threonine kinase	GO:0005524:MF:ATP binding;GO:0004672:MF:protein kinase activity;GO:0006468:BP:protein phosphorylation;GO:0004674:MF:protein serine/threonine kinase activity;GO:0000287:MF:magnesium ion binding;GO:0035556:BP:intracellular signal transduction;GO:0002009:BP:morphogenesis of an epithelium;GO:0002165:BP:instar larval or pupal development;GO:0003002:BP:regionalization;GO:0003008:BP:system process;GO:00…					2.7.11.1:non-specific serine/threonine protein kinase	map05170:Human immunodeficiency virus 1 infection;map04926:Relaxin signaling pathway;map04151:PI3K-Akt signaling pathway;map04150:mTOR signaling pathway;map05165:Human papillomavirus infection;map04714:Thermogenesis;map05163:Human cytomegalovirus infection;map04010:MAPK signaling pathway;map04114:Oocyte meiosis;map04720:Long-term potentiation;map04722:Neurotrophin signaling pathway;map04914:Proge…	ko:K04373:RPS6KA, ribosomal protein S6 kinase alpha-1/2/3/6 [EC:2.7.11.1]	R-HSA-437239:Recycling pathway of L1		Q15349:Ribosomal protein S6 kinase alpha-2	XP_018571360.1:ribosomal protein S6 kinase 2 beta isoform X2 [Anoplophora glabripennis]
Npum_000215-T1	Npum_000215	scaffold_1,+,4 exons,4 CDS:3135763-3135874,3135934-3136079,3141659-3141856,3143094-3144005				ENOG5041Z30:Actin binding. It is involved in the biological process described with cytoskeleton organization	N:Cell motility	IPR013083:Zinc finger, RING/FYVE/PHD-type;IPR036443:Zinc finger, RanBP2-type superfamily	PF13920:Zinc finger, C3HC4 type (RING finger)	GO:0002165:BP:instar larval or pupal development;GO:0003674:MF:molecular_function;GO:0003779:MF:actin binding;GO:0003785:MF:actin monomer binding;GO:0005488:MF:binding;GO:0005515:MF:protein binding;GO:0005575:CC:cellular_component;GO:0005622:CC:intracellular anatomical structure;GO:0005623:CC:obsolete cell;GO:0005737:CC:cytoplasm;GO:0005829:CC:cytosol;GO:0007275:BP:multicellular organism developm…					2.3.2.27:RING-type E3 ubiquitin transferase	map01522:Endocrine resistance;map01524:Platinum drug resistance;map04068:FoxO signaling pathway;map04110:Cell cycle;map04115:p53 signaling pathway;map04120:Ubiquitin mediated proteolysis;map04144:Endocytosis;map04151:PI3K-Akt signaling pathway;map04218:Cellular senescence;map04919:Thyroid hormone signaling pathway;map05165:Human papillomavirus infection;map05169:Epstein-Barr virus infection;map05…	ko:K06643:MDM2, E3 ubiquitin-protein ligase Mdm2 [EC:2.3.2.27]				XP_018571358.1:E3 ubiquitin-protein ligase Mdm2 isoform X3 [Anoplophora glabripennis]
Npum_000216-T1	Npum_000216	scaffold_1,+,2 exons,2 CDS:3144556-3144700,3144748-3145073
Npum_000217-T1	Npum_000217	scaffold_1,-,2 exons,2 CDS:3145209-3145840,3145887-3145995,3145996-3146062 np				ENOG5041ZJ6:regulation of ER to Golgi vesicle-mediated transport	U:Intracellular trafficking, secretion, and vesicular transport	IPR006977:Yip1 domain		GO:0016020:CC:membrane				5 (i113-131o137-156i163-189o195-216i228-245o)			ko:K20363:YIPF5_7, YIP1, protein YIPF5/7			Q6P5I8:Protein YIPF5	XP_019877774.1:PREDICTED: protein YIPF5-like [Aethina tumida]
Npum_000218-T1	Npum_000218	scaffold_1,-,5 exons,5 CDS:3146449-3146807 np,3146808-3146917,3146966-3147114,3147167-3147301,3147352-3147428,3147480-3147482,3147483-3147585 np				ENOG5042ACJ:Translation machinery-associated protein 16	S:Function unknown	IPR038356:Tma16 superfamily;IPR021346:Translation machinery-associated protein 16	PF11176:Translation machinery-associated protein 16								ko:K14860:TMA16, translation machinery-associated protein 16			Q9VXY4:Translation machinery-associated protein 16 homolog	XP_018580161.1:translation machinery-associated protein 16 homolog [Anoplophora glabripennis]
Npum_000219-T1	Npum_000219	scaffold_1,+,2 exons,2 CDS:3147640-3147684 np,3147685-3147767,3147820-3148516,3148517-3148953 np				ENOG5041VM8:DTW domain-containing protein	S:Function unknown	IPR005636:DTW;IPR039262:DTW domain-containing protein DTWD2/YfiP	PF03942:DTW domain											Q8NBA8:tRNA-uridine aminocarboxypropyltransferase 2	XP_018576935.1:DTW domain-containing protein 2 isoform X1 [Anoplophora glabripennis]
Npum_000220-T1	Npum_000220	scaffold_1,+,3 exons,3 CDS:3149066-3149146 np,3149147-3149338,3149393-3149822,3149881-3150341,3150342-3150798 np			EOG090R092A:Alpha-2-macroglobulin receptor-associated protein, domain 1	ENOG5041UVJ:Low-density lipoprotein particle receptor binding	I:Lipid transport and metabolism;O:Posttranslational modification, protein turnover, chaperones;T:Signal transduction mechanisms;U:Intracellular trafficking, secretion, and vesicular transport;V:Defense mechanisms	IPR010483:Alpha-2-macroglobulin RAP, C-terminal;IPR036744:RAP domain superfamily;IPR009066:Alpha-2-macroglobulin receptor-associated protein, domain 1;IPR038003:Alpha-2-macroglobulin receptor-associated protein;IPR037999:Alpha-2-macroglobulin RAP, domain 3	PF06401:Alpha-2-macroglobulin RAP, C-terminal domain ;PF06400:Alpha-2-macroglobulin RAP, N-terminal domain	GO:0050750:MF:low-density lipoprotein particle receptor binding;GO:0005783:CC:endoplasmic reticulum;GO:0008201:MF:heparin binding;GO:0048019:MF:receptor antagonist activity			SignalP(1-18,cutsite=IYC-HN,prob=0.7087)			map04979:Cholesterol metabolism	ko:K22290:LRPAP1, alpha-2-macroglobulin receptor-associated protein			P55302:Alpha-2-macroglobulin receptor-associated protein	RZC32743.1:alpha-2-macroglobulin receptor-associated protein [Asbolus verrucosus]	SP(1-18,cutsite=IYC-HN,prob=0.9534)
Npum_000221-T1	Npum_000221	scaffold_1,-,1 exons,1 CDS:3152864-3154258				ENOG50420YA:Brinker DNA-binding domain	S:Function unknown	IPR018586:Brinker DNA-binding domain	PF09607:Brinker DNA-binding domain	GO:0000122:BP:negative regulation of transcription by RNA polymerase II;GO:0000976:MF:transcription regulatory region sequence-specific DNA binding;GO:0000977:MF:RNA polymerase II transcription regulatory region sequence-specific DNA binding;GO:0000980;GO:0001012;GO:0001067:MF:regulatory region nucleic acid binding;GO:0001158;GO:0001655:BP:urogenital system development;GO:0002009:BP:morphogenesis…											XP_028139191.1:uncharacterized protein LOC114333505 [Diabrotica virgifera virgifera]
Npum_000222-T1	Npum_000222	scaffold_1,-,2 exons,2 CDS:3167870-3167877 np,3167878-3169047,3169100-3169789				ENOG5041V79:LKB1 serine/threonine kinase interacting protein 1	P:Inorganic ion transport and metabolism	IPR025875:Leucine rich repeat 4;IPR032675:Leucine-rich repeat domain superfamily;IPR001611:Leucine-rich repeat		GO:0005515:MF:protein binding;GO:0003674:MF:molecular_function;GO:0005488:MF:binding;GO:0005575:CC:cellular_component;GO:0005622:CC:intracellular anatomical structure;GO:0005623:CC:obsolete cell;GO:0005737:CC:cytoplasm;GO:0008104:BP:protein localization;GO:0008150:BP:biological_process;GO:0019899:MF:enzyme binding;GO:0019900:MF:kinase binding;GO:0019901:MF:protein kinase binding;GO:0033036:BP:mac…										Q5F479:Serine/threonine-protein kinase 11-interacting protein	XP_023022369.1:serine/threonine-protein kinase 11-interacting protein [Leptinotarsa decemlineata]
Npum_000223-T1	Npum_000223	scaffold_1,+,4 exons,4 CDS:3170176-3170249 np,3170250-3170383,3170439-3170511,3170565-3170736,3170792-3170871,3170872-3171111 np				ENOG50420KH:Transmembrane protein 138	S:Function unknown	IPR024133:Transmembrane protein 138	PF14935:Transmembrane protein 138	GO:0005575:CC:cellular_component;GO:0005623:CC:obsolete cell;GO:0005929:CC:cilium;GO:0006996:BP:organelle organization;GO:0008150:BP:biological_process;GO:0009987:BP:cellular process;GO:0016043:BP:cellular component organization;GO:0022607:BP:cellular component assembly;GO:0030030:BP:cell projection organization;GO:0030031:BP:cell projection assembly;GO:0042995:CC:cell projection;GO:0043226:CC:or…				4 (i12-33o39-65i86-105o117-133i)						Q66JC0:Transmembrane protein 138	KRT79278.1:hypothetical protein AMK59_8262 [Oryctes borbonicus]
Npum_000224-T1	Npum_000224	scaffold_1,+,5 exons,5 CDS:3171630-3171758 np,3171759-3171913,3171965-3172109,3172163-3172337,3172393-3172724,3172782-3172967,3172968-3173062 np	FBP1	Fructose-1,6-bisphosphatase		ENOG5041UZ0:Belongs to the FBPase class 1 family	G:Carbohydrate transport and metabolism	IPR028343:Fructose-1,6-bisphosphatase;IPR000146:Fructose-1,6-bisphosphatase class 1;IPR033391:Fructose-1-6-bisphosphatase class I, N-terminal;IPR020548:Fructose-1,6-bisphosphatase, active site	PF00316:Fructose-1-6-bisphosphatase, N-terminal domain;PF18913:Fructose-1-6-bisphosphatase, C-terminal domain	GO:0042132:MF:fructose 1,6-bisphosphate 1-phosphatase activity;GO:0005975:BP:carbohydrate metabolic process;GO:0016791:MF:phosphatase activity;GO:0042578:MF:phosphoric ester hydrolase activity;GO:0003674:MF:molecular_function;GO:0003824:MF:catalytic activity;GO:0005575:CC:cellular_component;GO:0005622:CC:intracellular anatomical structure;GO:0005623:CC:obsolete cell;GO:0005737:CC:cytoplasm;GO:000…					3.1.3.11:fructose-bisphosphatase	map00710:Carbon fixation in photosynthetic organisms;map00030:Pentose phosphate pathway;map00010:Glycolysis / Gluconeogenesis;map00051:Fructose and mannose metabolism;map00680:Methane metabolism;map01100:Metabolic pathways;map01110:Biosynthesis of secondary metabolites;map01120:Microbial metabolism in diverse environments;map01130;map01200:Carbon metabolism;map04152:AMPK signaling pathway;map0491…	ko:K03841:FBP, fbp, fructose-1,6-bisphosphatase I [EC:3.1.3.11]	R-HSA-70263:Gluconeogenesis	PWY-5484:Glycolysis II (from fructose 6-phosphate)	Q9QXD6:Fructose-1,6-bisphosphatase 1	XP_967802.1:PREDICTED: fructose-1,6-bisphosphatase 1 [Tribolium castaneum]
Npum_000225-T1	Npum_000225	scaffold_1,-,18 exons,18 CDS:3173227-3173577 np,3173578-3173637,3173693-3173860,3173914-3174099,3174148-3174365,3178765-3178883,3178935-3179078,3179127-3179478,3179529-3179694,3179746-3179914,3179967-3181155,3181211-3181415,3181463-3182003,3182052-3182312,3182371-3182558,3182614-3183063,3183349-3183615,3183668-3183823,3183882-3183914,3183915-3184083 np				ENOG5041UUN:Zinc ion binding	O:Posttranslational modification, protein turnover, chaperones	IPR011989:Armadillo-like helical;IPR013083:Zinc finger, RING/FYVE/PHD-type;IPR039795:E3 ubiquitin-protein ligase listerin;IPR001841:Zinc finger, RING-type;IPR016024:Armadillo-type fold		GO:1990112:CC:RQC complex;GO:0061630:MF:ubiquitin protein ligase activity;GO:1990116:BP:ribosome-associated ubiquitin-dependent protein catabolic process;GO:0003674:MF:molecular_function;GO:0005488:MF:binding;GO:0006508:BP:proteolysis;GO:0006511:BP:ubiquitin-dependent protein catabolic process;GO:0006807:BP:nitrogen compound metabolic process;GO:0008150:BP:biological_process;GO:0008152:BP:metabol…					2.3.2.27:RING-type E3 ubiquitin transferase		ko:K22377:LTN1, E3 ubiquitin-protein ligase listerin [EC:2.3.2.27]	R-HSA-983168:Antigen processing: Ubiquitination & Proteasome degradation	PWY-7511:Protein ubiquitination	O94822:E3 ubiquitin-protein ligase listerin	KRT86438.1:hypothetical protein AMK59_2883 [Oryctes borbonicus]
Npum_000225-T2	Npum_000225	scaffold_1,-,17 exons,17 CDS:3173616-3173662 np,3173663-3173860,3173914-3174099,3174148-3174365,3178765-3178883,3178935-3179078,3179127-3179478,3179529-3179694,3179746-3179914,3179967-3181155,3181211-3181415,3181463-3182003,3182052-3182312,3182371-3182558,3182614-3183063,3183349-3183615,3183668-3183823,3183882-3183914,3183915-3184083 np				ENOG5041UUN:Zinc ion binding	O:Posttranslational modification, protein turnover, chaperones	IPR011989:Armadillo-like helical;IPR013083:Zinc finger, RING/FYVE/PHD-type;IPR039795:E3 ubiquitin-protein ligase listerin;IPR016024:Armadillo-type fold		GO:1990112:CC:RQC complex;GO:0061630:MF:ubiquitin protein ligase activity;GO:1990116:BP:ribosome-associated ubiquitin-dependent protein catabolic process;GO:0003674:MF:molecular_function;GO:0005488:MF:binding;GO:0006508:BP:proteolysis;GO:0006511:BP:ubiquitin-dependent protein catabolic process;GO:0006807:BP:nitrogen compound metabolic process;GO:0008150:BP:biological_process;GO:0008152:BP:metabol…					2.3.2.27:RING-type E3 ubiquitin transferase		ko:K22377:LTN1, E3 ubiquitin-protein ligase listerin [EC:2.3.2.27]	R-HSA-983168:Antigen processing: Ubiquitination & Proteasome degradation	PWY-7511:Protein ubiquitination	O94822:E3 ubiquitin-protein ligase listerin	KRT86438.1:hypothetical protein AMK59_2883 [Oryctes borbonicus]
Npum_000226-T1	Npum_000226	scaffold_1,-,10 exons,9 CDS:3184187-3184294 np,3184295-3184414,3184484-3184723,3184776-3184950,3185001-3185141,3185194-3185310,3185363-3185578,3186076-3186155,3186206-3186574,3186631-3186633,3186634-3186850 np,3186899-3187245 np				ENOG5041TKD:Heat shock 70 kDa protein cognate	O:Posttranslational modification, protein turnover, chaperones	IPR019395:Transmembrane protein 161A/B	PF10268:Predicted transmembrane protein 161AB					8 (i108-130o136-162i174-191o229-251i272-289o318-338i371-394o461-479i)		map03040:Spliceosome;map04010:MAPK signaling pathway;map04141:Protein processing in endoplasmic reticulum;map04144:Endocytosis;map04213:Longevity regulating pathway - multiple species;map04612:Antigen processing and presentation;map04915:Estrogen signaling pathway;map05134:Legionellosis;map05145:Toxoplasmosis;map05162:Measles;map05164:Influenza A;map05169:Epstein-Barr virus infection	ko:K03283:HSPA1s, heat shock 70kDa protein 1/2/6/8			Q8C2L6:Transmembrane protein 161B	XP_018575626.1:transmembrane protein 161B isoform X1 [Anoplophora glabripennis]
Npum_000227-T1	Npum_000227	scaffold_1,-,7 exons,7 CDS:3195528-3195608,3196790-3196998,3197645-3197794,3204140-3204325,3204375-3204536,3205268-3205411,3205461-3205587			EOG090R0DSN:conserved hypothetical protein	ENOG5041YXI								1 (o156-177i)							XP_015839600.1:PREDICTED: uncharacterized protein LOC657763 isoform X7 [Tribolium castaneum]	SP(1-19,cutsite=RRS-FF,prob=0.2346)
Npum_000228-T1	Npum_000228	scaffold_1,-,2 exons,2 CDS:3205608-3205676,3206014-3206151
Npum_000229-T1	Npum_000229	scaffold_1,+,2 exons,2 CDS:3216215-3216293,3216350-3216714,3216715-3217752 np						IPR039050:GATA zinc finger domain-containing protein 1												Q1L8G7:GATA zinc finger domain-containing protein 1	GCF51576.1:hypothetical protein parPi_0012914 [Paroedura picta]
Npum_000230-T1	Npum_000230	scaffold_1,+,4 exons,4 CDS:3226072-3226261,3226317-3226394,3226456-3226756,3226807-3227080				ENOG5041UF2:Belongs to the protein disulfide isomerase family	O:Posttranslational modification, protein turnover, chaperones	IPR005788:Disulphide isomerase;IPR013766:Thioredoxin domain;IPR036249:Thioredoxin-like superfamily	PF00085:Thioredoxin;PF13848:Thioredoxin-like domain	GO:0016853:MF:isomerase activity;GO:0045454:BP:cell redox homeostasis;GO:0003674:MF:molecular_function;GO:0003756:MF:protein disulfide isomerase activity;GO:0003824:MF:catalytic activity;GO:0005575:CC:cellular_component;GO:0005622:CC:intracellular anatomical structure;GO:0005623:CC:obsolete cell;GO:0005737:CC:cytoplasm;GO:0005783:CC:endoplasmic reticulum;GO:0006457:BP:protein folding;GO:0006950:B…					5.3.4.1:protein disulfide-isomerase	map04141:Protein processing in endoplasmic reticulum	ko:K09584:PDIA6, TXNDC7, protein disulfide-isomerase A6 [EC:5.3.4.1]			Q9V438:Protein disulfide-isomerase A6 homolog	XP_025830227.1:protein disulfide-isomerase A6 homolog [Agrilus planipennis]
Npum_000231-T1	Npum_000231	scaffold_1,-,1 exons,1 CDS:3227203-3227982				ENOG5041Z3M:GATA zinc finger domain-containing protein	S:Function unknown	IPR039050:GATA zinc finger domain-containing protein 1		GO:0005575:CC:cellular_component;GO:0005622:CC:intracellular anatomical structure;GO:0005623:CC:obsolete cell;GO:0005634:CC:nucleus;GO:0043226:CC:organelle;GO:0043227:CC:membrane-bounded organelle;GO:0043229:CC:intracellular organelle;GO:0043231:CC:intracellular membrane-bounded organelle;GO:0044424:CC:obsolete intracellular part;GO:0044464:CC:obsolete cell part										Q1L8G7:GATA zinc finger domain-containing protein 1	XP_967180.2:PREDICTED: GATA zinc finger domain-containing protein 1 [Tribolium castaneum]
Npum_000232-T1	Npum_000232	scaffold_1,-,3 exons,3 CDS:3237691-3237701,3246779-3246907,3246956-3247508
Npum_000233-T1	Npum_000233	scaffold_1,+,1 exons,1 CDS:3250249-3250291 np,3250292-3250984,3250985-3251096 np			EOG090R0AUS:Putative uncharacterized protein	ENOG5041Z3M:GATA zinc finger domain-containing protein	S:Function unknown	IPR039050:GATA zinc finger domain-containing protein 1		GO:0005575:CC:cellular_component;GO:0005622:CC:intracellular anatomical structure;GO:0005623:CC:obsolete cell;GO:0005634:CC:nucleus;GO:0043226:CC:organelle;GO:0043227:CC:membrane-bounded organelle;GO:0043229:CC:intracellular organelle;GO:0043231:CC:intracellular membrane-bounded organelle;GO:0044424:CC:obsolete intracellular part;GO:0044464:CC:obsolete cell part										Q1L8G7:GATA zinc finger domain-containing protein 1	XP_017770067.1:PREDICTED: GATA zinc finger domain-containing protein 1 [Nicrophorus vespilloides]
Npum_000234-T1	Npum_000234	scaffold_1,+,29 exons,29 CDS:3262190-3262311,3262362-3262603,3262652-3262770,3262818-3263154,3263207-3264084,3264134-3264244,3264295-3264449,3264497-3264692,3264769-3265024,3265073-3265433,3265481-3266690,3266741-3267013,3272686-3273528,3273578-3274126,3274172-3274306,3274353-3274615,3274668-3274869,3274916-3275140,3275188-3275440,3275492-3275726,3275777-3276059,3278545-3278718,3278764-3279001,32…				ENOG5041UG1:ATPase activity. It is involved in the biological process described with microtubule-based movement	Z:Cytoskeleton	IPR003593:AAA+ ATPase domain;IPR024743:Dynein heavy chain, coiled coil stalk;IPR035699:Dynein heavy chain, hydrolytic ATP-binding dynein motor region;IPR013594:Dynein heavy chain, domain-1;IPR024317:Dynein heavy chain, AAA module D4;IPR013602:Dynein heavy chain, domain-2;IPR026983:Dynein heavy chain;IPR027417:P-loop containing nucleoside triphosphate hydrolase	PF07728:AAA domain (dynein-related subfamily);PF12774:Hydrolytic ATP binding site of dynein motor region;PF12775:P-loop containing dynein motor region;PF12780:P-loop containing dynein motor region D4;PF17857:AAA+ lid domain;PF08385:Dynein heavy chain, N-terminal region 1;PF08393:Dynein heavy chain, N-terminal region 2;PF17852:Dynein heavy chain AAA lid domain	GO:0005524:MF:ATP binding;GO:0003777:MF:microtubule motor activity;GO:0007018:BP:microtubule-based movement;GO:0003008:BP:system process;GO:0003341:BP:cilium movement;GO:0003674:MF:molecular_function;GO:0003774:MF:motor activity;GO:0003824:MF:catalytic activity;GO:0005488:MF:binding;GO:0005515:MF:protein binding;GO:0005575:CC:cellular_component;GO:0005622:CC:intracellular anatomical structure;GO:…				1 (i95-113o)		map05016:Huntington disease	ko:K10408:DNAH, dynein heavy chain, axonemal			P23098:Dynein beta chain, ciliary	XP_008199383.2:PREDICTED: dynein beta chain, ciliary isoform X2 [Tribolium castaneum]
Npum_000235-T1	Npum_000235	scaffold_1,+,8 exons,8 CDS:3298058-3298221 np,3298222-3298390,3298442-3298608,3298664-3298891,3299020-3299180,3299231-3299307,3299362-3299471,3299520-3299684,3299739-3299933,3299934-3300375 np				ENOG5041XNI:Histone acetyltransferases subunit 3	B:Chromatin structure and dynamics	IPR019340:Histone acetyltransferases subunit 3	PF10198:Histone acetyltransferases subunit 3	GO:0000123:CC:histone acetyltransferase complex;GO:0000124:CC:SAGA complex;GO:0003674:MF:molecular_function;GO:0003682:MF:chromatin binding;GO:0003712:MF:transcription coregulator activity;GO:0003713:MF:transcription coactivator activity;GO:0005488:MF:binding;GO:0005515:MF:protein binding;GO:0005575:CC:cellular_component;GO:0005622:CC:intracellular anatomical structure;GO:0005623:CC:obsolete cell…						map05165:Human papillomavirus infection	ko:K11315:TADA3, ADA3, NGG1, transcriptional adapter 3	R-HSA-5689880:Ub-specific processing proteases;R-HSA-3214847:HATs acetylate histones		Q6PGT0:Transcriptional adapter 3-A	RZB40027.1:transcriptional adapter 3 [Asbolus verrucosus]
Npum_000236-T1	Npum_000236	scaffold_1,-,9 exons,8 CDS:3300787-3301026 np,3301027-3301103,3310201-3310327,3310379-3310588,3310650-3310986,3317018-3317247,3320009-3320424,3320478-3320757,3321088-3321126,3321127-3321217 np,3321270-3321313 np				ENOG5041UWK:Hydrolase activity, acting on carbon-nitrogen (but not peptide) bonds, in cyclic amides. It is involved in the biological process described with pyrimidine nucleobase catabolic process	F:Nucleotide transport and metabolism	IPR006680:Amidohydrolase-related;IPR011059:Metal-dependent hydrolase, composite domain superfamily;IPR011778:Hydantoinase/dihydropyrimidinase;IPR032466:Metal-dependent hydrolase	PF01979:Amidohydrolase family	GO:0016787:MF:hydrolase activity;GO:0016810:MF:hydrolase activity, acting on carbon-nitrogen (but not peptide) bonds;GO:0005737:CC:cytoplasm;GO:0003008:BP:system process;GO:0003674:MF:molecular_function;GO:0003824:MF:catalytic activity;GO:0004157:MF:dihydropyrimidinase activity;GO:0006139:BP:nucleobase-containing compound metabolic process;GO:0006206:BP:pyrimidine nucleobase metabolic process;GO:…		MER0015112:dihydropyrimidinase (Mus musculus)			3.5.2.2:dihydropyrimidinase	map00240:Pyrimidine metabolism;map00410:beta-Alanine metabolism;map00770:Pantothenate and CoA biosynthesis;map00983:Drug metabolism - other enzymes;map01100:Metabolic pathways	ko:K01464:DPYS, dht, hydA, dihydropyrimidinase [EC:3.5.2.2]	R-HSA-399956:CRMPs in Sema3A signaling		Q63150:Dihydropyrimidinase	XP_015835841.1:PREDICTED: dihydropyrimidinase isoform X1 [Tribolium castaneum]
Npum_000237-T1	Npum_000237	scaffold_1,+,6 exons,6 CDS:3321586-3321822,3321873-3322140,3322191-3322662,3323062-3323397,3323449-3323701,3323882-3324241,3324242-3324783 np				ENOG5041WZ1:ATP binding. It is involved in the biological process described with protein phosphorylation	T:Signal transduction mechanisms	IPR001245:Serine-threonine/tyrosine-protein kinase, catalytic domain;IPR020635:Tyrosine-protein kinase, catalytic domain;IPR000001:Kringle;IPR020067:Frizzled domain;IPR038178:Kringle superfamily;IPR036790:Frizzled cysteine-rich domain superfamily;IPR018056:Kringle, conserved site;IPR017441:Protein kinase, ATP binding site;IPR008266:Tyrosine-protein kinase, active site;IPR000719:Protein kinase dom…	PF01392:Fz domain;PF00051:Kringle domain;PF00069:Protein kinase domain;PF07714:Protein tyrosine and serine/threonine kinase	GO:0006468:BP:protein phosphorylation;GO:0004672:MF:protein kinase activity;GO:0004713:MF:protein tyrosine kinase activity;GO:0005515:MF:protein binding;GO:0005524:MF:ATP binding;GO:0000902:BP:cell morphogenesis;GO:0000904:BP:cell morphogenesis involved in differentiation;GO:0001654:BP:eye development;GO:0001745:BP:compound eye morphogenesis;GO:0001751:BP:compound eye photoreceptor cell different…			SignalP(1-20,cutsite=SVS-EK,prob=0.5375)	1 (n7-16c20/21o272-293i)	2.7.10.1:receptor protein-tyrosine kinase		ko:K05129:MUSK, muscle, skeletal, receptor tyrosine kinase [EC:2.7.10.1]			Q9V6K3:Tyrosine-protein kinase transmembrane receptor Ror2	XP_008193390.1:PREDICTED: tyrosine-protein kinase transmembrane receptor Ror2 [Tribolium castaneum]	SP(1-20,cutsite=SVS-EK,prob=0.6647)
Npum_000238-T1	Npum_000238	scaffold_1,-,3 exons,3 CDS:3325009-3325707 np,3325708-3325910,3325964-3326102,3326281-3326388,3326389-3326685 np	RNF11	RING finger protein 11		ENOG5041ZEG:Zinc ion binding	O:Posttranslational modification, protein turnover, chaperones	IPR001841:Zinc finger, RING-type;IPR013083:Zinc finger, RING/FYVE/PHD-type	PF00097:Zinc finger, C3HC4 type (RING finger);PF13923:Zinc finger, C3HC4 type (RING finger);PF17123:RING-like zinc finger;PF13639:Ring finger domain;PF13445:RING-type zinc-finger	GO:0000151:CC:ubiquitin ligase complex;GO:0003674:MF:molecular_function;GO:0003824:MF:catalytic activity;GO:0004842:MF:ubiquitin-protein transferase activity;GO:0005488:MF:binding;GO:0005575:CC:cellular_component;GO:0005622:CC:intracellular anatomical structure;GO:0005623:CC:obsolete cell;GO:0006464:BP:cellular protein modification process;GO:0006508:BP:proteolysis;GO:0006511:BP:ubiquitin-depende…							ko:K11980:RNF11, E3 ubiquitin-protein ligase RNF11			Q08DI6:RING finger protein 11	RZC31888.1:RING finger protein 11 [Asbolus verrucosus]
Npum_000239-T1	Npum_000239	scaffold_1,+,4 exons,4 CDS:3343523-3343978 np,3343979-3344387,3344474-3344707,3344990-3345387,3345440-3345601,3345602-3345862 np				ENOG5041W3A:Growth factor activity. It is involved in the biological process described with growth	T:Signal transduction mechanisms	IPR001839:Transforming growth factor-beta, C-terminal;IPR029034:Cystine-knot cytokine;IPR001111:TGF-beta, propeptide;IPR015615:Transforming growth factor-beta-related;IPR017948:Transforming growth factor beta, conserved site	PF00019:Transforming growth factor beta like domain	GO:0008083:MF:growth factor activity;GO:0000902:BP:cell morphogenesis;GO:0000904:BP:cell morphogenesis involved in differentiation;GO:0001932:BP:regulation of protein phosphorylation;GO:0001934:BP:positive regulation of protein phosphorylation;GO:0002791:BP:regulation of peptide secretion;GO:0003674:MF:molecular_function;GO:0005102:MF:signaling receptor binding;GO:0005125:MF:cytokine activity;GO:…			SignalP(1-20,cutsite=VAA-ER,prob=0.5190)				ko:K04669:TGFBRX, TGF-beta receptor, other			P22004:Bone morphogenetic protein 6	RZC31837.1:inhibin beta chain [Asbolus verrucosus]	SP(1-20,cutsite=VAA-ER,prob=0.7129)
Npum_000240-T1	Npum_000240	scaffold_1,+,3 exons,3 CDS:3346485-3346852,3347138-3347363,3347466-3347696				ENOG50420II:Jerky protein homolog-like	B:Chromatin structure and dynamics;D:Cell cycle control, cell division, chromosome partitioning	IPR006600:HTH CenpB-type DNA-binding domain;IPR009057:Homeobox-like domain superfamily	PF03221:Tc5 transposase DNA-binding domain	GO:0003677:MF:DNA binding										Q4W5G0:Tigger transposable element-derived protein 2	XP_017470900.1:PREDICTED: tigger transposable element-derived protein 2-like [Rhagoletis zephyria]
Npum_000241-T1	Npum_000241	scaffold_1,-,2 exons,1 CDS:3350272-3350727,3350728-3350746 np,3351938-3352483 np				ENOG5041WQ2:5'-nucleotidase domain-containing protein	F:Nucleotide transport and metabolism	IPR023214:HAD superfamily;IPR008380:HAD-superfamily hydrolase, subfamily IG, 5'-nucleotidase;IPR036412:HAD-like superfamily		GO:0003674:MF:molecular_function;GO:0003824:MF:catalytic activity;GO:0006793:BP:phosphorus metabolic process;GO:0006796:BP:phosphate-containing compound metabolic process;GO:0008150:BP:biological_process;GO:0008152:BP:metabolic process;GO:0008252:MF:nucleotidase activity;GO:0008253:MF:5'-nucleotidase activity;GO:0009987:BP:cellular process;GO:0016311:BP:dephosphorylation;GO:0016787:MF:hydrolase a…										Q8C5P5:5'-nucleotidase domain-containing protein 1	XP_973248.1:PREDICTED: 5'-nucleotidase domain-containing protein 1 isoform X2 [Tribolium castaneum]
Npum_000242-T1	Npum_000242	scaffold_1,-,1 exons,1 CDS:3351550-3351918				ENOG5041WQ2:5'-nucleotidase domain-containing protein	F:Nucleotide transport and metabolism	IPR023214:HAD superfamily;IPR008380:HAD-superfamily hydrolase, subfamily IG, 5'-nucleotidase;IPR036412:HAD-like superfamily		GO:0003674:MF:molecular_function;GO:0003824:MF:catalytic activity;GO:0006793:BP:phosphorus metabolic process;GO:0006796:BP:phosphate-containing compound metabolic process;GO:0008150:BP:biological_process;GO:0008152:BP:metabolic process;GO:0008252:MF:nucleotidase activity;GO:0008253:MF:5'-nucleotidase activity;GO:0009987:BP:cellular process;GO:0016311:BP:dephosphorylation;GO:0016787:MF:hydrolase a…											XP_973248.1:PREDICTED: 5'-nucleotidase domain-containing protein 1 isoform X2 [Tribolium castaneum]
Npum_000243-T1	Npum_000243	scaffold_1,-,2 exons,1 CDS:3352717-3352933 np,3352934-3354307,3354308-3354379 np,3354435-3354605 np				ENOG5041WQ2:5'-nucleotidase domain-containing protein	F:Nucleotide transport and metabolism	IPR023214:HAD superfamily;IPR008380:HAD-superfamily hydrolase, subfamily IG, 5'-nucleotidase;IPR036412:HAD-like superfamily	PF05761:5' nucleotidase family	GO:0003674:MF:molecular_function;GO:0003824:MF:catalytic activity;GO:0006793:BP:phosphorus metabolic process;GO:0006796:BP:phosphate-containing compound metabolic process;GO:0008150:BP:biological_process;GO:0008152:BP:metabolic process;GO:0008252:MF:nucleotidase activity;GO:0008253:MF:5'-nucleotidase activity;GO:0009987:BP:cellular process;GO:0016311:BP:dephosphorylation;GO:0016787:MF:hydrolase a…										Q2TBU5:5'-nucleotidase domain-containing protein 1	XP_973248.1:PREDICTED: 5'-nucleotidase domain-containing protein 1 isoform X2 [Tribolium castaneum]
Npum_000244-T1	Npum_000244	scaffold_1,-,2 exons,2 CDS:3356679-3356968,3357023-3357125	GATAD1	GATA zinc finger domain-containing protein 1		ENOG503BH6B:zinc ion binding	S:Function unknown	IPR039050:GATA zinc finger domain-containing protein 1		GO:0000981:MF:DNA-binding transcription factor activity, RNA polymerase II-specific;GO:0003674:MF:molecular_function;GO:0003700:MF:DNA-binding transcription factor activity;GO:0005575:CC:cellular_component;GO:0005622:CC:intracellular anatomical structure;GO:0005623:CC:obsolete cell;GO:0005634:CC:nucleus;GO:0005654:CC:nucleoplasm;GO:0006323:BP:DNA packaging;GO:0006325:BP:chromatin organization;GO:…										Q8WUU5:GATA zinc finger domain-containing protein 1	XP_009886216.1:PREDICTED: GATA zinc finger domain-containing protein 1 [Charadrius vociferus]
Npum_000245-T1	Npum_000245	scaffold_1,+,3 exons,3 CDS:3358082-3358184,3358899-3359598,3359754-3359823				ENOG50421JJ															XP_019879610.1:PREDICTED: uncharacterized protein LOC109607578 [Aethina tumida]
Npum_000246-T1	Npum_000246	scaffold_1,+,7 exons,5 CDS:3360553-3361022 np,3364545-3364616 np,3367257-3367284 np,3367285-3367298,3367419-3369013,3369485-3370368,3373789-3373878,3374477-3374602,3374603-3375649 np			EOG090R0364:Armadillo	ENOG5041XNC:Armadillo/beta-catenin-like repeat	T:Signal transduction mechanisms;W:Extracellular structures	IPR000225:Armadillo;IPR011989:Armadillo-like helical;IPR028435:Plakophilin/Delta catenin;IPR028446:Juxtamembrane domain-associated catenin;IPR016024:Armadillo-type fold	PF00514:Armadillo/beta-catenin-like repeat	GO:0005515:MF:protein binding;GO:0098609:BP:cell-cell adhesion;GO:0032956:BP:regulation of actin cytoskeleton organization;GO:0010172:BP:embryonic body morphogenesis;GO:0045296:MF:cadherin binding;GO:0005913;GO:0000902:BP:cell morphogenesis;GO:0000904:BP:cell morphogenesis involved in differentiation;GO:0001654:BP:eye development;GO:0001745:BP:compound eye morphogenesis;GO:0005575:CC:cellular_com…										Q9UQB3:Catenin delta-2	RZC38898.1:catenin delta-2, partial [Asbolus verrucosus]
Npum_000246-T2	Npum_000246	scaffold_1,+,8 exons,6 CDS:3360553-3361022 np,3364545-3364616 np,3364818-3364836 np,3364837-3364871,3366505-3366570,3367257-3367298,3367419-3369013,3369485-3370368,3373789-3373890,3373891-3376518 np			EOG090R0364:Armadillo	ENOG5041XNC:Armadillo/beta-catenin-like repeat	T:Signal transduction mechanisms;W:Extracellular structures	IPR000225:Armadillo;IPR011989:Armadillo-like helical;IPR028435:Plakophilin/Delta catenin;IPR028446:Juxtamembrane domain-associated catenin;IPR016024:Armadillo-type fold	PF00514:Armadillo/beta-catenin-like repeat	GO:0005515:MF:protein binding;GO:0098609:BP:cell-cell adhesion;GO:0032956:BP:regulation of actin cytoskeleton organization;GO:0010172:BP:embryonic body morphogenesis;GO:0045296:MF:cadherin binding;GO:0005913;GO:0000902:BP:cell morphogenesis;GO:0000904:BP:cell morphogenesis involved in differentiation;GO:0001654:BP:eye development;GO:0001745:BP:compound eye morphogenesis;GO:0005575:CC:cellular_com…										Q9UQB3:Catenin delta-2	KYB29681.1:Catenin delta-2-like Protein [Tribolium castaneum]
Npum_000246-T3	Npum_000246	scaffold_1,+,5 exons,3 CDS:3360553-3361022 np,3364545-3364616 np,3367419-3367503 np,3367504-3369013,3369485-3370368,3373789-3373890,3373891-3376518 np			EOG090R0364:Armadillo	ENOG5041XNC:Armadillo/beta-catenin-like repeat	T:Signal transduction mechanisms;W:Extracellular structures	IPR000225:Armadillo;IPR011989:Armadillo-like helical;IPR028435:Plakophilin/Delta catenin;IPR028446:Juxtamembrane domain-associated catenin;IPR016024:Armadillo-type fold	PF00514:Armadillo/beta-catenin-like repeat	GO:0005515:MF:protein binding;GO:0098609:BP:cell-cell adhesion;GO:0032956:BP:regulation of actin cytoskeleton organization;GO:0010172:BP:embryonic body morphogenesis;GO:0045296:MF:cadherin binding;GO:0005913;GO:0000902:BP:cell morphogenesis;GO:0000904:BP:cell morphogenesis involved in differentiation;GO:0001654:BP:eye development;GO:0001745:BP:compound eye morphogenesis;GO:0005575:CC:cellular_com…										Q9UQB3:Catenin delta-2	RZC38898.1:catenin delta-2, partial [Asbolus verrucosus]
Npum_000246-T4	Npum_000246	scaffold_1,+,7 exons,6 CDS:3360553-3361022 np,3364545-3364779 np,3364780-3364871,3366505-3366570,3367257-3367298,3367419-3369013,3369485-3370368,3373789-3373890,3373891-3376518 np			EOG090R0364:Armadillo	ENOG5041XNC:Armadillo/beta-catenin-like repeat	T:Signal transduction mechanisms;W:Extracellular structures	IPR000225:Armadillo;IPR011989:Armadillo-like helical;IPR028446:Juxtamembrane domain-associated catenin;IPR028435:Plakophilin/Delta catenin;IPR016024:Armadillo-type fold	PF00514:Armadillo/beta-catenin-like repeat	GO:0005515:MF:protein binding;GO:0032956:BP:regulation of actin cytoskeleton organization;GO:0010172:BP:embryonic body morphogenesis;GO:0045296:MF:cadherin binding;GO:0005913;GO:0098609:BP:cell-cell adhesion;GO:0000902:BP:cell morphogenesis;GO:0000904:BP:cell morphogenesis involved in differentiation;GO:0001654:BP:eye development;GO:0001745:BP:compound eye morphogenesis;GO:0005575:CC:cellular_com…										Q9UQB3:Catenin delta-2	XP_008199840.1:PREDICTED: catenin delta-2 isoform X1 [Tribolium castaneum]
Npum_000246-T5	Npum_000246	scaffold_1,+,5 exons,4 CDS:3365112-3366424 np,3367419-3367503 np,3367504-3369013,3369485-3370368,3373789-3373878,3374477-3374602,3374603-3376518 np			EOG090R0364:Armadillo	ENOG5041XNC:Armadillo/beta-catenin-like repeat	T:Signal transduction mechanisms;W:Extracellular structures	IPR000225:Armadillo;IPR011989:Armadillo-like helical;IPR028446:Juxtamembrane domain-associated catenin;IPR028435:Plakophilin/Delta catenin;IPR016024:Armadillo-type fold	PF00514:Armadillo/beta-catenin-like repeat	GO:0005515:MF:protein binding;GO:0032956:BP:regulation of actin cytoskeleton organization;GO:0010172:BP:embryonic body morphogenesis;GO:0045296:MF:cadherin binding;GO:0005913;GO:0098609:BP:cell-cell adhesion;GO:0000902:BP:cell morphogenesis;GO:0000904:BP:cell morphogenesis involved in differentiation;GO:0001654:BP:eye development;GO:0001745:BP:compound eye morphogenesis;GO:0005575:CC:cellular_com…										Q9UQB3:Catenin delta-2	RZC38898.1:catenin delta-2, partial [Asbolus verrucosus]
Npum_000247-T1	Npum_000247	scaffold_1,-,3 exons,3 CDS:3379071-3379238,3381801-3382216,3383813-3383819				ENOG5041UWK:Hydrolase activity, acting on carbon-nitrogen (but not peptide) bonds, in cyclic amides. It is involved in the biological process described with pyrimidine nucleobase catabolic process	F:Nucleotide transport and metabolism	IPR032466:Metal-dependent hydrolase		GO:0003008:BP:system process;GO:0003674:MF:molecular_function;GO:0003824:MF:catalytic activity;GO:0004157:MF:dihydropyrimidinase activity;GO:0006139:BP:nucleobase-containing compound metabolic process;GO:0006206:BP:pyrimidine nucleobase metabolic process;GO:0006207:BP:'de novo' pyrimidine nucleobase biosynthetic process;GO:0006725:BP:cellular aromatic compound metabolic process;GO:0006807:BP:nitr…		MER0015112:dihydropyrimidinase (Mus musculus)		1 (o151-171i)	3.5.2.2:dihydropyrimidinase	map00240:Pyrimidine metabolism;map00410:beta-Alanine metabolism;map00770:Pantothenate and CoA biosynthesis;map00983:Drug metabolism - other enzymes;map01100:Metabolic pathways	ko:K01464:DPYS, dht, hydA, dihydropyrimidinase [EC:3.5.2.2]			Q14117:Dihydropyrimidinase	KYB29750.1:Dihydropyrimidinase-like Protein [Tribolium castaneum]
Npum_000248-T1	Npum_000248	scaffold_1,+,9 exons,9 CDS:3410300-3410385 np,3410386-3410821,3411112-3411323,3411926-3412061,3412115-3412223,3412275-3412395,3412448-3412676,3412728-3413032,3413087-3413324,3413380-3413675,3413676-3414156 np				ENOG5041UQ4:Fibroblast growth factor receptor	T:Signal transduction mechanisms	IPR001245:Serine-threonine/tyrosine-protein kinase, catalytic domain;IPR003599:Immunoglobulin subtype;IPR003598:Immunoglobulin subtype 2;IPR020635:Tyrosine-protein kinase, catalytic domain;IPR013783:Immunoglobulin-like fold;IPR016248:Fibroblast growth factor receptor family;IPR013098:Immunoglobulin I-set;IPR008266:Tyrosine-protein kinase, active site;IPR017441:Protein kinase, ATP binding site;IPR…	PF07679:Immunoglobulin I-set domain;PF00047:Immunoglobulin domain;PF13895:Immunoglobulin domain;PF13927:Immunoglobulin domain;PF00069:Protein kinase domain;PF07714:Protein tyrosine and serine/threonine kinase	GO:0006468:BP:protein phosphorylation;GO:0004672:MF:protein kinase activity;GO:0004713:MF:protein tyrosine kinase activity;GO:0005524:MF:ATP binding;GO:0008543:BP:fibroblast growth factor receptor signaling pathway;GO:0008284:BP:positive regulation of cell population proliferation;GO:0005007:MF:fibroblast growth factor-activated receptor activity;GO:0016021:CC:integral component of membrane;GO:00…				2 (i15-33o272-292i)	2.7.10.1:receptor protein-tyrosine kinase	map01521:EGFR tyrosine kinase inhibitor resistance;map04010:MAPK signaling pathway;map04014:Ras signaling pathway;map04015:Rap1 signaling pathway;map04144:Endocytosis;map04151:PI3K-Akt signaling pathway;map04520:Adherens junction;map04550:Signaling pathways regulating pluripotency of stem cells;map04714:Thermogenesis;map04810:Regulation of actin cytoskeleton;map05200:Pathways in cancer;map05205:P…	ko:K04362:FGFR1, CD331, fibroblast growth factor receptor 1 [EC:2.7.10.1];ko:K05093:FGFR2, CD332, fibroblast growth factor receptor 2 [EC:2.7.10.1];ko:K05094:FGFR3, CD333, fibroblast growth factor receptor 3 [EC:2.7.10.1]	R-HSA-6811558:PI5P, PP2A and IER3 Regulate PI3K/AKT Signaling;R-HSA-2219530:Constitutive Signaling by Aberrant PI3K in Cancer;R-HSA-1257604:PIP3 activates AKT signaling;R-HSA-5673001:RAF/MAP kinase cascade;R-HSA-109704:PI3K Cascade		Q07407:Fibroblast growth factor receptor homolog 1	XP_008190746.1:PREDICTED: fibroblast growth factor receptor homolog 1 isoform X1 [Tribolium castaneum]	SP(1-37,cutsite=CAT-EV,prob=0.6700)
Npum_000248-T2	Npum_000248	scaffold_1,+,7 exons,7 CDS:3410300-3411910 np,3411911-3412061,3412115-3412223,3412275-3412395,3412448-3412676,3412728-3413032,3413087-3413324,3413380-3413675,3413676-3414156 np				ENOG5041UQ4:Fibroblast growth factor receptor	T:Signal transduction mechanisms	IPR001245:Serine-threonine/tyrosine-protein kinase, catalytic domain;IPR020635:Tyrosine-protein kinase, catalytic domain;IPR013783:Immunoglobulin-like fold;IPR013098:Immunoglobulin I-set;IPR008266:Tyrosine-protein kinase, active site;IPR017441:Protein kinase, ATP binding site;IPR000719:Protein kinase domain;IPR011009:Protein kinase-like domain superfamily;IPR036179:Immunoglobulin-like domain supe…	PF00069:Protein kinase domain;PF07714:Protein tyrosine and serine/threonine kinase	GO:0006468:BP:protein phosphorylation;GO:0004672:MF:protein kinase activity;GO:0004713:MF:protein tyrosine kinase activity;GO:0005524:MF:ATP binding;GO:0000003:BP:reproduction;GO:0001655:BP:urogenital system development;GO:0001667:BP:ameboidal-type cell migration;GO:0001704:BP:formation of primary germ layer;GO:0001706:BP:endoderm formation;GO:0001707:BP:mesoderm formation;GO:0001709:BP:cell fate…				1 (o61-81i)	2.7.10.1:receptor protein-tyrosine kinase	map01521:EGFR tyrosine kinase inhibitor resistance;map04010:MAPK signaling pathway;map04014:Ras signaling pathway;map04015:Rap1 signaling pathway;map04144:Endocytosis;map04151:PI3K-Akt signaling pathway;map04520:Adherens junction;map04550:Signaling pathways regulating pluripotency of stem cells;map04714:Thermogenesis;map04810:Regulation of actin cytoskeleton;map05200:Pathways in cancer;map05205:P…	ko:K04362:FGFR1, CD331, fibroblast growth factor receptor 1 [EC:2.7.10.1];ko:K05093:FGFR2, CD332, fibroblast growth factor receptor 2 [EC:2.7.10.1];ko:K05094:FGFR3, CD333, fibroblast growth factor receptor 3 [EC:2.7.10.1]			Q07407:Fibroblast growth factor receptor homolog 1	XP_008190748.1:PREDICTED: fibroblast growth factor receptor homolog 1 isoform X2 [Tribolium castaneum]
Npum_000249-T1	Npum_000249	scaffold_1,-,3 exons,2 CDS:3570679-3570892 np,3570893-3571098,3571182-3571185,3571186-3571280 np,3577178-3577211 np
Npum_000250-T1	Npum_000250	scaffold_1,-,1 exons,0 CDS:3600962-3601032 np		tRNA-Tyr
Npum_000251-T1	Npum_000251	scaffold_1,+,1 exons,0 CDS:3601229-3601299 np		tRNA-Tyr
Npum_000252-T1	Npum_000252	scaffold_1,+,1 exons,0 CDS:3601508-3601578 np		tRNA-Tyr
Npum_000253-T1	Npum_000253	scaffold_1,+,1 exons,1 CDS:3603674-3603702 np,3603703-3605397,3605398-3607510 np				ENOG5041Y86:Leucine Rich Repeat	T:Signal transduction mechanisms	IPR000483:Cysteine-rich flanking region, C-terminal;IPR003591:Leucine-rich repeat, typical subtype;IPR001611:Leucine-rich repeat;IPR032675:Leucine-rich repeat domain superfamily	PF00560:Leucine Rich Repeat;PF13306:BspA type Leucine rich repeat region (6 copies);PF13855:Leucine rich repeat	GO:0005515:MF:protein binding;GO:0000902:BP:cell morphogenesis;GO:0000904:BP:cell morphogenesis involved in differentiation;GO:0005575:CC:cellular_component;GO:0005576:CC:extracellular region;GO:0005615:CC:extracellular space;GO:0007275:BP:multicellular organism development;GO:0007399:BP:nervous system development;GO:0007409:BP:axonogenesis;GO:0007591:BP:molting cycle, chitin-based cuticle;GO:000…			SignalP(1-28,cutsite=AGG-GG,prob=0.4558)	1 (n14-22c26/27o453-477i)							EFA13010.1:Leucine-rich repeat and immunoglobulin-like domain-containing nogo receptor-interacting protein 2 [Tribolium castaneum]	SP(1-28,cutsite=AGG-GG,prob=0.5808)
Npum_000254-T1	Npum_000254	scaffold_1,-,1 exons,1 CDS:3635188-3635658												1 (i63-91o)							XP_019870182.1:PREDICTED: uncharacterized protein LOC109598682 [Aethina tumida]
Npum_000255-T1	Npum_000255	scaffold_1,-,10 exons,10 CDS:3647437-3647738 np,3647739-3647882,3647936-3648235,3648586-3648859,3648917-3649128,3649283-3649508,3649564-3649753,3650580-3650746,3650798-3650941,3651173-3651483,3651549-3651698,3651699-3651793 np				ENOG5041WK2:Tandem tudor domain within UHRF1	K:Transcription	IPR001965:Zinc finger, PHD-type;IPR000626:Ubiquitin-like domain;IPR001841:Zinc finger, RING-type;IPR003105:SRA-YDG;IPR036987:SRA-YDG superfamily;IPR013083:Zinc finger, RING/FYVE/PHD-type;IPR021991:UHRF1, tandem tudor domain;IPR019787:Zinc finger, PHD-finger;IPR017907:Zinc finger, RING-type, conserved site;IPR011011:Zinc finger, FYVE/PHD-type;IPR029071:Ubiquitin-like domain superfamily;IPR015947:P…	PF00628:PHD-finger;PF02182:SAD/SRA domain;PF12148:Tandem tudor domain within UHRF1;PF00240:Ubiquitin family	GO:0005515:MF:protein binding					2.3.2.27:RING-type E3 ubiquitin transferase		ko:K10638:UHRF1, NP95, E3 ubiquitin-protein ligase UHRF1 [EC:2.3.2.27]		PWY-7511:Protein ubiquitination	E7EZF3:E3 ubiquitin-protein ligase UHRF1	XP_017774481.1:PREDICTED: E3 ubiquitin-protein ligase UHRF1-like [Nicrophorus vespilloides]
Npum_000256-T1	Npum_000256	scaffold_1,+,4 exons,4 CDS:3657023-3657382 np,3657383-3658669,3658731-3659107,3659157-3659412,3665398-3668916,3668917-3669223 np	Dcr-1	Belongs to the helicase		ENOG5041TYZ:Belongs to the helicase family. Dicer subfamily	A:RNA processing and modification	IPR003100:PAZ domain;IPR001650:Helicase, C-terminal;IPR000999:Ribonuclease III domain;IPR036389:Ribonuclease III, endonuclease domain superfamily;IPR005034:Dicer dimerisation domain;IPR038248:Dicer dimerisation domain superfamily;IPR014001:Helicase superfamily 1/2, ATP-binding domain;IPR014720:Double-stranded RNA-binding domain;IPR027417:P-loop containing nucleoside triphosphate hydrolase;IPR0360…	PF03368:Dicer dimerisation domain;PF00271:Helicase conserved C-terminal domain;PF02170:PAZ domain;PF00636:Ribonuclease III domain;PF14622:Ribonuclease-III-like	GO:0005515:MF:protein binding;GO:0004525:MF:ribonuclease III activity;GO:0006396:BP:RNA processing;GO:0016891:MF:endoribonuclease activity, producing 5'-phosphomonoesters;GO:0000003:BP:reproduction;GO:0000278:BP:mitotic cell cycle;GO:0000737:BP:DNA catabolic process, endonucleolytic;GO:0000902:BP:cell morphogenesis;GO:0000904:BP:cell morphogenesis involved in differentiation;GO:0001709:BP:cell fa…						map05206:MicroRNAs in cancer	ko:K11592:DICER1, DCR1, endoribonuclease Dicer [EC:3.1.26.-]	R-HSA-426486:Small interfering RNA (siRNA) biogenesis;R-HSA-203927:MicroRNA (miRNA) biogenesis		Q9VCU9:Endoribonuclease Dcr-1	AUM60045.1:dicer 1 [Diabrotica virgifera virgifera]
Npum_000257-T1	Npum_000257	scaffold_1,+,4 exons,4 CDS:3672386-3672461,3672550-3672806,3673211-3673801,3673859-3674149				ENOG504206C:SCA7, zinc-binding domain	B:Chromatin structure and dynamics			GO:0000123:CC:histone acetyltransferase complex;GO:0000124:CC:SAGA complex;GO:0005575:CC:cellular_component;GO:0005622:CC:intracellular anatomical structure;GO:0005623:CC:obsolete cell;GO:0005634:CC:nucleus;GO:0005654:CC:nucleoplasm;GO:0005694:CC:chromosome;GO:0005700:CC:polytene chromosome;GO:0008150:BP:biological_process;GO:0009893:BP:positive regulation of metabolic process;GO:0009987:BP:cellu…							ko:K11318:ATXN7, SCA7, ataxin-7				XP_018565772.1:probable serine/threonine-protein kinase dyrk2 isoform X1 [Anoplophora glabripennis]
Npum_000258-T1	Npum_000258	scaffold_1,-,4 exons,4 CDS:3678535-3678738 np,3678739-3679139,3691029-3691239,3701679-3701836,3873894-3873942				ENOG5041Y9Y:Defective proboscis extension response	T:Signal transduction mechanisms	IPR003598:Immunoglobulin subtype 2;IPR003599:Immunoglobulin subtype;IPR013783:Immunoglobulin-like fold;IPR013098:Immunoglobulin I-set;IPR037448:Zwei Ig domain protein zig-8;IPR007110:Immunoglobulin-like domain;IPR036179:Immunoglobulin-like domain superfamily	PF07679:Immunoglobulin I-set domain;PF00047:Immunoglobulin domain;PF13895:Immunoglobulin domain;PF13927:Immunoglobulin domain;PF07686:Immunoglobulin V-set domain	GO:0003008:BP:system process;GO:0007600:BP:sensory perception;GO:0007606:BP:sensory perception of chemical stimulus;GO:0008150:BP:biological_process;GO:0009987:BP:cellular process;GO:0016043:BP:cellular component organization;GO:0032501:BP:multicellular organismal process;GO:0050808:BP:synapse organization;GO:0050877:BP:nervous system process;GO:0071840:BP:cellular component organization or bioge…			SignalP(1-21,cutsite=IEC-GS,prob=0.5402)	1 (o252-270i)						G5ED00:Zwei Ig domain protein zig-8	XP_008193329.1:PREDICTED: hemicentin-1 [Tribolium castaneum]	SP(1-21,cutsite=IEC-GS,prob=0.7004)
Npum_000259-T1	Npum_000259	scaffold_1,-,4 exons,4 CDS:3899033-3899151,3915253-3915429,3915482-3915618,3915671-3915852				ENOG5041TKN:It is involved in the biological process described with vesicle-mediated transport	S:Function unknown	IPR006011:Syntaxin, N-terminal domain;IPR026512:RGS7BP/RGS9BP family		GO:0016020:CC:membrane											EFA03571.2:hypothetical protein TcasGA2_TC013654 [Tribolium castaneum]
Npum_000260-T1	Npum_000260	scaffold_1,-,12 exons,11 CDS:3955612-3957999 np,3958000-3958161,3958211-3958363,3958418-3958487,3958548-3958786,3968760-3968895,3969117-3969541,3977715-3977810,3977868-3977997,3978325-3978533,3990834-3991056,3991742-3991974,3991975-3992002 np,4009355-4009520 np				ENOG5041VVN:Small conductance calcium-activated potassium channel	P:Inorganic ion transport and metabolism	IPR015449:Potassium channel, calcium-activated, SK;IPR004178:Calmodulin-binding domain;IPR013099:Potassium channel domain;IPR036122:SK, calmodulin-binding domain superfamily	PF02888:Calmodulin binding domain;PF07885:Ion channel;PF03530:Calcium-activated SK potassium channel	GO:0006813:BP:potassium ion transport;GO:0016286:MF:small conductance calcium-activated potassium channel activity;GO:0016021:CC:integral component of membrane;GO:0015269:MF:calcium-activated potassium channel activity;GO:0005516:MF:calmodulin binding				6 (i236-253o268-291i367-385o405-434i446-465o477-497i)		map04911:Insulin secretion	ko:K04944:KCNN3, KCA2.3, potassium intermediate/small conductance calcium-activated channel subfamily N member 3	R-HSA-1296052:Ca2+ activated K+ channels		Q7KVW5:Small conductance calcium-activated potassium channel protein	XP_015835766.1:PREDICTED: small conductance calcium-activated potassium channel protein isoform X4 [Tribolium castaneum]
Npum_000261-T1	Npum_000261	scaffold_1,+,18 exons,18 CDS:4035359-4035456 np,4035457-4035625,4035685-4035887,4039081-4039171,4039226-4039294,4039934-4040193,4040246-4040419,4040475-4040637,4040691-4040878,4040937-4041171,4041674-4041805,4041854-4042099,4042156-4042604,4042653-4042898,4042952-4043146,4043199-4043336,4043389-4043496,4043549-4044124,4049638-4050447,4050448-4053317 np				ENOG5041TGE:Mediates the voltage-dependent sodium ion permeability of excitable membranes	P:Inorganic ion transport and metabolism	IPR001696:Voltage gated sodium channel, alpha subunit;IPR024583:Voltage-gated Na+ ion channel, cytoplasmic domain;IPR027359:Voltage-dependent channel domain superfamily;IPR010526:Sodium ion transport-associated;IPR005821:Ion transport domain;IPR002048:EF-hand domain	PF00520:Ion transport protein;PF06512:Sodium ion transport-associated;PF11933:Cytoplasmic domain of voltage-gated Na+ ion channel	GO:0005248:MF:voltage-gated sodium channel activity;GO:0001518:CC:voltage-gated sodium channel complex;GO:0006814:BP:sodium ion transport;GO:0016020:CC:membrane;GO:0005216:MF:ion channel activity;GO:0055085:BP:transmembrane transport;GO:0006811:BP:ion transport;GO:0005509:MF:calcium ion binding;GO:0000003:BP:reproduction;GO:0001508:BP:action potential;GO:0001666:BP:response to hypoxia;GO:0003008:…				23 (i144-170o215-237i249-267o273-296i365-385o405-427i781-799o805-828i849-866o878-902i933-955o975-992i1013-1034o1292-1311i1332-1351o1363-1386i1407-1438o1525-1551i1614-1632o1644-1663i1675-1694o1738-1761i1828-1851o)		map04742:Taste transduction	ko:K04834:SCN2A, NAV1.2, voltage-gated sodium channel type II alpha	R-HSA-445095:Interaction between L1 and Ankyrins;R-HSA-5576892:Phase 0 - rapid depolarisation		P35500:Sodium channel protein para	XP_028134018.1:sodium channel protein para isoform X1 [Diabrotica virgifera virgifera]
Npum_000261-T2	Npum_000261	scaffold_1,+,30 exons,29 CDS:4028506-4028613 np,4029718-4029747 np,4029748-4029894,4030820-4030852,4031913-4032068,4032126-4032331,4032677-4032805,4033672-4033763,4033819-4034031,4034087-4034150,4034213-4034357,4034423-4034587,4034654-4034950,4035370-4035625,4035685-4035887,4039081-4039171,4039226-4039294,4039913-4040193,4040246-4040419,4040475-4040637,4040691-4040878,4040937-4041141,4041674-4041…				ENOG5041TGE:Mediates the voltage-dependent sodium ion permeability of excitable membranes	P:Inorganic ion transport and metabolism	IPR001696:Voltage gated sodium channel, alpha subunit;IPR027359:Voltage-dependent channel domain superfamily;IPR005821:Ion transport domain;IPR010526:Sodium ion transport-associated;IPR024583:Voltage-gated Na+ ion channel, cytoplasmic domain;IPR002048:EF-hand domain	PF00520:Ion transport protein;PF06512:Sodium ion transport-associated;PF11933:Cytoplasmic domain of voltage-gated Na+ ion channel	GO:0005248:MF:voltage-gated sodium channel activity;GO:0001518:CC:voltage-gated sodium channel complex;GO:0006814:BP:sodium ion transport;GO:0016020:CC:membrane;GO:0005216:MF:ion channel activity;GO:0055085:BP:transmembrane transport;GO:0006811:BP:ion transport;GO:0005509:MF:calcium ion binding;GO:0000003:BP:reproduction;GO:0001508:BP:action potential;GO:0001666:BP:response to hypoxia;GO:0003008:…				17 (i196-214o220-243i264-281o293-317i348-370o390-407i428-449o718-737i758-777o789-812i833-864o951-977i1040-1058o1070-1089i1101-1120o1164-1187i1254-1277o)		map04742:Taste transduction	ko:K04834:SCN2A, NAV1.2, voltage-gated sodium channel type II alpha	R-HSA-445095:Interaction between L1 and Ankyrins;R-HSA-5576892:Phase 0 - rapid depolarisation		P35500:Sodium channel protein para	AJM87404.1:voltage-sensitive sodium channel [Brassicogethes aeneus]
Npum_000262-T1	Npum_000262	scaffold_1,-,4 exons,4 CDS:4059799-4059817 np,4059818-4060950,4061008-4061162,4061219-4061666,4061757-4062696,4062697-4062771 np			EOG090R00X4:WD40 repeat	ENOG5041U9U:It is involved in the biological process described with rRNA processing	S:Function unknown	IPR001680:WD40 repeat;IPR007319:Small-subunit processome, Utp21;IPR015943:WD40/YVTN repeat-like-containing domain superfamily;IPR019775:WD40 repeat, conserved site;IPR017986:WD40-repeat-containing domain;IPR036322:WD40-repeat-containing domain superfamily	PF04192:Utp21 specific WD40 associated putative domain ;PF00400:WD domain, G-beta repeat	GO:0005515:MF:protein binding;GO:0032040:CC:small-subunit processome;GO:0006364:BP:rRNA processing;GO:0005575:CC:cellular_component;GO:0005622:CC:intracellular anatomical structure;GO:0005623:CC:obsolete cell;GO:0005634:CC:nucleus;GO:0005730:CC:nucleolus;GO:0006139:BP:nucleobase-containing compound metabolic process;GO:0006396:BP:RNA processing;GO:0006725:BP:cellular aromatic compound metabolic p…						map03008:Ribosome biogenesis in eukaryotes	ko:K14554:UTP21, WDR36, U3 small nucleolar RNA-associated protein 21	R-HSA-6790901:rRNA modification in the nucleus and cytosol;R-HSA-6791226:Major pathway of rRNA processing in the nucleolus and cytosol		Q8NI36:WD repeat-containing protein 36	XP_019871175.1:PREDICTED: LOW QUALITY PROTEIN: WD repeat-containing protein 36 [Aethina tumida]
Npum_000263-T1	Npum_000263	scaffold_1,-,1 exons,1 CDS:4068851-4070461			EOG090R0DW1:Nucleoporin protein Ndc1-Nup	ENOG5041ZXR:transport	S:Function unknown	IPR019049:Nucleoporin protein Ndc1-Nup	PF09531:Nucleoporin protein Ndc1-Nup	GO:0003674:MF:molecular_function;GO:0005198:MF:structural molecule activity;GO:0005575:CC:cellular_component;GO:0005622:CC:intracellular anatomical structure;GO:0005623:CC:obsolete cell;GO:0005634:CC:nucleus;GO:0005635:CC:nuclear envelope;GO:0005643:CC:nuclear pore;GO:0006810:BP:transport;GO:0006913:BP:nucleocytoplasmic transport;GO:0006996:BP:organelle organization;GO:0006997:BP:nucleus organiza…				6 (i20-44o56-82i102-130o150-174i195-214o234-254i)		map03013:RNA transport	ko:K14315:NDC1, TMEM48, nucleoporin NDC1	R-HSA-165054:Rev-mediated nuclear export of HIV RNA;R-HSA-168333:NEP/NS2 Interacts with the Cellular Export Machinery;R-HSA-3108214:SUMOylation of DNA damage response and repair proteins;R-HSA-4615885:SUMOylation of DNA replication proteins;R-HSA-180746:Nuclear import of Rev protein;R-HSA-191859:snRNP Assembly;R-HSA-168276:NS1 Mediated Effects on Host Pathways;R-HSA-168271:Transport of Ribonucleo…		Q9VCG4:Nucleoporin Ndc1	XP_023025778.1:nucleoporin Ndc1 [Leptinotarsa decemlineata]
Npum_000264-T1	Npum_000264	scaffold_1,+,2 exons,2 CDS:4070832-4071070 np,4071071-4072123,4072352-4072900,4072901-4073157 np			EOG090R09KJ:Donson	ENOG5041V2P:Protein downstream neighbor of Son	S:Function unknown	IPR024861:Donson		GO:0000003:BP:reproduction;GO:0002064:BP:epithelial cell development;GO:0002065:BP:columnar/cuboidal epithelial cell differentiation;GO:0002066:BP:columnar/cuboidal epithelial cell development;GO:0003006:BP:developmental process involved in reproduction;GO:0005575:CC:cellular_component;GO:0005622:CC:intracellular anatomical structure;GO:0005623:CC:obsolete cell;GO:0005634:CC:nucleus;GO:0006139:BP…							ko:K22422:DONSON, protein downstream neighbor of Son			Q9VNA8:Protein downstream neighbor of son homolog	XP_023016168.1:protein downstream neighbor of son homolog [Leptinotarsa decemlineata]
Npum_000265-T1	Npum_000265	scaffold_1,-,3 exons,3 CDS:4073005-4073242 np,4073243-4073629,4073674-4073887,4073945-4074024,4074025-4074209 np			EOG090R0IAI:Putative uncharacterized protein	ENOG50421SH		IPR016565:Proteasome assembly chaperone 1		GO:0005783:CC:endoplasmic reticulum;GO:0043248:BP:proteasome assembly;GO:0003674:MF:molecular_function;GO:0005488:MF:binding;GO:0005575:CC:cellular_component;GO:0005622:CC:intracellular anatomical structure;GO:0005623:CC:obsolete cell;GO:0005737:CC:cytoplasm;GO:0008150:BP:biological_process;GO:0009987:BP:cellular process;GO:0012505:CC:endomembrane system;GO:0016043:BP:cellular component organizat…							ko:K11875:PSMG1, DSCR2, PAC1, proteasome assembly chaperone 1				XP_008201519.1:PREDICTED: uncharacterized protein LOC103315206 [Tribolium castaneum]
Npum_000266-T1	Npum_000266	scaffold_1,-,5 exons,5 CDS:4075817-4076113,4076196-4076612,4077326-4077780,4087156-4087330,4087411-4087482,4087483-4087561 np	EIF2GAMMA	Eukaryotic translation initiation factor 2 subunit 3		ENOG5041UQ7:It is involved in the biological process described with histone lysine methylation	J:Translation, ribosomal structure and biogenesis	IPR000795:Translational (tr)-type GTP-binding domain;IPR004161:Translation elongation factor EFTu-like, domain 2;IPR015256:Initiation factor eIF2 gamma, C-terminal;IPR009000:Translation protein, beta-barrel domain superfamily;IPR027417:P-loop containing nucleoside triphosphate hydrolase;IPR009001:Translation elongation factor EF1A/initiation factor IF2gamma, C-terminal	PF09173:Initiation factor eIF2 gamma, C terminal;PF00009:Elongation factor Tu GTP binding domain;PF03144:Elongation factor Tu domain 2	GO:0003924:MF:GTPase activity;GO:0005525:MF:GTP binding;GO:0001731:BP:formation of translation preinitiation complex;GO:0002181:BP:cytoplasmic translation;GO:0002183:BP:cytoplasmic translational initiation;GO:0003674:MF:molecular_function;GO:0003676:MF:nucleic acid binding;GO:0003723:MF:RNA binding;GO:0003743:MF:translation initiation factor activity;GO:0005488:MF:binding;GO:0005575:CC:cellular_c…					2.1.1.43:histone-lysine N-methyltransferase	map00310:Lysine degradation;map03013:RNA transport	ko:K03242:EIF2S3, translation initiation factor 2 subunit 3;ko:K11419:SUV39H, CLR4, [histone H3]-lysine9 N-trimethyltransferase SUV39H [EC:2.1.1.355]			Q24208:Eukaryotic translation initiation factor 2 subunit 3	XP_015840161.1:PREDICTED: eukaryotic translation initiation factor 2 subunit 3, X-linked isoform X2 [Tribolium castaneum]
Npum_000267-T1	Npum_000267	scaffold_1,+,7 exons,7 CDS:4088036-4088454 np,4088455-4088463,4088513-4089050,4089133-4089475,4089581-4090087,4090145-4090444,4090497-4090833,4090894-4091181,4091182-4091220 np	CUL5	Cullin-5	EOG090R01H3:Cullin protein, neddylation domain	ENOG5041UPF:Ubiquitin protein ligase binding. It is involved in the biological process described with ubiquitin-dependent protein catabolic process	O:Posttranslational modification, protein turnover, chaperones	IPR019559:Cullin protein, neddylation domain;IPR016158:Cullin homology domain;IPR036388:Winged helix-like DNA-binding domain superfamily;IPR001373:Cullin, N-terminal;IPR016157:Cullin, conserved site;IPR016159:Cullin repeat-like-containing domain superfamily;IPR036390:Winged helix DNA-binding domain superfamily;IPR036317:Cullin homology domain superfamily	PF00888:Cullin family;PF10557:Cullin protein neddylation domain	GO:0006511:BP:ubiquitin-dependent protein catabolic process;GO:0031625:MF:ubiquitin protein ligase binding;GO:0031461:CC:cullin-RING ubiquitin ligase complex;GO:0000003:BP:reproduction;GO:0000151:CC:ubiquitin ligase complex;GO:0001709:BP:cell fate determination;GO:0003002:BP:regionalization;GO:0003006:BP:developmental process involved in reproduction;GO:0003674:MF:molecular_function;GO:0005488:MF…						map04120:Ubiquitin mediated proteolysis	ko:K10612:CUL5, cullin 5	R-HSA-8951664:Neddylation		Q93034:Cullin-5	XP_018579417.1:cullin-5 [Anoplophora glabripennis]
Npum_000268-T1	Npum_000268	scaffold_1,-,4 exons,4 CDS:4092158-4092294,4094557-4094905,4095191-4095312,4095653-4095692	RAB11A	Ras- protein Rab-11A		ENOG5041V46:GTP binding. It is involved in the biological process described with protein transport	U:Intracellular trafficking, secretion, and vesicular transport	IPR001806:Small GTPase;IPR005225:Small GTP-binding protein domain;IPR027417:P-loop containing nucleoside triphosphate hydrolase	PF00025:ADP-ribosylation factor family;PF01926:50S ribosome-binding GTPase;PF00071:Ras family;PF08477:Ras of Complex, Roc, domain of DAPkinase	GO:0005525:MF:GTP binding;GO:0003924:MF:GTPase activity;GO:0000003:BP:reproduction;GO:0000226:BP:microtubule cytoskeleton organization;GO:0000280:BP:nuclear division;GO:0000902:BP:cell morphogenesis;GO:0000910:BP:cytokinesis;GO:0000916:BP:actomyosin contractile ring contraction;GO:0001654:BP:eye development;GO:0001667:BP:ameboidal-type cell migration;GO:0001700:BP:embryonic development via the sy…						map04144:Endocytosis;map04961:Endocrine and other factor-regulated calcium reabsorption;map04962:Vasopressin-regulated water reabsorption;map04972:Pancreatic secretion	ko:K07904:RAB11A, Ras-related protein Rab-11A			Q5ZJN2:Ras-related protein Rab-11A	XP_018579571.1:ras-related protein Rab-11A [Anoplophora glabripennis]
Npum_000269-T1	Npum_000269	scaffold_1,-,5 exons,4 CDS:4096814-4097142 np,4097143-4097260,4097314-4097530,4097623-4097893,4097950-4098069,4098070-4098157 np,4098213-4098237 np			EOG090R0BL0:Ubiquitin domain	ENOG5041YQY:CAP_GLY	O:Posttranslational modification, protein turnover, chaperones	IPR000938:CAP Gly-rich domain;IPR000626:Ubiquitin-like domain;IPR036859:CAP Gly-rich domain superfamily;IPR029071:Ubiquitin-like domain superfamily	PF01302:CAP-Gly domain;PF14560:Ubiquitin-like domain	GO:0005515:MF:protein binding;GO:0000003:BP:reproduction;GO:0000226:BP:microtubule cytoskeleton organization;GO:0003006:BP:developmental process involved in reproduction;GO:0005575:CC:cellular_component;GO:0005622:CC:intracellular anatomical structure;GO:0005623:CC:obsolete cell;GO:0005634:CC:nucleus;GO:0005737:CC:cytoplasm;GO:0005813:CC:centrosome;GO:0005815:CC:microtubule organizing center;GO:0…							ko:K17262:TBCB, CKAP1, ALF1, tubulin-specific chaperone B			Q5E951:Tubulin-folding cofactor B	XP_968339.1:PREDICTED: tubulin-folding cofactor B [Tribolium castaneum]
Npum_000270-T1	Npum_000270	scaffold_1,+,6 exons,6 CDS:4098510-4098612 np,4098613-4098726,4098778-4099242,4099294-4099646,4099697-4100014,4100065-4100997,4101055-4101220,4101221-4101614 np				ENOG5041WPW:RNA helicase	A:RNA processing and modification	IPR025313:Domain of unknown function DUF4217;IPR001650:Helicase, C-terminal;IPR014001:Helicase superfamily 1/2, ATP-binding domain;IPR011545:DEAD/DEAH box helicase domain;IPR000629:ATP-dependent RNA helicase DEAD-box, conserved site;IPR014014:RNA helicase, DEAD-box type, Q motif;IPR027417:P-loop containing nucleoside triphosphate hydrolase	PF00270:DEAD/DEAH box helicase;PF13959:Domain of unknown function (DUF4217);PF00271:Helicase conserved C-terminal domain;PF04851:Type III restriction enzyme, res subunit	GO:0005524:MF:ATP binding;GO:0003676:MF:nucleic acid binding;GO:0002164:BP:larval development;GO:0003674:MF:molecular_function;GO:0003724:MF:RNA helicase activity;GO:0003824:MF:catalytic activity;GO:0004004;GO:0004386:MF:helicase activity;GO:0005575:CC:cellular_component;GO:0005622:CC:intracellular anatomical structure;GO:0005623:CC:obsolete cell;GO:0005634:CC:nucleus;GO:0005730:CC:nucleolus;GO:0…					3.6.4.13:RNA helicase		ko:K14776:DDX10, DBP4, ATP-dependent RNA helicase DDX10/DBP4 [EC:3.6.4.13]			Q80Y44:Probable ATP-dependent RNA helicase DDX10	XP_968425.2:PREDICTED: probable ATP-dependent RNA helicase DDX10 [Tribolium castaneum]
Npum_000271-T1	Npum_000271	scaffold_1,-,4 exons,4 CDS:4101301-4101393,4101443-4101612,4101663-4102435,4104068-4104141			EOG090R04U5:Coproporphyrinogen III oxidase, aerobic	ENOG5041U5I:Coproporphyrinogen oxidase activity. It is involved in the biological process described with	H:Coenzyme transport and metabolism	IPR001260:Coproporphyrinogen III oxidase, aerobic;IPR036406:Oxygen-dependent coproporphyrinogen III oxidase superfamily;IPR018375:Coproporphyrinogen III oxidase, conserved site	PF01218:Coproporphyrinogen III oxidase	GO:0055114:BP:oxidation-reduction process;GO:0004109:MF:coproporphyrinogen oxidase activity;GO:0006779:BP:porphyrin-containing compound biosynthetic process;GO:0003674:MF:molecular_function;GO:0003824:MF:catalytic activity;GO:0005488:MF:binding;GO:0005515:MF:protein binding;GO:0005575:CC:cellular_component;GO:0005622:CC:intracellular anatomical structure;GO:0005623:CC:obsolete cell;GO:0005737:CC:…					1.3.3.3:coproporphyrinogen oxidase	map00860:Porphyrin and chlorophyll metabolism;map01100:Metabolic pathways;map01110:Biosynthesis of secondary metabolites	ko:K00228:CPOX, hemF, coproporphyrinogen III oxidase [EC:1.3.3.3]	R-HSA-189451:Heme biosynthesis	PWY-7159:3,8-divinyl-chlorophyllide a biosynthesis III (aerobic, light independent)	Q9V3D2:Oxygen-dependent coproporphyrinogen-III oxidase	XP_018580156.1:oxygen-dependent coproporphyrinogen-III oxidase [Anoplophora glabripennis]	mTP(1-31,cutsite=AMF-SL,prob=0.2000)
Npum_000272-T1	Npum_000272	scaffold_1,+,3 exons,2 CDS:4103761-4104694 np,4104824-4104835 np,4104836-4104991,4109028-4109141,4109142-4110431 np				ENOG5041XU5:It is involved in the biological process described with vesicle-mediated transport	U:Intracellular trafficking, secretion, and vesicular transport			GO:0000149:MF:SNARE binding;GO:0001505:BP:regulation of neurotransmitter levels;GO:0002791:BP:regulation of peptide secretion;GO:0003008:BP:system process;GO:0003674:MF:molecular_function;GO:0005096:MF:GTPase activator activity;GO:0005488:MF:binding;GO:0005515:MF:protein binding;GO:0005575:CC:cellular_component;GO:0005622:CC:intracellular anatomical structure;GO:0005623:CC:obsolete cell;GO:000573…							ko:K08518:STXBP5, SRO7_77, syntaxin-binding protein 5				KYB29275.1:hypothetical protein TcasGA2_TC032168 [Tribolium castaneum]
Npum_000272-T2	Npum_000272	scaffold_1,+,3 exons,2 CDS:4103761-4104145 np,4104824-4104835 np,4104836-4104991,4110211-4110270,4110271-4110431 np				ENOG5041XU5:It is involved in the biological process described with vesicle-mediated transport	U:Intracellular trafficking, secretion, and vesicular transport			GO:0000149:MF:SNARE binding;GO:0001505:BP:regulation of neurotransmitter levels;GO:0002791:BP:regulation of peptide secretion;GO:0003008:BP:system process;GO:0003674:MF:molecular_function;GO:0005096:MF:GTPase activator activity;GO:0005488:MF:binding;GO:0005515:MF:protein binding;GO:0005575:CC:cellular_component;GO:0005622:CC:intracellular anatomical structure;GO:0005623:CC:obsolete cell;GO:000573…							ko:K08518:STXBP5, SRO7_77, syntaxin-binding protein 5				KYB29275.1:hypothetical protein TcasGA2_TC032168 [Tribolium castaneum]
Npum_000273-T1	Npum_000273	scaffold_1,+,1 exons,0 CDS:4183529-4183599 np		tRNA-Tyr
Npum_000274-T1	Npum_000274	scaffold_1,-,1 exons,1 CDS:4184285-4184620						IPR029488:Hemingway/CFAP97D1	PF13879:KIAA1430 homologue												XP_008192161.1:PREDICTED: cilia- and flagella-associated protein 97 [Tribolium castaneum]
Npum_000275-T1	Npum_000275	scaffold_1,+,21 exons,21 CDS:4202104-4202127,4203286-4203383,4223115-4223312,4232362-4232496,4232876-4232939,4239033-4239237,4239293-4239365,4239419-4239573,4239626-4239920,4243332-4243578,4243625-4243753,4249462-4249604,4249670-4249880,4250316-4251015,4258304-4258420,4258475-4258717,4272735-4272941,4272997-4273105,4274749-4274844,4274892-4275016,4275067-4275320,4275321-4277462 np				ENOG5041XU5:It is involved in the biological process described with vesicle-mediated transport	U:Intracellular trafficking, secretion, and vesicular transport	IPR000664:Lethal(2) giant larvae protein;IPR001680:WD40 repeat;IPR013905:Lethal giant larvae (Lgl)-like, C-terminal domain;IPR015943:WD40/YVTN repeat-like-containing domain superfamily;IPR013577:Lethal giant larvae homologue 2;IPR019775:WD40 repeat, conserved site;IPR001388:Synaptobrevin;IPR036322:WD40-repeat-containing domain superfamily	PF08366:LLGL2	GO:0005515:MF:protein binding;GO:0016021:CC:integral component of membrane;GO:0016192:BP:vesicle-mediated transport;GO:0000149:MF:SNARE binding;GO:0001505:BP:regulation of neurotransmitter levels;GO:0002791:BP:regulation of peptide secretion;GO:0003008:BP:system process;GO:0003674:MF:molecular_function;GO:0005096:MF:GTPase activator activity;GO:0005488:MF:binding;GO:0005575:CC:cellular_component;…							ko:K08518:STXBP5, SRO7_77, syntaxin-binding protein 5			Q5T5C0:Syntaxin-binding protein 5	XP_018580152.1:syntaxin-binding protein 5 isoform X3 [Anoplophora glabripennis]
Npum_000276-T1	Npum_000276	scaffold_1,+,7 exons,6 CDS:4277627-4277787 np,4277837-4277917 np,4277918-4278050,4278106-4278227,4278277-4278621,4278672-4278801,4278858-4278984,4279511-4279610,4279611-4279668 np			EOG090R09D5:Zinc finger, DHHC-type, palmitoyltransferase	ENOG5041VZF:Belongs to the DHHC palmitoyltransferase family	S:Function unknown	IPR001594:Palmitoyltransferase, DHHC domain	PF01529:DHHC palmitoyltransferase	GO:0003674:MF:molecular_function;GO:0003824:MF:catalytic activity;GO:0005575:CC:cellular_component;GO:0005622:CC:intracellular anatomical structure;GO:0005623:CC:obsolete cell;GO:0005737:CC:cytoplasm;GO:0005783:CC:endoplasmic reticulum;GO:0005886:CC:plasma membrane;GO:0006464:BP:cellular protein modification process;GO:0006497:BP:protein lipidation;GO:0006807:BP:nitrogen compound metabolic proces…				4 (i21-38o50-72i172-199o211-237i)	2.3.1.225:protein S-acyltransferase		ko:K20028:ZDHHC2_15_20, palmitoyltransferase ZDHHC2/15/20 [EC:2.3.1.225]			Q5BLG4:Palmitoyltransferase ZDHHC2	RZB41737.1:palmitoyltransferase ZDHHC15 [Asbolus verrucosus]
Npum_000276-T2	Npum_000276	scaffold_1,+,7 exons,6 CDS:4277627-4277787 np,4277837-4277917 np,4277918-4278050,4278106-4278227,4278277-4278621,4278672-4278801,4278858-4278984,4279139-4279238,4279239-4279668 np			EOG090R09D5:Zinc finger, DHHC-type, palmitoyltransferase	ENOG5041VZF:Belongs to the DHHC palmitoyltransferase family	S:Function unknown	IPR001594:Palmitoyltransferase, DHHC domain	PF01529:DHHC palmitoyltransferase	GO:0003674:MF:molecular_function;GO:0003824:MF:catalytic activity;GO:0005575:CC:cellular_component;GO:0005622:CC:intracellular anatomical structure;GO:0005623:CC:obsolete cell;GO:0005737:CC:cytoplasm;GO:0005783:CC:endoplasmic reticulum;GO:0005886:CC:plasma membrane;GO:0006464:BP:cellular protein modification process;GO:0006497:BP:protein lipidation;GO:0006807:BP:nitrogen compound metabolic proces…				4 (i21-38o50-72i172-199o211-237i)	2.3.1.225:protein S-acyltransferase		ko:K20028:ZDHHC2_15_20, palmitoyltransferase ZDHHC2/15/20 [EC:2.3.1.225]			Q5BLG4:Palmitoyltransferase ZDHHC2	XP_018565726.1:palmitoyltransferase ZDHHC15 isoform X2 [Anoplophora glabripennis]
Npum_000276-T3	Npum_000276	scaffold_1,+,7 exons,6 CDS:4277627-4277787 np,4277837-4277917 np,4277918-4278050,4278106-4278227,4278277-4278621,4278672-4278801,4278858-4278984,4279404-4279425,4279426-4279668 np			EOG090R09D5:Zinc finger, DHHC-type, palmitoyltransferase	ENOG5041VZF:Belongs to the DHHC palmitoyltransferase family	S:Function unknown	IPR001594:Palmitoyltransferase, DHHC domain	PF01529:DHHC palmitoyltransferase	GO:0003674:MF:molecular_function;GO:0003824:MF:catalytic activity;GO:0005575:CC:cellular_component;GO:0005622:CC:intracellular anatomical structure;GO:0005623:CC:obsolete cell;GO:0005737:CC:cytoplasm;GO:0005783:CC:endoplasmic reticulum;GO:0005886:CC:plasma membrane;GO:0006464:BP:cellular protein modification process;GO:0006497:BP:protein lipidation;GO:0006807:BP:nitrogen compound metabolic proces…				4 (i21-38o50-72i172-199o211-237i)	2.3.1.225:protein S-acyltransferase		ko:K20028:ZDHHC2_15_20, palmitoyltransferase ZDHHC2/15/20 [EC:2.3.1.225]			Q5BLG4:Palmitoyltransferase ZDHHC2	RZB41737.1:palmitoyltransferase ZDHHC15 [Asbolus verrucosus]
Npum_000277-T1	Npum_000277	scaffold_1,-,8 exons,8 CDS:4282492-4284530 np,4284531-4284669,4289056-4289331,4289389-4289527,4290430-4290748,4290805-4291011,4291203-4291468,4291543-4291625,4291933-4291943,4291944-4292060 np	cdc14	SIN component Cdc14		ENOG5041XPK:phosphatase activity. It is involved in the biological process described with	V:Defense mechanisms	IPR020422:Dual specificity protein phosphatase domain;IPR029021:Protein-tyrosine phosphatase-like;IPR029260:Dual specificity/tyrosine protein phosphatase, N-terminal;IPR000340:Dual specificity phosphatase, catalytic domain;IPR026068:Dual specificity protein phosphatase CDC14A;IPR016130:Protein-tyrosine phosphatase, active site;IPR000387:Tyrosine specific protein phosphatases domain	PF14671:Dual specificity protein phosphatase, N-terminal half	GO:0006470:BP:protein dephosphorylation;GO:0008138:MF:protein tyrosine/serine/threonine phosphatase activity;GO:0016311:BP:dephosphorylation;GO:0004725:MF:protein tyrosine phosphatase activity;GO:0016791:MF:phosphatase activity;GO:0000022:BP:mitotic spindle elongation;GO:0000070:BP:mitotic sister chromatid segregation;GO:0000226:BP:microtubule cytoskeleton organization;GO:0000278:BP:mitotic cell …					3.1.3.16:protein-serine/threonine phosphatase;3.1.3.48:protein-tyrosine-phosphatase	map04660:T cell receptor signaling pathway;map04658:Th1 and Th2 cell differentiation;map04110:Cell cycle;map04111:Cell cycle - yeast;map04113:Meiosis - yeast	ko:K06639:CDC14, cell division cycle 14 [EC:3.1.3.16 3.1.3.48]	R-HSA-176407:Conversion from APC/C:Cdc20 to APC/C:Cdh1 in late anaphase;R-HSA-5687128:MAPK6/MAPK4 signaling		Q6GQT0:Dual specificity protein phosphatase CDC14A	XP_019872375.1:PREDICTED: dual specificity protein phosphatase CDC14B-like [Aethina tumida]
Npum_000277-T2	Npum_000277	scaffold_1,-,9 exons,8 CDS:4279800-4281613 np,4281614-4281962,4284544-4284669,4289056-4289331,4289389-4289527,4290430-4290748,4290805-4291011,4291203-4291468,4291543-4291591,4291592-4291625 np,4291859-4292087 np	cdc14	SIN component Cdc14		ENOG5041XPK:phosphatase activity. It is involved in the biological process described with	V:Defense mechanisms	IPR020422:Dual specificity protein phosphatase domain;IPR000340:Dual specificity phosphatase, catalytic domain;IPR029021:Protein-tyrosine phosphatase-like;IPR029260:Dual specificity/tyrosine protein phosphatase, N-terminal;IPR026068:Dual specificity protein phosphatase CDC14A;IPR016130:Protein-tyrosine phosphatase, active site;IPR000387:Tyrosine specific protein phosphatases domain	PF14671:Dual specificity protein phosphatase, N-terminal half	GO:0006470:BP:protein dephosphorylation;GO:0008138:MF:protein tyrosine/serine/threonine phosphatase activity;GO:0016311:BP:dephosphorylation;GO:0004725:MF:protein tyrosine phosphatase activity;GO:0016791:MF:phosphatase activity;GO:0000022:BP:mitotic spindle elongation;GO:0000070:BP:mitotic sister chromatid segregation;GO:0000226:BP:microtubule cytoskeleton organization;GO:0000278:BP:mitotic cell …					3.1.3.16:protein-serine/threonine phosphatase;3.1.3.48:protein-tyrosine-phosphatase	map04660:T cell receptor signaling pathway;map04658:Th1 and Th2 cell differentiation;map04110:Cell cycle;map04111:Cell cycle - yeast;map04113:Meiosis - yeast	ko:K06639:CDC14, cell division cycle 14 [EC:3.1.3.16 3.1.3.48]	R-HSA-176407:Conversion from APC/C:Cdc20 to APC/C:Cdh1 in late anaphase;R-HSA-5687128:MAPK6/MAPK4 signaling		Q6GQT0:Dual specificity protein phosphatase CDC14A	XP_019872375.1:PREDICTED: dual specificity protein phosphatase CDC14B-like [Aethina tumida]
Npum_000278-T1	Npum_000278	scaffold_1,-,4 exons,4 CDS:4306598-4306726 np,4306727-4307718,4307777-4309899,4310008-4312237,4312321-4312351,4312352-4312378 np				ENOG5041UXK:nutrient reservoir activity	S:Function unknown	IPR001747:Lipid transport protein, N-terminal;IPR015255:Vitellinogen, open beta-sheet;IPR001846:von Willebrand factor, type D domain;IPR015816:Vitellinogen, beta-sheet N-terminal;IPR011030:Lipovitellin-phosvitin complex, superhelical domain;IPR015819:Lipid transport protein, beta-sheet shell	PF09172:Domain of unknown function (DUF1943);PF01347:Lipoprotein amino terminal region;PF00094:von Willebrand factor type D domain	GO:0005319:MF:lipid transporter activity;GO:0006869:BP:lipid transport;GO:0005575:CC:cellular_component;GO:0005576:CC:extracellular region			SignalP(1-16,cutsite=SFA-AY,prob=0.7402)					R-HSA-381426:Regulation of Insulin-like Growth Factor (IGF) transport and uptake by Insulin-like Growth Factor Binding Proteins (IGFBPs);R-HSA-8866423:VLDL assembly;R-HSA-8964026:Chylomicron clearance;R-HSA-3000471:Scavenging by Class B Receptors;R-HSA-8964038:LDL clearance;R-HSA-3000480:Scavenging by Class A Receptors;R-HSA-8964041:LDL remodeling;R-HSA-8856825:Cargo recognition for clathrin-medi…		Q05808:Vitellogenin	APR62727.1:vitellogenin 1 [Harmonia axyridis]	SP(1-16,cutsite=SFA-AY,prob=0.8429)
Npum_000279-T1	Npum_000279	scaffold_1,+,9 exons,9 CDS:4325302-4325356,4325430-4325677,4325727-4325821,4325868-4326093,4326149-4326275,4326325-4326548,4326599-4326681,4326738-4326876,4327196-4327513				ENOG5041U95:metallocarboxypeptidase activity. It is involved in the biological process described with proteolysis	E:Amino acid transport and metabolism	IPR000834:Peptidase M14, carboxypeptidase A	PF18027:Cytosolic carboxypeptidase N-terminal domain;PF00246:Zinc carboxypeptidase	GO:0004181:MF:metallocarboxypeptidase activity;GO:0008270:MF:zinc ion binding;GO:0006508:BP:proteolysis		MER0038627:Cg31019-pa ({Drosophila melanogaster}) (Drosophila melanogaster)								Q09LZ8:Cytosolic carboxypeptidase 6	XP_015833212.1:PREDICTED: cytosolic carboxypeptidase 6 isoform X1 [Tribolium castaneum]
Npum_000280-T1	Npum_000280	scaffold_1,+,4 exons,3 CDS:4332316-4332622,4332864-4333120,4333214-4333651,4333652-4333824 np,4333874-4333907 np				ENOG5041TI5:Lipid binding. It is involved in the biological process described with signal transduction	T:Signal transduction mechanisms	IPR000198:Rho GTPase-activating protein domain;IPR008936:Rho GTPase activation protein;IPR002913:START domain;IPR023393:START-like domain superfamily	PF00620:RhoGAP domain;PF01852:START domain	GO:0007165:BP:signal transduction;GO:0008289:MF:lipid binding;GO:0000132:BP:establishment of mitotic spindle orientation;GO:0000226:BP:microtubule cytoskeleton organization;GO:0000278:BP:mitotic cell cycle;GO:0000902:BP:cell morphogenesis;GO:0000910:BP:cytokinesis;GO:0000912:BP:assembly of actomyosin apparatus involved in cytokinesis;GO:0001655:BP:urogenital system development;GO:0001667:BP:amebo…							ko:K20632:DLC, deleted in liver cancer protein	R-HSA-194840:Rho GTPase cycle		Q63744:Rho GTPase-activating protein 7	XP_008200699.1:PREDICTED: stAR-related lipid transfer protein 13 [Tribolium castaneum]
Npum_000281-T1	Npum_000281	scaffold_1,+,15 exons,15 CDS:4335322-4335460 np,4335461-4335525,4335632-4335768,4335822-4335916,4335974-4336127,4336178-4336368,4336423-4336767,4336820-4336999,4337047-4337342,4337395-4337533,4337585-4337924,4337976-4338185,4338232-4338338,4338396-4338494,4341588-4341664,4341768-4341867,4341868-4341970 np	Nep4	metalloendopeptidase activity		ENOG5041XSV:metalloendopeptidase activity. It is involved in the biological process described with proteolysis	E:Amino acid transport and metabolism	IPR018497:Peptidase M13, C-terminal domain;IPR008753:Peptidase M13, N-terminal domain;IPR000718:Peptidase M13	PF01431:Peptidase family M13;PF05649:Peptidase family M13	GO:0006508:BP:proteolysis;GO:0004222:MF:metalloendopeptidase activity;GO:0003674:MF:molecular_function;GO:0003824:MF:catalytic activity;GO:0004175:MF:endopeptidase activity;GO:0005575:CC:cellular_component;GO:0005576:CC:extracellular region;GO:0005615:CC:extracellular space;GO:0005622:CC:intracellular anatomical structure;GO:0005623:CC:obsolete cell;GO:0005737:CC:cytoplasm;GO:0005783:CC:endoplasm…		MER0019831:neprilysin-4 ({Drosophila melanogaster}) (Drosophila melanogaster)		1 (i38-60o)						Q8T062:Neprilysin-4	XP_023311156.1:neprilysin-4-like [Anoplophora glabripennis]
Npum_000282-T1	Npum_000282	scaffold_1,-,6 exons,6 CDS:4341967-4342216,4342267-4342732,4342778-4343060,4343124-4343347,4343403-4343579,4343628-4343718				ENOG5041WRN:Belongs to the TRAFAC class TrmE-Era-EngA-EngB-Septin- like GTPase superfamily. TrmE GTPase family	J:Translation, ribosomal structure and biogenesis	IPR005225:Small GTP-binding protein domain;IPR025867:MnmE, helical domain;IPR006073:GTP binding domain;IPR018948:GTP-binding protein TrmE, N-terminal;IPR027368:tRNA modification GTPase MnmE domain 2;IPR027266:GTP-binding protein TrmE/Glycine cleavage system T protein, domain 1;IPR004520:tRNA modification GTPase MnmE;IPR031168:TrmE-type guanine nucleotide-binding domain;IPR027417:P-loop containing…	PF02421:Ferrous iron transport protein B;PF01926:50S ribosome-binding GTPase;PF12631:MnmE helical domain;PF10396:GTP-binding protein TrmE N-terminus	GO:0005525:MF:GTP binding;GO:0005515:MF:protein binding;GO:0003924:MF:GTPase activity;GO:0006400:BP:tRNA modification;GO:0005622:CC:intracellular anatomical structure							ko:K03650:mnmE, trmE, MSS1, tRNA modification GTPase [EC:3.6.-.-];ko:K10769:ALKBH7, alkylated DNA repair protein alkB homolog 7 [EC:1.14.11.-]	R-HSA-6787450:tRNA modification in the mitochondrion		Q501Z5:tRNA modification GTPase GTPBP3, mitochondrial	XP_018561756.1:tRNA modification GTPase GTPBP3, mitochondrial [Anoplophora glabripennis]	mTP(1-20,cutsite=RYY-SK,prob=0.5687)
Npum_000283-T1	Npum_000283	scaffold_1,+,2 exons,2 CDS:4343982-4344749,4344804-4345025			EOG090R0AYM:Short-chain dehydrogenase/reductase SDR	ENOG5041TD6:Oxidoreductase activity. It is involved in the biological process described with metabolic process	Q:Secondary metabolites biosynthesis, transport and catabolism	IPR002347:Short-chain dehydrogenase/reductase SDR;IPR020904:Short-chain dehydrogenase/reductase, conserved site;IPR036291:NAD(P)-binding domain superfamily	PF00106:short chain dehydrogenase;PF13561:Enoyl-(Acyl carrier protein) reductase;PF08659:KR domain	GO:0016491:MF:oxidoreductase activity					1.1.1.102:3-dehydrosphinganine reductase	map00600:Sphingolipid metabolism;map01100:Metabolic pathways	ko:K04708:KDSR, 3-dehydrosphinganine reductase [EC:1.1.1.102]			Q06136:3-ketodihydrosphingosine reductase	XP_019872936.1:PREDICTED: LOW QUALITY PROTEIN: 3-ketodihydrosphingosine reductase [Aethina tumida]	SP(1-20,cutsite=LFG-RK,prob=0.9774)
Npum_000284-T1	Npum_000284	scaffold_1,-,5 exons,5 CDS:4348134-4348229,4348898-4349140,4349194-4349304,4349362-4349390,4349469-4349490				ENOG50420V4:PHD-finger	S:Function unknown	IPR001965:Zinc finger, PHD-type;IPR013083:Zinc finger, RING/FYVE/PHD-type;IPR019787:Zinc finger, PHD-finger;IPR011011:Zinc finger, FYVE/PHD-type	PF00628:PHD-finger											Q86YI8:PHD finger protein 13	XP_008193391.1:PREDICTED: PHD finger protein 23A isoform X1 [Tribolium castaneum]
Npum_000285-T1	Npum_000285	scaffold_1,+,3 exons,3 CDS:4350251-4350404 np,4350405-4350743,4350791-4351124,4351287-4351741,4351742-4351820 np			EOG090R08AX:Alpha/Beta hydrolase fold	ENOG5041XCU:Demethylates proteins that have been reversibly carboxymethylated	S:Function unknown	IPR000073:Alpha/beta hydrolase fold-1;IPR016812:Protein phosphatase methylesterase, eukaryotic;IPR029058:Alpha/Beta hydrolase fold	PF00561:alpha/beta hydrolase fold;PF12697:Alpha/beta hydrolase family	GO:0051723:MF:protein methylesterase activity;GO:0006482:BP:protein demethylation;GO:0003674:MF:molecular_function;GO:0003824:MF:catalytic activity;GO:0006464:BP:cellular protein modification process;GO:0006807:BP:nitrogen compound metabolic process;GO:0008150:BP:biological_process;GO:0008152:BP:metabolic process;GO:0008214:BP:protein dealkylation;GO:0009987:BP:cellular process;GO:0010921:BP:regu…		MER0037853:protein phosphatase methylesterase 1 (Homo sapiens)			3.1.1.89:protein phosphatase methylesterase-1		ko:K13617:PPME1, protein phosphatase methylesterase 1 [EC:3.1.1.89]	R-HSA-69273:Cyclin A/B1/B2 associated events during G2/M transition		Q8BVQ5:Protein phosphatase methylesterase 1	XP_972737.1:PREDICTED: protein phosphatase methylesterase 1 [Tribolium castaneum]
Npum_000286-T1	Npum_000286	scaffold_1,-,2 exons,2 CDS:4351865-4352924 np,4352925-4356170,4356318-4357043,4357044-4357178 np			EOG090R00FW:Ribonuclease III	ENOG5041WDY:It is involved in the biological process described with RNA processing	A:RNA processing and modification	IPR014720:Double-stranded RNA-binding domain;IPR000999:Ribonuclease III domain;IPR036389:Ribonuclease III, endonuclease domain superfamily;IPR011907:Ribonuclease III	PF00035:Double-stranded RNA binding motif;PF00636:Ribonuclease III domain;PF14622:Ribonuclease-III-like	GO:0004525:MF:ribonuclease III activity;GO:0006396:BP:RNA processing;GO:0016075:BP:rRNA catabolic process;GO:0003723:MF:RNA binding;GO:0000003:BP:reproduction;GO:0001709:BP:cell fate determination;GO:0002165:BP:instar larval or pupal development;GO:0003006:BP:developmental process involved in reproduction;GO:0003674:MF:molecular_function;GO:0003676:MF:nucleic acid binding;GO:0003725:MF:double-str…					3.1.26.3:ribonuclease III	map03008:Ribosome biogenesis in eukaryotes;map05205:Proteoglycans in cancer	ko:K03685:rnc, DROSHA, RNT1, ribonuclease III [EC:3.1.26.3]	R-HSA-203927:MicroRNA (miRNA) biogenesis		Q9NRR4:Ribonuclease 3	XP_018576714.1:ribonuclease 3 [Anoplophora glabripennis]
Npum_000287-T1	Npum_000287	scaffold_1,+,3 exons,3 CDS:4359906-4359915,4359974-4360047,4360681-4360950
Npum_000288-T1	Npum_000288	scaffold_1,+,15 exons,15 CDS:4361106-4361172,4380104-4380287,4387784-4387949,4388001-4388222,4388481-4388609,4388665-4388886,4388937-4389212,4389260-4389530,4389581-4389793,4389855-4389960,4390015-4390233,4390292-4390362,4396970-4397150,4397210-4397390,4398137-4398925				ENOG5041XFZ:SLIT-ROBO Rho	T:Signal transduction mechanisms	IPR000198:Rho GTPase-activating protein domain;IPR001060:FCH domain;IPR001452:SH3 domain;IPR008936:Rho GTPase activation protein;IPR027267:AH/BAR domain superfamily;IPR031160:F-BAR domain;IPR036028:SH3-like domain superfamily	PF00611:Fes/CIP4, and EFC/F-BAR homology domain;PF00620:RhoGAP domain;PF00018:SH3 domain;PF07653:Variant SH3 domain;PF14604:Variant SH3 domain	GO:0007165:BP:signal transduction;GO:0005515:MF:protein binding						map04360:Axon guidance	ko:K07526:SRGAP, SLIT-ROBO Rho GTPase activating protein	R-HSA-194840:Rho GTPase cycle		Q7Z6B7:SLIT-ROBO Rho GTPase-activating protein 1	XP_972272.3:PREDICTED: SLIT-ROBO Rho GTPase-activating protein 1 isoform X2 [Tribolium castaneum]
Npum_000289-T1	Npum_000289	scaffold_1,+,25 exons,21 CDS:4400851-4401078 np,4401803-4401947 np,4408304-4408333 np,4408334-4408447,4408499-4408891,4408947-4409122,4409171-4409265,4409325-4409479,4409531-4409611,4415188-4415517,4416561-4416827,4417312-4417594,4417653-4417673,4417733-4417921,4424373-4424509,4424560-4424747,4424798-4424899,4424954-4425141,4425322-4425434,4430479-4430649,4431429-4431585,4431639-4431780,4431836-4…				ENOG5041V84:Domain of Unknown Function (DUF1041)	T:Signal transduction mechanisms	IPR010439:Calcium-dependent secretion activator domain;IPR001849:Pleckstrin homology domain;IPR011993:PH-like domain superfamily;IPR033227:Calcium-dependent secretion activator;IPR014770:Munc13 homology 1	PF06292:Domain of Unknown Function (DUF1041);PF00169:PH domain	GO:1990504:BP:dense core granule exocytosis;GO:0016079:BP:synaptic vesicle exocytosis;GO:0001505:BP:regulation of neurotransmitter levels;GO:0003674:MF:molecular_function;GO:0005488:MF:binding;GO:0005509:MF:calcium ion binding;GO:0005575:CC:cellular_component;GO:0005622:CC:intracellular anatomical structure;GO:0005623:CC:obsolete cell;GO:0005737:CC:cytoplasm;GO:0006810:BP:transport;GO:0006836:BP:…							ko:K19933:CADPS, calcium-dependent secretion activator			Q9NHE5:Calcium-dependent secretion activator	XP_015835983.1:PREDICTED: calcium-dependent secretion activator isoform X5 [Tribolium castaneum]
Npum_000289-T2	Npum_000289	scaffold_1,+,24 exons,24 CDS:4408104-4408333 np,4408334-4408447,4408499-4408891,4408947-4409122,4409171-4409265,4409325-4409479,4409531-4409611,4415188-4415517,4416561-4416827,4417312-4417594,4417653-4417673,4417733-4417921,4424373-4424509,4424560-4424747,4424798-4424899,4424954-4425141,4425322-4425434,4430479-4430649,4431429-4431585,4431639-4431780,4431836-4432145,4432200-4432358,4432738-4432959…				ENOG5041V84:Domain of Unknown Function (DUF1041)	T:Signal transduction mechanisms	IPR010439:Calcium-dependent secretion activator domain;IPR001849:Pleckstrin homology domain;IPR011993:PH-like domain superfamily;IPR033227:Calcium-dependent secretion activator;IPR014770:Munc13 homology 1	PF06292:Domain of Unknown Function (DUF1041);PF00169:PH domain	GO:1990504:BP:dense core granule exocytosis;GO:0016079:BP:synaptic vesicle exocytosis;GO:0001505:BP:regulation of neurotransmitter levels;GO:0003674:MF:molecular_function;GO:0005488:MF:binding;GO:0005509:MF:calcium ion binding;GO:0005575:CC:cellular_component;GO:0005622:CC:intracellular anatomical structure;GO:0005623:CC:obsolete cell;GO:0005737:CC:cytoplasm;GO:0006810:BP:transport;GO:0006836:BP:…				1 (o1249-1269i)			ko:K19933:CADPS, calcium-dependent secretion activator			Q9NHE5:Calcium-dependent secretion activator	XP_015835983.1:PREDICTED: calcium-dependent secretion activator isoform X5 [Tribolium castaneum]
Npum_000290-T1	Npum_000290	scaffold_1,+,5 exons,5 CDS:4437040-4437255 np,4437256-4437338,4437388-4437604,4437653-4437793,4437842-4438033,4438086-4438484,4438485-4438593 np				ENOG5041XCV:It is involved in the biological process described with transmembrane transport	P:Inorganic ion transport and metabolism	IPR013657:UAA transporter	PF08449:UAA transporter family	GO:0055085:BP:transmembrane transport;GO:0000139:CC:Golgi membrane;GO:0003674:MF:molecular_function;GO:0005215:MF:transporter activity;GO:0005338:MF:nucleotide-sugar transmembrane transporter activity;GO:0005457:MF:GDP-fucose transmembrane transporter activity;GO:0005462:MF:UDP-N-acetylglucosamine transmembrane transporter activity;GO:0005464:MF:UDP-xylose transmembrane transporter activity;GO:00…				10 (i5-23o35-56i68-86o92-114i123-141o169-187i207-226o246-272i279-300o306-326i)			ko:K15278:SLC35B4, YEA4, solute carrier family 35 (UDP-xylose/UDP-N-acetylglucosamine transporter), member B4			Q9W429:UDP-xylose and UDP-N-acetylglucosamine transporter	XP_019866445.1:PREDICTED: UDP-xylose and UDP-N-acetylglucosamine transporter [Aethina tumida]
Npum_000291-T1	Npum_000291	scaffold_1,-,7 exons,6 CDS:4438583-4439068 np,4439069-4439443,4439495-4439636,4439694-4439913,4439989-4440155,4440205-4440665,4440714-4440896,4440897-4441642 np,4441780-4441956 np				ENOG5041VI6		IPR001849:Pleckstrin homology domain;IPR011993:PH-like domain superfamily												Q99JZ0:Syntenin-2	XP_019867494.1:PREDICTED: uncharacterized protein LOC109596393 [Aethina tumida]
Npum_000292-T1	Npum_000292	scaffold_1,+,7 exons,7 CDS:4441440-4441579,4441635-4441722,4441994-4442335,4442436-4442767,4442822-4443328,4443377-4443471,4445731-4445840				ENOG5041WGB:RUN	T:Signal transduction mechanisms	IPR004012:RUN domain;IPR037213:RUN domain superfamily	PF02759:RUN domain	GO:0003674:MF:molecular_function;GO:0005096:MF:GTPase activator activity;GO:0005488:MF:binding;GO:0005515:MF:protein binding;GO:0005575:CC:cellular_component;GO:0005622:CC:intracellular anatomical structure;GO:0005623:CC:obsolete cell;GO:0006810:BP:transport;GO:0006886:BP:intracellular protein transport;GO:0008047:MF:enzyme activator activity;GO:0008104:BP:protein localization;GO:0008150:BP:biolo…										Q0VDN7:RUN domain-containing protein 1	XP_015834953.1:PREDICTED: RUN domain-containing protein 1 [Tribolium castaneum]
Npum_000293-T1	Npum_000293	scaffold_1,+,1 exons,1 CDS:4447215-4448024	Teh1	Na+ channel auxiliary subunit TipE		ENOG5041WNT:Na+ channel auxiliary subunit TipE	S:Function unknown	IPR031578:Na+ channel auxiliary subunit TipE		GO:0002028:BP:regulation of sodium ion transport;GO:0003674:MF:molecular_function;GO:0005575:CC:cellular_component;GO:0008150:BP:biological_process;GO:0010959:BP:regulation of metal ion transport;GO:0016020:CC:membrane;GO:0016021:CC:integral component of membrane;GO:0016247:MF:channel regulator activity;GO:0017080:MF:sodium channel regulator activity;GO:0031224:CC:intrinsic component of membrane;…				1 (i45-71o)						P48613:Protein tipE	XP_028135901.1:protein tipE [Diabrotica virgifera virgifera]
Npum_000294-T1	Npum_000294	scaffold_1,+,3 exons,3 CDS:4472128-4472589 np,4472590-4472649,4472707-4472968,4473042-4473169,4473170-4473227 np											SignalP(1-21,cutsite=CRT-QD,prob=0.9138)								XP_028129312.1:uncharacterized protein LOC114325438 [Diabrotica virgifera virgifera]	SP(1-21,cutsite=CRT-QD,prob=0.8731)
Npum_000295-T1	Npum_000295	scaffold_1,-,9 exons,9 CDS:4452848-4453690 np,4453691-4453805,4453855-4454465,4454519-4454814,4455056-4455373,4458588-4458790,4458841-4459147,4459410-4459640,4460168-4460239,4460617-4460737,4460738-4460758 np			EOG090R034K:Rho GTPase activation protein	ENOG5041TI5:Lipid binding. It is involved in the biological process described with signal transduction	T:Signal transduction mechanisms	IPR002913:START domain;IPR000198:Rho GTPase-activating protein domain;IPR023393:START-like domain superfamily;IPR008936:Rho GTPase activation protein;IPR013761:Sterile alpha motif/pointed domain superfamily	PF00620:RhoGAP domain;PF01852:START domain	GO:0008289:MF:lipid binding;GO:0007165:BP:signal transduction;GO:0000132:BP:establishment of mitotic spindle orientation;GO:0000226:BP:microtubule cytoskeleton organization;GO:0000278:BP:mitotic cell cycle;GO:0000902:BP:cell morphogenesis;GO:0000910:BP:cytokinesis;GO:0000912:BP:assembly of actomyosin apparatus involved in cytokinesis;GO:0001655:BP:urogenital system development;GO:0001667:BP:amebo…							ko:K20632:DLC, deleted in liver cancer protein	R-HSA-194840:Rho GTPase cycle		Q9Y3M8:StAR-related lipid transfer protein 13	KYB29823.1:Rho GTPase-activating protein 7-like Protein [Tribolium castaneum]
Npum_000295-T2	Npum_000295	scaffold_1,-,13 exons,11 CDS:4446690-4447970 np,4451691-4453690 np,4453691-4453805,4453855-4454465,4454519-4454814,4455056-4455367,4458588-4458790,4458841-4459147,4459410-4459640,4460168-4460239,4460752-4460794,4461312-4461584,4473857-4473910,4473911-4473916 np,4485193-4485507 np			EOG090R034K:Rho GTPase activation protein	ENOG5041TI5:Lipid binding. It is involved in the biological process described with signal transduction	T:Signal transduction mechanisms	IPR002913:START domain;IPR000198:Rho GTPase-activating protein domain;IPR008936:Rho GTPase activation protein;IPR023393:START-like domain superfamily;IPR013761:Sterile alpha motif/pointed domain superfamily	PF00620:RhoGAP domain;PF01852:START domain	GO:0008289:MF:lipid binding;GO:0007165:BP:signal transduction;GO:0000132:BP:establishment of mitotic spindle orientation;GO:0000226:BP:microtubule cytoskeleton organization;GO:0000278:BP:mitotic cell cycle;GO:0000902:BP:cell morphogenesis;GO:0000910:BP:cytokinesis;GO:0000912:BP:assembly of actomyosin apparatus involved in cytokinesis;GO:0001655:BP:urogenital system development;GO:0001667:BP:amebo…							ko:K20632:DLC, deleted in liver cancer protein	R-HSA-194840:Rho GTPase cycle		Q9Y3M8:StAR-related lipid transfer protein 13	XP_008200699.1:PREDICTED: stAR-related lipid transfer protein 13 [Tribolium castaneum]
Npum_000296-T1	Npum_000296	scaffold_1,-,4 exons,4 CDS:4508375-4508423,4508484-4508625,4508688-4508720,4508776-4508818
Npum_000297-T1	Npum_000297	scaffold_1,-,1 exons,1 CDS:4517283-4517573
Npum_000298-T1	Npum_000298	scaffold_1,-,4 exons,4 CDS:4576585-4576776 np,4576777-4576860,4577751-4577801,4577851-4578038,4578095-4578281,4578282-4578410 np			EOG090R0IF1:Putative uncharacterized protein	ENOG5041ZHK		IPR031720:Protein of unknown function DUF4728	PF15860:Domain of unknown function (DUF4728)	GO:0001885:BP:endothelial cell development;GO:0002064:BP:epithelial cell development;GO:0003158:BP:endothelium development;GO:0005575:CC:cellular_component;GO:0005623:CC:obsolete cell;GO:0005886:CC:plasma membrane;GO:0005887:CC:integral component of plasma membrane;GO:0007043:BP:cell-cell junction assembly;GO:0007275:BP:multicellular organism development;GO:0007399:BP:nervous system development;G…				4 (i24-44o64-86i98-123o129-150i)							XP_019868990.1:PREDICTED: uncharacterized protein LOC109597650 [Aethina tumida]
Npum_000299-T1	Npum_000299	scaffold_1,+,6 exons,6 CDS:4578531-4578661 np,4578662-4578854,4578905-4579008,4579061-4579251,4579412-4579468,4579516-4579924,4579972-4580259,4580260-4580347 np				ENOG5041TNT:Belongs to the mitochondrial carrier (TC 2.A.29) family	C:Energy production and conversion	IPR018108:Mitochondrial substrate/solute carrier;IPR023395:Mitochondrial carrier domain superfamily;IPR039158:Solute carrier family 25 member 46	PF00153:Mitochondrial carrier protein	GO:0090149:BP:mitochondrial membrane fission;GO:0005741:CC:mitochondrial outer membrane							ko:K03454:SLC25A46, solute carrier family 25, member 46			Q96AG3:Solute carrier family 25 member 46	XP_018568596.1:solute carrier family 25 member 46-like [Anoplophora glabripennis]
Npum_000300-T1	Npum_000300	scaffold_1,-,13 exons,12 CDS:4581450-4581618 np,4581619-4581825,4581879-4582005,4582057-4582523,4582709-4582871,4582924-4583063,4583118-4583553,4583610-4583820,4584221-4584650,4584706-4585009,4585096-4585422,4585481-4585835,4598879-4598972,4598973-4599054 np,4611974-4612261 np			EOG090R00N0:Tetratricopeptide repeat	ENOG5041USI:A domain family that is part of the cupin metalloenzyme superfamily.	C:Energy production and conversion	IPR003347:JmjC domain;IPR019734:Tetratricopeptide repeat;IPR011990:Tetratricopeptide-like helical domain superfamily;IPR029516;IPR013026:Tetratricopeptide repeat-containing domain	PF02373:JmjC domain, hydroxylase	GO:0005515:MF:protein binding;GO:0046872:MF:metal ion binding;GO:0010468:BP:regulation of gene expression;GO:0071557:BP:histone H3-K27 demethylation;GO:0071558:MF:histone demethylase activity (H3-K27 specific);GO:0002165:BP:instar larval or pupal development;GO:0003674:MF:molecular_function;GO:0003682:MF:chromatin binding;GO:0003824:MF:catalytic activity;GO:0005102:MF:signaling receptor binding;G…						map05202:Transcriptional misregulation in cancer	ko:K11447:UTX, KDM6A, lysine-specific demethylase 6A [EC:1.14.11.68]	R-HSA-3214842:HDMs demethylate histones		O70546:Lysine-specific demethylase 6A	XP_008198588.1:PREDICTED: lysine-specific demethylase 6A isoform X1 [Tribolium castaneum]
Npum_000301-T1	Npum_000301	scaffold_1,+,10 exons,10 CDS:4629624-4629692 np,4629693-4629809,4629916-4629973,4633860-4633947,4634050-4634122,4634174-4634300,4634352-4634400,4634459-4634604,4634665-4634807,4634857-4634909,4634966-4635161,4635162-4636056 np			EOG090R09S0:Copper type II ascorbate-dependent monooxygenase, C-terminal	ENOG5041WC3:It is involved in the biological process described with peptide metabolic process	O:Posttranslational modification, protein turnover, chaperones	IPR000720:Peptidylglycine alpha-hydroxylating monooxygenase/peptidyl-hydroxyglycine alpha-amidating lyase;IPR014784:Copper type II, ascorbate-dependent monooxygenase-like, C-terminal;IPR000323:Copper type II, ascorbate-dependent monooxygenase, N-terminal;IPR024548:Copper type II ascorbate-dependent monooxygenase, C-terminal;IPR036939:Copper type II, ascorbate-dependent monooxygenase, N-terminal d…	PF01082:Copper type II ascorbate-dependent monooxygenase, N-terminal domain;PF03712:Copper type II ascorbate-dependent monooxygenase, C-terminal domain	GO:0016020:CC:membrane;GO:0003824:MF:catalytic activity;GO:0006518:BP:peptide metabolic process;GO:0016715:MF:oxidoreductase activity, acting on paired donors, with incorporation or reduction of molecular oxygen, reduced ascorbate as one donor, and incorporation of one atom of oxygen;GO:0055114:BP:oxidation-reduction process;GO:0004497:MF:monooxygenase activity;GO:0005507:MF:copper ion binding;GO…			SignalP(1-22,cutsite=TEC-FQ,prob=0.8032)		1.14.17.3:peptidylglycine monooxygenase		ko:K00504:PHM, peptidylglycine monooxygenase [EC:1.14.17.3]			O01404:Peptidylglycine alpha-hydroxylating monooxygenase	XP_018566515.1:peptidylglycine alpha-hydroxylating monooxygenase [Anoplophora glabripennis]	SP(1-22,cutsite=TEC-FQ,prob=0.8586)
Npum_000302-T1	Npum_000302	scaffold_1,+,4 exons,4 CDS:4636695-4636861,4636917-4637299,4637354-4637424,4637472-4637786,4637787-4638386 np	POLR3D	DNA-directed RNA polymerase III subunit RPC4		KOG3122:transcription by RNA polymerase III	K:Transcription	IPR007811:DNA-directed RNA polymerase III subunit RPC4	PF05132:RNA polymerase III RPC4	GO:0006383:BP:transcription by RNA polymerase III;GO:0003677:MF:DNA binding;GO:0003899:MF:DNA-directed 5'-3' RNA polymerase activity;GO:0005666:CC:RNA polymerase III complex;GO:0000428:CC:DNA-directed RNA polymerase complex;GO:0001817:BP:regulation of cytokine production;GO:0001819:BP:positive regulation of cytokine production;GO:0002682:BP:regulation of immune system process;GO:0002684:BP:positi…						map00230:Purine metabolism;map00240:Pyrimidine metabolism;map01100:Metabolic pathways;map03020:RNA polymerase;map04623:Cytosolic DNA-sensing pathway;map05169:Epstein-Barr virus infection	ko:K03026:RPC4, POLR3D, DNA-directed RNA polymerase III subunit RPC4	R-HSA-76061:RNA Polymerase III Transcription Initiation From Type 1 Promoter;R-HSA-749476:RNA Polymerase III Abortive And Retractive Initiation;R-HSA-73980:RNA Polymerase III Transcription Termination;R-HSA-76066:RNA Polymerase III Transcription Initiation From Type 2 Promoter;R-HSA-76071:RNA Polymerase III Transcription Initiation From Type 3 Promoter;R-HSA-1834949:Cytosolic sensors of pathogen-…			XP_968697.1:PREDICTED: DNA-directed RNA polymerase III subunit RPC4 [Tribolium castaneum]
Npum_000303-T1	Npum_000303	scaffold_1,+,8 exons,7 CDS:4642155-4642245 np,4647381-4647499 np,4647500-4647584,4657231-4657316,4657364-4657506,4657727-4657925,4658711-4659331,4659435-4659596,4664971-4666272,4666273-4666536 np				ENOG5041TKK:Zinc finger protein	K:Transcription	IPR013087:Zinc finger C2H2-type;IPR036236:Zinc finger C2H2 superfamily	PF00096:Zinc finger, C2H2 type	GO:0003676:MF:nucleic acid binding;GO:0005575:CC:cellular_component;GO:0005622:CC:intracellular anatomical structure;GO:0005623:CC:obsolete cell;GO:0005634:CC:nucleus;GO:0006355:BP:regulation of transcription, DNA-templated;GO:0007275:BP:multicellular organism development;GO:0007424:BP:open tracheal system development;GO:0008150:BP:biological_process;GO:0009653:BP:anatomical structure morphogenes…										A1Z9R4:Zinc finger protein 423 homolog	XP_019880276.1:PREDICTED: LOW QUALITY PROTEIN: zinc finger protein 423 homolog [Aethina tumida]
Npum_000303-T2	Npum_000303	scaffold_1,+,8 exons,6 CDS:4642155-4642245 np,4647381-4647588 np,4657231-4657310 np,4657311-4657316,4657364-4657506,4657727-4657925,4658711-4659331,4659435-4659596,4664971-4666272,4666273-4666536 np				ENOG5041TKK:Zinc finger protein	K:Transcription	IPR013087:Zinc finger C2H2-type;IPR036236:Zinc finger C2H2 superfamily	PF00096:Zinc finger, C2H2 type	GO:0003676:MF:nucleic acid binding;GO:0005575:CC:cellular_component;GO:0005622:CC:intracellular anatomical structure;GO:0005623:CC:obsolete cell;GO:0005634:CC:nucleus;GO:0006355:BP:regulation of transcription, DNA-templated;GO:0007275:BP:multicellular organism development;GO:0007424:BP:open tracheal system development;GO:0008150:BP:biological_process;GO:0009653:BP:anatomical structure morphogenes…										A1Z9R4:Zinc finger protein 423 homolog	XP_019880276.1:PREDICTED: LOW QUALITY PROTEIN: zinc finger protein 423 homolog [Aethina tumida]
Npum_000304-T1	Npum_000304	scaffold_1,+,7 exons,6 CDS:4671305-4671759 np,4671813-4671913 np,4671914-4672003,4672198-4672282,4672339-4672495,4672551-4672682,4672733-4672919,4672971-4673228,4673229-4673911 np				ENOG5041UKF:Belongs to the mitochondrial carrier (TC 2.A.29) family	C:Energy production and conversion	IPR023395:Mitochondrial carrier domain superfamily;IPR018108:Mitochondrial substrate/solute carrier	PF00153:Mitochondrial carrier protein	GO:0005575:CC:cellular_component;GO:0005622:CC:intracellular anatomical structure;GO:0005623:CC:obsolete cell;GO:0005737:CC:cytoplasm;GO:0005739:CC:mitochondrion;GO:0008150:BP:biological_process;GO:0010941:BP:regulation of cell death;GO:0010942:BP:positive regulation of cell death;GO:0016020:CC:membrane;GO:0042981:BP:regulation of apoptotic process;GO:0043065:BP:positive regulation of apoptotic p…							ko:K17885:MTCH, mitochondrial carrier			Q9Y6C9:Mitochondrial carrier homolog 2	XP_021929835.1:mitochondrial carrier homolog 2-like [Zootermopsis nevadensis]
Npum_000305-T1	Npum_000305	scaffold_1,+,1 exons,1 CDS:4674144-4674218 np,4674219-4675601,4675602-4676055 np			EOG090R04XF:Ribophorin I	ENOG5041VKK:Essential subunit of the N-oligosaccharyl transferase (OST) complex which catalyzes the transfer of a high mannose oligosaccharide from a lipid-linked oligosaccharide donor to an asparagine residue within an Asn-X-Ser Thr consensus motif in nascent polypeptide chains	G:Carbohydrate transport and metabolism	IPR007676:Ribophorin I	PF04597:Ribophorin I	GO:0005783:CC:endoplasmic reticulum;GO:0016021:CC:integral component of membrane;GO:0006486:BP:protein glycosylation;GO:0004579:MF:dolichyl-diphosphooligosaccharide-protein glycotransferase activity;GO:0003674:MF:molecular_function;GO:0003824:MF:catalytic activity;GO:0004576:MF:oligosaccharyl transferase activity;GO:0005575:CC:cellular_component;GO:0005622:CC:intracellular anatomical structure;GO…			SignalP(1-21,cutsite=AHC-ES,prob=0.5239)	1 (n9-17c21/22o430-449i)		map00510:N-Glycan biosynthesis;map00513:Various types of N-glycan biosynthesis;map01100:Metabolic pathways;map04141:Protein processing in endoplasmic reticulum	ko:K12666:OST1, RPN1, oligosaccharyltransferase complex subunit alpha (ribophorin I)	R-HSA-446203:Asparagine N-linked glycosylation;R-HSA-1799339:SRP-dependent cotranslational protein targeting to membrane		Q91YQ5:Dolichyl-diphosphooligosaccharide--protein glycosyltransferase subunit 1	XP_019867204.1:PREDICTED: dolichyl-diphosphooligosaccharide--protein glycosyltransferase subunit 1 [Aethina tumida]	SP(1-21,cutsite=AHC-ES,prob=0.5570)
Npum_000306-T1	Npum_000306	scaffold_1,-,4 exons,3 CDS:4679968-4680997 np,4680998-4681054,4681111-4682331,4682394-4682450,4682451-4682469 np,4682525-4683084 np	TUBB3	Tubulin beta-3 chain		ENOG5041U6Z:Tubulin is the major constituent of microtubules. It binds two moles of GTP, one at an exchangeable site on the beta chain and one at a non-exchangeable site on the alpha chain	Z:Cytoskeleton	IPR002453:Beta tubulin;IPR000217:Tubulin;IPR003008:Tubulin/FtsZ, GTPase domain;IPR018316:Tubulin/FtsZ, 2-layer sandwich domain;IPR037103:Tubulin/FtsZ, C-terminal domain superfamily;IPR036525:Tubulin/FtsZ, GTPase domain superfamily;IPR023123:Tubulin, C-terminal;IPR013838:Beta tubulin, autoregulation binding site;IPR017975:Tubulin, conserved site;IPR008280:Tubulin/FtsZ, C-terminal	PF00091:Tubulin/FtsZ family, GTPase domain;PF03953:Tubulin C-terminal domain	GO:0005200:MF:structural constituent of cytoskeleton;GO:0005874:CC:microtubule;GO:0005525:MF:GTP binding;GO:0007017:BP:microtubule-based process;GO:0003924:MF:GTPase activity						map04145:Phagosome;map04540:Gap junction;map05130:Pathogenic Escherichia coli infection	ko:K07375:TUBB, tubulin beta	R-HSA-3371497:HSP90 chaperone cycle for steroid hormone receptors (SHR);R-HSA-190861:Gap junction assembly;R-HSA-8852276:The role of GTSE1 in G2/M progression after G2 checkpoint;R-HSA-5617833:Cilium Assembly;R-HSA-380320:Recruitment of NuMA to mitotic centrosomes;R-HSA-2467813:Separation of Sister Chromatids;R-HSA-68877:Mitotic Prometaphase;R-HSA-6811436:COPI-independent Golgi-to-ER retrograde t…		Q2T9S0:Tubulin beta-3 chain	RZC35310.1:Tubulin and/or Misat Tub SegII domain containing protein [Asbolus verrucosus]
Npum_000307-T1	Npum_000307	scaffold_1,+,8 exons,8 CDS:4684123-4684513 np,4684514-4684538,4684601-4684811,4684868-4685002,4685055-4685250,4685302-4685403,4686762-4687159,4687209-4688047,4688094-4688167,4688168-4688310 np				ENOG5041VCK:catalytic activity. It is involved in the biological process described with metabolic process	I:Lipid transport and metabolism	IPR000873:AMP-dependent synthetase/ligase	PF00501:AMP-binding enzyme	GO:0003824:MF:catalytic activity;GO:0001676:BP:long-chain fatty acid metabolic process;GO:0003674:MF:molecular_function;GO:0004467:MF:long-chain fatty acid-CoA ligase activity;GO:0006082:BP:organic acid metabolic process;GO:0006629:BP:lipid metabolic process;GO:0006631:BP:fatty acid metabolic process;GO:0006633:BP:fatty acid biosynthetic process;GO:0006950:BP:response to stress;GO:0007498:BP:meso…					6.2.1.3:long-chain-fatty-acid---CoA ligase	map00061:Fatty acid biosynthesis;map00071:Fatty acid degradation;map01100:Metabolic pathways;map01212:Fatty acid metabolism;map03320:PPAR signaling pathway;map04920:Adipocytokine signaling pathway	ko:K15013:ACSBG, long-chain-fatty-acid--CoA ligase ACSBG [EC:6.2.1.3]			Q9V3S9:Very long-chain-fatty-acid--CoA ligase bubblegum	XP_967873.1:PREDICTED: very long-chain-fatty-acid--CoA ligase bubblegum isoform X2 [Tribolium castaneum]
Npum_000308-T1	Npum_000308	scaffold_1,-,5 exons,5 CDS:4696784-4696947 np,4696948-4698753,4698847-4699464,4699952-4700432,4706282-4706793,4721435-4721557,4721558-4721907 np				ENOG5041VWY:Hedgehog receptor activity	T:Signal transduction mechanisms	IPR000731:Sterol-sensing domain	PF12349:Sterol-sensing domain of SREBP cleavage-activation	GO:0000003:BP:reproduction;GO:0000902:BP:cell morphogenesis;GO:0000904:BP:cell morphogenesis involved in differentiation;GO:0001654:BP:eye development;GO:0001746:BP:Bolwig's organ morphogenesis;GO:0002009:BP:morphogenesis of an epithelium;GO:0002064:BP:epithelial cell development;GO:0002065:BP:columnar/cuboidal epithelial cell differentiation;GO:0002066:BP:columnar/cuboidal epithelial cell develo…				13 (o72-90i409-425o431-451i463-480o500-522i529-550o614-632i869-886o892-911i918-938o944-967i988-1007o1013-1034i)		map04024:cAMP signaling pathway;map04340:Hedgehog signaling pathway;map04341:Hedgehog signaling pathway - fly;map04360:Axon guidance;map05200:Pathways in cancer;map05205:Proteoglycans in cancer;map05217:Basal cell carcinoma	ko:K06225:PTCH1, patched 1			P18502:Protein patched	XP_018576088.1:protein patched [Anoplophora glabripennis]
Npum_000309-T1	Npum_000309	scaffold_1,+,7 exons,7 CDS:4728380-4728460 np,4728461-4728607,4728796-4729102,4729152-4729375,4729860-4730080,4730133-4730559,4730615-4730707,4731244-4731306,4731307-4733416 np				ENOG5041XX7:signal transducer activity. It is involved in the biological process described with intracellular signal transduction	T:Signal transduction mechanisms	IPR016137:RGS domain;IPR015898:G-protein gamma-like domain;IPR000591:DEP domain;IPR036388:Winged helix-like DNA-binding domain superfamily;IPR034483:Regulator of G-protein signalling Egl-10;IPR036284:G-protein gamma-like domain superfamily;IPR036305:RGS domain superfamily;IPR036390:Winged helix DNA-binding domain superfamily	PF00610:Domain found in Dishevelled, Egl-10, and Pleckstrin (DEP);PF00631:GGL domain;PF00615:Regulator of G protein signaling domain;PF18148:Regulator of G-protein signalling DHEX domain	GO:0007186:BP:G protein-coupled receptor signaling pathway;GO:0035556:BP:intracellular signal transduction;GO:0008277:BP:regulation of G protein-coupled receptor signaling pathway;GO:0003674:MF:molecular_function;GO:0005096:MF:GTPase activator activity;GO:0005575:CC:cellular_component;GO:0005622:CC:intracellular anatomical structure;GO:0005623:CC:obsolete cell;GO:0005737:CC:cytoplasm;GO:0005886:C…							ko:K16449:RGS, regulator of G-protein signaling	R-HSA-418594:G alpha (i) signalling events;R-HSA-6814122:Cooperation of PDCL (PhLP1) and TRiC/CCT in G-protein beta folding		P49802:Regulator of G-protein signaling 7	XP_008198443.1:PREDICTED: regulator of G-protein signaling 7 isoform X1 [Tribolium castaneum]
Npum_000310-T1	Npum_000310	scaffold_1,-,6 exons,5 CDS:4733515-4734422 np,4734423-4734530,4734578-4734868,4734944-4735104,4735154-4735376,4735657-4735851,4735852-4735875 np,4742553-4742640 np				ENOG5041W25:Belongs to the glycosyltransferase 43 family	O:Posttranslational modification, protein turnover, chaperones	IPR029044:Nucleotide-diphospho-sugar transferases;IPR005027:Glycosyl transferase, family 43	PF03360:Glycosyltransferase family 43	GO:0016020:CC:membrane;GO:0015018:MF:galactosylgalactosylxylosylprotein 3-beta-glucuronosyltransferase activity;GO:0000139:CC:Golgi membrane;GO:0003674:MF:molecular_function;GO:0003824:MF:catalytic activity;GO:0005575:CC:cellular_component;GO:0005622:CC:intracellular anatomical structure;GO:0005623:CC:obsolete cell;GO:0005737:CC:cytoplasm;GO:0005794:CC:Golgi apparatus;GO:0005975:BP:carbohydrate m…	GT43:beta-glucuronyltransferase (EC 2.4.1.135), UDP-Xyl: xylan beta-1,4-xylosyltransferase (EC 2.4.2.-)			1 (i21-40o)	2.4.1.135:galactosylgalactosylxylosylprotein 3-beta-glucuronosyltransferase		ko:K10812:GlcAT-S, beta-1,3-glucuronyltransferase S [EC:2.4.1.135 2.4.1.-]	R-HSA-1971475:A tetrasaccharide linker sequence is required for GAG synthesis		Q9VTG7:Galactosylgalactosylxylosylprotein 3-beta-glucuronosyltransferase P	XP_008198462.1:PREDICTED: galactosylgalactosylxylosylprotein 3-beta-glucuronosyltransferase P [Tribolium castaneum]	SP(1-27,cutsite=SKA-WV,prob=0.6668)
Npum_000310-T2	Npum_000310	scaffold_1,-,6 exons,6 CDS:4733515-4734422 np,4734423-4734530,4734578-4734868,4734944-4735104,4735154-4735376,4735657-4735875,4737211-4737261,4737262-4737881 np				ENOG5041W25:Belongs to the glycosyltransferase 43 family	O:Posttranslational modification, protein turnover, chaperones	IPR005027:Glycosyl transferase, family 43;IPR029044:Nucleotide-diphospho-sugar transferases	PF03360:Glycosyltransferase family 43	GO:0016020:CC:membrane;GO:0015018:MF:galactosylgalactosylxylosylprotein 3-beta-glucuronosyltransferase activity;GO:0000139:CC:Golgi membrane;GO:0003674:MF:molecular_function;GO:0003824:MF:catalytic activity;GO:0005575:CC:cellular_component;GO:0005622:CC:intracellular anatomical structure;GO:0005623:CC:obsolete cell;GO:0005737:CC:cytoplasm;GO:0005794:CC:Golgi apparatus;GO:0005975:BP:carbohydrate m…	GT43:beta-glucuronyltransferase (EC 2.4.1.135), UDP-Xyl: xylan beta-1,4-xylosyltransferase (EC 2.4.2.-)			1 (i28-47o)	2.4.1.135:galactosylgalactosylxylosylprotein 3-beta-glucuronosyltransferase		ko:K10812:GlcAT-S, beta-1,3-glucuronyltransferase S [EC:2.4.1.135 2.4.1.-]	R-HSA-1971475:A tetrasaccharide linker sequence is required for GAG synthesis		Q9VTG7:Galactosylgalactosylxylosylprotein 3-beta-glucuronosyltransferase P	XP_008198462.1:PREDICTED: galactosylgalactosylxylosylprotein 3-beta-glucuronosyltransferase P [Tribolium castaneum]
Npum_000310-T3	Npum_000310	scaffold_1,-,6 exons,6 CDS:4733515-4734422 np,4734423-4734530,4734578-4734868,4734944-4735104,4735154-4735376,4735657-4735875,4749909-4749932,4749933-4750237 np				ENOG5041W25:Belongs to the glycosyltransferase 43 family	O:Posttranslational modification, protein turnover, chaperones	IPR005027:Glycosyl transferase, family 43;IPR029044:Nucleotide-diphospho-sugar transferases	PF03360:Glycosyltransferase family 43	GO:0016020:CC:membrane;GO:0015018:MF:galactosylgalactosylxylosylprotein 3-beta-glucuronosyltransferase activity;GO:0000139:CC:Golgi membrane;GO:0003674:MF:molecular_function;GO:0003824:MF:catalytic activity;GO:0005575:CC:cellular_component;GO:0005622:CC:intracellular anatomical structure;GO:0005623:CC:obsolete cell;GO:0005737:CC:cytoplasm;GO:0005794:CC:Golgi apparatus;GO:0005975:BP:carbohydrate m…	GT43:beta-glucuronyltransferase (EC 2.4.1.135), UDP-Xyl: xylan beta-1,4-xylosyltransferase (EC 2.4.2.-)				2.4.1.135:galactosylgalactosylxylosylprotein 3-beta-glucuronosyltransferase		ko:K10812:GlcAT-S, beta-1,3-glucuronyltransferase S [EC:2.4.1.135 2.4.1.-]	R-HSA-1971475:A tetrasaccharide linker sequence is required for GAG synthesis		Q9VTG7:Galactosylgalactosylxylosylprotein 3-beta-glucuronosyltransferase P	XP_008198462.1:PREDICTED: galactosylgalactosylxylosylprotein 3-beta-glucuronosyltransferase P [Tribolium castaneum]
Npum_000311-T1	Npum_000311	scaffold_1,-,1 exons,1 CDS:4766480-4767568				ENOG5041VWE:Metal ion binding	K:Transcription	IPR013087:Zinc finger C2H2-type;IPR036236:Zinc finger C2H2 superfamily	PF00096:Zinc finger, C2H2 type;PF13912:C2H2-type zinc finger	GO:0003676:MF:nucleic acid binding;GO:0000902:BP:cell morphogenesis;GO:0000904:BP:cell morphogenesis involved in differentiation;GO:0001067:MF:regulatory region nucleic acid binding;GO:0003674:MF:molecular_function;GO:0003677:MF:DNA binding;GO:0005488:MF:binding;GO:0005515:MF:protein binding;GO:0005575:CC:cellular_component;GO:0005623:CC:obsolete cell;GO:0006355:BP:regulation of transcription, DN…										Q804Q5:Fez family zinc finger protein 2	RZB40412.1:zf-H2C2 2 domain containing protein [Asbolus verrucosus]
Npum_000312-T1	Npum_000312	scaffold_1,+,10 exons,10 CDS:4836070-4836098,4836153-4836334,4844074-4844135,4861805-4861894,4862501-4862692,4867892-4868076,4868664-4868770,4868858-4869150,4869201-4869581,4872989-4873264				ENOG5041WX1:activity. It is involved in the biological process described with signal transduction	K:Transcription	IPR000014:PAS domain;IPR011598:Myc-type, basic helix-loop-helix (bHLH) domain;IPR035965:PAS domain superfamily	PF14598:PAS domain;PF13426:PAS domain	GO:0046983:MF:protein dimerization activity;GO:0000981:MF:DNA-binding transcription factor activity, RNA polymerase II-specific;GO:0001667:BP:ameboidal-type cell migration;GO:0001763:BP:morphogenesis of a branching structure;GO:0002009:BP:morphogenesis of an epithelium;GO:0002165:BP:instar larval or pupal development;GO:0003002:BP:regionalization;GO:0003674:MF:molecular_function;GO:0003676:MF:nuc…										Q8IUM7:Neuronal PAS domain-containing protein 4	XP_023310623.1:neuronal PAS domain-containing protein 4 [Anoplophora glabripennis]
Npum_000312-T2	Npum_000312	scaffold_1,+,8 exons,7 CDS:4854920-4855062 np,4861805-4861822 np,4861823-4861894,4862501-4862692,4867892-4868076,4868664-4868770,4868858-4869150,4869201-4869581,4872989-4873264				ENOG5041WX1:activity. It is involved in the biological process described with signal transduction	K:Transcription	IPR000014:PAS domain;IPR035965:PAS domain superfamily	PF14598:PAS domain	GO:0000981:MF:DNA-binding transcription factor activity, RNA polymerase II-specific;GO:0001667:BP:ameboidal-type cell migration;GO:0001763:BP:morphogenesis of a branching structure;GO:0002009:BP:morphogenesis of an epithelium;GO:0002165:BP:instar larval or pupal development;GO:0003002:BP:regionalization;GO:0003674:MF:molecular_function;GO:0003676:MF:nucleic acid binding;GO:0003677:MF:DNA binding;…										Q8IUM7:Neuronal PAS domain-containing protein 4	XP_028144494.1:neuronal PAS domain-containing protein 4-like [Diabrotica virgifera virgifera]
Npum_000313-T1	Npum_000313	scaffold_1,-,8 exons,7 CDS:4872922-4873791 np,4873961-4873995 np,4873996-4874016,4874070-4874354,4874404-4874760,4874813-4874837,4874887-4875196,4875253-4875367,4875415-4875480,4875481-4875563 np	Vps16B	peptidyl-lysine hydroxylation		ENOG5041YIZ:peptidyl-lysine hydroxylation	U:Intracellular trafficking, secretion, and vesicular transport	IPR038132:Vps16, C-terminal domain superfamily;IPR006925:Vps16, C-terminal;IPR040057:Spermatogenesis-defective protein 39;IPR001611:Leucine-rich repeat	PF04840:Vps16, C-terminal region	GO:0006886:BP:intracellular protein transport;GO:0005737:CC:cytoplasm;GO:0005515:MF:protein binding;GO:0001845:BP:phagolysosome assembly;GO:0002376:BP:immune system process;GO:0003674:MF:molecular_function;GO:0005488:MF:binding;GO:0005575:CC:cellular_component;GO:0005622:CC:intracellular anatomical structure;GO:0005623:CC:obsolete cell;GO:0005768:CC:endosome;GO:0006810:BP:transport;GO:0006897:BP:…										Q5TYV4:Spermatogenesis-defective protein 39 homolog	XP_018566566.1:spermatogenesis-defective protein 39 homolog [Anoplophora glabripennis]
Npum_000313-T2	Npum_000313	scaffold_1,-,9 exons,7 CDS:4873380-4873415 np,4873562-4873791 np,4873961-4874016,4874072-4874354,4874404-4874760,4874813-4874837,4874887-4875196,4875253-4875367,4875415-4875480,4875481-4875563 np	Vps16B	peptidyl-lysine hydroxylation		ENOG5041YIZ:peptidyl-lysine hydroxylation	U:Intracellular trafficking, secretion, and vesicular transport	IPR006925:Vps16, C-terminal;IPR038132:Vps16, C-terminal domain superfamily;IPR040057:Spermatogenesis-defective protein 39;IPR001611:Leucine-rich repeat	PF04840:Vps16, C-terminal region	GO:0006886:BP:intracellular protein transport;GO:0005737:CC:cytoplasm;GO:0005515:MF:protein binding;GO:0001845:BP:phagolysosome assembly;GO:0002376:BP:immune system process;GO:0003674:MF:molecular_function;GO:0005488:MF:binding;GO:0005575:CC:cellular_component;GO:0005622:CC:intracellular anatomical structure;GO:0005623:CC:obsolete cell;GO:0005768:CC:endosome;GO:0006810:BP:transport;GO:0006897:BP:…										Q5TYV4:Spermatogenesis-defective protein 39 homolog	XP_018566566.1:spermatogenesis-defective protein 39 homolog [Anoplophora glabripennis]
Npum_000314-T1	Npum_000314	scaffold_1,-,8 exons,8 CDS:4876223-4876287,4876340-4877072,4877131-4877763,4877809-4878131,4878330-4878621,4883172-4883455,4883504-4883632,4883681-4884020				ENOG5041WD5:Broad-Complex, Tramtrack and Bric a brac	D:Cell cycle control, cell division, chromosome partitioning;Z:Cytoskeleton	IPR002110:Ankyrin repeat;IPR000210:BTB/POZ domain;IPR009091:Regulator of chromosome condensation 1/beta-lactamase-inhibitor protein II;IPR000408:Regulator of chromosome condensation, RCC1;IPR036770:Ankyrin repeat-containing domain superfamily;IPR020683:Ankyrin repeat-containing domain;IPR011333:SKP1/BTB/POZ domain superfamily	PF00023:Ankyrin repeat;PF12796:Ankyrin repeats (3 copies);PF13606:Ankyrin repeat;PF13637:Ankyrin repeats (many copies);PF13857:Ankyrin repeats (many copies);PF00651:BTB/POZ domain;PF00415:Regulator of chromosome condensation (RCC1) repeat;PF13540:Regulator of chromosome condensation (RCC1) repeat	GO:0005515:MF:protein binding;GO:0001932:BP:regulation of protein phosphorylation;GO:0001933:BP:negative regulation of protein phosphorylation;GO:0003674:MF:molecular_function;GO:0004857:MF:enzyme inhibitor activity;GO:0004860:MF:protein kinase inhibitor activity;GO:0005575:CC:cellular_component;GO:0005622:CC:intracellular anatomical structure;GO:0005623:CC:obsolete cell;GO:0005634:CC:nucleus;GO:…										Q6NRS1:Inhibitor of Bruton tyrosine kinase	XP_008195430.1:PREDICTED: inhibitor of Bruton tyrosine kinase [Tribolium castaneum]
Npum_000315-T1	Npum_000315	scaffold_1,+,1 exons,1 CDS:4893326-4893877	SSR3	SWI/SNF and RSC complex subunit Ssr3	EOG090R0GS7:Translocon-associated protein subunit gamma	ENOG5041WYZ:It is involved in the biological process described with cotranslational protein targeting to membrane	U:Intracellular trafficking, secretion, and vesicular transport	IPR009779:Translocon-associated protein subunit gamma	PF07074:Translocon-associated protein, gamma subunit (TRAP-gamma)	GO:0016021:CC:integral component of membrane;GO:0006614:BP:SRP-dependent cotranslational protein targeting to membrane				4 (i30-50o56-77i136-155o161-178i)		map04141:Protein processing in endoplasmic reticulum	ko:K13251:SSR3, translocon-associated protein subunit gamma	R-HSA-1799339:SRP-dependent cotranslational protein targeting to membrane		Q9UNL2:Translocon-associated protein subunit gamma	XP_018565648.1:translocon-associated protein subunit gamma [Anoplophora glabripennis]
Npum_000316-T1	Npum_000316	scaffold_1,-,3 exons,3 CDS:4894416-4894700,4894754-4895213,4895265-4895320				ENOG5041ZVM:nucleic acid binding	A:RNA processing and modification	IPR000467:G-patch domain;IPR025239:Domain of unknown function DUF4187;IPR039249:G patch domain-containing protein 11	PF13821:Domain of unknown function (DUF4187);PF01585:G-patch domain;PF12656:G-patch domain	GO:0003676:MF:nucleic acid binding;GO:0000775:CC:chromosome, centromeric region;GO:0000776:CC:kinetochore;GO:0005575:CC:cellular_component;GO:0005622:CC:intracellular anatomical structure;GO:0005623:CC:obsolete cell;GO:0005694:CC:chromosome;GO:0032991:CC:protein-containing complex;GO:0043226:CC:organelle;GO:0043228:CC:non-membrane-bounded organelle;GO:0043229:CC:intracellular organelle;GO:0043232…										Q6DF57:G patch domain-containing protein 11	XP_019873443.1:PREDICTED: G patch domain-containing protein 11 [Aethina tumida]
Npum_000317-T1	Npum_000317	scaffold_1,-,7 exons,7 CDS:4903964-4905491 np,4905492-4905650,4905699-4905878,4905931-4906013,4906063-4906371,4906430-4906717,4906803-4907323,4907374-4907399,4907400-4907931 np	STK3	Serine/threonine-protein kinase 3		ENOG5041VZQ:It is involved in the biological process described with protein phosphorylation	T:Signal transduction mechanisms	IPR000719:Protein kinase domain;IPR024205:Mst1 SARAH domain;IPR017441:Protein kinase, ATP binding site;IPR011524:SARAH domain;IPR011009:Protein kinase-like domain superfamily	PF11629:C terminal SARAH domain of Mst1;PF00069:Protein kinase domain;PF07714:Protein tyrosine and serine/threonine kinase	GO:0005524:MF:ATP binding;GO:0004672:MF:protein kinase activity;GO:0006468:BP:protein phosphorylation;GO:0004674:MF:protein serine/threonine kinase activity;GO:0007165:BP:signal transduction;GO:0000003:BP:reproduction;GO:0001654:BP:eye development;GO:0001667:BP:ameboidal-type cell migration;GO:0001708:BP:cell fate specification;GO:0001745:BP:compound eye morphogenesis;GO:0001751:BP:compound eye p…					2.7.11.1:non-specific serine/threonine protein kinase	map05170:Human immunodeficiency virus 1 infection;map04926:Relaxin signaling pathway;map04151:PI3K-Akt signaling pathway;map04150:mTOR signaling pathway;map05165:Human papillomavirus infection;map04714:Thermogenesis;map05163:Human cytomegalovirus infection;map04010:MAPK signaling pathway;map04214:Apoptosis - fly;map04390:Hippo signaling pathway;map04391:Hippo signaling pathway - fly;map04392:Hipp…	ko:K04412:STK3, MST2, serine/threonine kinase 3	R-HSA-2028269:Signaling by Hippo		Q6IP06:Serine/threonine-protein kinase 3	XP_975713.2:PREDICTED: serine/threonine-protein kinase 3 isoform X1 [Tribolium castaneum]
Npum_000317-T2	Npum_000317	scaffold_1,-,7 exons,7 CDS:4903964-4905491 np,4905492-4905650,4905699-4905878,4905931-4906013,4906063-4906371,4906430-4906717,4906803-4907323,4907575-4907588,4907589-4907931 np	STK3	Serine/threonine-protein kinase 3		ENOG5041VZQ:It is involved in the biological process described with protein phosphorylation	T:Signal transduction mechanisms	IPR000719:Protein kinase domain;IPR024205:Mst1 SARAH domain;IPR017441:Protein kinase, ATP binding site;IPR011524:SARAH domain;IPR011009:Protein kinase-like domain superfamily	PF11629:C terminal SARAH domain of Mst1;PF00069:Protein kinase domain;PF07714:Protein tyrosine and serine/threonine kinase	GO:0005524:MF:ATP binding;GO:0004672:MF:protein kinase activity;GO:0006468:BP:protein phosphorylation;GO:0004674:MF:protein serine/threonine kinase activity;GO:0007165:BP:signal transduction;GO:0000003:BP:reproduction;GO:0001654:BP:eye development;GO:0001667:BP:ameboidal-type cell migration;GO:0001708:BP:cell fate specification;GO:0001745:BP:compound eye morphogenesis;GO:0001751:BP:compound eye p…					2.7.11.1:non-specific serine/threonine protein kinase	map05170:Human immunodeficiency virus 1 infection;map04926:Relaxin signaling pathway;map04151:PI3K-Akt signaling pathway;map04150:mTOR signaling pathway;map05165:Human papillomavirus infection;map04714:Thermogenesis;map05163:Human cytomegalovirus infection;map04010:MAPK signaling pathway;map04214:Apoptosis - fly;map04390:Hippo signaling pathway;map04391:Hippo signaling pathway - fly;map04392:Hipp…	ko:K04412:STK3, MST2, serine/threonine kinase 3	R-HSA-2028269:Signaling by Hippo		Q6IP06:Serine/threonine-protein kinase 3	XP_975713.2:PREDICTED: serine/threonine-protein kinase 3 isoform X1 [Tribolium castaneum]
Npum_000318-T1	Npum_000318	scaffold_1,-,5 exons,5 CDS:4928662-4931420 np,4931421-4931674,4931727-4931996,4939305-4939436,4940462-4940604,4941036-4941094				ENOG5041VPT:Domain with 2 conserved Trp (W) residues	O:Posttranslational modification, protein turnover, chaperones	IPR001202:WW domain;IPR036020:WW domain superfamily		GO:0005515:MF:protein binding;GO:0000003:BP:reproduction;GO:0001667:BP:ameboidal-type cell migration;GO:0001708:BP:cell fate specification;GO:0002009:BP:morphogenesis of an epithelium;GO:0002011:BP:morphogenesis of an epithelial sheet;GO:0002064:BP:epithelial cell development;GO:0002065:BP:columnar/cuboidal epithelial cell differentiation;GO:0002066:BP:columnar/cuboidal epithelial cell developmen…						map04390:Hippo signaling pathway;map04391:Hippo signaling pathway - fly;map04392:Hippo signaling pathway - multiple species	ko:K16687:YAP1, Yki, transcriptional coactivator YAP1			Q32NJ6:Transcriptional coactivator YAP1-B	XP_018565735.1:transcriptional coactivator YAP1-A isoform X1 [Anoplophora glabripennis]
Npum_000318-T2	Npum_000318	scaffold_1,-,5 exons,5 CDS:4928662-4931367 np,4931368-4931374,4931428-4931674,4931727-4931996,4940462-4940604,4941036-4941094				ENOG5041VPT:Domain with 2 conserved Trp (W) residues	O:Posttranslational modification, protein turnover, chaperones		PF00397:WW domain	GO:0000003:BP:reproduction;GO:0001667:BP:ameboidal-type cell migration;GO:0001708:BP:cell fate specification;GO:0002009:BP:morphogenesis of an epithelium;GO:0002011:BP:morphogenesis of an epithelial sheet;GO:0002064:BP:epithelial cell development;GO:0002065:BP:columnar/cuboidal epithelial cell differentiation;GO:0002066:BP:columnar/cuboidal epithelial cell development;GO:0003006:BP:developmental …						map04390:Hippo signaling pathway;map04391:Hippo signaling pathway - fly;map04392:Hippo signaling pathway - multiple species	ko:K16687:YAP1, Yki, transcriptional coactivator YAP1			D6C652:Transcriptional coactivator YAP1-A	XP_018565736.1:WW domain-containing transcription regulator protein 1 isoform X2 [Anoplophora glabripennis]
Npum_000319-T1	Npum_000319	scaffold_1,-,2 exons,2 CDS:4987984-4988607,4988660-4988710				ENOG5041VPT:Domain with 2 conserved Trp (W) residues	O:Posttranslational modification, protein turnover, chaperones	IPR001202:WW domain;IPR036020:WW domain superfamily		GO:0005515:MF:protein binding;GO:0000003:BP:reproduction;GO:0001667:BP:ameboidal-type cell migration;GO:0001708:BP:cell fate specification;GO:0002009:BP:morphogenesis of an epithelium;GO:0002011:BP:morphogenesis of an epithelial sheet;GO:0002064:BP:epithelial cell development;GO:0002065:BP:columnar/cuboidal epithelial cell differentiation;GO:0002066:BP:columnar/cuboidal epithelial cell developmen…						map04390:Hippo signaling pathway;map04391:Hippo signaling pathway - fly;map04392:Hippo signaling pathway - multiple species	ko:K16687:YAP1, Yki, transcriptional coactivator YAP1			Q45VV3:Transcriptional coactivator yorkie	XP_023018395.1:transcriptional coactivator YAP1-A-like [Leptinotarsa decemlineata]
Npum_000320-T1	Npum_000320	scaffold_1,-,3 exons,3 CDS:4998969-4999463 np,4999464-5001395,5001451-5001600,5001733-5001777,5001778-5003692 np				ENOG5041WU9:Leucine-rich repeats, typical (most populated) subfamily	S:Function unknown	IPR003591:Leucine-rich repeat, typical subtype;IPR001611:Leucine-rich repeat;IPR032675:Leucine-rich repeat domain superfamily	PF00560:Leucine Rich Repeat;PF13306:BspA type Leucine rich repeat region (6 copies);PF13855:Leucine rich repeat	GO:0005515:MF:protein binding			SignalP(1-18,cutsite=ISA-SW,prob=0.5970)								XP_008198406.1:PREDICTED: leucine-rich repeats and immunoglobulin-like domains protein 3 [Tribolium castaneum]	SP(1-18,cutsite=ISA-SW,prob=0.7880)
Npum_000321-T1	Npum_000321	scaffold_1,+,4 exons,4 CDS:4996269-4996413 np,4996414-4996503,4996554-4996992,5008024-5008200,5008259-5008467,5008468-5008543 np				ENOG5041UX6:Belongs to the mitochondrial carrier (TC 2.A.29) family	C:Energy production and conversion	IPR023395:Mitochondrial carrier domain superfamily;IPR018108:Mitochondrial substrate/solute carrier;IPR040062	PF00153:Mitochondrial carrier protein	GO:0022857:MF:transmembrane transporter activity;GO:0000902:BP:cell morphogenesis;GO:0000904:BP:cell morphogenesis involved in differentiation;GO:0002064:BP:epithelial cell development;GO:0003382:BP:epithelial cell morphogenesis;GO:0003674:MF:molecular_function;GO:0005215:MF:transporter activity;GO:0005476:MF:carnitine:acyl carnitine antiporter activity;GO:0005575:CC:cellular_component;GO:0005622…				3 (o6-26i74-95o107-126i)		map04714:Thermogenesis	ko:K15109:SLC25A20_29, CACT, CACL, CRC1, solute carrier family 25 (mitochondrial carnitine/acylcarnitine transporter), member 20/29			Q9VQG4:Congested-like trachea protein	XP_028141045.1:congested-like trachea protein [Diabrotica virgifera virgifera]
Npum_000322-T1	Npum_000322	scaffold_1,-,7 exons,7 CDS:5008597-5008654 np,5008655-5008797,5008851-5009091,5009145-5009343,5009397-5009697,5009760-5009870,5009959-5010167,5010674-5010702,5010703-5010981 np				ENOG5041W7U:Cation transmembrane transporter activity. It is involved in the biological process described with transmembrane transport	P:Inorganic ion transport and metabolism	IPR002524:Cation efflux protein;IPR027469:Cation efflux transmembrane domain superfamily;IPR036837:Cation efflux protein, cytoplasmic domain superfamily	PF01545:Cation efflux family	GO:0055085:BP:transmembrane transport;GO:0016021:CC:integral component of membrane;GO:0008324:MF:cation transmembrane transporter activity;GO:0006812:BP:cation transport;GO:0000041:BP:transition metal ion transport;GO:0003674:MF:molecular_function;GO:0005215:MF:transporter activity;GO:0005385:MF:zinc ion transmembrane transporter activity;GO:0005575:CC:cellular_component;GO:0005622:CC:intracellul…				6 (i100-119o131-150i162-189o201-222i258-282o288-309i)			ko:K14689:SLC30A2, ZNT2, solute carrier family 30 (zinc transporter), member 2	R-HSA-435368:Zinc efflux and compartmentalization by the SLC30 family		Q2HJ10:Zinc transporter 2	RZC37549.1:Cation efflux domain containing protein [Asbolus verrucosus]
Npum_000323-T1	Npum_000323	scaffold_1,-,2 exons,2 CDS:5019545-5019709 np,5019710-5020115,5020165-5020187,5020188-5020497 np
Npum_000324-T1	Npum_000324	scaffold_1,-,12 exons,12 CDS:5021613-5023797 np,5023798-5023811,5024509-5024854,5024929-5025097,5025228-5025272,5025496-5025599,5025659-5025873,5025939-5026104,5026832-5027430,5027482-5028147,5028201-5028500,5047293-5047399,5052861-5052895,5052896-5053055 np				ENOG5041UT1:transmembrane signaling receptor activity. It is involved in the biological process described with cell surface receptor signaling pathway	T:Signal transduction mechanisms	IPR000832:GPCR, family 2, secretin-like;IPR008077:GPCR, family 2, brain-specific angiogenesis inhibitor;IPR000203:GPS motif;IPR032471:GAIN domain, N-terminal;IPR000922:D-galactoside/L-rhamnose binding SUEL lectin domain;IPR036445:GPCR family 2, extracellular hormone receptor domain superfamily;IPR031234:Latrophilin-1;IPR017983:GPCR, family 2, secretin-like, conserved site;IPR017981:GPCR, family 2…	PF00002:7 transmembrane receptor (Secretin family);PF05462:Slime mold cyclic AMP receptor;PF16489:GPCR-Autoproteolysis INducing (GAIN) domain;PF02140:Galactose binding lectin domain;PF01825:GPCR proteolysis site, GPS, motif	GO:0007186:BP:G protein-coupled receptor signaling pathway;GO:0016021:CC:integral component of membrane;GO:0004930:MF:G protein-coupled receptor activity;GO:0016020:CC:membrane;GO:0016525:BP:negative regulation of angiogenesis;GO:0030246:MF:carbohydrate binding;GO:0007166:BP:cell surface receptor signaling pathway;GO:0004888:MF:transmembrane signaling receptor activity;GO:0001505:BP:regulation of…		MER0168391:Cirl ({Drosophila melanogaster}) (Drosophila melanogaster)		7 (o542-565i577-594o606-633i645-664o684-711i747-770o776-798i)			ko:K04593:ADGRL2, LPHN2, adhesion G protein-coupled receptor L2			B3MFV7:Latrophilin Cirl	XP_018565690.1:latrophilin Cirl isoform X9 [Anoplophora glabripennis]
Npum_000324-T2	Npum_000324	scaffold_1,-,11 exons,11 CDS:5021613-5024434 np,5024435-5024854,5024929-5025097,5025228-5025272,5025496-5025599,5025659-5025873,5025939-5026104,5026832-5027430,5027482-5028147,5028201-5028500,5047525-5047631,5052861-5052895,5052896-5053055 np				ENOG5041UT1:transmembrane signaling receptor activity. It is involved in the biological process described with cell surface receptor signaling pathway	T:Signal transduction mechanisms	IPR000832:GPCR, family 2, secretin-like;IPR008077:GPCR, family 2, brain-specific angiogenesis inhibitor;IPR000203:GPS motif;IPR000922:D-galactoside/L-rhamnose binding SUEL lectin domain;IPR036445:GPCR family 2, extracellular hormone receptor domain superfamily;IPR032471:GAIN domain, N-terminal;IPR031234:Latrophilin-1;IPR017983:GPCR, family 2, secretin-like, conserved site;IPR017981:GPCR, family 2…	PF00002:7 transmembrane receptor (Secretin family);PF05462:Slime mold cyclic AMP receptor;PF16489:GPCR-Autoproteolysis INducing (GAIN) domain;PF02140:Galactose binding lectin domain;PF01825:GPCR proteolysis site, GPS, motif	GO:0007186:BP:G protein-coupled receptor signaling pathway;GO:0016021:CC:integral component of membrane;GO:0004930:MF:G protein-coupled receptor activity;GO:0016020:CC:membrane;GO:0016525:BP:negative regulation of angiogenesis;GO:0030246:MF:carbohydrate binding;GO:0007166:BP:cell surface receptor signaling pathway;GO:0004888:MF:transmembrane signaling receptor activity;GO:0001505:BP:regulation of…		MER0168391:Cirl ({Drosophila melanogaster}) (Drosophila melanogaster)		7 (o542-565i577-594o606-633i645-664o684-711i747-770o776-798i)			ko:K04593:ADGRL2, LPHN2, adhesion G protein-coupled receptor L2			B3MFV7:Latrophilin Cirl	XP_018565690.1:latrophilin Cirl isoform X9 [Anoplophora glabripennis]
Npum_000325-T1	Npum_000325	scaffold_1,+,2 exons,2 CDS:5158313-5158536,5158627-5158849
Npum_000326-T1	Npum_000326	scaffold_1,-,1 exons,0 CDS:5246296-5246366 np		tRNA-Tyr
Npum_000327-T1	Npum_000327	scaffold_1,-,4 exons,3 CDS:5318091-5318809 np,5318810-5319074,5319134-5320153,5320798-5320847,5320848-5321155 np,5339222-5339294 np	Cdc25	CDC25 protein		ENOG5041XHX:Protein tyrosine phosphatase activity. It is involved in the biological process described with mitotic M phase	D:Cell cycle control, cell division, chromosome partitioning	IPR000751:M-phase inducer phosphatase;IPR001763:Rhodanese-like domain;IPR036873:Rhodanese-like domain superfamily	PF00581:Rhodanese-like domain	GO:0004725:MF:protein tyrosine phosphatase activity;GO:1902751:BP:positive regulation of cell cycle G2/M phase transition;GO:0006470:BP:protein dephosphorylation;GO:0005622:CC:intracellular anatomical structure;GO:0000086:BP:G2/M transition of mitotic cell cycle;GO:0000226:BP:microtubule cytoskeleton organization;GO:0000278:BP:mitotic cell cycle;GO:0002009:BP:morphogenesis of an epithelium;GO:000…					3.1.3.48:protein-tyrosine-phosphatase		ko:K16723	R-HSA-69273:Cyclin A/B1/B2 associated events during G2/M transition;R-HSA-8862803:Deregulated CDK5 triggers multiple neurodegenerative pathways in Alzheimer's disease models		P20483:M-phase inducer phosphatase	XP_018578216.1:M-phase inducer phosphatase-like [Anoplophora glabripennis]
Npum_000327-T2	Npum_000327	scaffold_1,-,3 exons,2 CDS:5318094-5318809 np,5318810-5319074,5319134-5320143,5320144-5320153 np,5320317-5320382 np	Cdc25	CDC25 protein		ENOG5041XHX:Protein tyrosine phosphatase activity. It is involved in the biological process described with mitotic M phase	D:Cell cycle control, cell division, chromosome partitioning	IPR000751:M-phase inducer phosphatase;IPR001763:Rhodanese-like domain;IPR036873:Rhodanese-like domain superfamily	PF00581:Rhodanese-like domain	GO:0004725:MF:protein tyrosine phosphatase activity;GO:1902751:BP:positive regulation of cell cycle G2/M phase transition;GO:0006470:BP:protein dephosphorylation;GO:0005622:CC:intracellular anatomical structure;GO:0000086:BP:G2/M transition of mitotic cell cycle;GO:0000226:BP:microtubule cytoskeleton organization;GO:0000278:BP:mitotic cell cycle;GO:0002009:BP:morphogenesis of an epithelium;GO:000…					3.1.3.48:protein-tyrosine-phosphatase		ko:K16723	R-HSA-69273:Cyclin A/B1/B2 associated events during G2/M transition;R-HSA-8862803:Deregulated CDK5 triggers multiple neurodegenerative pathways in Alzheimer's disease models		P20483:M-phase inducer phosphatase	XP_018578216.1:M-phase inducer phosphatase-like [Anoplophora glabripennis]
Npum_000328-T1	Npum_000328	scaffold_1,+,7 exons,6 CDS:5395400-5395581 np,5396356-5396368 np,5396369-5396403,5396516-5396747,5401540-5402079,5402135-5402414,5402475-5402692,5402744-5402977,5402978-5404071 np			EOG090R05AE:Cyclin, N-terminal	ENOG5041U6V:Transferase activity. It is involved in the biological process described with GPI anchor biosynthetic process	T:Signal transduction mechanisms	IPR013763:Cyclin-like;IPR004367:Cyclin, C-terminal domain;IPR006671:Cyclin, N-terminal;IPR039361:Cyclin;IPR036915:Cyclin-like superfamily	PF02984:Cyclin, C-terminal domain;PF00134:Cyclin, N-terminal domain	GO:0005634:CC:nucleus;GO:0003674:MF:molecular_function;GO:0003824:MF:catalytic activity;GO:0005575:CC:cellular_component;GO:0005622:CC:intracellular anatomical structure;GO:0005623:CC:obsolete cell;GO:0005737:CC:cytoplasm;GO:0005783:CC:endoplasmic reticulum;GO:0005789:CC:endoplasmic reticulum membrane;GO:0006464:BP:cellular protein modification process;GO:0006497:BP:protein lipidation;GO:0006505:…						map00563:Glycosylphosphatidylinositol (GPI)-anchor biosynthesis;map01100:Metabolic pathways;map04110:Cell cycle;map04114:Oocyte meiosis;map04115:p53 signaling pathway;map04151:PI3K-Akt signaling pathway;map04218:Cellular senescence;map04391:Hippo signaling pathway - fly;map04934:Cushing syndrome;map05161:Hepatitis B;map05162:Measles;map05165:Human papillomavirus infection;map05200:Pathways in can…	ko:K05285:PIGN, GPI ethanolamine phosphate transferase 1 [EC:2.7.-.-];ko:K06626:CCNE, G1/S-specific cyclin-E1			P54733:G1/S-specific cyclin-E	XP_018561117.1:G1/S-specific cyclin-E2 [Anoplophora glabripennis]
Npum_000329-T1	Npum_000329	scaffold_1,-,10 exons,10 CDS:5404106-5405992 np,5405993-5406094,5406944-5407113,5407162-5407278,5407330-5407517,5407574-5407796,5413092-5413533,5413589-5413705,5413759-5413961,5414020-5414142,5414711-5414846,5414847-5415175 np	CARM1	Histone-arginine methyltransferase carm1	EOG090R0326:Histone-arginine methyltransferase CARMER	ENOG5041VUC:Methylates (mono- and asymmetric dimethylation) the guanidino nitrogens of arginyl residues in proteins. May methylate histone H3 at 'Arg-17' and activate transcription via chromatin remodeling	B:Chromatin structure and dynamics	IPR011993:PH-like domain superfamily;IPR020989:Histone-arginine methyltransferase CARM1, N-terminal;IPR025799:Protein arginine N-methyltransferase;IPR029063:S-adenosyl-L-methionine-dependent methyltransferase	PF11531:Coactivator-associated arginine methyltransferase 1 N terminal;PF08241:Methyltransferase domain;PF13649:Methyltransferase domain;PF05185:PRMT5 arginine-N-methyltransferase	GO:0006479:BP:protein methylation;GO:0008168:MF:methyltransferase activity;GO:0003674:MF:molecular_function;GO:0003824:MF:catalytic activity;GO:0005575:CC:cellular_component;GO:0005622:CC:intracellular anatomical structure;GO:0005623:CC:obsolete cell;GO:0005634:CC:nucleus;GO:0005654:CC:nucleoplasm;GO:0005737:CC:cytoplasm;GO:0005829:CC:cytosol;GO:0006325:BP:chromatin organization;GO:0006338:BP:chr…					2.1.1.319:type I protein arginine methyltransferase	map01522:Endocrine resistance	ko:K05931:CARM1, PRMT4, type I protein arginine methyltransferase [EC:2.1.1.319]	R-HSA-2151201:Transcriptional activation of mitochondrial biogenesis;R-HSA-400206:Regulation of lipid metabolism by Peroxisome proliferator-activated receptor alpha (PPARalpha);R-HSA-381340:Transcriptional regulation of white adipocyte differentiation;R-HSA-400253:Circadian Clock;R-HSA-1368108:BMAL1:CLOCK,NPAS2 activates circadian gene expression;R-HSA-1989781:PPARA activates gene expression;R-HS…		Q174R2:Histone-arginine methyltransferase CARMER	XP_008200757.1:PREDICTED: histone-arginine methyltransferase CARMER isoform X1 [Tribolium castaneum]
Npum_000329-T2	Npum_000329	scaffold_1,-,10 exons,10 CDS:5404106-5405497 np,5405498-5405548,5406944-5407113,5407162-5407278,5407330-5407517,5407574-5407796,5413092-5413533,5413589-5413705,5413759-5413961,5414020-5414142,5414711-5414846,5414847-5415175 np	CARM1	Histone-arginine methyltransferase carm1	EOG090R0326:Histone-arginine methyltransferase CARMER	ENOG5041VUC:Methylates (mono- and asymmetric dimethylation) the guanidino nitrogens of arginyl residues in proteins. May methylate histone H3 at 'Arg-17' and activate transcription via chromatin remodeling	B:Chromatin structure and dynamics	IPR011993:PH-like domain superfamily;IPR020989:Histone-arginine methyltransferase CARM1, N-terminal;IPR025799:Protein arginine N-methyltransferase;IPR029063:S-adenosyl-L-methionine-dependent methyltransferase	PF11531:Coactivator-associated arginine methyltransferase 1 N terminal;PF08241:Methyltransferase domain;PF13649:Methyltransferase domain;PF05185:PRMT5 arginine-N-methyltransferase	GO:0006479:BP:protein methylation;GO:0008168:MF:methyltransferase activity;GO:0003674:MF:molecular_function;GO:0003824:MF:catalytic activity;GO:0005575:CC:cellular_component;GO:0005622:CC:intracellular anatomical structure;GO:0005623:CC:obsolete cell;GO:0005634:CC:nucleus;GO:0005654:CC:nucleoplasm;GO:0005737:CC:cytoplasm;GO:0005829:CC:cytosol;GO:0006325:BP:chromatin organization;GO:0006338:BP:chr…					2.1.1.319:type I protein arginine methyltransferase	map01522:Endocrine resistance	ko:K05931:CARM1, PRMT4, type I protein arginine methyltransferase [EC:2.1.1.319]	R-HSA-2151201:Transcriptional activation of mitochondrial biogenesis;R-HSA-400206:Regulation of lipid metabolism by Peroxisome proliferator-activated receptor alpha (PPARalpha);R-HSA-381340:Transcriptional regulation of white adipocyte differentiation;R-HSA-400253:Circadian Clock;R-HSA-1368108:BMAL1:CLOCK,NPAS2 activates circadian gene expression;R-HSA-1989781:PPARA activates gene expression;R-HS…		Q174R2:Histone-arginine methyltransferase CARMER	XP_008200759.1:PREDICTED: histone-arginine methyltransferase CARMER isoform X3 [Tribolium castaneum]
Npum_000329-T3	Npum_000329	scaffold_1,-,10 exons,10 CDS:5404106-5406261 np,5406262-5406306,5406944-5407113,5407162-5407278,5407342-5407517,5407574-5407796,5413092-5413533,5413589-5413705,5413759-5413961,5414020-5414142,5414711-5414846,5414847-5415175 np	CARM1	Histone-arginine methyltransferase carm1	EOG090R0326:Histone-arginine methyltransferase CARMER	ENOG5041VUC:Methylates (mono- and asymmetric dimethylation) the guanidino nitrogens of arginyl residues in proteins. May methylate histone H3 at 'Arg-17' and activate transcription via chromatin remodeling	B:Chromatin structure and dynamics	IPR011993:PH-like domain superfamily;IPR020989:Histone-arginine methyltransferase CARM1, N-terminal;IPR025799:Protein arginine N-methyltransferase;IPR029063:S-adenosyl-L-methionine-dependent methyltransferase	PF11531:Coactivator-associated arginine methyltransferase 1 N terminal;PF08241:Methyltransferase domain;PF13649:Methyltransferase domain;PF05185:PRMT5 arginine-N-methyltransferase	GO:0006479:BP:protein methylation;GO:0008168:MF:methyltransferase activity;GO:0003674:MF:molecular_function;GO:0003824:MF:catalytic activity;GO:0005575:CC:cellular_component;GO:0005622:CC:intracellular anatomical structure;GO:0005623:CC:obsolete cell;GO:0005634:CC:nucleus;GO:0005654:CC:nucleoplasm;GO:0005737:CC:cytoplasm;GO:0005829:CC:cytosol;GO:0006325:BP:chromatin organization;GO:0006338:BP:chr…					2.1.1.319:type I protein arginine methyltransferase	map01522:Endocrine resistance	ko:K05931:CARM1, PRMT4, type I protein arginine methyltransferase [EC:2.1.1.319]	R-HSA-2151201:Transcriptional activation of mitochondrial biogenesis;R-HSA-400206:Regulation of lipid metabolism by Peroxisome proliferator-activated receptor alpha (PPARalpha);R-HSA-381340:Transcriptional regulation of white adipocyte differentiation;R-HSA-400253:Circadian Clock;R-HSA-1368108:BMAL1:CLOCK,NPAS2 activates circadian gene expression;R-HSA-1989781:PPARA activates gene expression;R-HS…		Q174R2:Histone-arginine methyltransferase CARMER	XP_008200759.1:PREDICTED: histone-arginine methyltransferase CARMER isoform X3 [Tribolium castaneum]
Npum_000330-T1	Npum_000330	scaffold_1,+,8 exons,8 CDS:5415669-5415771 np,5415772-5415861,5415910-5416019,5416069-5416249,5419442-5419590,5419635-5419749,5419805-5419971,5420029-5420286,5420340-5420631,5420632-5420708 np				ENOG5041W14:Methyltransferase domain	A:RNA processing and modification	IPR025714:Methyltransferase domain	PF13679:Methyltransferase domain					1 (o388-411i)						Q96FB5:Protein RRNAD1	XP_008200682.1:PREDICTED: protein RRNAD1 [Tribolium castaneum]
Npum_000331-T1	Npum_000331	scaffold_1,-,1 exons,0 CDS:5435243-5435313 np		tRNA-Tyr
Npum_000332-T1	Npum_000332	scaffold_1,+,7 exons,5 CDS:5473830-5473970 np,5474022-5474076 np,5489611-5489665 np,5489666-5489681,5490446-5490693,5491715-5491870,5491928-5492126,5492178-5492326				ENOG5041YAH	S:Function unknown			GO:0000226:BP:microtubule cytoskeleton organization;GO:0001654:BP:eye development;GO:0001745:BP:compound eye morphogenesis;GO:0001751:BP:compound eye photoreceptor cell differentiation;GO:0001754:BP:eye photoreceptor cell differentiation;GO:0002164:BP:larval development;GO:0003674:MF:molecular_function;GO:0005488:MF:binding;GO:0005515:MF:protein binding;GO:0005575:CC:cellular_component;GO:0005622…											XP_018578822.1:uncharacterized protein LOC108916948 [Anoplophora glabripennis]
Npum_000333-T1	Npum_000333	scaffold_1,-,1 exons,1 CDS:5499075-5499389
Npum_000334-T1	Npum_000334	scaffold_1,-,1 exons,1 CDS:5586093-5586395
Npum_000335-T1	Npum_000335	scaffold_1,+,13 exons,11 CDS:5543849-5544052 np,5559525-5559638 np,5564303-5564350 np,5564351-5565024,5565115-5565328,5569436-5569638,5569694-5569832,5569885-5570199,5570254-5570353,5572056-5572240,5579315-5579469,5580578-5580788,5585638-5585924,5587182-5587431,5587432-5588925 np				ENOG5041YAH		IPR012315:KASH domain;IPR039906:Nuclear anchorage protein 1-like	PF10541:Nuclear envelope localisation domain	GO:0016021:CC:integral component of membrane;GO:0000226:BP:microtubule cytoskeleton organization;GO:0001654:BP:eye development;GO:0001745:BP:compound eye morphogenesis;GO:0001751:BP:compound eye photoreceptor cell differentiation;GO:0001754:BP:eye photoreceptor cell differentiation;GO:0002164:BP:larval development;GO:0003674:MF:molecular_function;GO:0005488:MF:binding;GO:0005515:MF:protein bindin…				1 (o864-882i)						Q9N4M4:Nuclear anchorage protein 1	RZC40021.1:uncharacterized protein BDFB_000041, partial [Asbolus verrucosus]
Npum_000335-T2	Npum_000335	scaffold_1,+,8 exons,6 CDS:5543849-5544052 np,5559525-5559638 np,5564303-5564350 np,5564351-5565024,5565115-5565328,5569436-5569638,5569694-5569832,5569885-5570199,5570254-5570484,5570485-5570971 np				ENOG5041YAH		IPR039906:Nuclear anchorage protein 1-like		GO:0000226:BP:microtubule cytoskeleton organization;GO:0001654:BP:eye development;GO:0001745:BP:compound eye morphogenesis;GO:0001751:BP:compound eye photoreceptor cell differentiation;GO:0001754:BP:eye photoreceptor cell differentiation;GO:0002164:BP:larval development;GO:0003674:MF:molecular_function;GO:0005488:MF:binding;GO:0005515:MF:protein binding;GO:0005575:CC:cellular_component;GO:0005622…				1 (o559-579i)							RZC40021.1:uncharacterized protein BDFB_000041, partial [Asbolus verrucosus]
Npum_000336-T1	Npum_000336	scaffold_1,+,1 exons,1 CDS:5601817-5601983 np,5601984-5602373,5602374-5602740 np
Npum_000337-T1	Npum_000337	scaffold_1,+,1 exons,1 CDS:5611347-5612432				ENOG5041VMG:Protein kinase binding. It is involved in the biological process described with regulation of cyclin-dependent protein serine threonine kinase activity	D:Cell cycle control, cell division, chromosome partitioning	IPR004367:Cyclin, C-terminal domain;IPR013763:Cyclin-like;IPR039361:Cyclin;IPR006671:Cyclin, N-terminal;IPR036915:Cyclin-like superfamily	PF02984:Cyclin, C-terminal domain;PF00134:Cyclin, N-terminal domain	GO:0005634:CC:nucleus;GO:0000003:BP:reproduction;GO:0000070:BP:mitotic sister chromatid segregation;GO:0000086:BP:G2/M transition of mitotic cell cycle;GO:0000278:BP:mitotic cell cycle;GO:0000280:BP:nuclear division;GO:0000281:BP:mitotic cytokinesis;GO:0000775:CC:chromosome, centromeric region;GO:0000819:BP:sister chromatid segregation;GO:0000910:BP:cytokinesis;GO:0000920:BP:septum digestion afte…				1 (o262-281i)	2.4.2.30:NAD+ ADP-ribosyltransferase	map04068:FoxO signaling pathway;map04110:Cell cycle;map04114:Oocyte meiosis;map04115:p53 signaling pathway;map04218:Cellular senescence;map04914:Progesterone-mediated oocyte maturation;map05166:Human T-cell leukemia virus 1 infection	ko:K00774:PARP16, poly [ADP-ribose] polymerase 16 [EC:2.4.2.30];ko:K21770:CCNB2, G2/mitotic-specific cyclin-B2			P13952:G2/mitotic-specific cyclin-B	XP_023015530.1:G2/mitotic-specific cyclin-B2-like isoform X2 [Leptinotarsa decemlineata]
Npum_000338-T1	Npum_000338	scaffold_1,+,2 exons,2 CDS:5660563-5660673,5660724-5660939
Npum_000339-T1	Npum_000339	scaffold_1,-,1 exons,0 CDS:5719179-5719249 np		tRNA-Tyr
Npum_000340-T1	Npum_000340	scaffold_1,+,9 exons,8 CDS:5746938-5747230 np,5747726-5747757 np,5747758-5747799,5748223-5748312,5750011-5750173,5750229-5750350,5755542-5755842,5755950-5756097,5756158-5756282,5756357-5757438,5757439-5758714 np			EOG090R01RZ:Similarity:Contains 1 basic helix-loop-helix (bHLH) domain	ENOG5041YC8:activity. It is involved in the biological process described with regulation of transcription, DNA-templated	K:Transcription	IPR001610:PAC motif;IPR000014:PAS domain;IPR013767:PAS fold;IPR013655:PAS fold-3;IPR035965:PAS domain superfamily	PF00989:PAS fold;PF14598:PAS domain;PF08447:PAS fold;PF13426:PAS domain	GO:0006355:BP:regulation of transcription, DNA-templated;GO:0005515:MF:protein binding;GO:0000981:MF:DNA-binding transcription factor activity, RNA polymerase II-specific;GO:0001655:BP:urogenital system development;GO:0001709:BP:cell fate determination;GO:0002009:BP:morphogenesis of an epithelium;GO:0003674:MF:molecular_function;GO:0003676:MF:nucleic acid binding;GO:0003677:MF:DNA binding;GO:0003…							ko:K09098:NPAS1_3, neuronal PAS domain-containing protein 1/3			Q24119:Protein trachealess	XP_018578960.1:protein trachealess isoform X2 [Anoplophora glabripennis]
Npum_000340-T2	Npum_000340	scaffold_1,+,10 exons,10 CDS:5725192-5725488 np,5725489-5725658,5735613-5735851,5747726-5747799,5748223-5748312,5750011-5750173,5750229-5750350,5755542-5755842,5755950-5756097,5756158-5756282,5756357-5757438,5757439-5758716 np				ENOG5041YC8:activity. It is involved in the biological process described with regulation of transcription, DNA-templated	K:Transcription	IPR001610:PAC motif;IPR000014:PAS domain;IPR011598:Myc-type, basic helix-loop-helix (bHLH) domain;IPR036638:Helix-loop-helix DNA-binding domain superfamily;IPR013767:PAS fold;IPR013655:PAS fold-3;IPR035965:PAS domain superfamily	PF00989:PAS fold;PF14598:PAS domain;PF08447:PAS fold;PF13426:PAS domain	GO:0046983:MF:protein dimerization activity;GO:0006355:BP:regulation of transcription, DNA-templated;GO:0005515:MF:protein binding;GO:0000981:MF:DNA-binding transcription factor activity, RNA polymerase II-specific;GO:0001655:BP:urogenital system development;GO:0001709:BP:cell fate determination;GO:0002009:BP:morphogenesis of an epithelium;GO:0003674:MF:molecular_function;GO:0003676:MF:nucleic ac…							ko:K09098:NPAS1_3, neuronal PAS domain-containing protein 1/3			Q24119:Protein trachealess	KYB29670.1:trachealess [Tribolium castaneum]
Npum_000341-T1	Npum_000341	scaffold_1,-,6 exons,6 CDS:5759076-5759732 np,5759733-5759957,5760010-5760122,5760179-5760328,5760410-5760524,5760675-5760844,5760895-5761276,5761277-5761398 np				ENOG5041YVG		IPR018247:EF-Hand 1, calcium-binding site;IPR011992:EF-hand domain pair												P04570:Sarcoplasmic calcium-binding proteins II, V, VI, and VII	XP_018578949.1:uncharacterized protein LOC108917019 [Anoplophora glabripennis]
Npum_000343-T1	Npum_000343	scaffold_1,+,1 exons,1 CDS:5761754-5762512				ENOG5041UFH:RNA binding	A:RNA processing and modification	IPR002343:Paraneoplastic encephalomyelitis antigen;IPR000504:RNA recognition motif domain;IPR012677:Nucleotide-binding alpha-beta plait domain superfamily;IPR035979:RNA-binding domain superfamily	PF00076:RNA recognition motif. (a.k.a. RRM, RBD, or RNP domain)	GO:0003723:MF:RNA binding;GO:0003676:MF:nucleic acid binding;GO:0000003:BP:reproduction;GO:0000280:BP:nuclear division;GO:0000375:BP:RNA splicing, via transesterification reactions;GO:0000377:BP:RNA splicing, via transesterification reactions with bulged adenosine as nucleophile;GO:0000380:BP:alternative mRNA splicing, via spliceosome;GO:0000381:BP:regulation of alternative mRNA splicing, via spl…							ko:K13201:TIA1, TIAL1, nucleolysin TIA-1/TIAR;ko:K18747:SXL, protein sex-lethal			P19339:Protein sex-lethal	RZC34420.1:sex lethal, partial [Asbolus verrucosus]
Npum_000344-T1	Npum_000344	scaffold_1,+,2 exons,2 CDS:5765022-5765242,5765412-5765673				ENOG50421ZT:Domain of unknown function (DUF4371)	S:Function unknown														XP_025200593.1:zinc finger MYM-type protein 1-like [Melanaphis sacchari]
Npum_000345-T1	Npum_000345	scaffold_1,+,10 exons,10 CDS:5769867-5769977 np,5769978-5770029,5770077-5770243,5770300-5770465,5770520-5770742,5770792-5770915,5770968-5771165,5771214-5771295,5771346-5771557,5771649-5771897,5771957-5772082,5772083-5772147 np	Cht5	Belongs to the glycosyl hydrolase 18		ENOG5041UBD:Belongs to the glycosyl hydrolase 18 family	G:Carbohydrate transport and metabolism	IPR002557:Chitin binding domain;IPR011583:Chitinase II;IPR029070:Chitinase insertion domain superfamily;IPR001223:Glycoside hydrolase family 18, catalytic domain;IPR001579:Glycosyl hydrolases family 18 (GH18) active site;IPR036508:Chitin binding domain superfamily;IPR017853:Glycoside hydrolase superfamily	PF01607:Chitin binding Peritrophin-A domain;PF00704:Glycosyl hydrolases family 18	GO:0005576:CC:extracellular region;GO:0008061:MF:chitin binding;GO:0006030:BP:chitin metabolic process;GO:0005975:BP:carbohydrate metabolic process;GO:0004553:MF:hydrolase activity, hydrolyzing O-glycosyl compounds;GO:0003674:MF:molecular_function;GO:0003824:MF:catalytic activity;GO:0004568:MF:chitinase activity;GO:0005488:MF:binding;GO:0005575:CC:cellular_component;GO:0005615:CC:extracellular sp…	GH18:chitinase (EC 3.2.1.14), lysozyme (EC 3.2.1.17), endo-beta-N-acetylglucosaminidase (EC 3.2.1.96), peptidoglycan hydrolase with endo-beta-N-acetylglucosaminidase specificity (EC 3.2.1.-), Nod factor hydrolase (EC 3.2.1.-), xylanase inhibitor, concanavalin B, narbonin		SignalP(1-17,cutsite=TLA-DQ,prob=0.9251)		3.2.1.14:chitinase	map00520:Amino sugar and nucleotide sugar metabolism;map01100:Metabolic pathways	ko:K01183:E3.2.1.14, chitinase [EC:3.2.1.14]	R-HSA-189085:Digestion of dietary carbohydrate	PWY-6855:Chitin degradation I (archaea);PWY-6902:Chitin degradation II (Vibrio);PWY-7822:Chitin degradation III (Serratia)	P36362:Endochitinase	RZC40020.1:chitinase [Asbolus verrucosus]	SP(1-17,cutsite=TLA-DQ,prob=0.9220)
Npum_000346-T1	Npum_000346	scaffold_1,+,1 exons,1 CDS:5790214-5790720																			KYN00128.1:Zinc finger MYM-type protein 1 [Cyphomyrmex costatus]
Npum_000347-T1	Npum_000347	scaffold_1,-,6 exons,6 CDS:5782571-5782895,5782949-5783180,5783970-5784011,5784381-5784534,5784836-5784939,5797182-5797383	ELAVL4	ELAV-like protein 4		ENOG5041VHD:RNA binding	A:RNA processing and modification	IPR002343:Paraneoplastic encephalomyelitis antigen;IPR003954:RNA recognition motif domain, eukaryote;IPR000504:RNA recognition motif domain;IPR012677:Nucleotide-binding alpha-beta plait domain superfamily;IPR006548:Splicing factor ELAV/Hu;IPR034775:Splicing factor ELAV/Hu, RNA recognition motif 1;IPR035979:RNA-binding domain superfamily	PF00076:RNA recognition motif. (a.k.a. RRM, RBD, or RNP domain);PF13893:RNA recognition motif. (a.k.a. RRM, RBD, or RNP domain)	GO:0003723:MF:RNA binding;GO:0003676:MF:nucleic acid binding;GO:0000003:BP:reproduction;GO:0003674:MF:molecular_function;GO:0003727:MF:single-stranded RNA binding;GO:0003729:MF:mRNA binding;GO:0005488:MF:binding;GO:0005575:CC:cellular_component;GO:0005622:CC:intracellular anatomical structure;GO:0005623:CC:obsolete cell;GO:0005737:CC:cytoplasm;GO:0007610:BP:behavior;GO:0007617:BP:mating behavior;…							ko:K13208:ELAVL2_3_4, ELAV like protein 2/3/4			A0A0R4IEW8:ELAV-like protein 4	QDC22717.1:ELAV-like protein [Coleomegilla maculata]
Npum_000348-T1	Npum_000348	scaffold_1,-,9 exons,9 CDS:5821237-5821370,5821418-5821692,5821754-5821964,5822019-5822845,5823008-5823162,5823219-5823316,5823374-5823416,5823985-5824190,5832386-5832446				ENOG5041W0H:Belongs to the TRAFAC class myosin-kinesin ATPase superfamily. Kinesin family	Z:Cytoskeleton	IPR001752:Kinesin motor domain;IPR036961:Kinesin motor domain superfamily;IPR027640:Kinesin-like protein;IPR019821:Kinesin motor domain, conserved site;IPR027417:P-loop containing nucleoside triphosphate hydrolase	PF00225:Kinesin motor domain;PF16796:Microtubule binding	GO:0008017:MF:microtubule binding;GO:0007018:BP:microtubule-based movement;GO:0003777:MF:microtubule motor activity;GO:0005524:MF:ATP binding;GO:0000003:BP:reproduction;GO:0000070:BP:mitotic sister chromatid segregation;GO:0000212:BP:meiotic spindle organization;GO:0000226:BP:microtubule cytoskeleton organization;GO:0000235:CC:astral microtubule;GO:0000278:BP:mitotic cell cycle;GO:0000280:BP:nucl…							ko:K10393:KIF2_24, MCAK, kinesin family member 2/24	R-HSA-6811434:COPI-dependent Golgi-to-ER retrograde traffic;R-HSA-983189:Kinesins		Q960Z0:Kinesin-like protein Klp10A	XP_008193441.1:PREDICTED: kinesin-like protein Klp10A isoform X2 [Tribolium castaneum]
Npum_000349-T1	Npum_000349	scaffold_1,+,2 exons,2 CDS:5832921-5832966,5833488-5833933				ENOG50421CT:Steroid receptor RNA activator (SRA1)	S:Function unknown	IPR009917:SRA1/Sec31;IPR040243:Steroid receptor RNA activator 1		GO:0030374:MF:nuclear receptor transcription coactivator activity;GO:0006357:BP:regulation of transcription by RNA polymerase II											XP_019875419.1:PREDICTED: steroid receptor RNA activator 1-like [Aethina tumida]
Npum_000350-T1	Npum_000350	scaffold_1,-,3 exons,3 CDS:5835587-5835703,5835798-5835959,5836013-5836270				ENOG5041YNJ:Belongs to the ubiquitin-conjugating enzyme family	O:Posttranslational modification, protein turnover, chaperones	IPR016135:Ubiquitin-conjugating enzyme/RWD-like;IPR000608:Ubiquitin-conjugating enzyme E2;IPR023313:Ubiquitin-conjugating enzyme, active site	PF00179:Ubiquitin-conjugating enzyme						2.3.2.23:E2 ubiquitin-conjugating enzyme	map04120:Ubiquitin mediated proteolysis	ko:K10687:UBE2F, ubiquitin-conjugating enzyme E2 F [EC:2.3.2.34]	R-HSA-983168:Antigen processing: Ubiquitination & Proteasome degradation	PWY-7511:Protein ubiquitination	Q6NY82:NEDD8-conjugating enzyme UBE2F	RZC39151.1:NEDD8-conjugating enzyme UBE2F [Asbolus verrucosus]
Npum_000351-T1	Npum_000351	scaffold_1,+,7 exons,7 CDS:5836677-5836832,5836919-5837058,5837236-5837300,5837355-5837561,5837616-5837691,5837744-5837954,5838006-5838230	MAPKAK2	MAP kinase-activated protein kinase 2	EOG090R07N9:Protein kinase domain	ENOG5041UDS:It is involved in the biological process described with protein phosphorylation	T:Signal transduction mechanisms	IPR000719:Protein kinase domain;IPR027442:MAP kinase activated protein kinase, C-terminal;IPR017441:Protein kinase, ATP binding site;IPR008271:Serine/threonine-protein kinase, active site;IPR011009:Protein kinase-like domain superfamily	PF06293:Lipopolysaccharide kinase (Kdo/WaaP) family;PF00069:Protein kinase domain;PF07714:Protein tyrosine and serine/threonine kinase	GO:0005524:MF:ATP binding;GO:0004672:MF:protein kinase activity;GO:0006468:BP:protein phosphorylation;GO:0001932:BP:regulation of protein phosphorylation;GO:0003674:MF:molecular_function;GO:0003824:MF:catalytic activity;GO:0004674:MF:protein serine/threonine kinase activity;GO:0004683:MF:calmodulin-dependent protein kinase activity;GO:0005488:MF:binding;GO:0005515:MF:protein binding;GO:0005516:MF…				1 (o205-230i)	2.7.11.1:non-specific serine/threonine protein kinase	map05170:Human immunodeficiency virus 1 infection;map04926:Relaxin signaling pathway;map04151:PI3K-Akt signaling pathway;map04150:mTOR signaling pathway;map05165:Human papillomavirus infection;map04714:Thermogenesis;map05163:Human cytomegalovirus infection;map04010:MAPK signaling pathway;map04218:Cellular senescence;map04370:VEGF signaling pathway;map04722:Neurotrophin signaling pathway;map05167:…	ko:K04443:MAPKAPK2, mitogen-activated protein kinase-activated protein kinase 2 [EC:2.7.11.1];ko:K14031:NR2CN, nuclear receptor subfamily 2 group C	R-HSA-2559580:Oxidative Stress Induced Senescence;R-HSA-4420097:VEGFA-VEGFR2 Pathway;R-HSA-171007:p38MAPK events;R-HSA-450302:activated TAK1 mediates p38 MAPK activation		P49071:MAP kinase-activated protein kinase 2	XP_018578945.1:MAP kinase-activated protein kinase 2 [Anoplophora glabripennis]
Npum_000352-T1	Npum_000352	scaffold_1,-,9 exons,8 CDS:5838736-5839722 np,5839723-5839830,5839879-5840082,5840137-5840361,5840416-5840574,5840674-5841011,5841059-5841184,5841234-5841393,5841444-5841638,5841639-5841645 np,5841699-5842137 np				ENOG5041VKF:PDZ domain (Also known as DHR or GLGF)	W:Extracellular structures	IPR001478:PDZ domain;IPR011993:PH-like domain superfamily;IPR015482:Syntrophin;IPR036034:PDZ superfamily	PF00595:PDZ domain	GO:0005515:MF:protein binding;GO:0005198:MF:structural molecule activity;GO:0001654:BP:eye development;GO:0001745:BP:compound eye morphogenesis;GO:0001751:BP:compound eye photoreceptor cell differentiation;GO:0001754:BP:eye photoreceptor cell differentiation;GO:0003674:MF:molecular_function;GO:0005488:MF:binding;GO:0005575:CC:cellular_component;GO:0005623:CC:obsolete cell;GO:0005886:CC:plasma mem…										Q9NSN8:Gamma-1-syntrophin	XP_008199426.1:PREDICTED: gamma-1-syntrophin [Tribolium castaneum]
Npum_000353-T1	Npum_000353	scaffold_1,+,4 exons,4 CDS:5847047-5847151 np,5847152-5847319,5847372-5847511,5847562-5847685,5847748-5848386,5848387-5848440 np	HMGCLL1	3-hydroxymethyl-3-methylglutaryl-CoA lyase	EOG090R07MM:Aldolase-type TIM barrel	ENOG5041UGR:Hydroxymethylglutaryl-coa lyase	C:Energy production and conversion;E:Amino acid transport and metabolism	IPR013785:Aldolase-type TIM barrel;IPR000891:Pyruvate carboxyltransferase;IPR027167	PF00682:HMGL-like	GO:0003824:MF:catalytic activity;GO:0005829:CC:cytosol;GO:0004419:MF:hydroxymethylglutaryl-CoA lyase activity;GO:0003674:MF:molecular_function;GO:0005575:CC:cellular_component;GO:0005622:CC:intracellular anatomical structure;GO:0005623:CC:obsolete cell;GO:0005737:CC:cytoplasm;GO:0005739:CC:mitochondrion;GO:0005759:CC:mitochondrial matrix;GO:0005777:CC:peroxisome;GO:0006082:BP:organic acid metabol…					4.1.3.4:hydroxymethylglutaryl-CoA lyase	map00072:Synthesis and degradation of ketone bodies;map00281:Geraniol degradation;map00280:Valine, leucine and isoleucine degradation;map00650:Butanoate metabolism;map01100:Metabolic pathways;map04146:Peroxisome	ko:K01640:E4.1.3.4, HMGCL, hmgL, hydroxymethylglutaryl-CoA lyase [EC:4.1.3.4]		PWY-5074:Mevalonate degradation	D4A5C3:3-hydroxy-3-methylglutaryl-CoA lyase, cytoplasmic	KRT79829.1:hypothetical protein AMK59_6878, partial [Oryctes borbonicus]
Npum_000354-T1	Npum_000354	scaffold_1,-,5 exons,5 CDS:5849372-5849921 np,5849922-5850064,5850145-5850377,5862905-5862962,5868434-5868560,5874627-5875046,5875047-5875469 np				ENOG5041XQ7:RNA recognition motif	A:RNA processing and modification	IPR000504:RNA recognition motif domain;IPR012677:Nucleotide-binding alpha-beta plait domain superfamily;IPR035979:RNA-binding domain superfamily	PF00076:RNA recognition motif. (a.k.a. RRM, RBD, or RNP domain)	GO:0003676:MF:nucleic acid binding										Q6P8A7:RNA-binding protein 24	XP_018578725.1:RNA-binding protein 24-A-like [Anoplophora glabripennis]
Npum_000355-T1	Npum_000355	scaffold_1,-,2 exons,2 CDS:5887958-5889243,5892036-5892105																			XP_018577812.1:putative uncharacterized protein DDB_G0282499 [Anoplophora glabripennis]
Npum_000356-T1	Npum_000356	scaffold_1,+,5 exons,5 CDS:5953435-5953528 np,5953529-5953594,5960337-5960529,5979740-5980176,5980987-5981790,5981848-5982489,5982490-5983003 np			EOG090R03VE:Homeodomain-like	ENOG5041WXR:DNA- binding	K:Transcription	IPR001356:Homeobox domain;IPR038224:SATB, ULD domain superfamily;IPR032392:SATB, ubiquitin-like oligomerisation domain;IPR039673:DNA-binding protein SATB1/SATB2;IPR009057:Homeobox-like domain superfamily	PF00046:Homeodomain;PF16534:Ubiquitin-like oligomerisation domain of SATB	GO:0003677:MF:DNA binding;GO:0006338:BP:chromatin remodeling;GO:0000003:BP:reproduction;GO:0000041:BP:transition metal ion transport;GO:0000122:BP:negative regulation of transcription by RNA polymerase II;GO:0002009:BP:morphogenesis of an epithelium;GO:0002165:BP:instar larval or pupal development;GO:0003002:BP:regionalization;GO:0003006:BP:developmental process involved in reproduction;GO:000367…						map04212:Longevity regulating pathway - worm	ko:K19774:DVE1, homeobox domain-containing protein	R-HSA-4551638:SUMOylation of chromatin organization proteins		Q9UPW6:DNA-binding protein SATB2	EFA10915.2:hypothetical protein TcasGA2_TC001741 [Tribolium castaneum]
Npum_000357-T1	Npum_000357	scaffold_1,+,2 exons,2 CDS:6010830-6010927 np,6010928-6011107,6020090-6021766,6021767-6022154 np				ENOG5041Y0W:Leucine rich repeat	S:Function unknown	IPR003591:Leucine-rich repeat, typical subtype;IPR032675:Leucine-rich repeat domain superfamily;IPR001611:Leucine-rich repeat	PF00560:Leucine Rich Repeat;PF13516:Leucine Rich repeat;PF13855:Leucine rich repeat	GO:0005515:MF:protein binding;GO:0003008:BP:system process;GO:0007600:BP:sensory perception;GO:0008150:BP:biological_process;GO:0019233:BP:sensory perception of pain;GO:0032501:BP:multicellular organismal process;GO:0050877:BP:nervous system process			SignalP(1-18,cutsite=VSS-KK,prob=0.8881)	1 (n3-13c18/19o468-488i)						P23515:Oligodendrocyte-myelin glycoprotein	XP_018578717.1:slit homolog 1 protein [Anoplophora glabripennis]	SP(1-18,cutsite=VSS-KK,prob=0.9095)
Npum_000358-T1	Npum_000358	scaffold_1,-,2 exons,1 CDS:6044468-6045897 np,6045898-6047430,6047431-6047438 np,6061206-6061511 np				KOG0619:regulation of response to stimulus	S:Function unknown	IPR032675:Leucine-rich repeat domain superfamily;IPR001611:Leucine-rich repeat	PF13855:Leucine rich repeat	GO:0005515:MF:protein binding			SignalP(1-19,cutsite=GSP-AS,prob=0.5692)	1 (n3-14c22/23o371-392i)						Q9W266:Protein windpipe	XP_968081.1:PREDICTED: protein windpipe [Tribolium castaneum]	SP(1-19,cutsite=GSP-AS,prob=0.5250)
[truncated: 17,757 more rows]
