# Supplementary material for: Genomic insight into the scale specialization of the biological control agent Novius pumilus (Weise, 1892)
Source: BMC Genomics. 2022 Jan 31;23:90. doi: 10.1186/s12864-022-08299-w (PMC8805230; doi:10.1186/s12864-022-08299-w)
Supplement: Supplementary file 2 — Additional file 2: Table S1. Information on the orthologous groups identified by OrthoFinder and the p-value in the branch of Novius pumilus estimated by CAFE. Table S2. The genes under significant positive selection pressure (likelihood ratio test (LRT), P < 0.05) by branch-site model among the 711 single-copy genes of Novius pumilus. [file 12864_2022_8299_MOESM2_ESM.xlsx]

## Sheet: Table S1
Table S1. Information on the orthologous groups identified by OrthoFinder and the p-value in the branch of Novius pumilus estimated by CAFE.
Orthogroup	AGLAB	APLAN	ATUMI	CSEPT	CMONT	DPOND	HAXYZ	LDECE	NPUMI	NVESP	OTAUR	PJAPO	PPYRA	TCAST	p in NPUMI	expansion/contraction	studied OGs	gene ID of NPUMI	Pfam annotation
OG0000021	10	0	10	18	20	5	13	23	25	0	0	12	0	0	0.0293442	expansion	Papain family cysteine protease	Npum_001427-T1, Npum_007051-T1, Npum_013796-T1, Npum_013799-T1, Npum_013800-T1, Npum_013801-T1, Npum_013802-T3, Npum_013804-T1, Npum_013808-T1, Npum_013809-T1, Npum_013810-T1, Npum_013811-T1, Npum_013812-T1, Npum_013813-T1, Npum_013814-T1, Npum_013815-T1, Npum_013820-T1, Npum_013821-T1, Npum_013822-T1, Npum_013823-T1, Npum_013824-T1, Npum_013826-T1, Npum_014360-T1, Npum_014361-T1, Npum_016088-T1	PF00112:Papain family cysteine protease;0.985294117647059/PF08246:Cathepsin propeptide inhibitor domain (I29);0.882352941176471
OG0000087	1	0	0	21	6	0	6	0	20	0	1	23	0	0	0.0115812	expansion	-	Npum_002798-T1, Npum_002799-T1, Npum_002801-T1, Npum_002802-T1, Npum_016610-T2, Npum_016624-T1, Npum_016639-T1, Npum_016716-T1, Npum_016717-T1, Npum_016729-T1, Npum_016748-T1, Npum_016751-T1, Npum_016760-T1, Npum_016776-T1, Npum_016777-T1, Npum_016783-T1, Npum_016792-T1, Npum_016928-T1, Npum_016930-T1, Npum_016988-T1	PF01541:GIY-YIG catalytic domain;0.256410256410256/PF00078:Reverse transcriptase (RNA-dependent DNA polymerase);0.0128205128205128
OG0000089	0	0	0	1	1	2	0	1	71	0	0	1	1	0	2.63347e-23	expansion	-	Npum_003803-T1, Npum_003830-T1, Npum_003872-T1, Npum_003888-T1, Npum_004468-T1, Npum_006793-T1, Npum_009740-T1, Npum_009778-T1, Npum_010497-T1, Npum_010498-T1, Npum_010500-T1, Npum_012239-T1, Npum_013294-T1, Npum_013295-T1, Npum_013296-T1, Npum_013297-T1, Npum_013298-T1, Npum_013299-T1, Npum_013300-T1, Npum_013302-T1, Npum_013352-T1, Npum_013354-T1, Npum_013355-T1, Npum_013357-T1, Npum_013358-T1,…	PF00096:Zinc finger, C2H2 type;0.564102564102564/PF13909:C2H2-type zinc-finger domain;0.5/PF12874:Zinc-finger of C2H2 type;0.0512820512820513/PF18387:Zinc-fingers and homeoboxes C2H2 finger domain;0.0128205128205128/PF13894:C2H2-type zinc finger;0.0128205128205128
OG0000132	9	1	3	4	6	4	2	14	16	1	1	1	1	2	0.000679681	expansion	Papain family cysteine protease	Npum_002862-T1, Npum_002863-T1, Npum_002864-T1, Npum_002865-T1, Npum_002866-T1, Npum_002868-T1, Npum_002894-T1, Npum_003808-T2, Npum_003809-T1, Npum_003810-T1, Npum_003811-T1, Npum_004223-T1, Npum_011775-T1, Npum_015465-T1, Npum_015907-T1, Npum_015909-T1	PF00112:Papain family cysteine protease;0.984615384615385/PF08127:Peptidase family C1 propeptide;0.815384615384615
OG0000158	0	0	0	0	0	0	1	0	59	0	0	0	0	0	6.5167e-21	expansion	-	Npum_003166-T1, Npum_003262-T1, Npum_003403-T1, Npum_004433-T1, Npum_004434-T1, Npum_004435-T1, Npum_004437-T1, Npum_004438-T1, Npum_004439-T1, Npum_004440-T1, Npum_004441-T1, Npum_004442-T1, Npum_004443-T1, Npum_004444-T1, Npum_004445-T1, Npum_004446-T1, Npum_004447-T1, Npum_004448-T1, Npum_004449-T1, Npum_004450-T1, Npum_004451-T1, Npum_007045-T1, Npum_007046-T1, Npum_007047-T1, Npum_007048-T1,…	PF00497:Bacterial extracellular solute-binding proteins, family 3;0.0333333333333333
OG0000163	3	1	5	4	6	1	4	1	15	1	3	13	1	1	0.00432895	expansion	-	Npum_004469-T1, Npum_005486-T1, Npum_005749-T1, Npum_005750-T1, Npum_005751-T1, Npum_005752-T1, Npum_005753-T1, Npum_005754-T1, Npum_006981-T1, Npum_006982-T1, Npum_006983-T1, Npum_006984-T1, Npum_006985-T1, Npum_007921-T1, Npum_007956-T1	PF00328:Histidine phosphatase superfamily (branch 2);0.898305084745763
OG0000216	0	0	0	0	0	0	0	0	52	0	0	0	0	0	2.22324e-19	expansion	-	Npum_000036-T1, Npum_002454-T1, Npum_002770-T1, Npum_002771-T1, Npum_002903-T1, Npum_003505-T1, Npum_003514-T1, Npum_003518-T1, Npum_003633-T1, Npum_003638-T1, Npum_003682-T1, Npum_003822-T1, Npum_003845-T1, Npum_003964-T1, Npum_004056-T1, Npum_004829-T1, Npum_005962-T1, Npum_006067-T1, Npum_006068-T1, Npum_006198-T1, Npum_006206-T1, Npum_006257-T1, Npum_006275-T1, Npum_006293-T1, Npum_006456-T1,…	PF00077:Retroviral aspartyl protease;0.0384615384615385/PF03732:Retrotransposon gag protein ;0.0192307692307692/PF18162:Arc C-lobe;0.0192307692307692
OG0000264	3	2	0	3	9	1	1	2	11	0	1	9	5	0	0.0286801	expansion	-	Npum_003841-T1, Npum_003852-T1, Npum_003928-T1, Npum_003931-T1, Npum_003957-T1, Npum_006225-T1, Npum_008391-T1, Npum_008392-T1, Npum_009765-T1, Npum_009770-T1, Npum_012948-T1	PF09588:YqaJ-like viral recombinase domain;0.127659574468085/PF01771:Viral alkaline exonuclease;0.106382978723404
OG0000276	0	0	0	0	0	0	0	0	46	0	0	0	0	0	5.79914e-17	expansion	-	Npum_002404-T1, Npum_003086-T1, Npum_003087-T1, Npum_003088-T1, Npum_003089-T1, Npum_003506-T1, Npum_003591-T1, Npum_003636-T1, Npum_003713-T1, Npum_003745-T1, Npum_003746-T1, Npum_003934-T1, Npum_004015-T1, Npum_005934-T1, Npum_005936-T1, Npum_005937-T1, Npum_006084-T1, Npum_006094-T1, Npum_006166-T1, Npum_006231-T1, Npum_006243-T1, Npum_006246-T1, Npum_006260-T1, Npum_006261-T1, Npum_006509-T1,…	#N/A
OG0000370	0	0	0	4	1	0	3	0	18	0	0	13	0	0	3.34601e-05	expansion	Odorant receptor	Npum_002985-T1, Npum_003800-T1, Npum_003801-T1, Npum_009189-T1, Npum_009190-T1, Npum_009191-T1, Npum_009192-T1, Npum_009193-T1, Npum_009194-T1, Npum_009195-T1, Npum_009196-T1, Npum_014314-T1, Npum_014315-T1, Npum_014316-T1, Npum_014318-T1, Npum_014319-T1, Npum_014320-T1, Npum_014321-T1	PF02949:7tm Odorant receptor;0.717948717948718
OG0000386	0	0	0	0	0	0	0	0	38	0	0	0	0	0	4.71e-15	expansion	Leucine rich repeat	Npum_006443-T1, Npum_009011-T1, Npum_010988-T1, Npum_013133-T1, Npum_013149-T1, Npum_013189-T1, Npum_013196-T1, Npum_013198-T1, Npum_013199-T1, Npum_013200-T1, Npum_013201-T1, Npum_013202-T1, Npum_013203-T1, Npum_013204-T1, Npum_013205-T1, Npum_013206-T1, Npum_013208-T1, Npum_013210-T1, Npum_013211-T1, Npum_013212-T1, Npum_013213-T1, Npum_013214-T1, Npum_013215-T1, Npum_013216-T1, Npum_013218-T1,…	PF13855:Leucine rich repeat;0.973684210526316/PF13306:BspA type Leucine rich repeat region (6 copies);0.0263157894736842
OG0000431	0	0	0	0	0	0	0	0	36	0	0	0	0	0	3.09386e-14	expansion	-	Npum_005865-T1, Npum_005866-T1, Npum_005867-T1, Npum_005868-T1, Npum_005869-T1, Npum_005870-T1, Npum_005871-T1, Npum_005872-T1, Npum_005873-T1, Npum_005874-T1, Npum_005875-T1, Npum_005876-T1, Npum_005877-T1, Npum_005878-T1, Npum_005879-T1, Npum_005880-T1, Npum_005881-T1, Npum_005882-T1, Npum_009659-T1, Npum_009660-T1, Npum_009661-T1, Npum_009662-T1, Npum_009663-T1, Npum_009664-T1, Npum_009665-T1,…	#N/A
OG0000457	2	0	0	2	3	0	8	0	11	0	0	9	0	0	0.0286801	expansion	-	Npum_003049-T1, Npum_008393-T1, Npum_012455-T1, Npum_014523-T1, Npum_016793-T1, Npum_016807-T1, Npum_016821-T1, Npum_016823-T1, Npum_016901-T1, Npum_016963-T1, Npum_017007-T1	PF00665:Integrase core domain;0.371428571428571/PF17921:Integrase zinc binding domain;0.285714285714286/PF00078:Reverse transcriptase (RNA-dependent DNA polymerase);0.2/PF17919:RNase H-like domain found in reverse transcriptase;0.114285714285714/PF17917:RNase H-like domain found in reverse transcriptase;0.0285714285714286
OG0001037	0	0	0	1	0	0	0	0	24	0	0	0	0	0	2.2991e-09	expansion	-	Npum_002486-T1, Npum_002487-T1, Npum_003136-T1, Npum_003192-T1, Npum_003494-T1, Npum_003663-T1, Npum_003664-T1, Npum_003721-T1, Npum_003976-T1, Npum_003988-T1, Npum_005969-T1, Npum_005970-T1, Npum_006593-T1, Npum_008249-T1, Npum_008251-T1, Npum_008377-T1, Npum_009658-T1, Npum_011397-T1, Npum_011398-T1, Npum_011479-T1, Npum_011480-T1, Npum_012970-T1, Npum_016547-T1, Npum_016548-T1	#N/A
OG0001319	0	0	0	0	0	0	0	0	4	0	0	13	6	0	0.0234649	expansion	-	Npum_009895-T1, Npum_016575-T1, Npum_016800-T1, Npum_017004-T1	PF15992:Domain of unknown function (DUF4769);0.782608695652174
OG0002464	0	0	0	0	0	0	0	0	19	0	0	0	0	0	1.16465e-08	expansion	Gamma interferon inducible lysosomal thiol reductase (GILT)	Npum_002387-T1, Npum_010809-T1, Npum_010810-T1, Npum_010811-T1, Npum_010812-T1, Npum_010813-T1, Npum_010814-T1, Npum_010815-T1, Npum_010816-T1, Npum_010817-T1, Npum_010818-T1, Npum_010819-T1, Npum_010820-T1, Npum_010978-T1, Npum_011036-T1, Npum_012110-T1, Npum_012111-T1, Npum_012112-T1, Npum_012510-T1	PF03227:Gamma interferon inducible lysosomal thiol reductase (GILT);1
OG0000266	0	0	2	3	9	0	2	0	16	0	0	9	0	6	0.00223833	expansion	-	Npum_004136-T1, Npum_004148-T1, Npum_010454-T1, Npum_010455-T1, Npum_010457-T1, Npum_010458-T1, Npum_010460-T1, Npum_011276-T1, Npum_011278-T1, Npum_012089-T1, Npum_012090-T1, Npum_012091-T1, Npum_012092-T1, Npum_012094-T2, Npum_012096-T1, Npum_012097-T1	PF00650:CRAL/TRIO domain;0.872340425531915
OG0000007	25	2	0	5	14	8	12	33	2	3	46	9	24	6	0.0423221	contraction		Npum_006215-T1, Npum_016749-T1	PF13843:Transposase IS4;0.899470899470899/PF13842:DDE_Tnp_1-like zinc-ribbon;0.105820105820106/PF00291:Pyridoxal-phosphate dependent enzyme;0.00529100529100529
OG0000020	0	0	0	0	137	0	0	0	0	0	0	0	2	0	0.047769	contraction		0	PF13909:C2H2-type zinc-finger domain;0.834532374100719/PF00096:Zinc finger, C2H2 type;0.338129496402878
OG0000058	1	5	5	3	27	0	10	1	1	1	18	4	9	6	0.0475987	contraction		Npum_016913-T1	PF00125:Core histone H2A/H2B/H3/H4;0.989010989010989/PF16211:C-terminus of histone H2A;0.967032967032967
OG0000068	2	0	0	26	13	0	7	1	0	0	10	14	14	0	0.00719925	contraction		0	PF03258:Baculovirus FP protein;0.333333333333333/PF00628:PHD-finger;0.126436781609195
OG0000083	4	0	0	3	11	0	4	1	0	0	9	42	5	1	0.047769	contraction		0	PF00413:Matrixin;0.8875/PF01471:Putative peptidoglycan binding domain;0.5125/PF10488:Phosphatase-1 catalytic subunit binding region;0.025/PF00520:Ion transport protein;0.0125
OG0000088	1	1	1	6	25	1	10	2	1	1	10	8	6	5	0.0475987	contraction		Npum_016974-T1	PF00125:Core histone H2A/H2B/H3/H4;0.987179487179487
OG0000097	0	0	0	12	15	1	7	0	0	1	0	39	0	0	0.0183516	contraction		0	#N/A
OG0000130	0	1	1	7	25	0	9	0	0	2	11	0	7	3	0.047769	contraction		0	PF00125:Core histone H2A/H2B/H3/H4;1
OG0000170	0	0	0	2	50	0	0	0	0	0	0	6	0	0	0.047769	contraction		0	PF13359:DDE superfamily endonuclease;0.224137931034483/PF01609:Transposase DDE domain;0.0172413793103448/PF03446:NAD binding domain of 6-phosphogluconate dehydrogenase;0.0172413793103448
OG0000215	5	0	0	1	16	0	5	3	0	6	1	13	2	0	0.047769	contraction		0	PF00075:RNase H;0.365384615384615/PF00078:Reverse transcriptase (RNA-dependent DNA polymerase);0.0769230769230769/PF16064:Domain of unknown function (DUF4806);0.0192307692307692/PF13456:Reverse transcriptase-like;0.0192307692307692
OG0000238	0	0	0	22	14	0	4	1	0	0	1	7	0	0	0.047769	contraction		0	PF03732:Retrotransposon gag protein ;0.653061224489796/PF01094:Receptor family ligand binding region;0.0204081632653061
OG0000275	0	0	0	3	30	0	1	0	0	0	0	12	0	0	0.047769	contraction		0	#N/A
OG0000290	1	0	0	15	10	1	1	0	0	0	1	14	0	1	0.047769	contraction		0	PF12017:Transposase protein;0.0909090909090909/PF05485:THAP domain;0.0454545454545455
OG0000489	0	0	0	9	12	0	9	0	0	0	0	4	0	0	0.047769	contraction	Cysteine-rich secretory protein family	0	PF00188:Cysteine-rich secretory protein family;0.941176470588235
OG0000000	27	4	1	9	4	0	10	27	13	2	69	20	94	2	0.441363			Npum_002466-T1, Npum_006066-T1, Npum_009914-T1, Npum_015920-T1, Npum_016629-T1, Npum_016723-T1, Npum_016736-T1, Npum_016802-T1, Npum_016875-T1, Npum_016910-T1, Npum_016911-T1, Npum_016938-T1, Npum_017017-T1	PF13359:DDE superfamily endonuclease;0.907801418439716/PF13613:Helix-turn-helix of DDE superfamily endonuclease;0.00709219858156028
OG0000001	42	19	0	2	5	1	13	43	6	0	14	9	83	1	0.928561			Npum_009883-T1, Npum_013015-T1, Npum_015942-T1, Npum_016804-T1, Npum_016805-T1, Npum_016874-T1	PF03184:DDE superfamily endonuclease;0.747899159663866/PF05225:helix-turn-helix, Psq domain;0.298319327731092/PF03221:Tc5 transposase DNA-binding domain;0.159663865546218/PF13384:Homeodomain-like domain;0.00420168067226891
OG0000002	27	17	0	9	2	4	3	14	9	0	68	22	52	4	0.56119			Npum_003963-T1, Npum_006488-T1, Npum_015971-T1, Npum_016588-T1, Npum_016604-T1, Npum_016756-T1, Npum_016811-T1, Npum_016831-T1, Npum_016989-T1	PF05380:Pao retrotransposon peptidase ;0.61038961038961/PF05585:Putative peptidase (DUF1758);0.562770562770563/PF03564:Protein of unknown function (DUF1759);0.363636363636364/PF17921:Integrase zinc binding domain;0.329004329004329/PF18701:Family of unknown function (DUF5641);0.32034632034632/PF00665:Integrase core domain;0.142857142857143/PF00078:Reverse transcriptase (RNA-dependent DNA polymeras…
OG0000003	22	6	20	6	7	15	2	5	7	26	19	9	52	8	0.933576			Npum_001316-T1, Npum_001317-T1, Npum_001318-T1, Npum_003299-T1, Npum_003300-T1, Npum_010590-T1, Npum_015656-T1	PF00089:Trypsin;1/PF01151:GNS1/SUR4 family;0.00980392156862745
OG0000004	17	10	9	12	15	14	11	25	9	9	10	14	21	24	-			Npum_001368-T1, Npum_001468-T1, Npum_001676-T4, Npum_002203-T1, Npum_002984-T1, Npum_007273-T1, Npum_007274-T1, Npum_015069-T1, Npum_015073-T1	PF00664:ABC transporter transmembrane region;0.985/PF00005:ABC transporter;0.955/PF00046:Homeodomain;0.005
OG0000005	9	5	12	10	19	8	11	12	8	50	5	7	24	16	0.528952			Npum_006825-T1, Npum_010535-T1, Npum_013305-T1, Npum_014274-T1, Npum_014275-T1, Npum_014287-T1, Npum_014288-T1, Npum_014289-T1	PF00067:Cytochrome P450;0.994897959183674
OG0000006	35	21	0	3	2	0	0	12	5	0	22	17	65	11	0.747089			Npum_002484-T1, Npum_016597-T1, Npum_016646-T1, Npum_016954-T1, Npum_016964-T1	PF03175:DNA polymerase type B, organellar and viral;0.150259067357513/PF00096:Zinc finger, C2H2 type;0.0621761658031088/PF02945:Recombination endonuclease VII;0.0362694300518135/PF17772:MYST family zinc finger domain;0.0207253886010363/PF00091:Tubulin/FtsZ family, GTPase domain;0.00518134715025907/PF07498:Rho termination factor, N-terminal domain;0.00518134715025907/PF00078:Reverse transcriptase …
OG0000008	8	4	0	15	3	0	7	7	3	0	33	26	75	3	0.385474			Npum_003941-T1, Npum_009782-T1, Npum_016620-T1	PF00665:Integrase core domain;0.614130434782609/PF17921:Integrase zinc binding domain;0.570652173913043/PF00078:Reverse transcriptase (RNA-dependent DNA polymerase);0.516304347826087/PF17919:RNase H-like domain found in reverse transcriptase;0.402173913043478/PF17917:RNase H-like domain found in reverse transcriptase;0.0923913043478261/PF00077:Retroviral aspartyl protease;0.0380434782608696/PF000…
OG0000009	31	16	18	8	6	4	7	7	9	2	7	9	23	34	0.815315			Npum_003569-T1, Npum_009211-T1, Npum_009212-T1, Npum_009213-T1, Npum_010728-T1, Npum_010823-T1, Npum_011325-T1, Npum_016400-T2, Npum_016477-T1	PF00067:Cytochrome P450;0.988950276243094
OG0000010	12	12	4	15	17	12	9	19	6	7	13	26	4	17	0.126877			Npum_000577-T1, Npum_000578-T1, Npum_000579-T1, Npum_000580-T1, Npum_007138-T1, Npum_010411-T1	PF02958:Ecdysteroid kinase;1
OG0000011	23	29	7	7	10	20	1	26	7	6	6	10	7	13	0.933576			Npum_008607-T1, Npum_010824-T1, Npum_015360-T1, Npum_016351-T1, Npum_016352-T1, Npum_016353-T1, Npum_016372-T1	PF00232:Glycosyl hydrolase family 1;1
OG0000012	22	21	9	7	9	6	6	8	6	11	5	11	33	16	0.678211			Npum_004177-T1, Npum_004178-T1, Npum_004179-T1, Npum_010634-T1, Npum_014803-T1, Npum_015263-T1	PF00106:short chain dehydrogenase;1
OG0000013	25	1	2	6	2	8	9	11	5	2	29	10	45	4	0.922215			Npum_016596-T1, Npum_016623-T1, Npum_016644-T1, Npum_016651-T1, Npum_016955-T1	PF13359:DDE superfamily endonuclease;0.855345911949686/PF10545:Alcohol dehydrogenase transcription factor Myb/SANT-like;0.00628930817610063/PF02944:BESS motif;0.00628930817610063/PF13843:Transposase IS4;0.00628930817610063
OG0000014	15	7	4	17	12	6	6	16	7	4	2	19	14	25	0.364197			Npum_005076-T1, Npum_005077-T1, Npum_005099-T1, Npum_005196-T1, Npum_007946-T1, Npum_007947-T1, Npum_010608-T1	PF00201:UDP-glucoronosyl and UDP-glucosyl transferase;0.993506493506494/PF11628:T-cell surface glycoprotein CD3 zeta chain;0.012987012987013
OG0000015	22	3	2	6	7	2	3	8	11	43	16	12	7	10	0.284436			Npum_003836-T1, Npum_003880-T1, Npum_007585-T1, Npum_007586-T1, Npum_007587-T1, Npum_007588-T1, Npum_007589-T1, Npum_007590-T1, Npum_008747-T1, Npum_009929-T1, Npum_013264-T1	PF00089:Trypsin;0.973684210526316/PF12032:Regulatory CLIP domain of proteinases;0.0328947368421053
OG0000016	6	4	17	14	11	14	12	9	4	15	6	20	8	9	0.0696124			Npum_002036-T1, Npum_002038-T1, Npum_012138-T1, Npum_015775-T1	PF00379:Insect cuticle protein;0.986577181208054
OG0000017	9	2	18	6	5	5	6	17	10	14	4	10	34	6	0.362397			Npum_005716-T1, Npum_005718-T1, Npum_005723-T1, Npum_008010-T1, Npum_008540-T1, Npum_008541-T1, Npum_009507-T1, Npum_009508-T1, Npum_009538-T1, Npum_012416-T1	PF00201:UDP-glucoronosyl and UDP-glucosyl transferase;0.972602739726027
OG0000018	3	5	0	0	10	0	5	28	4	2	48	11	25	0	0.913836			Npum_003616-T1, Npum_008241-T1, Npum_012884-T1, Npum_016863-T1	PF13843:Transposase IS4;0.865248226950355/PF13842:DDE_Tnp_1-like zinc-ribbon;0.0425531914893617
OG0000019	6	9	6	18	14	2	6	6	10	13	2	15	23	9	0.825234			Npum_002287-T1, Npum_002288-T1, Npum_012077-T1, Npum_012078-T1, Npum_012079-T1, Npum_012080-T1, Npum_012081-T1, Npum_012082-T1, Npum_012085-T1, Npum_012519-T1	PF00501:AMP-binding enzyme;0.964028776978417/PF13193:AMP-binding enzyme C-terminal domain;0.81294964028777
OG0000022	36	0	2	3	0	0	6	2	3	0	4	8	51	19	0.902082			Npum_003996-T1, Npum_016737-T1, Npum_016817-T1	PF00589:Phage integrase family;0.746268656716418/PF02944:BESS motif;0.00746268656716418
OG0000023	18	4	21	3	6	7	3	6	4	18	21	6	2	15	0.913836			Npum_003060-T1, Npum_003063-T1, Npum_003064-T1, Npum_010431-T1	PF01395:PBP/GOBP family;1
OG0000024	16	10	2	5	6	0	25	2	8	7	34	4	11	3	0.532196			Npum_006182-T1, Npum_006217-T1, Npum_008123-T1, Npum_008286-T1, Npum_009911-T1, Npum_016666-T1, Npum_016731-T1, Npum_016948-T1	PF03184:DDE superfamily endonuclease;0.789473684210526/PF03221:Tc5 transposase DNA-binding domain;0.654135338345865/PF04218:CENP-B N-terminal DNA-binding domain;0.413533834586466/PF09607:Brinker DNA-binding domain;0.0075187969924812/PF00078:Reverse transcriptase (RNA-dependent DNA polymerase);0.0075187969924812
OG0000025	1	2	1	15	8	0	21	3	10	1	1	53	14	0	0.944001			Npum_004053-T1, Npum_004135-T1, Npum_016603-T1, Npum_016634-T1, Npum_016652-T1, Npum_016677-T1, Npum_016739-T1, Npum_016882-T1, Npum_016965-T1, Npum_017006-T1	PF07727:Reverse transcriptase (RNA-dependent DNA polymerase);0.423076923076923/PF14223:gag-polypeptide of LTR copia-type;0.292307692307692/PF00665:Integrase core domain;0.276923076923077/PF13976:GAG-pre-integrase domain;0.238461538461538/PF00098:Zinc knuckle;0.107692307692308/PF14244:gag-polypeptide of LTR copia-type;0.0153846153846154/PF13961:Domain of unknown function (DUF4219);0.00769230769230…
OG0000026	17	0	2	6	18	0	0	1	16	0	29	18	19	3	0.0940358			Npum_006595-T1, Npum_008273-T1, Npum_008413-T1, Npum_012989-T1, Npum_016554-T1, Npum_016565-T1, Npum_016587-T1, Npum_016590-T1, Npum_016685-T1, Npum_016686-T1, Npum_016746-T1, Npum_016915-T1, Npum_016936-T1, Npum_016968-T1, Npum_016973-T1, Npum_016986-T1	PF16087:Helix-turn-helix domain (DUF4817);0.286821705426357/PF01498:Transposase;0.0310077519379845/PF13358:DDE superfamily endonuclease;0.0232558139534884/PF00043:Glutathione S-transferase, C-terminal domain;0.00775193798449612/PF13417:Glutathione S-transferase, N-terminal domain;0.00775193798449612/PF00330:Aconitase family (aconitate hydratase);0.00775193798449612/PF13412:Winged helix-turn-helix…
OG0000027	10	7	6	6	7	8	5	11	3	7	11	3	38	6	0.591792			Npum_013925-T1, Npum_013926-T1, Npum_016433-T1	PF00106:short chain dehydrogenase;0.9765625/PF13561:Enoyl-(Acyl carrier protein) reductase;0.0078125
OG0000028	9	4	12	15	10	8	6	12	9	3	9	14	8	9	-			Npum_004061-T1, Npum_004064-T1, Npum_005497-T1, Npum_005498-T1, Npum_005499-T1, Npum_005500-T1, Npum_005501-T1, Npum_005502-T1, Npum_005503-T1	PF00379:Insect cuticle protein;0.9921875
OG0000029	1	3	0	14	3	2	3	2	2	1	19	30	41	6	0.339288			Npum_006315-T1, Npum_016869-T1	PF17921:Integrase zinc binding domain;0.354330708661417/PF00665:Integrase core domain;0.354330708661417/PF00078:Reverse transcriptase (RNA-dependent DNA polymerase);0.346456692913386/PF17919:RNase H-like domain found in reverse transcriptase;0.307086614173228/PF17917:RNase H-like domain found in reverse transcriptase;0.0236220472440945/PF14075:Ubinuclein conserved middle domain;0.0078740157480315…
OG0000030	0	0	0	24	18	0	35	3	6	0	1	33	4	2	0.186439			Npum_016721-T1, Npum_016824-T1, Npum_016903-T1, Npum_016924-T1, Npum_016951-T1, Npum_016972-T1	PF00078:Reverse transcriptase (RNA-dependent DNA polymerase);0.69047619047619/PF14529:Endonuclease-reverse transcriptase ;0.0555555555555556
OG0000031	18	6	18	9	5	3	6	15	4	18	4	8	2	8	0.627677			Npum_001691-T1, Npum_001692-T2, Npum_001696-T1, Npum_001697-T1	PF00379:Insect cuticle protein;0.983870967741935
OG0000032	7	1	0	3	10	0	2	11	8	1	34	6	39	0	0.289219			Npum_016584-T1, Npum_016591-T1, Npum_016656-T1, Npum_016682-T1, Npum_016742-T1, Npum_016752-T1, Npum_016883-T1, Npum_016966-T1	PF14291:Domain of unknown function (DUF4371);0.60655737704918/PF05699:hAT family C-terminal dimerisation region;0.434426229508197
OG0000033	28	30	6	2	3	15	2	4	1	2	17	2	4	4	0.853923			Npum_006381-T1	PF00089:Trypsin;0.991666666666667/PF00078:Reverse transcriptase (RNA-dependent DNA polymerase);0.00833333333333333
OG0000034	6	2	0	7	8	3	5	0	9	15	27	26	5	5	0.56119			Npum_004534-T1, Npum_004535-T1, Npum_004536-T1, Npum_004537-T1, Npum_004538-T1, Npum_004539-T1, Npum_004540-T1, Npum_006883-T1, Npum_012658-T1	PF01826:Trypsin Inhibitor like cysteine rich domain;0.957627118644068
OG0000035	11	2	11	8	10	11	8	11	7	2	0	11	15	5	0.933576			Npum_007541-T1, Npum_007542-T1, Npum_007543-T1, Npum_007544-T1, Npum_007545-T1, Npum_007546-T1, Npum_007547-T1	PF00732:GMC oxidoreductase;0.982142857142857/PF05199:GMC oxidoreductase;0.946428571428571
OG0000036	4	1	1	0	11	1	9	2	1	0	18	30	34	0	0.115976			Npum_014471-T1	#N/A
OG0000037	5	3	9	11	12	5	4	6	13	5	4	7	10	17	0.187818			Npum_007499-T1, Npum_009464-T1, Npum_011763-T1, Npum_011927-T1, Npum_012685-T1, Npum_012686-T1, Npum_012687-T1, Npum_012688-T1, Npum_012689-T1, Npum_012690-T1, Npum_012691-T1, Npum_012692-T1, Npum_012693-T1	PF13417:Glutathione S-transferase, N-terminal domain;0.882882882882883/PF00043:Glutathione S-transferase, C-terminal domain;0.657657657657658/PF14497:Glutathione S-transferase, C-terminal domain;0.27027027027027/PF02798:Glutathione S-transferase, N-terminal domain;0.0630630630630631/PF13410:Glutathione S-transferase, C-terminal domain;0.018018018018018
OG0000038	7	5	2	15	19	1	21	0	8	16	0	12	2	1	0.528952			Npum_012331-T1, Npum_012332-T1, Npum_012334-T1, Npum_012335-T1, Npum_012336-T1, Npum_012337-T1, Npum_012338-T1, Npum_014777-T1	PF00096:Zinc finger, C2H2 type;0.688073394495413/PF13909:C2H2-type zinc-finger domain;0.174311926605505/PF13894:C2H2-type zinc finger;0.055045871559633/PF12874:Zinc-finger of C2H2 type;0.0458715596330275/PF12171:Zinc-finger double-stranded RNA-binding;0.0275229357798165/PF13912:C2H2-type zinc finger;0.018348623853211/PF04500:FLYWCH zinc finger domain;0.00917431192660551/PF16064:Domain of unknown …
OG0000039	28	5	3	7	5	9	0	21	2	0	17	3	7	1	0.884126			Npum_016995-T1, Npum_017013-T1	PF00078:Reverse transcriptase (RNA-dependent DNA polymerase);0.240740740740741/PF01541:GIY-YIG catalytic domain;0.0740740740740741/PF00135:Carboxylesterase family;0.00925925925925926
OG0000040	11	0	16	7	6	8	5	8	12	4	9	9	5	5	0.0955399			Npum_000102-T1, Npum_000170-T1, Npum_002116-T1, Npum_006570-T1, Npum_006572-T1, Npum_006574-T1, Npum_006575-T1, Npum_006576-T1, Npum_006578-T1, Npum_007217-T1, Npum_007218-T2, Npum_007220-T1	PF00135:Carboxylesterase family;0.990476190476191/PF00001:7 transmembrane receptor (rhodopsin family);0.00952380952380952
OG0000041	7	45	2	2	1	2	1	3	4	2	7	5	19	5	0.110151			Npum_002732-T1, Npum_003986-T1, Npum_016669-T1, Npum_016670-T1	PF00078:Reverse transcriptase (RNA-dependent DNA polymerase);0.0476190476190476/PF17919:RNase H-like domain found in reverse transcriptase;0.0476190476190476/PF00077:Retroviral aspartyl protease;0.0285714285714286
OG0000042	3	1	17	8	7	5	7	13	6	3	1	7	12	14	0.928561			Npum_007296-T1, Npum_007297-T1, Npum_007442-T1, Npum_015841-T1, Npum_015842-T1, Npum_015844-T1	PF01757:Acyltransferase family;0.817307692307692
OG0000043	8	8	4	6	4	6	4	14	6	4	11	11	11	6	-			Npum_002921-T1, Npum_007428-T1, Npum_008188-T1, Npum_010602-T1, Npum_016105-T1, Npum_016106-T1	PF00135:Carboxylesterase family;1
OG0000044	8	4	0	4	5	0	0	2	3	4	43	5	23	2	0.663803			Npum_003961-T1, Npum_005890-T1, Npum_006106-T1	PF00665:Integrase core domain;0.349514563106796/PF17921:Integrase zinc binding domain;0.135922330097087/PF05485:THAP domain;0.00970873786407767
OG0000045	16	0	1	6	7	4	8	10	4	35	1	9	1	1	0.627677			Npum_003802-T1, Npum_006937-T1, Npum_007792-T1, Npum_009131-T1	PF00059:Lectin C-type domain;0.951456310679612/PF01826:Trypsin Inhibitor like cysteine rich domain;0.00970873786407767
OG0000046	18	17	4	3	4	3	4	12	4	5	5	3	4	16	0.713978			Npum_002229-T1, Npum_002230-T1, Npum_002231-T1, Npum_002232-T1	PF00083:Sugar (and other) transporter;1/PF02949:7tm Odorant receptor;0.00980392156862745
OG0000047	4	4	26	2	2	6	2	3	2	31	8	2	4	5	0.578436			Npum_001687-T1, Npum_001688-T1	PF00379:Insect cuticle protein;0.99009900990099
OG0000048	10	0	0	0	0	0	0	10	0	0	25	0	43	12	0.5			0	PF11901:Protein of unknown function (DUF3421);0.81/PF02892:BED zinc finger;0.01
OG0000049	5	0	1	11	4	1	12	8	2	2	11	18	24	1	0.15192			Npum_016678-T1, Npum_016680-T1	PF10545:Alcohol dehydrogenase transcription factor Myb/SANT-like;0.92/PF02944:BESS motif;0.01
OG0000050	5	3	3	4	6	5	4	6	9	14	12	11	9	8	-			Npum_007203-T1, Npum_007204-T1, Npum_007205-T1, Npum_007206-T1, Npum_007498-T1, Npum_007504-T1, Npum_007505-T1, Npum_007697-T1, Npum_016784-T1	PF04083:Partial alpha/beta-hydrolase lipase region;0.818181818181818/PF00561:alpha/beta hydrolase fold;0.232323232323232/PF09404:KICSTOR complex C12orf66 like;0.0101010101010101/PF08395:7tm Chemosensory receptor;0.0101010101010101/PF16077:Spaetzle;0.0101010101010101/PF12146:Serine aminopeptidase, S33;0.0101010101010101
OG0000051	5	7	3	9	9	4	10	5	8	4	12	9	8	4	-			Npum_000306-T1, Npum_002461-T1, Npum_004866-T1, Npum_010676-T1, Npum_010677-T1, Npum_010833-T1, Npum_015823-T1, Npum_016447-T1	PF03953:Tubulin C-terminal domain;1/PF00091:Tubulin/FtsZ family, GTPase domain;1
OG0000052	7	3	8	10	7	4	9	16	4	3	4	7	12	2	0.423936			Npum_007628-T1, Npum_007630-T1, Npum_016786-T1, Npum_016787-T1	PF00083:Sugar (and other) transporter;1/PF00201:UDP-glucoronosyl and UDP-glucosyl transferase;0.0104166666666667
OG0000053	4	13	5	5	5	6	4	5	3	8	13	3	17	4	-			Npum_002535-T1, Npum_007918-T1, Npum_009423-T1	PF00091:Tubulin/FtsZ family, GTPase domain;0.989473684210526/PF03953:Tubulin C-terminal domain;0.978947368421053
OG0000054	4	1	2	9	12	3	9	4	8	1	1	11	13	16	0.803489			Npum_012098-T1, Npum_014825-T1, Npum_015641-T1, Npum_015644-T2, Npum_015646-T1, Npum_015647-T1, Npum_015648-T1, Npum_015692-T1	#N/A
OG0000055	8	1	5	7	6	4	8	7	15	10	5	12	2	3	-			Npum_002719-T1, Npum_006939-T1, Npum_006940-T1, Npum_006941-T1, Npum_006942-T1, Npum_009015-T1, Npum_009017-T1, Npum_009018-T1, Npum_009019-T1, Npum_009020-T1, Npum_009021-T1, Npum_009022-T1, Npum_009025-T1, Npum_009029-T1, Npum_012178-T1	PF06585:Haemolymph juvenile hormone binding protein (JHBP);1
OG0000056	16	6	8	2	1	5	1	9	3	3	30	1	1	7	0.371777			Npum_010317-T1, Npum_010318-T1, Npum_010456-T1	PF01607:Chitin binding Peritrophin-A domain;1/PF04886:PT repeat;0.010752688172043
OG0000057	92	0	0	0	0	0	0	0	0	0	0	0	0	0	0.5			0	PF00096:Zinc finger, C2H2 type;0.173913043478261/PF07776:Zinc-finger associated domain (zf-AD) ;0.173913043478261/PF13909:C2H2-type zinc-finger domain;0.141304347826087
OG0000059	7	7	4	2	6	4	2	5	2	22	13	2	8	7	-			Npum_007686-T1, Npum_007687-T5	PF00067:Cytochrome P450;1
OG0000060	9	0	7	3	2	12	4	40	1	0	0	3	0	9	0.476102			Npum_007135-T1	PF00135:Carboxylesterase family;1/PF00078:Reverse transcriptase (RNA-dependent DNA polymerase);0.0111111111111111
OG0000061	7	5	3	6	7	7	7	7	5	7	9	8	8	4	-			Npum_006019-T1, Npum_007466-T1, Npum_012451-T1, Npum_013104-T1, Npum_016201-T1	PF00012:Hsp70 protein;1
OG0000062	9	3	10	3	9	2	7	2	9	1	4	23	4	3	0.56119			Npum_004423-T1, Npum_004424-T1, Npum_004426-T1, Npum_004427-T1, Npum_004428-T1, Npum_004431-T1, Npum_004457-T1, Npum_005728-T1, Npum_005729-T1	PF00067:Cytochrome P450;0.98876404494382/PF03022:Major royal jelly protein;0.0112359550561798
OG0000063	8	5	0	6	4	1	2	11	1	3	34	1	9	4	0.476102			Npum_003854-T1	PF05699:hAT family C-terminal dimerisation region;0.0786516853932584/PF14291:Domain of unknown function (DUF4371);0.0674157303370786/PF02892:BED zinc finger;0.0337078651685393/PF17919:RNase H-like domain found in reverse transcriptase;0.0112359550561798/PF14846:Domain of unknown function (DUF4485);0.0112359550561798/PF00589:Phage integrase family;0.0112359550561798/PF02949:7tm Odorant receptor;0.…
OG0000064	9	1	0	1	9	0	0	20	0	0	11	7	27	3	0.128892			0	PF13358:DDE superfamily endonuclease;0.659090909090909
OG0000065	9	1	1	5	5	3	11	1	4	2	9	24	8	5	0.627677			Npum_006351-T1, Npum_010485-T1, Npum_010839-T1, Npum_014766-T1	PF05485:THAP domain;0.806818181818182/PF12017:Transposase protein;0.272727272727273/PF02944:BESS motif;0.0454545454545455/PF12596:87kDa Transposase;0.0340909090909091/PF03184:DDE superfamily endonuclease;0.0113636363636364/PF03221:Tc5 transposase DNA-binding domain;0.0113636363636364/PF02949:7tm Odorant receptor;0.0113636363636364
OG0000066	8	0	0	2	16	1	1	16	2	16	3	10	12	1	0.339288			Npum_008115-T1, Npum_016727-T1	PF00078:Reverse transcriptase (RNA-dependent DNA polymerase);0.0227272727272727
OG0000067	19	0	0	0	4	0	2	2	0	0	55	4	0	1	0.222349			0	PF16087:Helix-turn-helix domain (DUF4817);0.64367816091954/PF14529:Endonuclease-reverse transcriptase ;0.0114942528735632
OG0000069	17	0	6	0	0	8	0	13	0	6	15	0	0	21	0.5			0	PF02949:7tm Odorant receptor;0.930232558139535
OG0000070	15	10	29	2	2	2	5	3	0	5	0	3	6	4	0.128892			0	PF17906:HTH domain in Mos1 transposase;0.22093023255814/PF01359:Transposase (partial DDE domain);0.197674418604651/PF13412:Winged helix-turn-helix DNA-binding;0.0348837209302326/PF10545:Alcohol dehydrogenase transcription factor Myb/SANT-like;0.0116279069767442/PF13358:DDE superfamily endonuclease;0.0116279069767442/PF12116:Stage III sporulation protein D;0.0116279069767442/PF16087:Helix-turn-hel…
OG0000071	6	4	7	10	6	2	4	5	5	6	7	4	10	10	-			Npum_000563-T1, Npum_008724-T1, Npum_008725-T1, Npum_008726-T1, Npum_015703-T1	PF00089:Trypsin;0.988372093023256/PF18322:Serine protease Clip domain PPAF-2;0.767441860465116
OG0000072	7	0	1	2	5	2	3	5	1	6	0	47	6	1	0.190755			Npum_015700-T1	PF00067:Cytochrome P450;0.930232558139535
OG0000073	9	4	14	7	7	5	6	4	7	3	6	9	2	2	-			Npum_008207-T1, Npum_015980-T1, Npum_015986-T1, Npum_016398-T1, Npum_016429-T1, Npum_016430-T1, Npum_016431-T1	PF03392:Insect pheromone-binding family, A10/OS-D;1
OG0000074	10	3	0	6	1	0	1	4	3	1	2	21	23	9	0.902082			Npum_006134-T1, Npum_006135-T1, Npum_017009-T1	PF14291:Domain of unknown function (DUF4371);0.571428571428571/PF05699:hAT family C-terminal dimerisation region;0.321428571428571/PF02892:BED zinc finger;0.0238095238095238
OG0000075	8	1	10	3	7	4	3	4	4	3	2	6	19	9	0.913836			Npum_001992-T1, Npum_002144-T1, Npum_005332-T1, Npum_009188-T1	PF00083:Sugar (and other) transporter;0.987951807228916/PF07690:Major Facilitator Superfamily;0.0120481927710843
OG0000076	9	2	7	5	4	6	5	18	3	1	2	5	7	8	-			Npum_001828-T1, Npum_002006-T2, Npum_010576-T1	PF00005:ABC transporter;0.98780487804878/PF00664:ABC transporter transmembrane region;0.963414634146341/PF00078:Reverse transcriptase (RNA-dependent DNA polymerase);0.0121951219512195
OG0000077	1	2	0	2	0	0	2	5	1	0	16	6	45	2	0.807765			Npum_003729-T1	PF09588:YqaJ-like viral recombinase domain;0.585365853658537/PF16087:Helix-turn-helix domain (DUF4817);0.0121951219512195
OG0000078	0	1	0	2	2	0	2	0	3	26	9	7	28	2	0.663803			Npum_002653-T1, Npum_008869-T1, Npum_009238-T1	PF00089:Trypsin;1
OG0000079	6	1	2	8	4	7	4	7	3	3	2	9	24	1	0.591792			Npum_003419-T1, Npum_011215-T1, Npum_016440-T1	PF10545:Alcohol dehydrogenase transcription factor Myb/SANT-like;0.901234567901235
OG0000080	24	0	3	7	5	5	5	5	5	3	6	2	1	10	0.747089			Npum_002627-T1, Npum_002628-T1, Npum_002629-T1, Npum_010878-T1, Npum_015990-T1	PF08395:7tm Chemosensory receptor;0.91358024691358
OG0000081	6	4	5	6	7	1	7	4	8	2	3	14	2	11	-			Npum_000527-T1, Npum_002064-T1, Npum_004138-T1, Npum_008478-T1, Npum_011222-T1, Npum_015223-T1, Npum_015224-T1, Npum_015387-T1	PF13855:Leucine rich repeat;0.7875/PF13306:BspA type Leucine rich repeat region (6 copies);0.425/PF00560:Leucine Rich Repeat;0.0125/PF12799:Leucine Rich repeats (2 copies);0.0125
OG0000082	7	7	3	6	2	6	6	7	2	2	1	7	11	13	-			Npum_002279-T1, Npum_015579-T1	PF06151:Trehalose receptor;1/PF00096:Zinc finger, C2H2 type;0.0125/PF07776:Zinc-finger associated domain (zf-AD) ;0.0125
OG0000084	1	2	2	5	42	1	1	0	2	2	4	6	7	5	0.15192			Npum_016768-T1, Npum_016868-T1	PF00538:linker histone H1 and H5 family;0.9875
OG0000085	13	10	0	5	1	3	1	5	2	0	16	5	17	1	0.884126			Npum_016555-T1, Npum_016762-T1	PF18701:Family of unknown function (DUF5641);0.835443037974684/PF00665:Integrase core domain;0.518987341772152/PF17921:Integrase zinc binding domain;0.253164556962025/PF05380:Pao retrotransposon peptidase ;0.0253164556962025/PF17919:RNase H-like domain found in reverse transcriptase;0.0126582278481013
OG0000086	21	3	2	3	4	1	1	4	6	3	2	5	16	7	0.279391			Npum_003258-T1, Npum_003259-T1, Npum_003260-T1, Npum_003404-T1, Npum_003405-T1, Npum_003406-T1	PF00092:von Willebrand factor type A domain;0.846153846153846/PF08487:Vault protein inter-alpha-trypsin domain;0.884615384615385/PF13519:von Willebrand factor type A domain;0.179487179487179/PF13768:von Willebrand factor type A domain;0.141025641025641/PF00079:Serpin (serine protease inhibitor);0.141025641025641/PF00650:CRAL/TRIO domain;0.0384615384615385
OG0000090	10	1	0	1	7	0	0	4	0	0	7	16	30	0	0.128892			0	PF03184:DDE superfamily endonuclease;0.697368421052632/PF05225:helix-turn-helix, Psq domain;0.421052631578947/PF03221:Tc5 transposase DNA-binding domain;0.210526315789474
OG0000091	4	2	2	8	3	2	2	8	8	0	2	14	15	6	0.166904			Npum_003992-T1, Npum_004528-T1, Npum_007623-T1, Npum_014556-T1, Npum_014662-T1, Npum_014667-T1, Npum_014670-T1, Npum_015597-T1	PF00067:Cytochrome P450;1
OG0000092	0	2	0	7	0	0	6	1	0	0	0	33	26	1	0.222349			0	PF00536:SAM domain (Sterile alpha motif);0.0789473684210526/PF07647:SAM domain (Sterile alpha motif);0.0526315789473684
OG0000093	16	4	17	5	5	4	2	5	3	2	2	4	1	5	0.902082			Npum_010172-T1, Npum_010173-T1, Npum_010174-T1	PF00248:Aldo/keto reductase family;1
OG0000094	22	2	2	2	2	0	5	3	0	0	2	10	21	4	0.128892			0	PF05970:PIF1-like helicase;0.666666666666667/PF14214:Helitron helicase-like domain at N-terminus;0.626666666666667/PF02689:Helicase;0.08/PF04843:Herpesvirus tegument protein, N-terminal conserved region;0.08/PF00379:Insect cuticle protein;0.0133333333333333/PF14529:Endonuclease-reverse transcriptase ;0.0133333333333333
OG0000095	4	1	0	7	1	1	1	3	4	0	2	17	24	10	0.713978			Npum_000499-T1, Npum_003684-T1, Npum_009349-T1, Npum_016647-T1	PF13359:DDE superfamily endonuclease;0.773333333333333/PF05485:THAP domain;0.666666666666667/PF13613:Helix-turn-helix of DDE superfamily endonuclease;0.56
OG0000096	2	3	2	14	7	2	10	0	9	1	5	10	7	3	-			Npum_000064-T1, Npum_002970-T1, Npum_002971-T1, Npum_002972-T1, Npum_002973-T1, Npum_002974-T1, Npum_002998-T1, Npum_002999-T1, Npum_005286-T1	PF00050:Kazal-type serine protease inhibitor domain;0.68/PF07648:Kazal-type serine protease inhibitor domain;0.186666666666667
OG0000098	74	0	0	0	0	0	0	0	0	0	0	0	0	0	0.5			0	PF00096:Zinc finger, C2H2 type;0.297297297297297/PF13909:C2H2-type zinc-finger domain;0.148648648648649/PF07776:Zinc-finger associated domain (zf-AD) ;0.0675675675675676
OG0000099	5	0	0	26	0	1	21	0	0	0	0	20	0	1	0.128892			0	PF10551:MULE transposase domain;0.256756756756757/PF13894:C2H2-type zinc finger;0.0135135135135135
OG0000100	3	5	3	6	7	3	6	5	5	4	4	11	7	4	-			Npum_001021-T1, Npum_002345-T1, Npum_002346-T1, Npum_013614-T1, Npum_015770-T1	PF12774:Hydrolytic ATP binding site of dynein motor region;0.835616438356164/PF12780:P-loop containing dynein motor region D4;0.767123287671233/PF12777:Microtubule-binding stalk of dynein motor;0.73972602739726/PF17852:Dynein heavy chain AAA lid domain;0.753424657534247/PF08393:Dynein heavy chain, N-terminal region 2;0.726027397260274/PF12781:ATP-binding dynein motor region;0.73972602739726/PF127…
OG0000101	4	1	4	6	6	2	6	4	6	5	2	5	19	3	-			Npum_000202-T1, Npum_011348-T1, Npum_011349-T1, Npum_011350-T1, Npum_011351-T2, Npum_011353-T1	PF00089:Trypsin;0.986301369863014/PF12032:Regulatory CLIP domain of proteinases;0.876712328767123
OG0000102	4	1	9	6	4	3	14	6	4	0	2	12	8	0	0.627677			Npum_010006-T1, Npum_010007-T1, Npum_010009-T1, Npum_015159-T1	PF00379:Insect cuticle protein;0.986301369863014
OG0000103	9	5	2	6	4	2	4	2	4	2	3	8	15	7	-			Npum_010637-T1, Npum_010638-T1, Npum_010639-T1, Npum_010640-T1	PF01593:Flavin containing amine oxidoreductase;0.986301369863014/PF13450:NAD(P)-binding Rossmann-like domain;0.0136986301369863
OG0000104	1	3	1	7	3	0	6	2	10	5	2	13	8	12	0.104203			Npum_004735-T1, Npum_009734-T1, Npum_010025-T1, Npum_010026-T1, Npum_010666-T1, Npum_010667-T1, Npum_013148-T1, Npum_013150-T1, Npum_013151-T1, Npum_014759-T1	PF08395:7tm Chemosensory receptor;0.876712328767123
OG0000105	3	1	0	5	3	0	20	5	4	0	1	31	0	0	0.913836			Npum_008048-T1, Npum_011504-T1, Npum_011505-T1, Npum_012889-T1	#N/A
OG0000106	2	0	6	4	11	3	4	6	3	14	12	3	0	5	0.591792			Npum_000546-T1, Npum_005582-T1, Npum_009506-T1	PF00106:short chain dehydrogenase;0.972602739726027
OG0000107	6	4	3	3	2	2	3	6	1	2	13	7	13	8	-			Npum_000180-T1	PF00501:AMP-binding enzyme;1/PF13193:AMP-binding enzyme C-terminal domain;0.958904109589041/PF00232:Glycosyl hydrolase family 1;0.0136986301369863
OG0000108	12	0	0	3	3	0	5	6	2	1	14	17	9	0	0.543754			Npum_003191-T1, Npum_016949-T1	PF16087:Helix-turn-helix domain (DUF4817);0.486111111111111/PF13358:DDE superfamily endonuclease;0.0138888888888889
OG0000109	16	0	0	5	0	1	2	2	6	0	0	5	33	2	0.076446			Npum_016621-T1, Npum_016801-T1, Npum_016803-T1, Npum_016887-T1, Npum_016916-T1, Npum_016918-T1	PF13359:DDE superfamily endonuclease;0.916666666666667
OG0000110	13	7	4	3	7	6	2	6	5	2	1	12	1	3	0.747089			Npum_009444-T1, Npum_009446-T1, Npum_009447-T1, Npum_009448-T1, Npum_011184-T1	PF00379:Insect cuticle protein;1
OG0000111	7	6	0	5	7	0	5	5	2	0	0	11	22	2	0.543754			Npum_006318-T1, Npum_008246-T1	#N/A
OG0000112	18	7	5	1	1	6	1	10	1	3	6	4	1	7	-			Npum_001328-T1	PF02958:Ecdysteroid kinase;1
OG0000113	20	6	0	10	1	2	4	3	0	0	5	3	17	0	0.222349			0	PF18701:Family of unknown function (DUF5641);0.549295774647887/PF05380:Pao retrotransposon peptidase ;0.535211267605634/PF17921:Integrase zinc binding domain;0.338028169014085/PF00665:Integrase core domain;0.295774647887324/PF05585:Putative peptidase (DUF1758);0.183098591549296/PF03564:Protein of unknown function (DUF1759);0.154929577464789
OG0000114	9	4	0	6	5	5	1	4	3	0	22	8	2	2	0.902082			Npum_008099-T1, Npum_016660-T1, Npum_016880-T1	PF05699:hAT family C-terminal dimerisation region;0.549295774647887/PF02892:BED zinc finger;0.295774647887324/PF04937:Protein of unknown function (DUF 659);0.338028169014085/PF10545:Alcohol dehydrogenase transcription factor Myb/SANT-like;0.0140845070422535
OG0000115	9	1	6	1	3	3	0	9	1	3	2	1	13	18	0.853923			Npum_014216-T1	PF00858:Amiloride-sensitive sodium channel;1
OG0000116	11	5	4	4	7	5	1	7	3	4	4	7	0	7	-			Npum_005362-T1, Npum_015612-T1, Npum_015614-T1	PF00011:Hsp20/alpha crystallin family;1/PF00525:Alpha crystallin A chain, N terminal;0.0144927536231884
OG0000117	4	2	7	4	5	3	7	3	3	10	4	9	3	5	-			Npum_011945-T1, Npum_011946-T1, Npum_011949-T1	PF04527:Drosophila Retinin like protein;0.202898550724638
OG0000118	1	4	3	5	5	2	4	14	4	2	4	13	5	3	0.913836			Npum_015750-T1, Npum_015751-T1, Npum_015752-T1, Npum_015755-T1	PF05199:GMC oxidoreductase;0.884057971014493/PF00732:GMC oxidoreductase;0.811594202898551/PF02949:7tm Odorant receptor;0.0144927536231884
OG0000119	8	4	8	4	5	5	1	5	2	4	3	4	7	8	-			Npum_012070-T1, Npum_012072-T1	PF01074:Glycosyl hydrolases family 38 N-terminal domain;0.808823529411765/PF07748:Glycosyl hydrolases family 38 C-terminal domain;0.779411764705882/PF17677:Glycosyl hydrolases family 38 C-terminal beta sandwich domain;0.75/PF09261:Alpha mannosidase middle domain;0.720588235294118
OG0000120	5	0	0	10	7	1	0	2	12	0	0	11	7	13	0.0955399			Npum_002396-T1, Npum_003699-T1, Npum_003730-T1, Npum_005965-T1, Npum_008091-T1, Npum_008092-T1, Npum_008253-T1, Npum_009591-T1, Npum_009747-T1, Npum_011468-T1, Npum_013003-T1, Npum_014683-T1	PF04434:SWIM zinc finger;0.455882352941176/PF09588:YqaJ-like viral recombinase domain;0.426470588235294/PF05225:helix-turn-helix, Psq domain;0.0147058823529412/PF14291:Domain of unknown function (DUF4371);0.0147058823529412
OG0000121	3	3	0	6	2	3	11	1	0	0	3	16	13	6	0.128892			0	PF05485:THAP domain;0.850746268656716/PF12017:Transposase protein;0.0597014925373134/PF13909:C2H2-type zinc-finger domain;0.0149253731343284
OG0000122	15	1	7	2	2	4	4	2	2	0	8	4	16	0	0.884126			Npum_002353-T1, Npum_015373-T1	PF08659:KR domain;0.850746268656716/PF14765:Polyketide synthase dehydratase;0.805970149253731/PF00550:Phosphopantetheine attachment site;0.776119402985075/PF02801:Beta-ketoacyl synthase, C-terminal domain;0.761194029850746/PF16197:Ketoacyl-synthetase C-terminal extension;0.761194029850746/PF00975:Thioesterase domain;0.746268656716418/PF00109:Beta-ketoacyl synthase, N-terminal domain;0.68656716417…
OG0000123	0	0	0	0	0	0	0	0	0	0	0	67	0	0	0.425558			0	PF00632:HECT-domain (ubiquitin-transferase);0.507462686567164/PF02825:WWE domain;0.134328358208955/PF00169:PH domain;0.0298507462686567/PF03166:MH2 domain;0.0149253731343284/PF00215:Orotidine 5'-phosphate decarboxylase / HUMPS family;0.0149253731343284/PF03165:MH1 domain;0.0149253731343284/PF00503:G-protein alpha subunit;0.0149253731343284
OG0000124	24	1	0	2	9	0	4	1	0	0	0	24	1	0	0.128892			0	PF00078:Reverse transcriptase (RNA-dependent DNA polymerase);0.0151515151515152
OG0000125	14	1	19	6	4	2	7	1	2	1	0	1	2	6	0.543754			Npum_015070-T1, Npum_015493-T1	PF03145:Seven in absentia protein family;0.757575757575758/PF13920:Zinc finger, C3HC4 type (RING finger);0.0151515151515152/PF13445:RING-type zinc-finger;0.0151515151515152
OG0000126	5	0	0	13	1	0	7	4	1	0	1	17	17	0	0.476102			Npum_008006-T1	PF13873:Myb/SANT-like DNA-binding domain;0.818181818181818
OG0000127	4	0	0	4	8	2	2	7	2	0	26	6	3	2	0.543754			Npum_003059-T1, Npum_016881-T1	PF00098:Zinc knuckle;0.287878787878788
OG0000128	1	0	0	0	0	0	0	0	0	0	1	63	1	0	0.425558			0	PF00098:Zinc knuckle;0.712121212121212/PF03732:Retrotransposon gag protein ;0.0151515151515152/PF14392:Zinc knuckle;0.0151515151515152
OG0000129	0	1	0	14	3	0	3	2	5	6	7	24	0	1	0.747089			Npum_003358-T1, Npum_003359-T1, Npum_006017-T1, Npum_006018-T1, Npum_009827-T1	PF00027:Cyclic nucleotide-binding domain;0.636363636363636/PF07885:Ion channel;0.181818181818182/PF00520:Ion transport protein;0.136363636363636
OG0000131	0	0	0	3	0	0	31	0	0	0	0	32	0	0	0.222349			0	PF13975:gag-polyprotein putative aspartyl protease;0.0151515151515152
OG0000133	6	8	5	5	6	3	3	3	3	3	5	5	4	6	-			Npum_002001-T1, Npum_014847-T1, Npum_014848-T1	PF01161:Phosphatidylethanolamine-binding protein;1
OG0000134	5	5	6	5	7	4	1	6	4	4	4	5	4	4	-			Npum_012611-T1, Npum_013351-T1, Npum_015615-T1, Npum_015621-T1	PF00027:Cyclic nucleotide-binding domain;0.8125/PF00069:Protein kinase domain;0.875/PF16808:Coiled-coil N-terminus of cGMP-dependent protein kinase;0.03125
OG0000135	7	1	2	6	5	3	6	5	3	3	5	9	2	7	-			Npum_002742-T2, Npum_008697-T1, Npum_008698-T1	PF00083:Sugar (and other) transporter;0.65625/PF07690:Major Facilitator Superfamily;0.59375/PF04235:Protein of unknown function (DUF418);0.015625
OG0000136	3	2	0	6	3	1	4	5	11	0	2	20	7	0	0.0698945			Npum_003082-T1, Npum_003662-T1, Npum_003784-T1, Npum_006080-T1, Npum_006081-T1, Npum_006337-T1, Npum_006441-T1, Npum_007741-T1, Npum_009913-T1, Npum_011418-T1, Npum_016551-T1	PF10545:Alcohol dehydrogenase transcription factor Myb/SANT-like;0.75/PF02944:BESS motif;0.484375
OG0000137	4	0	1	4	11	1	3	3	5	0	0	25	4	3	0.922215			Npum_003165-T1, Npum_006924-T1, Npum_007632-T1, Npum_007633-T1, Npum_007634-T1	#N/A
OG0000138	0	0	0	21	0	0	13	0	0	0	0	29	0	1	0.128892			0	PF00098:Zinc knuckle;0.046875
OG0000139	4	0	6	11	13	3	5	2	5	0	4	8	2	0	0.655655			Npum_002885-T1, Npum_005416-T1, Npum_016613-T1, Npum_016711-T1, Npum_016892-T1	PF04083:Partial alpha/beta-hydrolase lipase region;0.73015873015873/PF00561:alpha/beta hydrolase fold;0.158730158730159/PF12146:Serine aminopeptidase, S33;0.0793650793650794
OG0000140	0	0	0	1	0	0	1	0	0	0	0	61	0	0	0.425558			0	PF00153:Mitochondrial carrier protein;0.952380952380952
OG0000141	8	0	0	11	10	1	8	0	1	0	0	14	9	0	0.115976			Npum_016560-T1	PF00078:Reverse transcriptase (RNA-dependent DNA polymerase);0.354838709677419/PF14529:Endonuclease-reverse transcriptase ;0.129032258064516
OG0000142	27	0	0	4	2	0	9	16	0	0	0	3	1	0	0.222349			0	PF00589:Phage integrase family;0.645161290322581
OG0000143	62	0	0	0	0	0	0	0	0	0	0	0	0	0	0.5			0	PF00096:Zinc finger, C2H2 type;0.693548387096774/PF13909:C2H2-type zinc-finger domain;0.129032258064516/PF16878:Transcriptional regulator, SIX1, N-terminal SD domain;0.0161290322580645/PF00046:Homeodomain;0.0161290322580645
OG0000144	5	1	1	4	1	4	1	17	1	18	0	2	2	5	0.853923			Npum_000452-T1	PF00650:CRAL/TRIO domain;0.951612903225806
OG0000145	0	0	0	12	9	0	2	0	8	0	0	31	0	0	0.532196			Npum_002975-T1, Npum_005270-T1, Npum_009558-T1, Npum_010832-T1, Npum_015398-T1, Npum_015635-T1, Npum_015636-T1, Npum_016325-T1	PF02949:7tm Odorant receptor;0.645161290322581
OG0000146	0	0	0	12	9	15	13	0	1	0	0	12	0	0	0.115976			Npum_016594-T1	PF00078:Reverse transcriptase (RNA-dependent DNA polymerase);0.209677419354839
OG0000147	7	8	4	1	3	5	1	4	2	3	4	1	14	4	-			Npum_005350-T1, Npum_012711-T1	PF00083:Sugar (and other) transporter;1
OG0000148	8	6	2	4	4	2	3	4	5	2	8	4	5	4	-			Npum_009115-T1, Npum_010159-T1, Npum_010160-T1, Npum_011173-T1, Npum_011174-T1	PF00704:Glycosyl hydrolases family 18;1/PF01607:Chitin binding Peritrophin-A domain;0.147540983606557
OG0000149	6	6	4	0	0	4	0	19	0	4	7	0	8	3	-			0	PF00083:Sugar (and other) transporter;0.967213114754098/PF07690:Major Facilitator Superfamily;0.0163934426229508
OG0000150	23	3	1	0	1	0	0	2	0	0	0	0	30	1	0.425558			0	PF03175:DNA polymerase type B, organellar and viral;0.901639344262295/PF08515:Transforming growth factor beta type I GS-motif;0.0163934426229508
OG0000151	2	2	2	5	3	7	1	6	1	11	0	4	10	7	0.476102			Npum_016849-T2	PF10551:MULE transposase domain;0.459016393442623/PF00096:Zinc finger, C2H2 type;0.213114754098361/PF12874:Zinc-finger of C2H2 type;0.0163934426229508/PF07776:Zinc-finger associated domain (zf-AD) ;0.0163934426229508/PF13912:C2H2-type zinc finger;0.0163934426229508/PF02892:BED zinc finger;0.0163934426229508
OG0000152	1	2	1	3	8	0	6	4	5	2	1	9	18	1	0.747089			Npum_003642-T1, Npum_005925-T1, Npum_009920-T1, Npum_015893-T1, Npum_015919-T1	PF10545:Alcohol dehydrogenase transcription factor Myb/SANT-like;0.918032786885246/PF02944:BESS motif;0.163934426229508/PF00106:short chain dehydrogenase;0.0163934426229508/PF05485:THAP domain;0.0163934426229508
OG0000153	0	0	0	0	0	0	0	0	0	0	0	61	0	0	0.425558			0	#N/A
OG0000154	4	4	2	5	3	3	2	2	3	3	7	6	9	7	-			Npum_007692-T1, Npum_008774-T1, Npum_015405-T1	PF00149:Calcineurin-like phosphoesterase;0.95
OG0000155	7	6	5	8	2	6	3	2	4	4	2	7	3	1	-			Npum_005807-T1, Npum_008552-T1, Npum_008573-T1, Npum_012413-T1	PF06441:Epoxide hydrolase N terminus;0.95/PF00561:alpha/beta hydrolase fold;0.0166666666666667
OG0000156	3	2	1	5	3	1	4	2	11	2	8	5	8	5	-			Npum_002522-T1, Npum_006627-T1, Npum_006628-T1, Npum_006629-T1, Npum_006631-T1, Npum_008968-T1, Npum_008970-T1, Npum_008971-T1, Npum_008972-T1, Npum_008973-T1, Npum_009952-T1	PF00501:AMP-binding enzyme;1/PF13193:AMP-binding enzyme C-terminal domain;0.966666666666667
OG0000157	1	1	0	14	11	0	9	2	7	0	0	11	4	0	0.789057			Npum_003647-T1, Npum_003648-T1, Npum_004040-T1, Npum_006450-T1, Npum_011408-T1, Npum_011467-T1, Npum_014539-T1	PF00589:Phage integrase family;0.0166666666666667
OG0000159	3	0	3	5	2	2	2	3	0	25	2	5	4	3	0.222349			0	#N/A
OG0000160	8	3	4	3	4	3	2	6	2	3	4	7	6	4	-			Npum_004455-T1, Npum_008145-T1	PF00089:Trypsin;0.932203389830508/PF12032:Regulatory CLIP domain of proteinases;0.779661016949153
OG0000161	5	12	6	0	0	2	0	7	0	11	11	0	3	2	-			0	PF02949:7tm Odorant receptor;0.966101694915254
OG0000162	8	0	0	8	10	0	0	6	2	1	5	16	3	0	0.543754			Npum_006552-T1, Npum_016810-T1	PF14529:Endonuclease-reverse transcriptase ;0.576271186440678/PF00078:Reverse transcriptase (RNA-dependent DNA polymerase);0.0338983050847458/PF00098:Zinc knuckle;0.0169491525423729
OG0000164	0	1	0	4	24	0	6	0	2	0	13	0	7	2	0.543754			Npum_016726-T1, Npum_016923-T1	PF15511:Centromere kinetochore component CENP-T histone fold;0.966101694915254
OG0000165	0	0	0	16	13	0	12	0	5	0	0	10	2	1	0.655655			Npum_014213-T1, Npum_014214-T1, Npum_016577-T1, Npum_016980-T1, Npum_016981-T2	PF00858:Amiloride-sensitive sodium channel;1
OG0000166	0	0	0	1	0	0	57	0	0	0	0	0	1	0	0.425558			0	PF09588:YqaJ-like viral recombinase domain;0.0169491525423729
OG0000167	0	0	0	0	0	0	0	0	0	0	0	59	0	0	0.425558			0	PF00096:Zinc finger, C2H2 type;0.152542372881356/PF07776:Zinc-finger associated domain (zf-AD) ;0.152542372881356/PF13894:C2H2-type zinc finger;0.0508474576271186
OG0000168	6	3	2	3	4	2	3	2	3	1	7	8	6	8	-			Npum_002830-T1, Npum_011702-T1, Npum_011703-T1	PF00005:ABC transporter;0.982758620689655/PF12698:ABC-2 family transporter protein;0.879310344827586/PF12679:ABC-2 family transporter protein;0.0172413793103448
OG0000169	1	1	4	3	4	2	3	4	5	11	4	5	7	4	-			Npum_004365-T1, Npum_006813-T1, Npum_014804-T1, Npum_014805-T1, Npum_016324-T1	PF00650:CRAL/TRIO domain;1
OG0000171	1	3	2	2	28	0	3	0	5	2	2	8	0	1	0.922215			Npum_000432-T1, Npum_002492-T1, Npum_002816-T1, Npum_003650-T1, Npum_006222-T1	PF04218:CENP-B N-terminal DNA-binding domain;0.456140350877193/PF03221:Tc5 transposase DNA-binding domain;0.280701754385965/PF02944:BESS motif;0.0350877192982456/PF10545:Alcohol dehydrogenase transcription factor Myb/SANT-like;0.0175438596491228
OG0000172	5	3	0	11	0	2	3	1	0	2	2	14	10	4	0.222349			0	PF12017:Transposase protein;0.298245614035088/PF05485:THAP domain;0.192982456140351/PF10545:Alcohol dehydrogenase transcription factor Myb/SANT-like;0.0175438596491228/PF02944:BESS motif;0.0175438596491228
OG0000173	8	2	3	4	2	13	5	6	2	0	1	7	0	4	0.884126			Npum_010713-T1, Npum_010720-T1	#N/A
OG0000174	1	2	8	7	6	4	3	5	3	3	2	9	1	3	-			Npum_009306-T1, Npum_009307-T1, Npum_016082-T1	PF13855:Leucine rich repeat;0.649122807017544/PF01582:TIR domain;0.701754385964912/PF13306:BspA type Leucine rich repeat region (6 copies);0.43859649122807/PF13676:TIR domain;0.0701754385964912/PF13516:Leucine Rich repeat;0.0175438596491228/PF01463:Leucine rich repeat C-terminal domain;0.0175438596491228/PF12799:Leucine Rich repeats (2 copies);0.0175438596491228/PF00560:Leucine Rich Repeat;0.0175…
OG0000175	2	2	2	10	2	4	8	2	2	5	4	8	3	2	-			Npum_000158-T1, Npum_007702-T1	#N/A
OG0000176	3	0	15	4	4	2	2	3	4	5	3	5	2	4	-			Npum_000564-T1, Npum_000565-T1, Npum_000566-T1, Npum_008908-T1	PF00314:Thaumatin family;1
OG0000177	1	1	3	4	2	1	1	3	1	17	2	2	2	16	0.853923			Npum_012713-T1	PF00474:Sodium:solute symporter family;1
OG0000178	0	0	1	28	3	0	16	3	0	0	0	4	1	0	0.128892			0	PF12781:ATP-binding dynein motor region;0.0178571428571429/PF00005:ABC transporter;0.0178571428571429/PF12777:Microtubule-binding stalk of dynein motor;0.0178571428571429
OG0000179	6	0	3	9	6	1	6	5	5	1	5	6	0	2	-			Npum_006719-T1, Npum_006720-T1, Npum_006721-T1, Npum_006722-T1, Npum_006725-T1	PF03769:Attacin, C-terminal region;0.890909090909091
OG0000180	4	1	2	4	6	4	4	2	5	1	4	9	2	7	-			Npum_011137-T1, Npum_011138-T1, Npum_011139-T1, Npum_011140-T1, Npum_011141-T1	PF03067:Lytic polysaccharide mono-oxygenase, cellulose-degrading;1
OG0000181	4	1	4	3	2	3	2	10	7	2	4	3	7	3	-			Npum_011440-T1, Npum_012511-T1, Npum_013715-T1, Npum_013716-T1, Npum_013717-T1, Npum_013718-T1, Npum_013719-T1	PF03227:Gamma interferon inducible lysosomal thiol reductase (GILT);0.981818181818182
OG0000182	3	5	4	5	5	4	6	3	2	3	2	9	2	2	-			Npum_010670-T1, Npum_010671-T1	PF00255:Glutathione peroxidase;1
OG0000183	4	2	4	6	5	4	4	4	4	2	1	9	1	5	-			Npum_013510-T1, Npum_014169-T1, Npum_014262-T1, Npum_014263-T1	PF00171:Aldehyde dehydrogenase family;1
OG0000184	1	4	3	8	4	2	4	2	3	4	3	10	4	3	-			Npum_001169-T1, Npum_001170-T1, Npum_001172-T1	PF13927:Immunoglobulin domain;0.872727272727273/PF07679:Immunoglobulin I-set domain;0.527272727272727/PF00047:Immunoglobulin domain;0.0181818181818182/PF07686:Immunoglobulin V-set domain;0.0181818181818182
OG0000185	2	2	0	12	1	0	10	4	2	1	1	17	2	0	0.884126			Npum_007227-T1, Npum_012450-T1	PF10545:Alcohol dehydrogenase transcription factor Myb/SANT-like;0.481481481481481/PF02944:BESS motif;0.148148148148148
OG0000186	5	2	2	2	6	1	3	9	4	1	1	8	7	3	-			Npum_013843-T1, Npum_013844-T1, Npum_013845-T1, Npum_013846-T1	PF00135:Carboxylesterase family;1
OG0000187	1	0	0	0	0	0	0	0	1	0	3	1	48	0	0.807765			Npum_016885-T1	#N/A
OG0000188	4	0	0	1	0	0	7	1	0	0	3	36	2	0	0.425558			0	#N/A
OG0000189	0	0	0	0	0	0	0	0	0	0	0	0	54	0	0.5			0	PF13909:C2H2-type zinc-finger domain;0.944444444444444/PF00096:Zinc finger, C2H2 type;0.666666666666667
OG0000190	1	1	4	6	4	1	4	1	8	1	2	6	7	7	-			Npum_006963-T1, Npum_006964-T1, Npum_006965-T1, Npum_006966-T1, Npum_006967-T1, Npum_006968-T1, Npum_006969-T1, Npum_007207-T1	PF01395:PBP/GOBP family;1
OG0000191	12	1	1	4	2	2	2	10	6	0	2	6	3	2	0.279391			Npum_003840-T1, Npum_003851-T1, Npum_009757-T1, Npum_012266-T1, Npum_016866-T1, Npum_016895-T1	PF05485:THAP domain;0.849056603773585/PF00096:Zinc finger, C2H2 type;0.0188679245283019/PF10545:Alcohol dehydrogenase transcription factor Myb/SANT-like;0.0188679245283019
OG0000192	3	7	5	4	3	4	4	3	5	3	2	5	3	2	-			Npum_008830-T1, Npum_008831-T1, Npum_008840-T1, Npum_008858-T1, Npum_008859-T1	PF00046:Homeodomain;0.849056603773585/PF12407:Homeobox protein ;0.30188679245283
OG0000193	2	3	1	0	1	1	1	0	2	41	0	0	0	1	0.162548			Npum_002694-T1, Npum_014373-T1	PF00050:Kazal-type serine protease inhibitor domain;0.905660377358491/PF07648:Kazal-type serine protease inhibitor domain;0.30188679245283
OG0000194	4	5	6	3	3	6	3	4	3	4	4	4	4	0	-			Npum_009480-T1, Npum_009481-T1, Npum_009490-T1	PF01607:Chitin binding Peritrophin-A domain;1
OG0000195	9	18	1	1	0	0	0	4	4	1	3	4	7	1	0.110151			Npum_003615-T1, Npum_016826-T1, Npum_016904-T1, Npum_016950-T1	PF00665:Integrase core domain;0.377358490566038/PF17921:Integrase zinc binding domain;0.0943396226415094/PF00078:Reverse transcriptase (RNA-dependent DNA polymerase);0.0754716981132075/PF17919:RNase H-like domain found in reverse transcriptase;0.0754716981132075
OG0000196	1	1	4	3	2	1	3	1	2	26	1	5	1	2	0.578436			Npum_005518-T1, Npum_013471-T1	#N/A
OG0000197	8	2	1	5	6	3	3	3	3	2	4	9	2	2	-			Npum_013410-T1, Npum_013411-T1, Npum_016209-T1	PF00027:Cyclic nucleotide-binding domain;0.792452830188679/PF13909:C2H2-type zinc-finger domain;0.0188679245283019
OG0000198	6	5	8	0	0	11	0	3	0	1	4	0	8	7	-			0	PF00328:Histidine phosphatase superfamily (branch 2);0.962264150943396
OG0000199	3	16	5	4	5	1	5	1	2	0	2	5	2	2	-			Npum_007305-T1, Npum_007307-T1	PF00128:Alpha amylase, catalytic domain;0.981132075471698
OG0000200	1	1	1	30	1	1	3	7	1	1	1	3	1	1	0.853923			Npum_012127-T1	PF00443:Ubiquitin carboxyl-terminal hydrolase;0.773584905660377
OG0000201	0	0	0	7	0	0	10	0	0	1	1	32	2	0	0.222349			0	#N/A
OG0000202	0	0	0	0	53	0	0	0	0	0	0	0	0	0	0.222349			0	PF00098:Zinc knuckle;0.0188679245283019/PF03732:Retrotransposon gag protein ;0.0188679245283019
OG0000203	4	3	4	4	3	5	3	4	3	4	4	5	3	3	-			Npum_011786-T1, Npum_014384-T1, Npum_015620-T1	PF00022:Actin;1
OG0000204	3	2	1	3	2	3	3	13	3	1	2	7	7	2	-			Npum_013324-T1, Npum_014104-T1, Npum_014105-T1	PF07690:Major Facilitator Superfamily;1
OG0000205	10	3	3	1	2	7	1	10	1	3	3	1	3	4	-			Npum_010002-T1	PF01301:Glycosyl hydrolases family 35;0.980769230769231
OG0000206	16	5	0	0	0	0	0	0	0	0	9	0	21	1	0.5			0	#N/A
OG0000207	1	2	1	4	2	1	2	2	2	3	1	4	21	6	0.884126			Npum_001500-T1, Npum_005289-T2	PF01431:Peptidase family M13;0.961538461538462/PF05649:Peptidase family M13;0.884615384615385
OG0000208	10	2	5	2	2	4	1	7	1	2	7	4	3	2	-			Npum_002712-T1	PF14651:Lipocalin / cytosolic fatty-acid binding protein family;0.25/PF00061:Lipocalin / cytosolic fatty-acid binding protein family;0.153846153846154
OG0000209	6	0	0	12	1	3	4	1	4	0	3	4	11	3	0.319412			Npum_003850-T1, Npum_007807-T1, Npum_016687-T1, Npum_016925-T1	PF13873:Myb/SANT-like DNA-binding domain;0.865384615384615
OG0000210	1	0	0	9	4	1	6	2	3	1	3	11	1	10	0.902082			Npum_004347-T1, Npum_004349-T1, Npum_004350-T1	PF08016:Polycystin cation channel;0.634615384615385/PF01477:PLAT/LH2 domain;0.538461538461538/PF02010:REJ domain;0.307692307692308/PF01825:GPCR proteolysis site, GPS, motif ;0.0192307692307692/PF02949:7tm Odorant receptor;0.0192307692307692
OG0000211	8	3	2	2	1	1	1	3	4	3	9	2	9	4	-			Npum_011006-T1, Npum_011007-T1, Npum_011041-T1, Npum_011042-T1	PF14497:Glutathione S-transferase, C-terminal domain;0.980769230769231/PF02798:Glutathione S-transferase, N-terminal domain;0.942307692307692
OG0000212	10	26	1	0	0	4	0	1	0	2	5	0	2	1	0.5			0	PF00089:Trypsin;1
OG0000213	5	3	2	3	3	1	0	4	2	16	2	9	1	1	0.884126			Npum_013552-T1, Npum_013553-T1	PF00372:Hemocyanin, copper containing domain;0.942307692307692/PF03723:Hemocyanin, ig-like domain;0.923076923076923/PF03722:Hemocyanin, all-alpha domain;0.903846153846154
OG0000214	11	1	0	4	3	5	2	2	2	1	5	9	2	5	0.884126			Npum_001267-T1, Npum_012174-T1	PF00027:Cyclic nucleotide-binding domain;0.846153846153846/PF00520:Ion transport protein;0.0576923076923077/PF08412:Ion transport protein N-terminal;0.0384615384615385/PF07885:Ion channel;0.0192307692307692
OG0000217	0	0	0	0	0	0	0	0	0	0	0	0	52	0	0.5			0	PF00096:Zinc finger, C2H2 type;0.730769230769231/PF13909:C2H2-type zinc-finger domain;0.596153846153846
OG0000218	15	0	7	0	0	20	0	3	0	3	1	2	0	0	0.425558			0	PF02949:7tm Odorant receptor;0.96078431372549
OG0000219	4	5	1	3	4	5	4	2	6	1	2	3	6	5	-			Npum_003295-T1, Npum_006620-T1, Npum_006621-T1, Npum_006622-T1, Npum_015093-T1, Npum_015094-T1	PF16984:Group 7 allergen;0.96078431372549
OG0000220	4	2	8	3	3	4	3	5	3	2	3	5	4	2	-			Npum_012209-T1, Npum_015461-T1, Npum_015825-T1	PF03103:Domain of unknown function (DUF243);1
OG0000221	8	7	3	1	2	6	0	7	2	2	3	1	4	5	-			Npum_016057-T1, Npum_016058-T1	PF00107:Zinc-binding dehydrogenase;0.980392156862745/PF16884:N-terminal domain of oxidoreductase;0.980392156862745
OG0000222	7	2	5	3	2	5	5	2	1	4	2	6	3	4	-			Npum_001346-T1	PF00379:Insect cuticle protein;1/PF03931:Skp1 family, tetramerisation domain;0.0196078431372549/PF01466:Skp1 family, dimerisation domain;0.0196078431372549
OG0000223	4	2	5	3	3	3	4	3	1	6	6	2	2	7	-			Npum_007458-T1	PF02958:Ecdysteroid kinase;1
OG0000224	0	1	0	3	4	0	3	0	0	0	13	3	24	0	0.222349			0	PF00078:Reverse transcriptase (RNA-dependent DNA polymerase);0.274509803921569/PF14529:Endonuclease-reverse transcriptase ;0.176470588235294/PF03372:Endonuclease/Exonuclease/phosphatase family;0.0980392156862745
OG0000225	4	4	3	4	4	5	4	5	3	2	3	6	1	2	-			Npum_003327-T2, Npum_006364-T1, Npum_012354-T1	PF00270:DEAD/DEAH box helicase;0.98/PF00271:Helicase conserved C-terminal domain;0.98
OG0000226	1	2	4	3	3	1	4	2	2	3	5	8	10	2	-			Npum_004694-T1, Npum_004695-T1	PF00045:Hemopexin;0.52/PF00413:Matrixin;0.96/PF01471:Putative peptidoglycan binding domain;0.76
OG0000227	3	2	0	5	1	1	3	2	9	2	5	9	7	1	-			Npum_002331-T1, Npum_002480-T1, Npum_003715-T1, Npum_006931-T1, Npum_008247-T1, Npum_008248-T1, Npum_008409-T1, Npum_009892-T1, Npum_012969-T1	PF10545:Alcohol dehydrogenase transcription factor Myb/SANT-like;0.9/PF02944:BESS motif;0.56
OG0000228	41	0	0	0	2	1	0	4	0	0	1	0	1	0	0.425558			0	PF12796:Ankyrin repeats (3 copies);0.78/PF13637:Ankyrin repeats (many copies);0.44/PF05729:NACHT domain;0.58/PF00023:Ankyrin repeat;0.26/PF13857:Ankyrin repeats (many copies);0.2/PF13606:Ankyrin repeat;0.14
OG0000229	5	1	1	2	1	1	2	8	3	0	0	2	5	19	0.371777			Npum_000176-T1, Npum_000177-T1, Npum_002639-T1	PF00079:Serpin (serine protease inhibitor);1
OG0000230	1	4	4	2	3	4	3	2	1	5	11	8	2	0	-			Npum_003133-T1	PF00188:Cysteine-rich secretory protein family;0.96
OG0000231	0	2	1	6	8	1	6	2	9	0	1	9	5	0	-			Npum_000456-T1, Npum_003169-T1, Npum_005197-T1, Npum_005198-T1, Npum_005824-T1, Npum_005825-T1, Npum_005826-T1, Npum_005827-T1, Npum_005828-T1	PF00005:ABC transporter;0.88/PF01061:ABC-2 type transporter;0.86
OG0000232	0	0	0	0	0	0	0	0	0	1	0	0	49	0	0.5			0	PF10551:MULE transposase domain;0.86/PF04500:FLYWCH zinc finger domain;0.62
OG0000233	2	2	1	6	6	2	3	5	3	3	3	8	3	2	-			Npum_004736-T1, Npum_010875-T2, Npum_016041-T1	PF08205:CD80-like C2-set immunoglobulin domain ;0.36734693877551/PF13927:Immunoglobulin domain;0.163265306122449/PF13895:Immunoglobulin domain;0.0408163265306122/PF07686:Immunoglobulin V-set domain;0.0204081632653061
OG0000234	3	2	4	9	4	3	5	3	2	4	2	2	4	2	-			Npum_012297-T1, Npum_012303-T1	PF01094:Receptor family ligand binding region;0.63265306122449/PF00060:Ligand-gated ion channel;0.530612244897959/PF10613:Ligated ion channel L-glutamate- and glycine-binding site;0.469387755102041/PF00497:Bacterial extracellular solute-binding proteins, family 3;0.183673469387755/PF05380:Pao retrotransposon peptidase ;0.0204081632653061/PF03564:Protein of unknown function (DUF1759);0.02040816326…
OG0000235	4	0	3	3	6	1	2	10	2	6	0	4	6	2	0.884126			Npum_004335-T1, Npum_015183-T1	PF01757:Acyltransferase family;0.551020408163265
OG0000236	2	0	0	5	0	0	1	1	0	0	0	33	7	0	0.425558			0	#N/A
OG0000237	0	0	0	6	23	0	4	0	6	0	0	10	0	0	0.928561			Npum_001750-T1, Npum_010759-T1, Npum_010760-T1, Npum_010761-T1, Npum_010762-T1, Npum_010763-T1	PF07690:Major Facilitator Superfamily;0.938775510204082
OG0000239	0	0	0	0	0	0	0	0	0	0	0	0	49	0	0.5			0	PF01395:PBP/GOBP family;1
OG0000240	9	11	1	1	1	3	1	6	1	3	4	1	4	2	-			Npum_009236-T1	PF00151:Lipase;1
OG0000241	7	2	0	3	10	0	1	1	0	0	17	5	2	0	0.222349			0	PF00075:RNase H;0.541666666666667/PF13966:zinc-binding in reverse transcriptase;0.125/PF00078:Reverse transcriptase (RNA-dependent DNA polymerase);0.0833333333333333
OG0000242	4	3	4	5	3	2	4	2	3	3	4	4	4	3	-			Npum_014433-T1, Npum_014435-T1, Npum_015182-T1	PF00292:'Paired box' domain;0.958333333333333/PF00046:Homeodomain;0.770833333333333/PF06702:Golgi casein kinase, C-terminal, Fam20;0.0208333333333333
OG0000243	2	2	0	1	0	0	0	2	0	0	2	11	28	0	0.425558			0	PF00096:Zinc finger, C2H2 type;0.0833333333333333
OG0000244	2	3	4	1	2	2	3	2	2	2	10	5	4	6	-			Npum_004740-T1, Npum_004741-T1	PF01130:CD36 family;0.979166666666667
OG0000245	2	2	2	6	2	2	3	1	7	3	5	8	2	3	-			Npum_003563-T1, Npum_015847-T1, Npum_015848-T1, Npum_015850-T1, Npum_015851-T1, Npum_015852-T1, Npum_015853-T1	PF00650:CRAL/TRIO domain;0.958333333333333
OG0000246	1	4	2	2	8	1	3	1	4	0	1	2	9	10	-			Npum_002205-T1, Npum_002206-T1, Npum_007871-T1, Npum_015118-T1	PF07993:Male sterility protein;1/PF03015:Male sterility protein;0.916666666666667
OG0000247	2	1	0	9	1	2	6	0	4	0	3	10	9	1	0.713978			Npum_003056-T1, Npum_016561-T1, Npum_016728-T1, Npum_016766-T1	PF12762:ISXO2-like transposase domain;0.666666666666667
OG0000248	6	4	0	5	0	1	4	2	3	0	3	19	0	1	0.663803			Npum_016827-T1, Npum_016876-T1, Npum_016961-T1	PF00078:Reverse transcriptase (RNA-dependent DNA polymerase);0.708333333333333/PF00665:Integrase core domain;0.645833333333333/PF17921:Integrase zinc binding domain;0.604166666666667/PF17919:RNase H-like domain found in reverse transcriptase;0.395833333333333/PF17917:RNase H-like domain found in reverse transcriptase;0.354166666666667/PF13975:gag-polyprotein putative aspartyl protease;0.1875/PF03…
OG0000249	1	0	0	15	1	0	2	0	5	9	0	9	1	5	0.394783			Npum_006296-T1, Npum_016650-T1, Npum_016757-T1, Npum_016873-T1, Npum_016922-T1	PF00078:Reverse transcriptase (RNA-dependent DNA polymerase);0.708333333333333/PF14529:Endonuclease-reverse transcriptase ;0.208333333333333/PF02796:Helix-turn-helix domain of resolvase;0.0208333333333333/PF00089:Trypsin;0.0208333333333333/PF03372:Endonuclease/Exonuclease/phosphatase family;0.0208333333333333
OG0000250	0	0	0	48	0	0	0	0	0	0	0	0	0	0	0.425558			0	PF00096:Zinc finger, C2H2 type;0.625/PF13909:C2H2-type zinc-finger domain;0.25/PF18319:PriA DNA helicase Cys-rich region (CRR) domain;0.0833333333333333/PF05485:THAP domain;0.0416666666666667
OG0000251	0	0	0	0	48	0	0	0	0	0	0	0	0	0	0.222349			0	PF03184:DDE superfamily endonuclease;0.145833333333333/PF04218:CENP-B N-terminal DNA-binding domain;0.0416666666666667/PF03221:Tc5 transposase DNA-binding domain;0.0208333333333333
OG0000252	6	0	4	6	4	1	3	7	0	2	5	7	0	2	-			0	PF08445:FR47-like protein;0.914893617021277/PF18713:Domain of unknown function (DUF5645);0.0425531914893617
OG0000253	3	4	3	3	3	3	1	4	3	3	4	7	3	3	-			Npum_005466-T1, Npum_005467-T1, Npum_015464-T1	PF13520:Amino acid permease;0.936170212765957/PF13906:C-terminus of AA_permease;0.893617021276596/PF02194:PXA domain;0.0212765957446809
OG0000254	3	2	2	5	3	5	3	3	3	2	2	9	3	2	-			Npum_009008-T1, Npum_014308-T1, Npum_014954-T1	PF00069:Protein kinase domain;0.978723404255319
OG0000255	5	8	3	2	2	2	3	5	4	2	2	3	2	4	-			Npum_004075-T1, Npum_004076-T1, Npum_004077-T1, Npum_009281-T1	PF00248:Aldo/keto reductase family;1
OG0000256	6	1	4	3	4	4	3	3	2	1	4	6	2	4	-			Npum_014142-T1, Npum_014144-T1	PF01204:Trehalase;1
OG0000257	3	1	0	2	0	0	0	1	3	0	0	0	36	1	0.0617589			Npum_016657-T1, Npum_017015-T1, Npum_017016-T1	#N/A
OG0000258	5	1	3	3	3	2	3	2	3	6	2	8	4	2	-			Npum_014740-T1, Npum_014876-T1, Npum_015816-T1	PF00089:Trypsin;0.978723404255319/PF16030:Serine protease gd N-terminus;0.74468085106383
OG0000259	2	3	4	3	3	2	3	5	3	2	2	10	3	2	-			Npum_015735-T1, Npum_015736-T1, Npum_015746-T1	PF00732:GMC oxidoreductase;1/PF05199:GMC oxidoreductase;0.638297872340426
OG0000260	6	3	6	2	2	1	2	7	3	2	2	7	3	1	-			Npum_004606-T1, Npum_013090-T1, Npum_013091-T1	PF02752:Arrestin (or S-antigen), C-terminal domain;0.872340425531915/PF00339:Arrestin (or S-antigen), N-terminal domain;0.872340425531915
OG0000261	1	5	2	2	2	1	6	3	10	1	2	6	5	1	-			Npum_000157-T1, Npum_000197-T1, Npum_000198-T1, Npum_000199-T1, Npum_000200-T1, Npum_002155-T1, Npum_006407-T1, Npum_006408-T1, Npum_006409-T1, Npum_012171-T1	PF13920:Zinc finger, C3HC4 type (RING finger);0.723404255319149/PF00498:FHA domain;0.404255319148936/PF00098:Zinc knuckle;0.170212765957447/PF13923:Zinc finger, C3HC4 type (RING finger);0.0638297872340425/PF00097:Zinc finger, C3HC4 type (RING finger);0.0638297872340425/PF15227:zinc finger of C3HC4-type, RING;0.0212765957446809/PF07160:Spindle and kinetochore-associated protein 1 ;0.02127659574468…
OG0000262	2	1	3	6	4	1	4	5	2	1	1	13	3	1	-			Npum_011054-T1, Npum_011959-T1	PF13855:Leucine rich repeat;0.531914893617021/PF13306:BspA type Leucine rich repeat region (6 copies);0.553191489361702
OG0000263	2	2	6	1	7	2	2	4	4	3	1	7	4	2	-			Npum_004100-T1, Npum_004101-T1, Npum_004103-T1, Npum_014516-T1	PF15780:Abnormal spindle-like microcephaly-assoc'd, ASPM-SPD-2-Hydin;0.0425531914893617/PF14646:MYCBP-associated protein family;0.0425531914893617/PF14874:Flagellar-associated PapD-like;0.0212765957446809/PF17213:Hydin Adenylate kinase-like domain;0.0212765957446809
OG0000265	0	1	0	1	4	1	1	1	1	0	2	35	0	0	0.853923			Npum_014358-T1	PF18701:Family of unknown function (DUF5641);0.0425531914893617
OG0000267	0	0	0	0	0	0	0	0	0	0	0	0	47	0	0.5			0	PF13909:C2H2-type zinc-finger domain;0.893617021276596/PF00096:Zinc finger, C2H2 type;0.872340425531915/PF12874:Zinc-finger of C2H2 type;0.191489361702128
OG0000268	4	4	6	2	2	6	3	3	2	4	2	4	2	2	-			Npum_008486-T1, Npum_008488-T1	PF00199:Catalase;1/PF06628:Catalase-related immune-responsive;0.978260869565217
OG0000269	2	0	1	7	10	1	7	0	4	0	0	11	0	3	-			Npum_001006-T1, Npum_016474-T1, Npum_016475-T1, Npum_016484-T1	PF00151:Lipase;1
OG0000270	2	1	3	4	5	2	5	3	2	3	3	8	4	1	-			Npum_005611-T1, Npum_008625-T1	PF01607:Chitin binding Peritrophin-A domain;0.978260869565217
OG0000271	7	1	0	1	1	2	1	29	0	0	0	1	1	2	0.425558			0	PF00096:Zinc finger, C2H2 type;0.934782608695652/PF07776:Zinc-finger associated domain (zf-AD) ;0.652173913043478/PF13912:C2H2-type zinc finger;0.260869565217391/PF12874:Zinc-finger of C2H2 type;0.304347826086957/PF13909:C2H2-type zinc-finger domain;0.0434782608695652/PF13894:C2H2-type zinc finger;0.0434782608695652/PF16622:zinc-finger C2H2-type;0.0434782608695652
OG0000272	10	4	6	1	3	2	1	2	1	3	2	1	4	6	-			Npum_000514-T1	PF08450:SMP-30/Gluconolactonase/LRE-like region;1
OG0000273	0	0	0	6	9	0	13	0	1	0	0	17	0	0	0.115976			Npum_010712-T1	#N/A
OG0000274	0	0	0	8	1	0	11	0	9	0	0	17	0	0	0.0767825			Npum_008811-T1, Npum_008812-T1, Npum_016096-T1, Npum_016097-T1, Npum_016098-T1, Npum_016099-T1, Npum_016100-T1, Npum_016101-T1, Npum_016102-T1	PF00021:u-PAR/Ly-6 domain;0.0434782608695652
OG0000277	5	2	2	3	3	3	2	3	2	1	4	3	3	9	-			Npum_005838-T1, Npum_005843-T1	PF02995:Protein of unknown function (DUF229);1
OG0000278	4	1	4	6	3	1	5	1	2	7	2	8	1	0	-			Npum_005715-T1, Npum_012060-T1	PF00062:C-type lysozyme/alpha-lactalbumin family;1
OG0000279	2	0	2	4	1	0	2	1	2	1	3	5	1	21	0.578436			Npum_005180-T1, Npum_012015-T1	PF02949:7tm Odorant receptor;1
OG0000280	4	0	7	4	3	1	2	4	5	1	2	7	2	3	-			Npum_002029-T1, Npum_011928-T1, Npum_011929-T1, Npum_011932-T1, Npum_011933-T1	PF01799:[2Fe-2S] binding domain;0.866666666666667/PF00941:FAD binding domain in molybdopterin dehydrogenase;0.822222222222222/PF02738:Molybdopterin-binding domain of aldehyde dehydrogenase;0.733333333333333/PF03450:CO dehydrogenase flavoprotein C-terminal domain;0.777777777777778/PF01315:Aldehyde oxidase and xanthine dehydrogenase, a/b hammerhead domain;0.755555555555556/PF00111:2Fe-2S iron-sulfu…
OG0000281	2	4	3	3	11	3	1	3	2	1	1	4	6	1	-			Npum_016994-T1, Npum_016997-T1	PF00450:Serine carboxypeptidase;1
OG0000282	2	1	1	1	1	1	4	2	3	1	1	23	1	3	0.663803			Npum_006665-T1, Npum_006666-T1, Npum_009584-T1	PF01713:Smr domain;0.711111111111111/PF13671:AAA domain;0.466666666666667/PF08590:Domain of unknown function (DUF1771);0.333333333333333/PF02845:CUE domain;0.0666666666666667
OG0000283	0	0	0	44	0	0	1	0	0	0	0	0	0	0	0.425558			0	PF12796:Ankyrin repeats (3 copies);0.511111111111111/PF13857:Ankyrin repeats (many copies);0.111111111111111/PF13637:Ankyrin repeats (many copies);0.0444444444444444/PF00023:Ankyrin repeat;0.0444444444444444
OG0000284	0	0	0	1	8	0	0	7	0	0	6	8	15	0	0.222349			0	PF03184:DDE superfamily endonuclease;0.422222222222222/PF05225:helix-turn-helix, Psq domain;0.266666666666667/PF03221:Tc5 transposase DNA-binding domain;0.244444444444444
OG0000285	3	4	3	6	1	2	2	4	2	3	3	2	6	3	-			Npum_008761-T1, Npum_009235-T1	PF00001:7 transmembrane receptor (rhodopsin family);1
OG0000286	5	1	2	10	6	1	5	1	1	1	1	7	1	2	-			Npum_013443-T1	PF00685:Sulfotransferase domain;0.954545454545455
OG0000287	4	3	2	3	5	0	1	0	2	6	4	8	6	0	-			Npum_004682-T1, Npum_013103-T1	PF00583:Acetyltransferase (GNAT) family;0.159090909090909/PF13673:Acetyltransferase (GNAT) domain;0.0681818181818182/PF13508:Acetyltransferase (GNAT) domain;0.0227272727272727
OG0000288	3	4	3	0	1	3	0	3	1	6	9	1	9	1	-			Npum_006343-T1	PF10601:LITAF-like zinc ribbon domain;1
OG0000289	2	1	2	3	4	3	3	2	3	2	7	3	4	5	-			Npum_000554-T1, Npum_000556-T1, Npum_000557-T1	PF16077:Spaetzle;1
OG0000291	0	2	2	11	13	0	1	1	7	0	0	6	1	0	0.244471			Npum_005717-T1, Npum_011790-T1, Npum_016315-T1, Npum_016317-T1, Npum_016319-T1, Npum_016320-T1, Npum_016321-T1	PF00201:UDP-glucoronosyl and UDP-glucosyl transferase;0.931818181818182
OG0000292	0	0	0	0	1	0	0	0	0	0	0	43	0	0	0.425558			0	#N/A
OG0000293	0	0	0	0	0	0	0	1	0	0	0	0	0	43	0.5			0	PF02949:7tm Odorant receptor;0.386363636363636
OG0000294	5	0	0	2	0	0	4	6	1	0	6	3	14	2	0.807765			Npum_006125-T1	PF14291:Domain of unknown function (DUF4371);0.627906976744186/PF05699:hAT family C-terminal dimerisation region;0.348837209302326/PF10545:Alcohol dehydrogenase transcription factor Myb/SANT-like;0.0232558139534884
OG0000295	2	3	2	2	3	2	2	4	2	3	3	3	8	4	-			Npum_011223-T1, Npum_011224-T1	PF00743:Flavin-binding monooxygenase-like;1
OG0000296	2	2	2	4	3	2	4	2	4	4	1	3	7	3	-			Npum_004416-T1, Npum_004419-T2, Npum_005226-T1, Npum_005228-T1	PF01130:CD36 family;1
OG0000297	1	1	1	1	8	1	1	1	1	5	1	1	19	1	0.807765			Npum_002943-T1	PF00135:Carboxylesterase family;1
OG0000298	2	1	4	2	6	3	3	3	6	2	4	2	3	2	-			Npum_000588-T1, Npum_003463-T1, Npum_006357-T1, Npum_011884-T1, Npum_012872-T1, Npum_012873-T1	PF00664:ABC transporter transmembrane region;1/PF00005:ABC transporter;1
OG0000299	3	0	0	3	0	0	0	2	1	0	0	5	27	2	0.807765			Npum_016553-T1	PF13359:DDE superfamily endonuclease;0.906976744186046
OG0000300	0	3	9	0	0	3	0	4	0	1	9	0	6	8	-			0	PF00106:short chain dehydrogenase;1
OG0000301	0	0	0	8	3	0	3	0	2	0	0	26	0	1	0.884126			Npum_015803-T1, Npum_015808-T1	PF01395:PBP/GOBP family;0.930232558139535/PF10351:Golgi-body localisation protein domain;0.0232558139534884
OG0000302	0	0	0	2	20	0	1	0	11	0	0	9	0	0	0.132915			Npum_002758-T1, Npum_003824-T1, Npum_003825-T1, Npum_006444-T1, Npum_011424-T1, Npum_014465-T1, Npum_016409-T1, Npum_016541-T1, Npum_016546-T1, Npum_016550-T1, Npum_016830-T1	PF13975:gag-polyprotein putative aspartyl protease;0.0232558139534884
OG0000303	0	0	0	0	0	0	0	2	0	0	0	40	1	0	0.425558			0	PF05485:THAP domain;0.232558139534884/PF13613:Helix-turn-helix of DDE superfamily endonuclease;0.0232558139534884
OG0000304	3	0	4	5	3	4	6	1	2	1	2	6	0	5	-			Npum_006820-T1, Npum_006842-T1	#N/A
OG0000305	4	0	3	2	3	1	2	2	4	4	1	5	8	3	-			Npum_003456-T1, Npum_003457-T1, Npum_008278-T1, Npum_008280-T1	PF15430:Single domain von Willebrand factor type C;1/PF00050:Kazal-type serine protease inhibitor domain;0.0238095238095238
OG0000306	1	3	2	4	2	2	4	4	2	3	4	3	4	4	-			Npum_008674-T1, Npum_012647-T1	PF00076:RNA recognition motif. (a.k.a. RRM, RBD, or RNP domain);0.928571428571429/PF13638:PIN domain;0.0238095238095238
OG0000307	11	1	8	1	2	2	1	1	3	3	2	1	1	5	-			Npum_001578-T1, Npum_010057-T1, Npum_010058-T1	PF02055:Glycosyl hydrolase family 30 TIM-barrel domain;1/PF17189:Glycosyl hydrolase family 30 beta sandwich domain;0.785714285714286
OG0000308	4	0	3	2	4	1	4	7	2	1	6	4	2	2	-			Npum_004572-T1, Npum_006711-T1	PF01926:50S ribosome-binding GTPase;0.666666666666667/PF00910:RNA helicase;0.0238095238095238
OG0000309	4	0	9	0	0	1	0	3	0	5	9	0	8	3	-			0	PF00201:UDP-glucoronosyl and UDP-glucosyl transferase;1
OG0000310	2	4	1	5	4	10	3	3	3	0	1	5	0	1	-			Npum_004563-T1, Npum_011921-T1, Npum_011922-T1	PF00722:Glycosyl hydrolases family 16;0.976190476190476
OG0000311	4	1	1	2	1	2	1	5	1	1	4	16	2	1	0.853923			Npum_016181-T1	PF07776:Zinc-finger associated domain (zf-AD) ;0.642857142857143/PF13894:C2H2-type zinc finger;0.0238095238095238
OG0000312	3	4	3	2	3	5	2	2	3	2	2	3	4	4	-			Npum_006755-T1, Npum_006756-T1, Npum_015814-T1	#N/A
OG0000313	0	0	0	3	2	0	0	0	3	0	0	34	0	0	0.663803			Npum_015529-T1, Npum_015530-T1, Npum_015531-T1	PF13855:Leucine rich repeat;0.80952380952381/PF13306:BspA type Leucine rich repeat region (6 copies);0.119047619047619
OG0000314	0	0	0	0	42	0	0	0	0	0	0	0	0	0	0.222349			0	PF00293:NUDIX domain;0.976190476190476/PF05026:Dcp2, box A domain;0.166666666666667
OG0000315	0	0	0	0	0	0	0	0	0	0	0	42	0	0	0.425558			0	PF12259:Baculovirus F protein;0.380952380952381
OG0000316	3	0	0	6	1	0	4	0	0	1	3	15	8	0	0.222349			0	PF10545:Alcohol dehydrogenase transcription factor Myb/SANT-like;0.926829268292683
OG0000317	2	3	4	4	4	2	4	1	3	3	3	2	3	3	-			Npum_002870-T1, Npum_005166-T1, Npum_010152-T1	PF13927:Immunoglobulin domain;0.51219512195122/PF07686:Immunoglobulin V-set domain;0.317073170731707/PF00047:Immunoglobulin domain;0.317073170731707/PF07679:Immunoglobulin I-set domain;0.219512195121951
OG0000318	4	2	3	2	2	4	3	3	3	3	4	3	3	2	-			Npum_005316-T1, Npum_008197-T1, Npum_009641-T1	PF11901:Protein of unknown function (DUF3421);1
OG0000319	3	0	4	3	3	2	3	1	4	1	2	10	1	4	-			Npum_010716-T1, Npum_010717-T1, Npum_010718-T1, Npum_010719-T1	#N/A
OG0000320	1	1	1	2	2	1	2	1	1	0	1	25	2	1	0.853923			Npum_004937-T1	#N/A
OG0000321	19	0	11	0	0	3	0	5	0	1	0	0	0	2	0.5			0	PF02958:Ecdysteroid kinase;1
OG0000322	3	2	2	8	1	3	3	3	2	3	4	2	4	1	-			Npum_007571-T1, Npum_007876-T1	PF00049:Insulin/IGF/Relaxin family;1
OG0000323	2	3	2	2	2	1	2	2	4	7	6	3	3	2	-			Npum_008733-T1, Npum_008734-T1, Npum_008874-T1, Npum_016848-T1	PF01425:Amidase;1
OG0000324	1	0	0	6	7	0	5	0	3	1	0	17	0	1	0.902082			Npum_000079-T1, Npum_000174-T1, Npum_014941-T1	PF00060:Ligand-gated ion channel;0.0731707317073171
OG0000325	1	0	2	1	4	8	1	3	0	5	5	9	1	1	0.222349			0	PF00047:Immunoglobulin domain;0.0975609756097561/PF02793:Hormone receptor domain;0.0975609756097561/PF13895:Immunoglobulin domain;0.0975609756097561/PF00008:EGF-like domain;0.0975609756097561/PF13927:Immunoglobulin domain;0.0731707317073171/PF00431:CUB domain;0.0731707317073171/PF07679:Immunoglobulin I-set domain;0.024390243902439
OG0000326	2	2	2	11	1	4	3	3	2	2	2	2	3	2	-			Npum_008910-T1, Npum_008912-T1	PF08205:CD80-like C2-set immunoglobulin domain ;0.0487804878048781/PF13895:Immunoglobulin domain;0.024390243902439
OG0000327	4	11	0	1	0	0	2	3	0	0	2	4	14	0	0.425558			0	PF03564:Protein of unknown function (DUF1759);0.75609756097561/PF05585:Putative peptidase (DUF1758);0.414634146341463/PF05380:Pao retrotransposon peptidase ;0.0487804878048781/PF18701:Family of unknown function (DUF5641);0.024390243902439/PF17921:Integrase zinc binding domain;0.024390243902439
OG0000328	0	4	0	0	16	0	2	0	0	1	3	12	2	1	0.128892			0	PF03732:Retrotransposon gag protein ;0.365853658536585/PF13920:Zinc finger, C3HC4 type (RING finger);0.0487804878048781/PF00098:Zinc knuckle;0.024390243902439
OG0000329	0	0	0	6	7	0	6	0	4	0	0	15	3	0	-			Npum_002376-T1, Npum_006669-T1, Npum_006670-T1, Npum_006671-T1	PF13649:Methyltransferase domain;0.390243902439024/PF13847:Methyltransferase domain;0.390243902439024/PF08241:Methyltransferase domain;0.0975609756097561/PF08242:Methyltransferase domain;0.0975609756097561/PF13489:Methyltransferase domain;0.024390243902439
OG0000330	0	0	0	5	4	0	3	0	0	0	0	28	1	0	0.128892			0	PF05444:Protein of unknown function (DUF753);0.121951219512195
OG0000331	0	0	0	0	0	0	40	1	0	0	0	0	0	0	0.425558			0	PF00077:Retroviral aspartyl protease;0.560975609756098/PF00098:Zinc knuckle;0.195121951219512
OG0000332	0	0	0	0	0	0	0	0	0	0	0	0	41	0	0.5			0	PF13909:C2H2-type zinc-finger domain;0.658536585365854/PF00096:Zinc finger, C2H2 type;0.341463414634146/PF12874:Zinc-finger of C2H2 type;0.024390243902439
OG0000333	3	1	4	1	1	2	1	3	1	8	3	2	8	2	-			Npum_004140-T1	PF01510:N-acetylmuramoyl-L-alanine amidase;0.975
OG0000334	2	1	2	3	1	0	1	9	2	7	1	4	7	0	0.578436			Npum_007710-T1, Npum_008951-T1	PF04083:Partial alpha/beta-hydrolase lipase region;0.475/PF00561:alpha/beta hydrolase fold;0.4
OG0000335	8	0	1	1	3	5	1	3	1	0	8	2	5	2	-			Npum_014882-T1	PF00096:Zinc finger, C2H2 type;0.5/PF07776:Zinc-finger associated domain (zf-AD) ;0.375/PF13909:C2H2-type zinc-finger domain;0.1/PF12874:Zinc-finger of C2H2 type;0.05/PF13912:C2H2-type zinc finger;0.025/PF12171:Zinc-finger double-stranded RNA-binding;0.025
OG0000336	2	4	4	1	0	1	1	4	1	5	2	2	10	3	-			Npum_011171-T1	PF00795:Carbon-nitrogen hydrolase;0.95/PF16087:Helix-turn-helix domain (DUF4817);0.025
OG0000337	2	2	2	10	1	2	3	3	2	2	4	3	2	2	-			Npum_013414-T2, Npum_014097-T1	PF00001:7 transmembrane receptor (rhodopsin family);1
OG0000338	2	4	3	1	1	3	1	5	3	3	2	3	7	2	-			Npum_002991-T1, Npum_002992-T1, Npum_012360-T1	PF01490:Transmembrane amino acid transporter protein;1
OG0000339	1	3	0	5	4	1	3	3	13	0	2	4	1	0	-			Npum_010687-T1, Npum_010688-T2, Npum_010689-T1, Npum_010692-T1, Npum_010693-T1, Npum_010694-T1, Npum_010695-T1, Npum_010696-T1, Npum_010697-T1, Npum_010698-T1, Npum_010700-T1, Npum_010701-T1, Npum_016450-T1	PF00135:Carboxylesterase family;1
OG0000340	3	3	3	5	3	5	3	2	2	3	2	4	1	1	-			Npum_004649-T1, Npum_014783-T1	PF13965:dsRNA-gated channel SID-1;1
OG0000341	2	1	1	7	2	1	5	1	4	4	0	10	0	2	-			Npum_005033-T1, Npum_006647-T1, Npum_006648-T1, Npum_006649-T1	PF00644:Poly(ADP-ribose) polymerase catalytic domain;0.875
OG0000342	1	2	1	2	1	1	2	1	1	1	1	24	1	1	0.853923			Npum_014174-T1	PF04410:Gar1/Naf1 RNA binding region;0.75
OG0000343	2	2	0	9	5	0	1	0	0	0	10	2	8	1	0.222349			0	PF00078:Reverse transcriptase (RNA-dependent DNA polymerase);0.4/PF14529:Endonuclease-reverse transcriptase ;0.175/PF12596:87kDa Transposase;0.025/PF12017:Transposase protein;0.025
OG0000344	3	4	1	2	3	3	2	4	2	2	2	7	2	3	-			Npum_014340-T2, Npum_014352-T1	PF00916:Sulfate permease family;0.95/PF01740:STAS domain;0.575
OG0000345	1	2	3	1	2	2	2	1	6	2	5	2	7	4	-			Npum_002354-T1, Npum_002355-T1, Npum_002356-T1, Npum_002358-T1, Npum_002359-T1, Npum_002360-T1	PF00135:Carboxylesterase family;1/PF13855:Leucine rich repeat;0.025
OG0000346	4	0	0	3	0	1	1	0	0	0	0	21	9	1	0.425558			0	PF13837:Myb/SANT-like DNA-binding domain;0.775
OG0000347	1	3	5	4	3	2	2	2	3	2	2	4	5	2	-			Npum_005625-T1, Npum_005847-T1, Npum_005848-T1	PF00561:alpha/beta hydrolase fold;0.75/PF12697:Alpha/beta hydrolase family;0.125/PF12146:Serine aminopeptidase, S33;0.05/PF00225:Kinesin motor domain;0.025
OG0000348	1	1	1	2	2	1	3	1	2	1	1	21	1	2	0.884126			Npum_015048-T1, Npum_016354-T1	PF12872:OST-HTH/LOTUS domain;0.625/PF00567:Tudor domain;0.775
OG0000349	2	1	9	3	3	3	3	3	2	2	1	5	1	2	-			Npum_015452-T1, Npum_015454-T1	PF00385:Chromo (CHRromatin Organisation MOdifier) domain;1/PF01393:Chromo shadow domain;1
OG0000350	0	0	0	0	30	0	0	0	2	0	0	8	0	0	0.543754			Npum_003658-T1, Npum_003719-T1	PF05225:helix-turn-helix, Psq domain;0.575/PF03184:DDE superfamily endonuclease;0.05/PF03221:Tc5 transposase DNA-binding domain;0.025
OG0000351	0	0	0	0	0	0	0	40	0	0	0	0	0	0	0.5			0	PF00096:Zinc finger, C2H2 type;0.875/PF13894:C2H2-type zinc finger;0.175/PF12874:Zinc-finger of C2H2 type;0.075/PF13912:C2H2-type zinc finger;0.025
OG0000352	2	2	2	6	5	2	2	4	2	2	3	2	3	2	-			Npum_003676-T1, Npum_012532-T2	PF00168:C2 domain;0.948717948717949/PF08150:FerB (NUC096) domain;0.641025641025641/PF16165:Ferlin C-terminus;0.615384615384615/PF08151:FerI (NUC094) domain;0.487179487179487
OG0000353	3	3	3	3	2	3	3	1	3	1	3	5	3	3	-			Npum_003769-T1, Npum_003773-T1, Npum_003779-T1	PF07809:RTP801 C-terminal region;1
OG0000354	5	0	2	6	3	1	3	1	6	0	4	2	5	1	-			Npum_003019-T1, Npum_003736-T1, Npum_007448-T1, Npum_009149-T1, Npum_013639-T1, Npum_014439-T1	PF10545:Alcohol dehydrogenase transcription factor Myb/SANT-like;1/PF02944:BESS motif;0.487179487179487
OG0000355	2	4	1	2	1	2	1	4	1	5	4	9	3	0	-			Npum_012017-T1	PF03022:Major royal jelly protein;1
OG0000356	1	2	0	7	6	1	6	1	0	0	2	12	1	0	-			0	PF02219:Methylenetetrahydrofolate reductase;1
OG0000357	2	1	3	5	2	1	2	6	5	1	1	8	1	1	-			Npum_006458-T1, Npum_016628-T1, Npum_016667-T1, Npum_016668-T1, Npum_016763-T1	PF00554:Rel homology DNA-binding domain;0.871794871794872/PF16179:Rel homology dimerisation domain;0.82051282051282
OG0000358	1	3	1	3	2	5	3	3	4	1	2	2	6	3	-			Npum_007327-T1, Npum_007328-T1, Npum_007329-T1, Npum_007330-T1	PF01490:Transmembrane amino acid transporter protein;0.974358974358974
OG0000359	4	3	3	1	1	3	1	2	0	8	4	1	4	4	-			0	PF00685:Sulfotransferase domain;1
OG0000360	2	1	0	6	0	0	9	0	1	0	0	9	11	0	0.853923			Npum_012953-T1	PF16064:Domain of unknown function (DUF4806);0.58974358974359
OG0000361	3	1	0	0	6	0	0	3	0	2	19	1	2	2	0.425558			0	PF14291:Domain of unknown function (DUF4371);0.461538461538462/PF18658:Spin-doc zinc-finger;0.0512820512820513/PF05699:hAT family C-terminal dimerisation region;0.0256410256410256/PF00201:UDP-glucoronosyl and UDP-glucosyl transferase;0.0256410256410256
OG0000362	3	0	3	4	3	0	9	1	3	1	7	3	0	2	-			Npum_011624-T1, Npum_011625-T1, Npum_011628-T1	PF06286:Coleoptericin;0.846153846153846
OG0000363	4	0	0	8	0	0	2	0	0	0	0	18	7	0	0.425558			0	PF13837:Myb/SANT-like DNA-binding domain;0.794871794871795
OG0000364	1	1	1	4	6	1	4	1	4	2	1	8	4	1	-			Npum_007501-T1, Npum_008555-T1, Npum_008558-T1, Npum_008559-T1	PF10613:Ligated ion channel L-glutamate- and glycine-binding site;0.948717948717949/PF00060:Ligand-gated ion channel;0.948717948717949
OG0000365	2	1	0	17	0	1	3	1	0	0	1	12	1	0	0.222349			0	PF12017:Transposase protein;0.307692307692308/PF12596:87kDa Transposase;0.0256410256410256/PF05485:THAP domain;0.0256410256410256
OG0000366	1	0	0	2	1	1	10	1	4	0	0	11	6	2	0.319412			Npum_004594-T2, Npum_008125-T1, Npum_009751-T1, Npum_014831-T1	PF05485:THAP domain;0.717948717948718/PF13613:Helix-turn-helix of DDE superfamily endonuclease;0.256410256410256/PF13359:DDE superfamily endonuclease;0.153846153846154/PF00096:Zinc finger, C2H2 type;0.0512820512820513/PF07776:Zinc-finger associated domain (zf-AD) ;0.0256410256410256/PF10545:Alcohol dehydrogenase transcription factor Myb/SANT-like;0.0256410256410256
OG0000367	0	1	0	7	10	3	10	0	4	0	0	4	0	0	0.913836			Npum_016566-T1, Npum_016633-T1, Npum_016676-T1, Npum_016860-T1	PF00078:Reverse transcriptase (RNA-dependent DNA polymerase);0.333333333333333/PF14529:Endonuclease-reverse transcriptase ;0.128205128205128/PF03372:Endonuclease/Exonuclease/phosphatase family;0.0256410256410256
OG0000368	0	0	0	4	13	0	4	0	5	0	5	8	0	0	0.394783			Npum_007581-T1, Npum_007582-T1, Npum_007583-T1, Npum_010144-T1, Npum_010821-T1	PF00201:UDP-glucoronosyl and UDP-glucosyl transferase;0.948717948717949/PF00858:Amiloride-sensitive sodium channel;0.0256410256410256
OG0000369	0	0	0	1	25	0	4	0	1	0	2	6	0	0	0.476102			Npum_003071-T1	PF13843:Transposase IS4;0.0256410256410256
OG0000371	1	1	1	5	6	1	7	3	2	1	1	6	2	1	-			Npum_002879-T1, Npum_002881-T1	PF12774:Hydrolytic ATP binding site of dynein motor region;0.631578947368421/PF08385:Dynein heavy chain, N-terminal region 1;0.578947368421053/PF08393:Dynein heavy chain, N-terminal region 2;0.473684210526316/PF12777:Microtubule-binding stalk of dynein motor;0.447368421052632/PF12775:P-loop containing dynein motor region;0.447368421052632/PF12781:ATP-binding dynein motor region;0.421052631578947/…
OG0000372	1	0	0	2	10	0	13	0	1	0	0	10	1	0	0.190755			Npum_002409-T1	#N/A
OG0000373	3	3	3	3	2	2	2	2	1	2	4	5	3	3	-			Npum_001725-T1	PF01244:Membrane dipeptidase (Peptidase family M19);1
OG0000374	2	3	2	2	3	8	1	1	2	4	5	2	2	1	-			Npum_009323-T1, Npum_013092-T1	PF01223:DNA/RNA non-specific endonuclease;1
OG0000375	1	1	1	6	7	1	6	4	3	1	1	1	4	1	-			Npum_001387-T1, Npum_002917-T1, Npum_010356-T1	PF05649:Peptidase family M13;0.657894736842105/PF01431:Peptidase family M13;0.657894736842105
OG0000376	1	1	2	4	3	0	5	1	9	1	1	7	2	1	-			Npum_004724-T1, Npum_004727-T1, Npum_004728-T1, Npum_004729-T1, Npum_004730-T1, Npum_004731-T1, Npum_004733-T1, Npum_005079-T1, Npum_005161-T1	PF12190:Fungal protease inhibitor;0.526315789473684
OG0000377	2	3	4	2	1	1	2	3	2	4	5	4	3	2	-			Npum_000573-T1, Npum_009428-T1	PF13927:Immunoglobulin domain;0.789473684210526/PF07679:Immunoglobulin I-set domain;0.631578947368421/PF00047:Immunoglobulin domain;0.105263157894737/PF07686:Immunoglobulin V-set domain;0.0526315789473684
OG0000378	0	3	2	4	5	4	6	8	1	0	0	2	1	2	0.476102			Npum_001467-T1	PF00005:ABC transporter;0.947368421052632/PF00664:ABC transporter transmembrane region;0.421052631578947
OG0000379	0	3	0	3	4	0	6	0	2	0	0	19	1	0	0.884126			Npum_006535-T1, Npum_009888-T1	PF07253:Gypsy protein;0.184210526315789
OG0000380	0	0	0	9	3	0	5	0	3	0	0	17	1	0	0.902082			Npum_006640-T1, Npum_006641-T1, Npum_009163-T1	PF11901:Protein of unknown function (DUF3421);0.0526315789473684
OG0000381	0	0	0	1	14	0	4	5	0	0	1	8	5	0	0.128892			0	PF00075:RNase H;0.394736842105263
OG0000382	0	0	0	9	9	0	4	0	1	2	0	13	0	0	0.190755			Npum_006304-T1	PF00078:Reverse transcriptase (RNA-dependent DNA polymerase);0.236842105263158/PF14529:Endonuclease-reverse transcriptase ;0.131578947368421/PF00075:RNase H;0.105263157894737
OG0000383	0	0	0	1	0	0	0	0	0	0	0	37	0	0	0.425558			0	PF13909:C2H2-type zinc-finger domain;0.894736842105263/PF00096:Zinc finger, C2H2 type;0.578947368421053/PF12874:Zinc-finger of C2H2 type;0.0789473684210526
OG0000384	0	0	0	0	22	0	2	4	0	0	0	10	0	0	0.128892			0	PF13843:Transposase IS4;0.0263157894736842
OG0000385	0	0	0	0	38	0	0	0	0	0	0	0	0	0	0.425558			0	PF13843:Transposase IS4;0.0526315789473684
OG0000387	0	0	0	0	0	0	0	0	0	0	0	0	38	0	0.5			0	PF01395:PBP/GOBP family;0.921052631578947
OG0000388	4	1	3	3	1	2	5	4	2	2	5	3	1	1	-			Npum_001303-T1, Npum_001596-T1	PF00002:7 transmembrane receptor (Secretin family);0.621621621621622
OG0000389	2	1	2	9	4	1	2	2	1	1	1	9	1	1	-			Npum_007696-T1	#N/A
OG0000390	1	2	2	4	1	3	3	4	1	1	1	9	4	1	-			Npum_007438-T1	PF00057:Low-density lipoprotein receptor domain class A;0.702702702702703/PF00058:Low-density lipoprotein receptor repeat class B;0.540540540540541/PF15902:Sortilin, neurotensin receptor 3,;0.702702702702703/PF00041:Fibronectin type III domain;0.513513513513513/PF15901:Sortilin, neurotensin receptor 3, C-terminal;0.594594594594595
OG0000391	4	2	3	5	2	1	1	2	0	1	2	4	7	3	-			0	PF01485:IBR domain, a half RING-finger domain;0.135135135135135
OG0000392	4	5	0	11	1	0	1	1	0	0	4	9	1	0	0.222349			0	PF00379:Insect cuticle protein;0.783783783783784/PF00287:Sodium / potassium ATPase beta chain;0.027027027027027/PF00282:Pyridoxal-dependent decarboxylase conserved domain;0.027027027027027
OG0000393	2	3	3	3	3	2	3	0	5	4	1	5	1	2	-			Npum_000801-T1, Npum_004992-T1, Npum_006843-T1, Npum_012754-T1, Npum_015439-T1	PF06382:Protamine and protamine like;0.567567567567568/PF00505:HMG (high mobility group) box;0.135135135135135
OG0000394	1	1	1	3	4	1	2	1	2	1	6	13	0	1	0.884126			Npum_014173-T1, Npum_014359-T1	PF13855:Leucine rich repeat;0.918918918918919/PF01582:TIR domain;0.675675675675676/PF13676:TIR domain;0.0540540540540541/PF13306:BspA type Leucine rich repeat region (6 copies);0.027027027027027/PF00560:Leucine Rich Repeat;0.027027027027027
OG0000395	3	0	2	3	3	2	1	0	1	6	5	2	1	8	-			Npum_001779-T1	PF00188:Cysteine-rich secretory protein family;1
OG0000396	1	1	3	3	3	0	4	1	4	6	0	6	4	1	-			Npum_004865-T1, Npum_015738-T1, Npum_015739-T1, Npum_015740-T1	PF00732:GMC oxidoreductase;0.972972972972973/PF05199:GMC oxidoreductase;0.945945945945946
OG0000397	1	1	2	5	2	0	2	2	5	0	0	6	2	9	-			Npum_002375-T1, Npum_015831-T1, Npum_015834-T1, Npum_015837-T1, Npum_015838-T1	PF08395:7tm Chemosensory receptor;0.864864864864865
OG0000398	4	1	6	3	3	3	3	1	3	1	3	3	1	2	-			Npum_011113-T1, Npum_011114-T1, Npum_011115-T1	PF17223:Cuticle protein CPCFC;1
OG0000399	4	2	3	5	5	2	2	2	2	2	1	5	1	1	-			Npum_012426-T1, Npum_012429-T1	PF08005:PHR domain ;0.486486486486487/PF00415:Regulator of chromosome condensation (RCC1) repeat;0.351351351351351/PF13540:Regulator of chromosome condensation (RCC1) repeat;0.135135135135135/PF08239:Bacterial SH3 domain;0.135135135135135/PF13639:Ring finger domain;0.108108108108108/PF03256:Anaphase-promoting complex, subunit 10 (APC10);0.027027027027027
OG0000400	2	5	3	2	2	2	4	1	2	1	1	5	2	5	-			Npum_014571-T1, Npum_017003-T1	PF07993:Male sterility protein;0.972972972972973/PF03015:Male sterility protein;0.864864864864865
OG0000401	0	37	0	0	0	0	0	0	0	0	0	0	0	0	0.5			0	PF00061:Lipocalin / cytosolic fatty-acid binding protein family;0.108108108108108/PF03973:Triabin;0.0540540540540541
OG0000402	0	0	0	18	0	1	0	0	0	0	1	17	0	0	0.222349			0	PF00078:Reverse transcriptase (RNA-dependent DNA polymerase);0.0810810810810811
OG0000403	0	0	0	5	4	0	4	2	8	0	0	12	0	2	0.166904			Npum_015804-T1, Npum_015806-T1, Npum_015807-T1, Npum_015809-T1, Npum_015818-T1, Npum_015819-T1, Npum_015820-T1, Npum_015821-T1	PF01395:PBP/GOBP family;0.864864864864865
OG0000404	0	0	0	1	33	0	0	0	0	0	0	3	0	0	0.222349			0	PF05225:helix-turn-helix, Psq domain;0.351351351351351/PF03184:DDE superfamily endonuclease;0.0540540540540541/PF00112:Papain family cysteine protease;0.027027027027027/PF08246:Cathepsin propeptide inhibitor domain (I29);0.027027027027027
OG0000405	0	0	0	0	0	0	0	0	0	0	0	0	37	0	0.5			0	PF01395:PBP/GOBP family;1
OG0000406	8	5	1	0	0	4	0	0	0	1	7	0	7	3	-			0	PF00246:Zinc carboxypeptidase;1/PF02244:Carboxypeptidase activation peptide;0.805555555555556
OG0000407	2	2	3	3	3	2	3	2	2	2	3	4	2	3	-			Npum_012491-T1, Npum_012871-T1	PF00153:Mitochondrial carrier protein;1
OG0000408	2	1	3	3	3	3	4	2	2	2	2	5	2	2	-			Npum_005036-T1, Npum_015192-T1	PF00001:7 transmembrane receptor (rhodopsin family);0.972222222222222/PF02078:Synapsin, N-terminal domain;0.0277777777777778
OG0000409	1	3	2	1	3	1	2	1	2	2	1	5	9	3	-			Npum_010872-T1, Npum_011177-T1	PF08240:Alcohol dehydrogenase GroES-like domain;0.972222222222222/PF00107:Zinc-binding dehydrogenase;0.833333333333333
OG0000410	3	1	0	4	1	0	6	1	8	0	0	9	1	2	-			Npum_003617-T1, Npum_003666-T1, Npum_008287-T1, Npum_011503-T1, Npum_012924-T1, Npum_016552-T1, Npum_016605-T1, Npum_016654-T1	PF00098:Zinc knuckle;0.138888888888889/PF00665:Integrase core domain;0.138888888888889/PF17917:RNase H-like domain found in reverse transcriptase;0.111111111111111/PF00078:Reverse transcriptase (RNA-dependent DNA polymerase);0.111111111111111/PF17921:Integrase zinc binding domain;0.111111111111111/PF03732:Retrotransposon gag protein ;0.0833333333333333
OG0000411	2	2	2	4	3	3	3	2	2	2	2	4	3	2	-			Npum_002760-T1, Npum_008542-T1	PF03949:Malic enzyme, NAD binding domain;1/PF00390:Malic enzyme, N-terminal domain;0.972222222222222
OG0000412	2	4	2	3	1	3	2	3	2	3	3	2	4	2	-			Npum_007629-T1, Npum_007941-T1	PF00194:Eukaryotic-type carbonic anhydrase;1
OG0000413	2	3	2	6	2	2	2	2	2	2	2	3	3	3	-			Npum_012159-T1, Npum_014964-T1	PF05978:Ion channel regulatory protein UNC-93;0.638888888888889/PF07690:Major Facilitator Superfamily;0.0833333333333333
OG0000414	3	0	2	7	2	1	8	3	1	1	1	7	0	0	-			Npum_011956-T1	#N/A
OG0000415	2	0	5	1	2	0	3	2	1	6	1	9	1	3	-			Npum_016469-T1	PF00102:Protein-tyrosine phosphatase;0.833333333333333/PF00041:Fibronectin type III domain;0.277777777777778/PF12248:Farnesoic acid 0-methyl transferase;0.111111111111111
OG0000416	2	2	4	3	1	2	1	2	2	2	9	1	2	3	-			Npum_005700-T1, Npum_015489-T1	PF00656:Caspase domain;0.972222222222222/PF00619:Caspase recruitment domain;0.138888888888889
OG0000417	5	2	3	2	2	5	1	3	2	2	3	1	3	2	-			Npum_014726-T1, Npum_014727-T1	PF13419:Haloacid dehalogenase-like hydrolase;1
OG0000418	18	2	0	0	2	2	0	6	0	0	0	0	4	2	0.425558			0	PF00665:Integrase core domain;0.694444444444444/PF17921:Integrase zinc binding domain;0.166666666666667/PF17919:RNase H-like domain found in reverse transcriptase;0.0277777777777778/PF00078:Reverse transcriptase (RNA-dependent DNA polymerase);0.0277777777777778/PF00853:Runt domain;0.0277777777777778/PF02179:BAG domain;0.0277777777777778
OG0000419	2	3	6	2	3	4	2	4	2	1	1	3	1	2	-			Npum_015602-T1, Npum_015864-T1	PF00096:Zinc finger, C2H2 type;0.916666666666667/PF13912:C2H2-type zinc finger;0.305555555555556/PF12874:Zinc-finger of C2H2 type;0.166666666666667/PF13894:C2H2-type zinc finger;0.194444444444444/PF07776:Zinc-finger associated domain (zf-AD) ;0.138888888888889/PF12171:Zinc-finger double-stranded RNA-binding;0.0277777777777778/PF13465:Zinc-finger double domain;0.0277777777777778
OG0000420	1	6	0	3	2	2	2	4	2	1	1	10	2	0	-			Npum_013491-T1, Npum_013493-T1	PF03022:Major royal jelly protein;0.944444444444444
OG0000421	2	4	3	2	3	2	2	3	2	2	1	4	4	2	-			Npum_001662-T1, Npum_001663-T1	PF00282:Pyridoxal-dependent decarboxylase conserved domain;0.972222222222222
OG0000422	2	1	3	2	3	5	3	2	2	2	2	4	3	2	-			Npum_008002-T1, Npum_008005-T1	PF13855:Leucine rich repeat;0.861111111111111/PF07679:Immunoglobulin I-set domain;0.5/PF13927:Immunoglobulin domain;0.277777777777778/PF01463:Leucine rich repeat C-terminal domain;0.0833333333333333/PF00047:Immunoglobulin domain;0.0833333333333333
OG0000423	1	0	0	4	13	0	3	0	1	3	0	7	4	0	0.476102			Npum_006169-T1	PF00078:Reverse transcriptase (RNA-dependent DNA polymerase);0.111111111111111
OG0000424	3	5	2	2	2	2	2	2	2	2	3	3	4	2	-			Npum_008948-T1, Npum_015262-T1	PF00916:Sulfate permease family;0.944444444444444/PF01740:STAS domain;0.916666666666667
OG0000425	1	0	0	0	0	0	1	0	0	0	0	33	0	1	0.425558			0	#N/A
OG0000426	0	4	1	2	10	0	2	1	5	0	2	9	0	0	0.394783			Npum_011791-T1, Npum_011792-T1, Npum_016313-T1, Npum_016314-T1, Npum_016316-T1	PF00201:UDP-glucoronosyl and UDP-glucosyl transferase;0.444444444444444
OG0000427	0	0	1	12	0	0	0	0	0	0	0	23	0	0	0.425558			0	PF10551:MULE transposase domain;0.0833333333333333/PF13920:Zinc finger, C3HC4 type (RING finger);0.0555555555555556/PF04500:FLYWCH zinc finger domain;0.0277777777777778/PF00097:Zinc finger, C3HC4 type (RING finger);0.0277777777777778
OG0000428	0	0	0	9	5	0	6	3	2	0	1	9	1	0	-			Npum_010674-T1, Npum_010775-T1	PF00089:Trypsin;1
OG0000429	0	0	0	4	14	0	5	0	5	0	0	8	0	0	-			Npum_011620-T1, Npum_011621-T1, Npum_011622-T1, Npum_011623-T1, Npum_015444-T1	#N/A
OG0000430	0	0	0	1	33	0	0	0	1	0	0	1	0	0	0.853923			Npum_006300-T1	#N/A
OG0000432	0	0	0	0	0	0	0	0	0	0	0	36	0	0	0.425558			0	#N/A
OG0000433	0	0	0	0	0	0	0	0	0	0	0	0	0	36	0.5			0	PF02949:7tm Odorant receptor;0.333333333333333
OG0000434	3	0	0	3	1	1	4	7	5	0	0	10	0	1	0.201145			Npum_002976-T1, Npum_003264-T1, Npum_003266-T1, Npum_003267-T1, Npum_008787-T1	PF02949:7tm Odorant receptor;0.6
OG0000435	22	0	0	0	2	1	0	7	0	0	1	0	2	0	0.425558			0	PF14529:Endonuclease-reverse transcriptase ;0.571428571428571/PF00096:Zinc finger, C2H2 type;0.0285714285714286/PF00078:Reverse transcriptase (RNA-dependent DNA polymerase);0.0571428571428571/PF16012:Domain of unknown function (DUF4780);0.0285714285714286
OG0000436	1	2	2	8	4	1	2	2	2	1	3	3	3	1	-			Npum_005886-T1, Npum_005888-T1	PF00621:RhoGEF domain;0.485714285714286/PF09128:Regulator of G protein signalling-like domain;0.485714285714286/PF17838:PH domain;0.485714285714286/PF00130:Phorbol esters/diacylglycerol binding domain (C1 domain);0.4/PF00595:PDZ domain;0.257142857142857/PF17820:PDZ domain;0.0285714285714286
OG0000437	2	2	4	1	1	1	1	13	3	3	1	1	1	1	-			Npum_000337-T1, Npum_002204-T1, Npum_003747-T1	PF00134:Cyclin, N-terminal domain;0.971428571428571/PF02984:Cyclin, C-terminal domain;0.914285714285714
OG0000438	7	0	3	1	2	2	1	4	1	3	2	2	0	7	-			Npum_010162-T1	PF02949:7tm Odorant receptor;1
OG0000439	4	1	4	1	2	2	1	4	1	4	2	2	2	5	-			Npum_013095-T1	PF11018:Pupal cuticle protein C1;0.971428571428571/PF11914:Domain of unknown function (DUF3432);0.0285714285714286
OG0000440	2	3	3	2	2	5	2	2	2	2	2	2	3	3	-			Npum_001227-T1, Npum_005628-T1	PF00025:ADP-ribosylation factor family;1
OG0000441	3	3	3	1	3	1	2	1	1	1	2	3	3	8	-			Npum_002013-T1	PF02806:Alpha amylase, C-terminal all-beta domain;1/PF00128:Alpha amylase, catalytic domain;0.971428571428571
OG0000442	1	4	1	2	2	3	2	3	2	0	1	5	7	2	-			Npum_001704-T1, Npum_001705-T1	PF07690:Major Facilitator Superfamily;1
OG0000443	3	1	5	4	2	2	1	4	2	2	3	2	1	3	-			Npum_012290-T1, Npum_012293-T1	PF00431:CUB domain;0.571428571428571
OG0000444	3	0	1	2	2	4	1	3	2	2	4	3	6	2	-			Npum_005680-T1, Npum_012782-T1	PF12146:Serine aminopeptidase, S33;0.714285714285714/PF12697:Alpha/beta hydrolase family;0.114285714285714/PF00561:alpha/beta hydrolase fold;0.114285714285714
OG0000445	2	2	4	2	2	2	2	2	3	2	2	3	5	2	-			Npum_004152-T1, Npum_004155-T1, Npum_004156-T1	PF01699:Sodium/calcium exchanger protein;1
OG0000446	3	0	0	5	0	1	3	5	3	0	0	8	6	1	0.371777			Npum_003853-T1, Npum_011582-T1, Npum_016921-T1	PF09588:YqaJ-like viral recombinase domain;0.228571428571429/PF10545:Alcohol dehydrogenase transcription factor Myb/SANT-like;0.0285714285714286/PF01771:Viral alkaline exonuclease;0.0285714285714286
OG0000447	2	2	2	2	2	2	2	4	2	2	2	5	4	2	-			Npum_014092-T1, Npum_016208-T1	PF00271:Helicase conserved C-terminal domain;0.914285714285714/PF00176:SNF2 family N-terminal domain;0.828571428571429/PF17981:Cysteine Rich ADD domain;0.0571428571428571
OG0000448	3	1	3	3	2	3	3	3	3	1	1	4	4	1	-			Npum_007370-T1, Npum_007371-T1, Npum_007375-T1	PF03476:MOSC N-terminal beta barrel domain;0.971428571428571/PF03473:MOSC domain;0.914285714285714
OG0000449	5	1	1	4	5	1	4	1	1	1	2	3	4	2	-			Npum_016854-T1	PF03982:Diacylglycerol acyltransferase ;1
OG0000450	35	0	0	0	0	0	0	0	0	0	0	0	0	0	0.5			0	PF00096:Zinc finger, C2H2 type;0.6/PF13909:C2H2-type zinc-finger domain;0.257142857142857
OG0000451	4	1	3	3	2	3	3	3	2	2	2	2	3	2	-			Npum_002304-T2, Npum_002310-T1	PF01694:Rhomboid family;0.971428571428571/PF13499:EF-hand domain pair;0.828571428571429/PF13202:EF hand;0.0285714285714286
OG0000452	2	5	2	3	2	2	2	3	2	2	4	3	2	1	-			Npum_000961-T1, Npum_005277-T1	PF03142:Chitin synthase;0.857142857142857
OG0000453	2	2	1	6	4	3	2	1	1	3	1	5	3	1	-			Npum_008182-T1	PF02210:Laminin G domain;0.942857142857143/PF00008:EGF-like domain;0.342857142857143/PF12661:Human growth factor-like EGF;0.114285714285714
OG0000454	6	0	0	2	2	1	0	2	0	0	5	5	12	0	0.222349			0	PF13359:DDE superfamily endonuclease;0.771428571428571/PF13613:Helix-turn-helix of DDE superfamily endonuclease;0.0285714285714286
OG0000455	1	2	0	3	8	0	8	0	7	0	0	4	2	0	-			Npum_006971-T1, Npum_006972-T1, Npum_006973-T1, Npum_006975-T1, Npum_006976-T1, Npum_006978-T1, Npum_006979-T1	PF00201:UDP-glucoronosyl and UDP-glucosyl transferase;0.971428571428571
OG0000456	2	1	2	6	2	1	3	1	1	1	4	4	4	3	-			Npum_014306-T1	PF13863:Domain of unknown function (DUF4200);0.971428571428571
OG0000458	2	2	1	2	0	0	0	1	3	1	3	1	5	14	-			Npum_016593-T1, Npum_016681-T1, Npum_016743-T1	PF00098:Zinc knuckle;0.514285714285714/PF00078:Reverse transcriptase (RNA-dependent DNA polymerase);0.342857142857143/PF13975:gag-polyprotein putative aspartyl protease;0.342857142857143/PF17919:RNase H-like domain found in reverse transcriptase;0.2/PF03732:Retrotransposon gag protein ;0.142857142857143/PF17921:Integrase zinc binding domain;0.0857142857142857/PF00665:Integrase core domain;0.08571…
OG0000459	1	1	3	1	20	1	1	1	1	1	1	1	1	1	0.853923			Npum_014866-T1	PF18704:Chromatin organization modifier domain 2;0.685714285714286/PF00867:XPG I-region;0.542857142857143/PF00752:XPG N-terminal domain;0.542857142857143/PF04998:RNA polymerase Rpb1, domain 5;0.0285714285714286/PF00623:RNA polymerase Rpb1, domain 2;0.0285714285714286/PF04997:RNA polymerase Rpb1, domain 1;0.0285714285714286
OG0000460	0	0	0	9	6	0	7	0	3	0	0	9	1	0	-			Npum_009106-T1, Npum_009107-T1, Npum_009108-T1	PF04500:FLYWCH zinc finger domain;1
OG0000461	0	0	0	1	2	0	3	1	0	1	11	3	13	0	0.222349			0	PF02949:7tm Odorant receptor;0.0285714285714286
OG0000462	0	0	0	3	9	0	5	0	3	0	0	15	0	0	0.902082			Npum_000171-T1, Npum_000172-T1, Npum_000173-T1	PF06585:Haemolymph juvenile hormone binding protein (JHBP);0.971428571428571
OG0000463	0	0	0	1	12	0	4	1	3	0	0	8	6	0	0.663803			Npum_003944-T1, Npum_003948-T1, Npum_016828-T1	#N/A
OG0000464	0	0	0	0	0	0	0	0	0	0	0	34	1	0	0.425558			0	PF00096:Zinc finger, C2H2 type;0.914285714285714/PF07776:Zinc-finger associated domain (zf-AD) ;0.0285714285714286/PF13894:C2H2-type zinc finger;0.0285714285714286/PF12874:Zinc-finger of C2H2 type;0.0285714285714286
OG0000465	0	0	0	0	0	0	0	0	0	0	0	35	0	0	0.425558			0	#N/A
OG0000466	0	0	0	0	0	0	0	0	0	0	0	35	0	0	0.425558			0	PF03166:MH2 domain;0.0857142857142857/PF03165:MH1 domain;0.0571428571428571/PF02737:3-hydroxyacyl-CoA dehydrogenase, NAD binding domain;0.0285714285714286/PF00709:Adenylosuccinate synthetase;0.0285714285714286/PF00725:3-hydroxyacyl-CoA dehydrogenase, C-terminal domain;0.0285714285714286
OG0000467	3	1	2	2	1	3	2	3	2	1	1	10	2	1	-			Npum_006881-T1, Npum_006882-T1	PF07679:Immunoglobulin I-set domain;0.764705882352941/PF07714:Protein tyrosine and serine/threonine kinase;0.823529411764706/PF13927:Immunoglobulin domain;0.411764705882353/PF00047:Immunoglobulin domain;0.323529411764706/PF00042:Globin;0.0294117647058824/PF13895:Immunoglobulin domain;0.0294117647058824
OG0000468	17	17	0	0	0	0	0	0	0	0	0	0	0	0	0.5			0	PF00295:Glycosyl hydrolases family 28;1
OG0000469	1	3	2	5	3	1	4	2	2	2	1	6	1	1	-			Npum_007691-T1, Npum_007693-T1	PF00520:Ion transport protein;0.411764705882353/PF08344:Transient receptor ion channel II;0.352941176470588/PF12796:Ankyrin repeats (3 copies);0.294117647058824/PF00023:Ankyrin repeat;0.117647058823529
OG0000470	2	2	3	3	3	2	4	1	3	2	2	3	2	2	-			Npum_007109-T1, Npum_007115-T1, Npum_007117-T1	PF00010:Helix-loop-helix DNA-binding domain;1
OG0000471	5	3	3	1	1	2	1	2	2	1	1	1	8	3	-			Npum_009390-T1, Npum_009391-T1	PF10277:Frag1/DRAM/Sfk1 family;1
OG0000472	3	1	3	3	5	1	3	2	3	2	1	5	1	1	-			Npum_014849-T1, Npum_015068-T1, Npum_015071-T1	PF00005:ABC transporter;0.941176470588235/PF00664:ABC transporter transmembrane region;0.941176470588235
OG0000473	2	2	2	4	2	3	1	2	2	2	3	5	2	2	-			Npum_008492-T1, Npum_013631-T2	PF00373:FERM central domain;0.941176470588235/PF00769:Ezrin/radixin/moesin family;0.911764705882353/PF09380:FERM C-terminal PH-like domain;0.941176470588235/PF09379:FERM N-terminal domain ;0.882352941176471
OG0000474	2	2	3	3	2	4	1	1	2	2	2	4	4	2	-			Npum_002904-T1, Npum_002910-T1	PF07714:Protein tyrosine and serine/threonine kinase;0.911764705882353/PF00754:F5/8 type C domain;0.617647058823529
OG0000475	2	1	2	2	1	5	2	5	1	0	1	9	0	3	-			Npum_015359-T1	PF16042:Domain of unknown function (DUF4794);0.264705882352941
OG0000476	4	1	3	0	1	1	1	6	1	2	2	2	1	9	-			Npum_015473-T1	PF00335:Tetraspanin family;0.970588235294118
OG0000477	2	3	1	3	3	2	3	3	2	2	2	3	3	2	-			Npum_000234-T1, Npum_011211-T1	PF12774:Hydrolytic ATP binding site of dynein motor region;0.911764705882353/PF12777:Microtubule-binding stalk of dynein motor;0.911764705882353/PF12780:P-loop containing dynein motor region D4;0.911764705882353/PF17857:AAA+ lid domain;0.911764705882353/PF12775:P-loop containing dynein motor region;0.882352941176471/PF18199:Dynein heavy chain C-terminal domain;0.852941176470588/PF12781:ATP-bindin…
OG0000478	2	2	4	2	2	2	2	2	2	3	2	3	4	2	-			Npum_000509-T1, Npum_000511-T1	PF00348:Polyprenyl synthetase;0.882352941176471
OG0000479	3	1	1	3	6	1	3	2	1	1	1	8	1	2	-			Npum_002123-T1	PF00211:Adenylate and Guanylate cyclase catalytic domain;0.705882352941177/PF13359:DDE superfamily endonuclease;0.0294117647058824
OG0000480	4	3	2	2	2	2	2	3	3	2	1	4	2	2	-			Npum_014647-T1, Npum_014916-T1, Npum_014917-T1	PF01565:FAD binding domain ;1/PF02913:FAD linked oxidases, C-terminal domain;0.941176470588235
OG0000481	2	1	1	5	4	2	3	1	3	2	1	5	3	1	-			Npum_003376-T1, Npum_003377-T1, Npum_009875-T1	PF07714:Protein tyrosine and serine/threonine kinase;0.558823529411765/PF00754:F5/8 type C domain;0.470588235294118
OG0000482	3	3	2	2	2	2	2	2	2	1	3	4	4	2	-			Npum_013502-T1, Npum_013505-T1	PF07690:Major Facilitator Superfamily;1
OG0000483	11	0	0	0	7	7	2	0	0	0	2	0	5	0	0.425558			0	PF03372:Endonuclease/Exonuclease/phosphatase family;0.176470588235294/PF14529:Endonuclease-reverse transcriptase ;0.0882352941176471/PF00078:Reverse transcriptase (RNA-dependent DNA polymerase);0.0588235294117647
OG0000484	1	2	2	4	4	2	2	2	3	2	2	3	3	2	-			Npum_004343-T1, Npum_012742-T1, Npum_015313-T1	#N/A
OG0000485	2	2	2	4	2	2	2	3	1	2	3	5	3	1	-			Npum_016217-T1	PF10525:Engrailed homeobox C-terminal signature domain;0.911764705882353/PF00046:Homeodomain;0.911764705882353
OG0000486	2	1	1	2	2	1	2	3	2	1	5	6	5	1	-			Npum_014405-T1, Npum_015174-T1	PF00106:short chain dehydrogenase;0.882352941176471/PF02036:SCP-2 sterol transfer family;0.558823529411765/PF13561:Enoyl-(Acyl carrier protein) reductase;0.0294117647058824
OG0000487	1	1	1	2	1	1	1	2	1	2	1	14	1	5	0.853923			Npum_013858-T1	PF00098:Zinc knuckle;0.0294117647058824
OG0000488	0	0	0	2	13	0	7	0	0	0	0	11	1	0	0.128892			0	#N/A
OG0000490	0	0	0	12	5	0	5	0	2	0	1	9	0	0	-			Npum_003110-T1, Npum_016754-T1	PF00078:Reverse transcriptase (RNA-dependent DNA polymerase);0.264705882352941/PF14529:Endonuclease-reverse transcriptase ;0.0294117647058824
OG0000491	0	0	0	0	31	0	0	0	3	0	0	0	0	0	0.663803			Npum_003499-T1, Npum_008242-T1, Npum_009684-T1	#N/A
OG0000492	0	0	0	0	34	0	0	0	0	0	0	0	0	0	0.425558			0	PF13842:DDE_Tnp_1-like zinc-ribbon;0.117647058823529
OG0000493	0	0	0	0	34	0	0	0	0	0	0	0	0	0	0.425558			0	PF13909:C2H2-type zinc-finger domain;0.794117647058823/PF00096:Zinc finger, C2H2 type;0.176470588235294
OG0000494	0	0	0	0	0	0	0	0	0	0	0	34	0	0	0.425558			0	PF00023:Ankyrin repeat;0.294117647058824/PF12796:Ankyrin repeats (3 copies);0.0882352941176471/PF13857:Ankyrin repeats (many copies);0.0294117647058824
OG0000495	3	3	2	2	2	2	2	2	2	2	2	2	4	3	-			Npum_002272-T1, Npum_011902-T1	PF01145:SPFH domain / Band 7 family;0.96969696969697
OG0000496	1	3	4	1	3	1	1	0	2	4	6	2	4	1	-			Npum_014606-T1, Npum_014607-T1	PF00151:Lipase;1
OG0000497	4	1	1	1	2	2	1	2	3	1	2	10	2	1	-			Npum_014081-T1, Npum_014082-T1, Npum_014083-T2	PF00612:IQ calmodulin-binding motif;0.484848484848485/PF00784:MyTH4 domain;0.666666666666667/PF00063:Myosin head (motor domain);0.636363636363636/PF00373:FERM central domain;0.121212121212121
OG0000498	2	1	3	2	2	5	2	2	2	2	4	2	3	1	-			Npum_002647-T1, Npum_002649-T1	PF00112:Papain family cysteine protease;1/PF08246:Cathepsin propeptide inhibitor domain (I29);0.909090909090909
OG0000499	3	2	0	8	1	3	4	1	3	2	1	2	1	2	-			Npum_015637-T1, Npum_016658-T1, Npum_016987-T1	PF10545:Alcohol dehydrogenase transcription factor Myb/SANT-like;0.96969696969697/PF02944:BESS motif;0.0606060606060606
OG0000500	10	4	1	4	1	1	1	0	3	2	0	1	5	0	0.371777			Npum_002743-T1, Npum_016856-T1, Npum_016958-T1	PF14291:Domain of unknown function (DUF4371);0.666666666666667/PF05699:hAT family C-terminal dimerisation region;0.333333333333333/PF10545:Alcohol dehydrogenase transcription factor Myb/SANT-like;0.0303030303030303/PF02944:BESS motif;0.0303030303030303
OG0000501	2	2	2	2	2	1	2	2	4	2	2	6	2	2	-			Npum_004516-T1, Npum_004517-T1, Npum_012897-T2, Npum_015932-T1	PF03372:Endonuclease/Exonuclease/phosphatase family;0.909090909090909
OG0000502	2	2	1	4	2	1	3	3	1	2	2	5	1	4	-			Npum_000112-T1	PF16013:Domain of unknown function (DUF4781);0.939393939393939
OG0000503	1	1	3	4	3	1	5	4	1	2	3	0	4	1	-			Npum_012062-T1	PF08205:CD80-like C2-set immunoglobulin domain ;0.393939393939394/PF13895:Immunoglobulin domain;0.0303030303030303/PF07686:Immunoglobulin V-set domain;0.0303030303030303
OG0000504	1	1	1	1	1	3	1	1	1	6	3	2	5	6	-			Npum_009073-T1	PF00487:Fatty acid desaturase;0.878787878787879
OG0000505	5	5	0	2	2	0	0	1	3	1	4	4	6	0	-			Npum_003509-T1, Npum_004111-T1, Npum_016906-T1	PF03564:Protein of unknown function (DUF1759);0.848484848484849/PF05585:Putative peptidase (DUF1758);0.0606060606060606/PF13650:Aspartyl protease;0.0303030303030303/PF18701:Family of unknown function (DUF5641);0.0303030303030303
OG0000506	2	2	2	3	2	2	3	2	2	2	2	4	3	2	-			Npum_000121-T2, Npum_012288-T1	PF00069:Protein kinase domain;1
OG0000507	7	0	1	0	2	0	0	0	0	14	0	4	5	0	0.425558			0	PF00109:Beta-ketoacyl synthase, N-terminal domain;0.696969696969697/PF02801:Beta-ketoacyl synthase, C-terminal domain;0.545454545454545/PF16197:Ketoacyl-synthetase C-terminal extension;0.454545454545455/PF14765:Polyketide synthase dehydratase;0.242424242424242/PF00550:Phosphopantetheine attachment site;0.212121212121212/PF08659:KR domain;0.212121212121212/PF13602:Zinc-binding dehydrogenase;0.1212…
OG0000508	8	0	2	2	2	4	1	3	2	1	1	2	1	4	-			Npum_010858-T1, Npum_011000-T1	PF03188:Eukaryotic cytochrome b561;1
OG0000509	2	3	2	3	3	2	3	2	2	2	3	3	2	1	-			Npum_006779-T2, Npum_010362-T1	PF00067:Cytochrome P450;0.96969696969697/PF00226:DnaJ domain;0.0303030303030303
OG0000510	2	1	2	2	1	1	2	3	2	1	4	1	9	2	-			Npum_004944-T1, Npum_004947-T1	PF03062:MBOAT, membrane-bound O-acyltransferase family;0.96969696969697
OG0000511	1	1	6	5	1	1	2	8	1	1	1	4	1	0	-			Npum_013901-T1	PF00929:Exonuclease;0.515151515151515
OG0000512	2	1	1	3	3	3	3	1	1	1	5	3	4	2	-			Npum_002723-T1	PF01401:Angiotensin-converting enzyme;1
OG0000513	11	5	1	1	1	0	1	6	1	0	0	1	4	1	-			Npum_002187-T1	PF12796:Ankyrin repeats (3 copies);0.96969696969697/PF13637:Ankyrin repeats (many copies);0.151515151515152/PF00023:Ankyrin repeat;0.0909090909090909/PF07525:SOCS box;0.0303030303030303/PF13857:Ankyrin repeats (many copies);0.0303030303030303/PF13606:Ankyrin repeat;0.0303030303030303/PF05148:Hypothetical methyltransferase;0.0303030303030303
OG0000514	2	2	1	6	2	2	3	2	2	1	1	5	3	1	-			Npum_010834-T1, Npum_010835-T1	PF00595:PDZ domain;0.939393939393939
OG0000515	4	2	1	2	3	3	2	3	2	2	2	2	3	2	-			Npum_004398-T1, Npum_005090-T1	PF01094:Receptor family ligand binding region;1/PF10613:Ligated ion channel L-glutamate- and glycine-binding site;0.96969696969697/PF00060:Ligand-gated ion channel;0.96969696969697/PF00497:Bacterial extracellular solute-binding proteins, family 3;0.0303030303030303
OG0000516	1	2	2	2	5	1	3	5	2	1	1	6	1	1	-			Npum_005075-T1, Npum_005078-T1	PF00211:Adenylate and Guanylate cyclase catalytic domain;0.636363636363636/PF07701:Heme NO binding associated;0.515151515151515/PF01094:Receptor family ligand binding region;0.484848484848485/PF07714:Protein tyrosine and serine/threonine kinase;0.424242424242424/PF00069:Protein kinase domain;0.0303030303030303/PF04083:Partial alpha/beta-hydrolase lipase region;0.0303030303030303/PF13904:Domain of…
OG0000517	1	1	2	2	4	1	1	2	4	2	2	9	1	1	-			Npum_004436-T1, Npum_004452-T1, Npum_004453-T1, Npum_004454-T1	PF12796:Ankyrin repeats (3 copies);0.484848484848485/PF05186:Dpy-30 motif;0.424242424242424/PF00217:ATP:guanido phosphotransferase, C-terminal catalytic domain;0.363636363636364/PF02807:ATP:guanido phosphotransferase, N-terminal domain;0.363636363636364/PF13857:Ankyrin repeats (many copies);0.0606060606060606/PF00023:Ankyrin repeat;0.0606060606060606/PF13606:Ankyrin repeat;0.0303030303030303
OG0000518	2	1	5	2	2	1	2	4	5	1	1	3	2	2	-			Npum_000558-T1, Npum_000559-T1, Npum_006121-T1, Npum_006122-T1, Npum_012904-T1	PF16077:Spaetzle;0.909090909090909
OG0000519	3	0	0	8	0	0	2	0	1	0	0	8	11	0	0.853923			Npum_016832-T2	PF16064:Domain of unknown function (DUF4806);0.363636363636364
OG0000520	6	6	2	0	0	6	0	6	0	1	2	0	2	2	-			0	PF01433:Peptidase family M1 domain;0.96969696969697/PF17900:Peptidase M1 N-terminal domain;0.96969696969697/PF11838:ERAP1-like C-terminal domain;0.96969696969697
OG0000521	2	2	1	2	2	2	2	1	2	3	2	8	3	1	-			Npum_014419-T1, Npum_014420-T1	PF00169:PH domain;0.454545454545455/PF00595:PDZ domain;0.454545454545455/PF17820:PDZ domain;0.0303030303030303
OG0000522	3	0	0	5	1	0	3	3	0	0	0	16	2	0	0.222349			0	PF05485:THAP domain;0.878787878787879/PF04500:FLYWCH zinc finger domain;0.0303030303030303
OG0000523	3	2	0	2	5	0	2	0	0	0	1	0	18	0	0.222349			0	PF13855:Leucine rich repeat;0.0909090909090909/PF00098:Zinc knuckle;0.0909090909090909/PF07686:Immunoglobulin V-set domain;0.0303030303030303/PF10324:Serpentine type 7TM GPCR chemoreceptor Srw;0.0303030303030303/PF07679:Immunoglobulin I-set domain;0.0303030303030303
OG0000524	1	1	4	4	4	1	4	1	3	1	2	4	1	2	-			Npum_001646-T1, Npum_001647-T1, Npum_009463-T1	PF03727:Hexokinase;1/PF00349:Hexokinase;1
OG0000525	0	2	0	1	1	0	3	0	7	5	5	3	0	6	-			Npum_010502-T1, Npum_010503-T1, Npum_010596-T1, Npum_013265-T1, Npum_013266-T1, Npum_013267-T1, Npum_013268-T1	PF02949:7tm Odorant receptor;0.909090909090909
OG0000526	0	2	3	4	5	0	3	0	0	7	0	0	2	7	0.222349			0	PF00027:Cyclic nucleotide-binding domain;0.727272727272727/PF00999:Sodium/hydrogen exchanger family;0.575757575757576/PF00520:Ion transport protein;0.121212121212121/PF00078:Reverse transcriptase (RNA-dependent DNA polymerase);0.0303030303030303
OG0000527	0	0	0	9	4	0	3	0	3	0	0	14	0	0	0.902082			Npum_009896-T1, Npum_011549-T1, Npum_016772-T1	PF14529:Endonuclease-reverse transcriptase ;0.0606060606060606/PF00078:Reverse transcriptase (RNA-dependent DNA polymerase);0.0303030303030303
OG0000528	0	0	0	2	8	0	3	0	17	0	0	3	0	0	-			Npum_000548-T1, Npum_003778-T1, Npum_009167-T1, Npum_009168-T1, Npum_009169-T1, Npum_009170-T1, Npum_009171-T1, Npum_009172-T1, Npum_009174-T1, Npum_009175-T1, Npum_009176-T1, Npum_009177-T1, Npum_009178-T1, Npum_009179-T1, Npum_009180-T1, Npum_009181-T1, Npum_009205-T1	PF02949:7tm Odorant receptor;0.727272727272727
OG0000529	0	0	0	6	4	0	7	0	6	2	0	8	0	0	-			Npum_002368-T1, Npum_004113-T1, Npum_004114-T1, Npum_012894-T1, Npum_015987-T1, Npum_015988-T1	PF00060:Ligand-gated ion channel;0.212121212121212/PF00497:Bacterial extracellular solute-binding proteins, family 3;0.0303030303030303
OG0000530	0	0	0	0	30	0	0	0	0	0	0	3	0	0	0.222349			0	PF05225:helix-turn-helix, Psq domain;0.0909090909090909
OG0000531	0	0	0	0	0	0	33	0	0	0	0	0	0	0	0.425558			0	PF12796:Ankyrin repeats (3 copies);0.818181818181818/PF13637:Ankyrin repeats (many copies);0.121212121212121
OG0000532	0	0	0	0	0	0	0	0	1	0	0	32	0	0	0.807765			Npum_013301-T1	PF00096:Zinc finger, C2H2 type;0.272727272727273/PF13909:C2H2-type zinc-finger domain;0.272727272727273/PF12874:Zinc-finger of C2H2 type;0.0303030303030303
OG0000533	0	0	0	0	0	0	0	0	0	0	0	33	0	0	0.425558			0	PF00046:Homeodomain;0.515151515151515/PF00930:Dipeptidyl peptidase IV (DPP IV) N-terminal region;0.0606060606060606
OG0000534	3	5	1	2	2	3	2	2	2	2	2	2	2	2	-			Npum_000718-T2, Npum_013418-T1	PF07841:DM4/DM12 family;0.96875
OG0000535	2	2	3	2	2	2	2	2	3	3	2	3	2	2	-			Npum_011730-T1, Npum_011899-T1, Npum_011900-T1	PF00656:Caspase domain;1
OG0000536	30	0	0	0	0	0	0	0	0	0	0	0	0	2	0.5			0	PF00135:Carboxylesterase family;1
OG0000537	2	1	2	4	2	2	2	2	1	2	4	2	4	2	-			Npum_008676-T1	PF07701:Heme NO binding associated;1/PF00211:Adenylate and Guanylate cyclase catalytic domain;0.96875/PF07700:Haem-NO-binding;0.84375/PF00089:Trypsin;0.03125
OG0000538	3	2	2	2	2	2	2	3	2	3	2	2	3	2	-			Npum_001431-T1, Npum_009091-T1	PF00076:RNA recognition motif. (a.k.a. RRM, RBD, or RNP domain);1/PF00658:Poly-adenylate binding protein, unique domain;0.9375
OG0000539	2	4	5	1	1	2	2	2	1	1	1	3	2	5	-			Npum_014091-T1	PF13561:Enoyl-(Acyl carrier protein) reductase;0.9375/PF00106:short chain dehydrogenase;0.125
OG0000540	2	2	3	6	3	1	4	4	1	2	1	0	2	1	-			Npum_002066-T1	PF18385:T-lymphoma invasion and metastasis CC-Ex domain;0.4375/PF00621:RhoGEF domain;0.375/PF02196:Raf-like Ras-binding domain;0.375/PF00169:PH domain;0.25/PF00568:WH1 domain;0.09375/PF03175:DNA polymerase type B, organellar and viral;0.03125
OG0000541	2	1	2	2	3	2	1	2	2	2	2	5	3	3	-			Npum_010167-T1, Npum_010168-T1	PF02771:Acyl-CoA dehydrogenase, N-terminal domain;1/PF00441:Acyl-CoA dehydrogenase, C-terminal domain;1/PF02770:Acyl-CoA dehydrogenase, middle domain;1
OG0000542	1	1	1	3	3	1	3	1	5	1	1	8	1	2	-			Npum_001763-T1, Npum_001764-T1, Npum_001765-T1, Npum_001766-T1, Npum_001769-T1	PF03490:N/A;0.125
OG0000543	3	1	3	3	1	3	1	3	1	3	2	1	3	4	-			Npum_008720-T1	PF00060:Ligand-gated ion channel;0.9375/PF01094:Receptor family ligand binding region;0.90625/PF10613:Ligated ion channel L-glutamate- and glycine-binding site;0.875/PF00497:Bacterial extracellular solute-binding proteins, family 3;0.0625
OG0000544	4	1	5	2	2	4	1	1	4	1	1	0	5	1	-			Npum_000825-T1, Npum_002104-T1, Npum_002105-T1, Npum_010745-T1	PF00106:short chain dehydrogenase;0.96875
OG0000545	4	1	2	3	1	1	1	2	1	1	1	11	2	1	-			Npum_005477-T1	PF14786:Tube Death domain;0.71875/PF00069:Protein kinase domain;0.625/PF07714:Protein tyrosine and serine/threonine kinase;0.0625/PF09271:LAG1, DNA binding;0.03125/PF09270:Beta-trefoil DNA-binding domain;0.03125
OG0000546	1	1	1	9	1	1	2	1	1	2	2	8	1	1	-			Npum_012616-T1	PF00334:Nucleoside diphosphate kinase;0.75/PF05186:Dpy-30 motif;0.53125/PF05184:Saposin-like type B, region 1;0.03125/PF03489:Saposin-like type B, region 2;0.03125
OG0000547	1	4	0	1	7	0	1	1	0	1	1	9	5	1	-			0	PF12259:Baculovirus F protein;0.9375
OG0000548	1	2	1	2	2	1	2	2	4	1	4	4	5	1	-			Npum_000555-T1, Npum_009342-T2, Npum_009519-T1, Npum_011770-T1	PF00487:Fatty acid desaturase;0.84375
OG0000549	3	1	2	2	2	2	2	3	2	1	1	8	1	2	-			Npum_014653-T1, Npum_014654-T1	PF00654:Voltage gated chloride channel;0.96875/PF00571:CBS domain;0.03125
OG0000550	1	4	4	1	1	1	1	1	4	0	1	11	1	1	0.110151			Npum_006934-T1, Npum_011247-T1, Npum_011266-T1, Npum_016306-T1	PF16003:Domain of unknown function (DUF4776);0.65625/PF14924:Protein of unknown function (DUF4497);0.5
OG0000551	1	1	1	16	1	1	0	1	1	1	1	5	1	1	0.853923			Npum_005777-T1	PF01530:Zinc finger, C2HC type;0.96875
OG0000552	1	1	3	1	1	1	1	3	1	1	2	15	0	1	0.807765			Npum_005509-T1	PF12231:Rap1-interacting factor 1 N terminal;0.03125
OG0000553	2	2	3	2	2	1	0	1	2	2	3	2	8	2	-			Npum_015608-T1, Npum_015611-T1	PF00474:Sodium:solute symporter family;1
OG0000554	3	2	3	4	3	2	3	1	3	1	1	3	2	1	-			Npum_005808-T1, Npum_005850-T1, Npum_005851-T1	PF00005:ABC transporter;1/PF00664:ABC transporter transmembrane region;0.96875/PF00078:Reverse transcriptase (RNA-dependent DNA polymerase);0.03125
OG0000555	1	1	1	4	3	1	3	4	1	2	4	3	3	1	-			Npum_013574-T1	PF00372:Hemocyanin, copper containing domain;1/PF03723:Hemocyanin, ig-like domain;1/PF03722:Hemocyanin, all-alpha domain;1
OG0000556	2	2	2	2	3	1	2	1	1	1	1	5	8	1	-			Npum_005335-T1	PF00858:Amiloride-sensitive sodium channel;1
OG0000557	2	2	3	1	2	6	1	2	1	3	1	2	6	0	-			Npum_007665-T1	PF00067:Cytochrome P450;1
OG0000558	1	1	18	2	1	1	1	1	1	1	1	1	1	1	0.807765			Npum_014761-T1	PF08395:7tm Chemosensory receptor;0.03125
OG0000559	2	1	4	2	2	2	2	2	3	1	2	6	2	1	-			Npum_005891-T1, Npum_011694-T1, Npum_014476-T1	PF02921:Ubiquinol cytochrome reductase transmembrane region;0.9375/PF00355:Rieske [2Fe-2S] domain;0.875/PF09165:Ubiquinol-cytochrome c reductase 8 kDa, N-terminal;0.3125
OG0000560	3	3	0	1	0	0	0	1	0	0	0	0	20	4	0.425558			0	PF00589:Phage integrase family;0.8125/PF02899:Phage integrase, N-terminal SAM-like domain;0.0625
OG0000561	2	0	2	2	1	2	3	3	1	3	1	10	1	1	-			Npum_013467-T1	PF00042:Globin;0.9375
OG0000562	8	1	2	5	1	2	0	1	0	1	3	4	2	2	-			0	PF02244:Carboxypeptidase activation peptide;0.9375/PF00246:Zinc carboxypeptidase;0.9375
OG0000563	3	2	2	2	2	1	2	2	2	2	2	3	3	4	-			Npum_001838-T1, Npum_014943-T2	PF00230:Major intrinsic protein;1
OG0000564	2	1	4	1	3	2	2	1	1	1	1	11	1	1	-			Npum_014365-T1	#N/A
OG0000565	1	0	0	4	22	0	0	0	0	0	0	5	0	0	0.222349			0	PF00665:Integrase core domain;0.03125
OG0000566	1	0	0	6	0	0	2	1	0	0	0	17	4	1	0.425558			0	PF09588:YqaJ-like viral recombinase domain;0.5625/PF06585:Haemolymph juvenile hormone binding protein (JHBP);0.03125
OG0000567	1	3	5	6	2	1	3	3	1	1	2	2	1	1	-			Npum_002178-T1	PF15784:G-protein pathway suppressor 2-interacting domain;0.5625/PF00249:Myb-like DNA-binding domain;0.0625
OG0000568	1	1	6	1	2	1	1	2	2	2	4	2	3	4	-			Npum_007987-T1, Npum_011438-T1	PF00795:Carbon-nitrogen hydrolase;0.90625
OG0000569	0	1	0	4	2	0	0	2	3	0	4	14	2	0	0.663803			Npum_002425-T1, Npum_003029-T1, Npum_012922-T1	#N/A
OG0000570	0	0	0	0	1	0	3	1	0	0	0	27	0	0	0.425558			0	PF00078:Reverse transcriptase (RNA-dependent DNA polymerase);0.03125
OG0000571	0	0	0	0	1	0	0	0	0	0	0	0	1	30	0.425558			0	PF00089:Trypsin;1/PF00533:BRCA1 C Terminus (BRCT) domain;0.03125
OG0000572	0	0	0	0	0	0	0	0	0	0	0	32	0	0	0.425558			0	#N/A
OG0000573	1	3	2	1	1	1	1	1	1	10	1	3	4	1	-			Npum_003172-T1	PF13649:Methyltransferase domain;0.451612903225806/PF08241:Methyltransferase domain;0.258064516129032/PF13489:Methyltransferase domain;0.161290322580645/PF13847:Methyltransferase domain;0.0645161290322581
OG0000574	7	0	2	2	2	2	3	1	6	0	0	1	2	3	-			Npum_011877-T1, Npum_011878-T1, Npum_011879-T1, Npum_011880-T1, Npum_011881-T1, Npum_011882-T1	PF04515:Plasma-membrane choline transporter;0.903225806451613/PF05517:p25-alpha ;0.032258064516129
OG0000575	2	2	3	2	2	2	2	2	2	2	2	3	3	2	-			Npum_009001-T1, Npum_009095-T1	PF00400:WD domain, G-beta repeat;1/PF03920:Groucho/TLE N-terminal Q-rich domain;0.67741935483871
OG0000576	3	5	2	1	1	2	1	1	1	2	4	2	4	2	-			Npum_013778-T1	PF00487:Fatty acid desaturase;0.967741935483871/PF00173:Cytochrome b5-like Heme/Steroid binding domain;0.935483870967742/PF07993:Male sterility protein;0.032258064516129
OG0000577	2	1	2	1	4	1	1	3	2	4	2	3	3	2	-			Npum_004364-T3, Npum_004368-T1	PF00002:7 transmembrane receptor (Secretin family);0.774193548387097/PF02793:Hormone receptor domain;0.548387096774194
OG0000578	3	1	4	2	3	1	2	1	2	1	1	8	1	1	-			Npum_001842-T1, Npum_001846-T1	PF00806:Pumilio-family RNA binding repeat;0.516129032258065
OG0000579	2	1	2	2	3	2	3	2	3	1	2	4	2	2	-			Npum_016461-T3, Npum_016462-T1, Npum_016487-T1	PF00561:alpha/beta hydrolase fold;0.741935483870968/PF12697:Alpha/beta hydrolase family;0.258064516129032
OG0000580	1	2	2	3	1	1	3	1	3	1	2	7	2	2	-			Npum_001634-T1, Npum_002351-T1, Npum_003855-T1	PF00047:Immunoglobulin domain;0.225806451612903/PF07686:Immunoglobulin V-set domain;0.129032258064516
OG0000581	2	1	2	4	2	2	1	2	3	2	1	4	2	3	-			Npum_004346-T1, Npum_005413-T1, Npum_005414-T1	PF07165:Protein of unknown function (DUF1397);0.935483870967742
OG0000582	3	1	2	2	4	2	2	3	2	2	2	3	2	1	-			Npum_012055-T2, Npum_012067-T1	PF12796:Ankyrin repeats (3 copies);0.580645161290323/PF17809:UPA domain;0.903225806451613/PF00531:Death domain;0.903225806451613/PF00791:ZU5 domain;0.67741935483871/PF13857:Ankyrin repeats (many copies);0.419354838709677/PF13637:Ankyrin repeats (many copies);0.451612903225806/PF00023:Ankyrin repeat;0.193548387096774
OG0000583	2	2	2	2	2	2	2	2	3	2	2	4	1	3	-			Npum_000752-T1, Npum_007240-T1, Npum_012763-T1	PF00226:DnaJ domain;0.967741935483871/PF01556:DnaJ C terminal domain;0.935483870967742
OG0000584	1	3	1	5	4	1	3	1	3	1	1	4	2	1	-			Npum_000608-T1, Npum_001737-T1, Npum_012856-T1	PF00155:Aminotransferase class I and II;1
OG0000585	2	3	2	2	2	4	2	3	2	2	2	1	1	3	-			Npum_002601-T1, Npum_002602-T1	PF01062:Bestrophin, RFP-TM, chloride channel;1
OG0000586	3	0	7	0	0	3	0	1	0	4	6	0	3	4	-			0	PF00067:Cytochrome P450;1
OG0000587	2	2	3	3	3	2	2	2	2	2	2	1	3	2	-			Npum_001423-T1, Npum_015447-T1	PF07765:KIP1-like protein;0.032258064516129
OG0000588	9	0	0	5	0	0	4	0	5	0	1	4	3	0	0.201145			Npum_000935-T1, Npum_008054-T1, Npum_008121-T1, Npum_010802-T1, Npum_014554-T1	PF13873:Myb/SANT-like DNA-binding domain;0.612903225806452/PF05649:Peptidase family M13;0.0645161290322581/PF02944:BESS motif;0.032258064516129
OG0000589	4	0	3	2	1	1	1	3	1	0	0	2	0	13	-			Npum_015471-T1	PF02949:7tm Odorant receptor;1
OG0000590	1	2	2	2	2	1	1	2	4	2	3	3	4	2	-			Npum_005474-T1, Npum_005475-T1, Npum_005476-T1, Npum_014621-T1	PF00153:Mitochondrial carrier protein;1
OG0000591	2	1	1	3	10	1	2	1	3	2	1	2	1	1	-			Npum_016072-T1, Npum_016073-T1, Npum_016074-T1	PF08828:Doublesex dimerisation domain;0.516129032258065/PF00751:DM DNA binding domain;0.451612903225806
OG0000592	2	2	2	2	3	2	3	2	2	1	3	1	4	2	-			Npum_003758-T1, Npum_003761-T1	PF00520:Ion transport protein;0.870967741935484/PF02214:BTB/POZ domain;0.838709677419355
OG0000593	1	3	3	3	3	1	3	2	3	1	1	4	2	1	-			Npum_007857-T1, Npum_007858-T1, Npum_013442-T1	PF16043:Domain of unknown function (DUF4795);0.838709677419355
OG0000594	1	2	1	5	2	2	3	2	1	3	1	4	3	1	-			Npum_010016-T1	PF00520:Ion transport protein;0.870967741935484/PF16905:Voltage-dependent L-type calcium channel, IQ-associated;0.451612903225806
OG0000595	1	2	5	1	3	1	1	1	1	1	1	4	1	8	-			Npum_013160-T1	PF07690:Major Facilitator Superfamily;0.935483870967742
OG0000596	1	0	4	7	2	1	4	1	2	0	1	7	0	1	-			Npum_013376-T1, Npum_013377-T1	PF00083:Sugar (and other) transporter;1
OG0000597	1	0	0	5	3	1	10	1	1	0	0	5	4	0	-			Npum_005159-T1	PF10545:Alcohol dehydrogenase transcription factor Myb/SANT-like;0.67741935483871/PF02944:BESS motif;0.129032258064516
OG0000598	4	2	1	3	2	1	2	1	2	4	1	2	5	1	-			Npum_008621-T1, Npum_008631-T1	PF13417:Glutathione S-transferase, N-terminal domain;0.935483870967742/PF00043:Glutathione S-transferase, C-terminal domain;0.67741935483871/PF14497:Glutathione S-transferase, C-terminal domain;0.161290322580645/PF13410:Glutathione S-transferase, C-terminal domain;0.0645161290322581/PF02798:Glutathione S-transferase, N-terminal domain;0.032258064516129
OG0000599	1	1	0	6	2	2	4	3	3	1	3	2	1	2	-			Npum_003754-T1, Npum_003755-T1, Npum_003756-T1	PF00027:Cyclic nucleotide-binding domain;0.935483870967742/PF08412:Ion transport protein N-terminal;0.258064516129032/PF00520:Ion transport protein;0.0967741935483871
OG0000600	4	0	2	3	3	1	3	3	2	1	3	2	2	2	-			Npum_007688-T1, Npum_007689-T1	#N/A
OG0000601	2	9	0	3	0	1	1	2	1	0	0	8	4	0	-			Npum_016944-T1	PF00096:Zinc finger, C2H2 type;0.193548387096774/PF05485:THAP domain;0.548387096774194/PF13613:Helix-turn-helix of DDE superfamily endonuclease;0.0967741935483871/PF13894:C2H2-type zinc finger;0.0645161290322581/PF12874:Zinc-finger of C2H2 type;0.032258064516129/PF07776:Zinc-finger associated domain (zf-AD) ;0.032258064516129
OG0000602	2	2	3	2	4	1	1	2	2	2	3	2	3	2	-			Npum_015108-T1, Npum_015790-T2	PF00702:haloacid dehalogenase-like hydrolase;0.838709677419355/PF00122:E1-E2 ATPase;0.935483870967742/PF12409:P5-type ATPase cation transporter;0.903225806451613/PF00690:Cation transporter/ATPase, N-terminus;0.225806451612903/PF13246:Cation transport ATPase (P-type);0.225806451612903
OG0000603	2	0	2	1	4	1	3	2	3	1	1	8	2	1	-			Npum_009239-T1, Npum_009240-T1, Npum_016506-T1	PF02752:Arrestin (or S-antigen), C-terminal domain;0.67741935483871/PF00339:Arrestin (or S-antigen), N-terminal domain;0.419354838709677
OG0000604	2	1	2	2	2	3	2	4	2	3	2	4	1	1	-			Npum_005531-T1, Npum_005533-T1	PF07898:Protein of unknown function (DUF1676);1
OG0000605	2	4	2	1	1	1	2	2	1	5	3	2	3	2	-			Npum_005116-T1	PF00406:Adenylate kinase;0.935483870967742
OG0000606	1	2	1	1	2	1	1	1	1	2	9	1	7	1	-			Npum_015064-T1	PF01400:Astacin (Peptidase family M12A);1
OG0000607	0	0	0	22	0	0	3	1	0	0	0	4	1	0	0.425558			0	PF00005:ABC transporter;0.032258064516129
OG0000608	0	0	0	3	20	0	2	0	1	0	0	5	0	0	0.476102			Npum_015404-T1	#N/A
OG0000609	0	0	0	3	0	0	28	0	0	0	0	0	0	0	0.425558			0	PF00096:Zinc finger, C2H2 type;0.774193548387097/PF13909:C2H2-type zinc-finger domain;0.387096774193548/PF18319:PriA DNA helicase Cys-rich region (CRR) domain;0.032258064516129/PF12874:Zinc-finger of C2H2 type;0.032258064516129
OG0000610	0	0	0	3	27	0	0	0	0	0	1	0	0	0	0.222349			0	PF12259:Baculovirus F protein;0.290322580645161/PF01180:Dihydroorotate dehydrogenase;0.032258064516129
OG0000611	0	0	0	0	26	0	1	0	0	0	0	4	0	0	0.222349			0	#N/A
OG0000612	0	0	0	0	31	0	0	0	0	0	0	0	0	0	0.425558			0	#N/A
OG0000613	0	0	0	0	2	0	29	0	0	0	0	0	0	0	0.425558			0	PF00098:Zinc knuckle;0.193548387096774/PF09668:Aspartyl protease;0.129032258064516/PF13975:gag-polyprotein putative aspartyl protease;0.0645161290322581
OG0000614	0	0	0	0	0	0	1	0	0	0	0	30	0	0	0.425558			0	PF13975:gag-polyprotein putative aspartyl protease;0.419354838709677/PF13650:Aspartyl protease;0.193548387096774/PF00077:Retroviral aspartyl protease;0.0967741935483871/PF00098:Zinc knuckle;0.032258064516129
OG0000615	0	0	0	0	0	0	0	0	0	31	0	0	0	0	0.5			0	PF00379:Insect cuticle protein;0.838709677419355
OG0000616	0	0	0	0	0	0	0	0	0	0	0	0	31	0	0.5			0	#N/A
OG0000617	0	0	0	0	0	0	0	0	0	0	0	0	31	0	0.5			0	#N/A
OG0000618	2	2	2	2	2	3	2	2	2	2	2	5	1	1	-			Npum_007238-T1, Npum_007241-T1	PF00250:Forkhead domain;0.966666666666667
OG0000619	1	4	1	4	3	3	1	1	2	2	3	3	1	1	-			Npum_012536-T1, Npum_012549-T1	PF00056:lactate/malate dehydrogenase, NAD binding domain;1/PF02866:lactate/malate dehydrogenase, alpha/beta C-terminal domain;0.966666666666667
OG0000620	2	2	1	3	3	2	3	1	3	2	2	2	2	2	-			Npum_001139-T1, Npum_010013-T1, Npum_010014-T1	PF00217:ATP:guanido phosphotransferase, C-terminal catalytic domain;1/PF02807:ATP:guanido phosphotransferase, N-terminal domain;1
OG0000621	2	1	1	3	3	1	2	3	2	1	5	2	2	2	-			Npum_002009-T1, Npum_005995-T1	PF03435:Saccharopine dehydrogenase NADP binding domain;1
OG0000622	2	2	1	5	2	3	3	2	3	1	1	2	1	2	-			Npum_007707-T1, Npum_007708-T1, Npum_007709-T1	PF04083:Partial alpha/beta-hydrolase lipase region;0.733333333333333/PF00561:alpha/beta hydrolase fold;0.233333333333333/PF12146:Serine aminopeptidase, S33;0.0333333333333333
OG0000623	2	1	3	2	2	3	2	2	1	2	2	4	2	2	-			Npum_007106-T1	PF07651:ANTH domain;0.966666666666667
OG0000624	1	5	3	2	2	1	2	1	1	1	2	2	6	1	-			Npum_015633-T1	PF00561:alpha/beta hydrolase fold;0.866666666666667/PF12697:Alpha/beta hydrolase family;0.1/PF02949:7tm Odorant receptor;0.0333333333333333
OG0000625	2	1	2	2	2	2	2	3	2	2	3	3	2	2	-			Npum_004293-T1, Npum_004294-T1	PF01395:PBP/GOBP family;1
OG0000626	1	1	2	1	2	1	1	1	1	0	1	16	1	1	0.853923			Npum_004919-T1	#N/A
OG0000627	2	2	3	4	2	2	2	2	1	2	1	5	1	1	-			Npum_015017-T1	PF00135:Carboxylesterase family;0.7
OG0000628	4	1	4	1	3	4	0	2	2	2	2	2	2	1	-			Npum_002902-T1, Npum_004666-T1	PF10324:Serpentine type 7TM GPCR chemoreceptor Srw;1
OG0000629	1	2	1	3	2	2	3	2	2	3	2	4	1	2	-			Npum_010090-T1, Npum_010888-T1	PF04930:FUN14 family;0.966666666666667
OG0000630	3	2	5	2	1	6	1	2	1	1	1	1	3	1	-			Npum_007209-T1	PF01055:Glycosyl hydrolases family 31 ;0.866666666666667
OG0000631	1	1	2	2	2	2	3	2	1	5	4	4	0	1	-			Npum_010396-T1	PF07714:Protein tyrosine and serine/threonine kinase;0.666666666666667/PF00211:Adenylate and Guanylate cyclase catalytic domain;0.633333333333333/PF01094:Receptor family ligand binding region;0.533333333333333/PF07701:Heme NO binding associated;0.366666666666667/PF00069:Protein kinase domain;0.0333333333333333
OG0000632	3	2	1	2	3	2	2	2	1	1	2	4	3	2	-			Npum_001291-T1	PF05010:Transforming acidic coiled-coil-containing protein (TACC), C-terminal;0.9
OG0000633	5	0	0	1	4	0	1	4	0	0	0	6	9	0	0.425558			0	PF03184:DDE superfamily endonuclease;0.666666666666667/PF05225:helix-turn-helix, Psq domain;0.466666666666667/PF05699:hAT family C-terminal dimerisation region;0.0333333333333333
OG0000634	2	0	0	3	3	3	3	4	5	0	0	6	0	1	-			Npum_002961-T1, Npum_002962-T1, Npum_002963-T2, Npum_004893-T1, Npum_012270-T1	PF08246:Cathepsin propeptide inhibitor domain (I29);1
OG0000635	2	1	2	2	2	2	4	2	2	2	2	4	1	2	-			Npum_000704-T1, Npum_000717-T1	PF07679:Immunoglobulin I-set domain;0.966666666666667/PF13927:Immunoglobulin domain;0.866666666666667/PF00047:Immunoglobulin domain;0.0666666666666667
OG0000636	2	1	5	2	2	2	1	2	3	1	1	3	2	3	-			Npum_015868-T2, Npum_015870-T1, Npum_015871-T1	PF00650:CRAL/TRIO domain;0.933333333333333
OG0000637	5	1	2	2	1	2	1	2	1	6	1	2	1	3	-			Npum_004161-T1	PF01395:PBP/GOBP family;1
OG0000638	1	1	1	1	1	1	1	1	1	1	1	17	1	1	0.807765			Npum_004678-T1	#N/A
OG0000639	2	2	1	11	1	1	1	1	1	2	1	3	2	1	-			Npum_009732-T2	PF01607:Chitin binding Peritrophin-A domain;0.966666666666667/PF01391:Collagen triple helix repeat (20 copies);0.0666666666666667
OG0000640	2	3	1	2	3	1	2	1	2	0	5	2	3	3	-			Npum_013126-T1, Npum_013130-T1	PF01112:Asparaginase;1
OG0000641	4	1	3	2	2	3	1	3	1	2	3	2	2	1	-			Npum_001081-T1	PF00076:RNA recognition motif. (a.k.a. RRM, RBD, or RNP domain);1
OG0000642	1	1	5	2	1	2	2	2	1	2	2	6	1	2	-			Npum_000278-T1	PF01347:Lipoprotein amino terminal region;0.933333333333333/PF09172:Domain of unknown function (DUF1943);0.866666666666667/PF00094:von Willebrand factor type D domain;0.766666666666667
OG0000643	1	1	1	14	3	1	1	1	2	1	1	1	1	1	0.578436			Npum_009515-T1, Npum_009516-T1	PF15035:Ciliary rootlet component, centrosome cohesion;0.433333333333333
OG0000644	1	2	1	2	6	3	2	2	2	1	1	3	3	1	-			Npum_006673-T1, Npum_006683-T1	PF18199:Dynein heavy chain C-terminal domain;0.6/PF08393:Dynein heavy chain, N-terminal region 2;0.5/PF12777:Microtubule-binding stalk of dynein motor;0.533333333333333/PF12781:ATP-binding dynein motor region;0.5/PF12780:P-loop containing dynein motor region D4;0.533333333333333/PF18198:Dynein heavy chain AAA lid domain;0.5/PF12774:Hydrolytic ATP binding site of dynein motor region;0.466666666666…
OG0000645	2	0	4	2	3	2	2	2	2	2	2	1	4	2	-			Npum_008942-T1, Npum_009414-T1	PF01391:Collagen triple helix repeat (20 copies);0.9/PF01410:Fibrillar collagen C-terminal domain;0.966666666666667/PF00093:von Willebrand factor type C domain;0.3/PF02210:Laminin G domain;0.0333333333333333
OG0000646	1	1	1	3	4	1	4	1	3	1	1	7	1	1	-			Npum_002721-T1, Npum_002722-T1, Npum_004771-T1	PF14772:Sperm tail;0.833333333333333
OG0000647	2	3	2	1	1	2	1	3	1	3	3	3	3	2	-			Npum_002720-T2	PF07690:Major Facilitator Superfamily;0.933333333333333
OG0000648	1	1	7	1	0	1	0	1	0	5	10	1	0	2	-			0	PF06757:Insect allergen related repeat, nitrile-specifier detoxification;1/PF00379:Insect cuticle protein;0.0333333333333333
OG0000649	2	2	1	3	3	1	2	1	1	1	1	8	3	1	-			Npum_015517-T1	PF01849:NAC domain;0.0333333333333333
OG0000650	2	2	2	2	2	2	2	2	2	2	2	4	2	2	-			Npum_005410-T1, Npum_005411-T1	PF03133:Tubulin-tyrosine ligase family;0.966666666666667
OG0000651	2	1	3	2	0	2	2	2	2	2	2	3	5	2	-			Npum_008362-T1, Npum_010359-T1	PF00060:Ligand-gated ion channel;0.8/PF00497:Bacterial extracellular solute-binding proteins, family 3;0.0333333333333333
OG0000652	1	2	2	2	2	5	2	2	2	2	2	3	2	1	-			Npum_011740-T1, Npum_011746-T1	PF07679:Immunoglobulin I-set domain;0.833333333333333/PF13927:Immunoglobulin domain;0.533333333333333/PF00041:Fibronectin type III domain;0.0666666666666667
OG0000653	1	2	2	4	1	1	1	4	0	1	4	7	1	1	-			0	PF16910:Repeating coiled region of VPS13;0.6/PF06650:SHR-binding domain of vacuolar-sorting associated protein 13;0.566666666666667/PF16909:Vacuolar-sorting-associated 13 protein C-terminal;0.5/PF16908:Vacuolar sorting-associated protein 13, N-terminal;0.433333333333333/PF12624:N-terminal region of Chorein or VPS13;0.4
OG0000654	3	2	2	2	2	2	3	1	5	1	1	3	1	2	-			Npum_007409-T1, Npum_007410-T2, Npum_007411-T1, Npum_007412-T1, Npum_008780-T1	PF00194:Eukaryotic-type carbonic anhydrase;1
OG0000655	1	1	3	5	2	1	1	1	4	1	1	5	2	2	-			Npum_003645-T1, Npum_008130-T1, Npum_016653-T1, Npum_016808-T1	#N/A
OG0000656	2	2	5	3	2	1	2	2	1	1	1	6	1	1	-			Npum_014864-T1	PF00069:Protein kinase domain;0.533333333333333/PF12202:Oxidative-stress-responsive kinase 1 C-terminal domain;0.5
OG0000657	1	1	1	1	1	2	1	2	10	1	1	6	1	1	-			Npum_003433-T1, Npum_003434-T1, Npum_003435-T1, Npum_003436-T1, Npum_006774-T1, Npum_009312-T1, Npum_009313-T1, Npum_009671-T1, Npum_009672-T1, Npum_009673-T1	PF13424:Tetratricopeptide repeat;0.466666666666667/PF00089:Trypsin;0.333333333333333/PF13174:Tetratricopeptide repeat;0.2/PF00515:Tetratricopeptide repeat;0.133333333333333/PF13432:Tetratricopeptide repeat;0.133333333333333/PF13414:TPR repeat;0.133333333333333/PF13181:Tetratricopeptide repeat;0.0666666666666667/PF07719:Tetratricopeptide repeat;0.0666666666666667/PF12895:Anaphase-promoting complex…
OG0000658	1	1	2	1	3	5	4	2	1	3	1	2	3	1	-			Npum_003124-T1	PF02145:Rap/ran-GAP;0.666666666666667/PF00651:BTB/POZ domain;0.5/PF00412:LIM domain;0.1/PF14529:Endonuclease-reverse transcriptase ;0.0333333333333333
OG0000659	1	2	1	2	1	2	1	0	1	3	4	8	3	1	-			Npum_010094-T1	PF04389:Peptidase family M28;0.866666666666667
OG0000660	0	3	0	2	6	0	0	5	5	0	6	3	0	0	0.201145			Npum_003515-T1, Npum_016635-T1, Npum_016636-T1, Npum_016671-T1, Npum_016747-T1	PF00078:Reverse transcriptase (RNA-dependent DNA polymerase);0.0333333333333333/PF17919:RNase H-like domain found in reverse transcriptase;0.0333333333333333
OG0000661	0	0	0	6	5	0	2	0	0	0	0	15	2	0	0.222349			0	PF00628:PHD-finger;0.0333333333333333
OG0000662	0	0	0	6	7	1	4	1	4	3	0	4	0	0	-			Npum_004312-T1, Npum_015211-T1, Npum_015212-T1, Npum_015969-T1	PF00060:Ligand-gated ion channel;0.466666666666667/PF00497:Bacterial extracellular solute-binding proteins, family 3;0.0666666666666667
OG0000663	0	0	0	4	4	0	7	0	0	0	0	14	1	0	-			0	PF03184:DDE superfamily endonuclease;0.0333333333333333
OG0000664	0	0	0	2	3	0	2	1	4	0	0	18	0	0	0.319412			Npum_000446-T1, Npum_003639-T1, Npum_008458-T1, Npum_011423-T1	#N/A
OG0000665	0	0	0	3	16	0	3	0	0	0	0	7	0	1	0.128892			0	#N/A
OG0000666	0	0	0	1	27	0	0	2	0	0	0	0	0	0	0.222349			0	PF00046:Homeodomain;0.0333333333333333
OG0000667	0	0	0	0	2	0	0	0	0	0	1	5	22	0	0.425558			0	#N/A
OG0000668	0	0	0	0	0	0	0	30	0	0	0	0	0	0	0.5			0	PF00096:Zinc finger, C2H2 type;0.9/PF12874:Zinc-finger of C2H2 type;0.166666666666667/PF13912:C2H2-type zinc finger;0.133333333333333/PF13894:C2H2-type zinc finger;0.0666666666666667/PF13913:zinc-finger of a C2HC-type;0.0666666666666667/PF05485:THAP domain;0.0333333333333333
OG0000669	0	0	0	0	0	0	0	0	0	0	0	0	30	0	0.5			0	#N/A
OG0000670	3	0	0	2	5	4	4	0	1	0	0	8	2	0	0.853923			Npum_016684-T1	PF14529:Endonuclease-reverse transcriptase ;0.206896551724138/PF09588:YqaJ-like viral recombinase domain;0.0344827586206897
OG0000671	1	2	2	3	4	4	2	3	2	1	1	0	1	3	-			Npum_007519-T3, Npum_007520-T1	PF01130:CD36 family;0.96551724137931
OG0000672	1	3	1	1	2	2	2	1	2	2	3	6	2	1	-			Npum_000698-T1, Npum_013436-T1	PF03099:Biotin/lipoate A/B protein ligase family;0.310344827586207/PF12796:Ankyrin repeats (3 copies);0.0344827586206897
OG0000673	4	3	1	3	1	1	1	2	3	1	2	3	3	1	-			Npum_004211-T1, Npum_016286-T1, Npum_016288-T1	PF00106:short chain dehydrogenase;1
OG0000674	1	1	1	5	4	1	2	3	1	2	1	3	3	1	-			Npum_011210-T1	PF13927:Immunoglobulin domain;0.551724137931034/PF08205:CD80-like C2-set immunoglobulin domain ;0.241379310344828/PF07686:Immunoglobulin V-set domain;0.172413793103448
OG0000675	9	2	0	0	0	2	4	1	0	0	0	9	2	0	0.425558			0	PF10551:MULE transposase domain;0.310344827586207/PF13912:C2H2-type zinc finger;0.0344827586206897/PF13894:C2H2-type zinc finger;0.0344827586206897/PF04434:SWIM zinc finger;0.0344827586206897/PF00096:Zinc finger, C2H2 type;0.0344827586206897
OG0000676	2	2	1	1	1	2	1	2	7	2	0	0	4	4	-			Npum_001370-T1, Npum_001371-T1, Npum_006872-T1, Npum_006873-T1, Npum_016227-T1, Npum_016228-T1, Npum_016229-T1	PF06585:Haemolymph juvenile hormone binding protein (JHBP);0.896551724137931
OG0000677	4	0	0	1	2	0	4	2	2	0	0	14	0	0	0.884126			Npum_004425-T1, Npum_004430-T1	PF00067:Cytochrome P450;0.96551724137931
OG0000678	3	3	4	1	2	3	1	4	4	0	0	4	0	0	-			Npum_011640-T1, Npum_012530-T1, Npum_012531-T1, Npum_015100-T1	PF15868:Transcription activator MBF2;1
OG0000679	2	1	3	2	2	2	2	1	2	2	3	3	2	2	-			Npum_001808-T1, Npum_014953-T1	PF14938:Soluble NSF attachment protein, SNAP;1
OG0000680	2	2	1	3	2	1	3	2	2	1	1	3	4	2	-			Npum_010023-T1, Npum_012423-T1	PF00155:Aminotransferase class I and II;1
OG0000681	1	2	1	1	2	2	1	3	1	1	1	10	2	1	-			Npum_004313-T1	PF00060:Ligand-gated ion channel;0.586206896551724/PF00497:Bacterial extracellular solute-binding proteins, family 3;0.482758620689655/PF10613:Ligated ion channel L-glutamate- and glycine-binding site;0.206896551724138/PF01094:Receptor family ligand binding region;0.172413793103448
OG0000682	1	2	1	1	3	3	1	3	2	2	1	6	2	1	-			Npum_005639-T1, Npum_005640-T1	PF00018:SH3 domain;0.482758620689655/PF00130:Phorbol esters/diacylglycerol binding domain (C1 domain);0.413793103448276
OG0000683	1	1	2	1	6	3	3	1	1	1	1	4	3	1	-			Npum_007011-T1	#N/A
OG0000684	2	3	2	2	3	2	2	2	1	2	2	2	2	2	-			Npum_005662-T1	PF00612:IQ calmodulin-binding motif;0.724137931034483/PF00784:MyTH4 domain;0.96551724137931/PF00373:FERM central domain;0.96551724137931/PF00063:Myosin head (motor domain);0.96551724137931/PF07653:Variant SH3 domain;0.172413793103448/PF00018:SH3 domain;0.103448275862069/PF09379:FERM N-terminal domain ;0.0689655172413793
OG0000685	2	2	1	4	2	2	4	2	2	2	1	3	1	1	-			Npum_001266-T1, Npum_001268-T1	PF00027:Cyclic nucleotide-binding domain;0.517241379310345/PF00520:Ion transport protein;0.275862068965517/PF07885:Ion channel;0.137931034482759/PF10545:Alcohol dehydrogenase transcription factor Myb/SANT-like;0.0344827586206897
OG0000686	2	1	1	6	1	2	2	4	1	4	1	1	2	1	-			Npum_011660-T1	PF00053:Laminin EGF domain;0.931034482758621/PF00055:Laminin N-terminal (Domain VI);0.758620689655172/PF00052:Laminin B (Domain IV);0.655172413793103
OG0000687	1	1	1	4	2	1	2	1	1	1	2	6	5	1	-			Npum_012577-T1	PF15975:Flotillin;0.862068965517241/PF01145:SPFH domain / Band 7 family;0.827586206896552
OG0000688	1	1	0	2	3	1	2	1	5	1	1	7	3	1	-			Npum_003469-T1, Npum_014529-T1, Npum_014531-T1, Npum_014532-T1, Npum_014533-T1	PF08163:NUC194 domain;0.551724137931034/PF00454:Phosphatidylinositol 3- and 4-kinase;0.517241379310345/PF02260:FATC domain;0.482758620689655/PF02259:FAT domain;0.0344827586206897
OG0000689	1	1	1	2	5	1	2	1	1	1	1	9	2	1	-			Npum_004763-T1	PF10373:Est1 DNA/RNA binding domain;0.724137931034483/PF10374:Telomerase activating protein Est1;0.551724137931034/PF13638:PIN domain;0.551724137931034/PF00782:Dual specificity phosphatase, catalytic domain;0.0344827586206897/PF08766:DEK C terminal domain;0.0344827586206897/PF08445:FR47-like protein;0.0344827586206897
OG0000690	4	0	3	0	1	0	0	0	3	1	2	0	15	0	0.0617589			Npum_016557-T2, Npum_016715-T2, Npum_016942-T1	PF04937:Protein of unknown function (DUF 659);0.517241379310345/PF00632:HECT-domain (ubiquitin-transferase);0.0344827586206897/PF05485:THAP domain;0.0344827586206897
OG0000691	1	0	0	3	2	0	1	0	6	0	0	7	9	0	0.076446			Npum_003339-T1, Npum_003655-T1, Npum_006058-T1, Npum_006062-T1, Npum_010372-T1, Npum_015963-T1	PF13837:Myb/SANT-like DNA-binding domain;0.517241379310345
OG0000692	1	0	0	8	0	2	1	2	5	0	0	10	0	0	0.201145			Npum_003547-T1, Npum_009901-T1, Npum_013018-T1, Npum_015928-T1, Npum_015929-T1	PF00098:Zinc knuckle;0.103448275862069/PF03732:Retrotransposon gag protein ;0.0344827586206897
OG0000693	2	4	2	2	2	2	2	2	2	2	2	2	2	1	-			Npum_001216-T1, Npum_001957-T1	PF02931:Neurotransmitter-gated ion-channel ligand binding domain;0.931034482758621/PF02932:Neurotransmitter-gated ion-channel transmembrane region;0.931034482758621
OG0000694	2	2	1	2	2	1	4	2	4	1	1	5	1	1	-			Npum_000520-T1, Npum_000589-T1, Npum_000590-T1, Npum_000591-T1	PF00168:C2 domain;0.586206896551724/PF02318:FYVE-type zinc finger;0.275862068965517
OG0000695	2	3	2	2	2	1	2	2	2	3	2	2	2	2	-			Npum_007509-T2, Npum_015765-T1	PF00149:Calcineurin-like phosphoesterase;1/PF16891:Serine-threonine protein phosphatase N-terminal domain;1
OG0000696	2	2	2	2	2	4	1	2	2	2	2	2	2	2	-			Npum_006661-T1, Npum_006662-T1	PF03281:Mab-21 protein;1
OG0000697	2	2	3	1	2	2	1	2	2	4	2	3	1	2	-			Npum_004338-T1, Npum_010855-T1	PF14748:Pyrroline-5-carboxylate reductase dimerisation;0.96551724137931/PF03807:NADP oxidoreductase coenzyme F420-dependent;0.931034482758621
OG0000698	2	1	3	2	2	1	2	1	2	2	1	6	1	3	-			Npum_009953-T1, Npum_016115-T1	PF02238:Cytochrome c oxidase subunit VII;0.206896551724138
OG0000699	1	2	2	2	1	2	1	5	1	1	1	4	3	3	-			Npum_011812-T1	PF13086:AAA domain;0.793103448275862/PF13087:AAA domain;0.793103448275862
OG0000700	2	2	2	4	2	2	2	2	2	1	1	5	1	1	-			Npum_000490-T1, Npum_000491-T1	PF00704:Glycosyl hydrolases family 18;1
OG0000701	2	2	4	6	2	0	1	3	2	1	1	2	2	1	-			Npum_001572-T1, Npum_009148-T1	PF01426:BAH domain;0.827586206896552/PF00145:C-5 cytosine-specific DNA methylase;0.827586206896552/PF02008:CXXC zinc finger domain;0.758620689655172/PF12047:Cytosine specific DNA methyltransferase replication foci domain;0.724137931034483
OG0000702	2	2	5	1	1	1	2	2	1	1	3	1	6	1	-			Npum_011923-T1	PF00722:Glycosyl hydrolases family 16;0.96551724137931/PF15886:Carbohydrate binding domain (family 32);0.896551724137931
OG0000703	2	1	2	3	2	2	3	3	2	2	2	2	2	1	-			Npum_010380-T1, Npum_013866-T1	PF00034:Cytochrome c;1
OG0000704	1	2	1	2	2	1	2	3	2	1	3	4	2	3	-			Npum_015365-T1, Npum_015366-T1	PF00083:Sugar (and other) transporter;1
OG0000705	5	2	2	2	1	1	1	1	1	1	4	1	4	3	-			Npum_006568-T1	PF00245:Alkaline phosphatase;1
OG0000706	7	1	3	1	2	1	0	4	1	2	2	2	0	3	-			Npum_005889-T1	PF03281:Mab-21 protein;0.96551724137931
OG0000707	2	2	2	2	2	2	2	2	2	2	2	3	2	2	-			Npum_005052-T1, Npum_009416-T1	PF00076:RNA recognition motif. (a.k.a. RRM, RBD, or RNP domain);1/PF00098:Zinc knuckle;0.448275862068966
OG0000708	6	2	2	1	1	2	3	2	1	1	2	2	1	3	-			Npum_013993-T1	PF00021:u-PAR/Ly-6 domain;0.0344827586206897
OG0000709	1	2	2	3	3	2	3	1	1	1	2	4	2	2	-			Npum_013509-T1	PF00883:Cytosol aminopeptidase family, catalytic domain;1/PF02789:Cytosol aminopeptidase family, N-terminal domain;0.931034482758621
OG0000710	1	0	0	0	0	0	0	2	0	0	0	0	24	2	0.5			0	#N/A
OG0000711	1	2	1	1	1	1	1	2	1	3	7	2	5	1	-			Npum_008700-T1	PF00202:Aminotransferase class-III;1
OG0000712	1	6	0	3	3	0	0	1	8	0	3	0	1	3	-			Npum_003030-T1, Npum_003500-T1, Npum_006279-T1, Npum_015973-T1, Npum_016615-T1, Npum_016771-T1, Npum_016864-T1, Npum_016920-T1	PF00098:Zinc knuckle;0.310344827586207/PF00078:Reverse transcriptase (RNA-dependent DNA polymerase);0.172413793103448/PF00665:Integrase core domain;0.137931034482759/PF02037:SAP domain;0.103448275862069/PF17921:Integrase zinc binding domain;0.103448275862069/PF00077:Retroviral aspartyl protease;0.0344827586206897/PF03732:Retrotransposon gag protein ;0.0344827586206897/PF17919:RNase H-like domain …
OG0000713	1	0	0	2	0	1	6	1	1	0	2	14	1	0	0.853923			Npum_006461-T1	PF05163:DinB family;0.0344827586206897
OG0000714	1	1	1	3	4	2	3	1	2	1	1	4	4	1	-			Npum_002152-T1, Npum_002154-T1	PF00664:ABC transporter transmembrane region;1/PF00005:ABC transporter;0.96551724137931/PF16185:Mitochondrial ABC-transporter N-terminal five TM region;0.482758620689655
OG0000715	4	4	3	1	1	1	1	4	3	2	1	1	1	2	-			Npum_006855-T1, Npum_007500-T1, Npum_016508-T1	PF02872:5'-nucleotidase, C-terminal domain;0.896551724137931/PF00149:Calcineurin-like phosphoesterase;0.896551724137931
OG0000716	0	5	1	1	4	1	3	0	1	0	7	3	0	3	-			Npum_000899-T1	PF00201:UDP-glucoronosyl and UDP-glucosyl transferase;1
OG0000717	0	1	0	2	14	1	4	0	4	0	0	2	0	1	-			Npum_016574-T1, Npum_016631-T1, Npum_016648-T1, Npum_016809-T1	PF13358:DDE superfamily endonuclease;0.689655172413793/PF01498:Transposase;0.379310344827586/PF13384:Homeodomain-like domain;0.0344827586206897
OG0000718	0	1	0	1	0	0	1	0	0	0	0	26	0	0	0.425558			0	PF05485:THAP domain;0.724137931034483
OG0000719	0	1	1	2	1	2	0	0	1	1	16	3	0	1	0.807765			Npum_010154-T1	PF00067:Cytochrome P450;0.96551724137931
OG0000720	0	0	0	3	0	0	26	0	0	0	0	0	0	0	0.425558			0	#N/A
OG0000721	0	0	0	5	0	0	17	5	0	0	0	2	0	0	0.425558			0	PF00075:RNase H;0.172413793103448
OG0000722	0	0	0	2	12	0	6	0	0	0	0	9	0	0	0.128892			0	PF09588:YqaJ-like viral recombinase domain;0.0344827586206897
OG0000723	0	0	0	0	29	0	0	0	0	0	0	0	0	0	0.425558			0	#N/A
OG0000724	0	0	0	0	0	0	0	0	0	0	0	29	0	0	0.425558			0	#N/A
OG0000725	1	1	2	1	1	3	1	1	6	1	1	8	1	0	-			Npum_000493-T1, Npum_001226-T1, Npum_001503-T1, Npum_001504-T1, Npum_001505-T1, Npum_001818-T1	PF00225:Kinesin motor domain;0.857142857142857/PF13931:Kinesin-associated microtubule-binding;0.0714285714285714/PF16796:Microtubule binding;0.0357142857142857
OG0000726	2	2	2	3	1	2	2	2	2	2	2	2	2	2	-			Npum_014109-T1, Npum_014240-T1	PF00853:Runt domain;1
OG0000727	1	1	7	1	5	1	1	2	1	1	1	1	3	2	-			Npum_009300-T1	PF00057:Low-density lipoprotein receptor domain class A;0.714285714285714/PF00089:Trypsin;1/PF00084:Sushi repeat (SCR repeat);0.357142857142857
OG0000728	3	1	1	5	1	5	2	1	1	1	1	2	3	1	-			Npum_008705-T1	PF09596:MamL-1 domain;0.321428571428571
OG0000729	3	1	3	2	1	5	1	2	1	0	0	3	3	3	-			Npum_007376-T1	PF00096:Zinc finger, C2H2 type;0.964285714285714/PF07776:Zinc-finger associated domain (zf-AD) ;0.857142857142857/PF13912:C2H2-type zinc finger;0.357142857142857/PF13894:C2H2-type zinc finger;0.321428571428571/PF12874:Zinc-finger of C2H2 type;0.214285714285714/PF16622:zinc-finger C2H2-type;0.0714285714285714/PF12171:Zinc-finger double-stranded RNA-binding;0.0714285714285714
OG0000730	2	1	1	1	1	4	0	3	1	1	1	2	9	1	-			Npum_014612-T1	PF13193:AMP-binding enzyme C-terminal domain;1/PF00501:AMP-binding enzyme;1
OG0000731	1	1	2	2	2	1	6	0	2	2	4	2	0	3	-			Npum_007214-T1, Npum_010536-T1	PF01097:Arthropod defensin;0.892857142857143
OG0000732	1	1	3	3	3	3	3	3	1	1	1	3	1	1	-			Npum_008694-T1	PF02493:MORN repeat;0.678571428571429
OG0000733	1	1	3	3	1	2	4	1	1	1	1	6	2	1	-			Npum_002854-T1	PF00400:WD domain, G-beta repeat;0.714285714285714/PF12894:Anaphase-promoting complex subunit 4 WD40 domain;0.428571428571429
OG0000734	2	2	2	2	4	3	1	2	1	1	1	1	3	3	-			Npum_003997-T1	PF01408:Oxidoreductase family, NAD-binding Rossmann fold;0.857142857142857
OG0000735	3	1	1	5	2	1	3	2	3	1	1	3	1	1	-			Npum_003343-T1, Npum_003353-T1, Npum_006063-T1	PF08347:N-terminal CTNNB1 binding;0.428571428571429/PF00505:HMG (high mobility group) box;0.392857142857143
OG0000736	2	2	2	2	2	2	2	2	1	2	2	2	3	2	-			Npum_006338-T1	PF03105:SPX domain;0.928571428571429/PF03124:EXS family;1
OG0000737	2	2	1	2	2	1	3	1	3	1	4	3	2	1	-			Npum_000131-T1, Npum_000132-T1, Npum_001482-T1	PF00431:CUB domain;1/PF07645:Calcium-binding EGF domain;0.75/PF00008:EGF-like domain;0.785714285714286/PF12947:EGF domain;0.321428571428571/PF12661:Human growth factor-like EGF;0.142857142857143
OG0000738	3	0	1	1	3	1	2	1	3	0	0	4	7	2	-			Npum_009379-T1, Npum_009380-T1, Npum_009381-T1	#N/A
OG0000739	14	0	0	3	1	0	2	1	0	0	4	1	2	0	0.425558			0	PF16012:Domain of unknown function (DUF4780);0.892857142857143
OG0000740	2	1	2	2	2	2	2	2	2	2	3	3	1	2	-			Npum_000850-T1, Npum_000851-T1	PF00059:Lectin C-type domain;0.964285714285714/PF07679:Immunoglobulin I-set domain;0.0357142857142857
OG0000741	1	1	3	3	3	1	2	2	2	4	1	3	1	1	-			Npum_011654-T1, Npum_011655-T1	PF00640:Phosphotyrosine interaction domain (PTB/PID);0.392857142857143
OG0000742	1	1	1	2	1	1	0	11	1	0	1	0	4	4	-			Npum_012307-T1	PF00147:Fibrinogen beta and gamma chains, C-terminal globular domain;0.928571428571429
OG0000743	1	1	1	3	3	2	3	2	1	1	1	7	1	1	-			Npum_012388-T1	PF04117:Mpv17 / PMP22 family ;1
OG0000744	2	2	1	1	3	2	3	2	1	1	1	4	2	3	-			Npum_000930-T1	PF00650:CRAL/TRIO domain;0.928571428571429/PF03765:CRAL/TRIO, N-terminal domain;0.321428571428571
OG0000745	2	2	4	0	2	3	0	2	1	2	1	1	4	4	-			Npum_008819-T1	PF00450:Serine carboxypeptidase;1
OG0000746	2	2	2	4	3	1	3	1	2	2	2	1	2	1	-			Npum_002842-T1, Npum_002844-T1	PF00435:Spectrin repeat;0.857142857142857/PF00621:RhoGEF domain;0.5/PF07679:Immunoglobulin I-set domain;0.107142857142857/PF00069:Protein kinase domain;0.107142857142857/PF13716:Divergent CRAL/TRIO domain;0.107142857142857/PF00041:Fibronectin type III domain;0.0714285714285714/PF16609:SH3-RhoGEF linking unstructured region;0.0357142857142857
OG0000747	1	2	1	4	3	4	3	0	1	2	1	4	1	1	-			Npum_008708-T1	PF07678:A-macroglobulin TED domain;0.5/PF07703:Alpha-2-macroglobulin bait region domain;0.464285714285714/PF12248:Farnesoic acid 0-methyl transferase;0.464285714285714/PF00207:Alpha-2-macroglobulin family;0.392857142857143/PF01835:MG2 domain;0.357142857142857/PF07677:A-macroglobulin receptor binding domain;0.214285714285714
OG0000748	2	2	2	2	3	2	1	2	2	2	2	2	2	2	-			Npum_001313-T1, Npum_009344-T1	PF02932:Neurotransmitter-gated ion-channel transmembrane region;1/PF02931:Neurotransmitter-gated ion-channel ligand binding domain;0.821428571428571
OG0000749	6	1	1	2	2	0	2	1	2	1	1	7	1	1	-			Npum_001587-T1, Npum_002058-T1	#N/A
OG0000750	3	3	2	2	2	1	2	2	2	2	1	4	1	1	-			Npum_004683-T1, Npum_016976-T1	PF00001:7 transmembrane receptor (rhodopsin family);1
OG0000751	1	1	1	11	1	1	1	1	2	1	1	3	2	1	-			Npum_013058-T1, Npum_015957-T1	PF10300:Protein of unknown function (DUF3808);1
OG0000752	1	2	3	3	4	1	2	1	4	1	1	2	2	1	-			Npum_002410-T1, Npum_012988-T1, Npum_012990-T1, Npum_012991-T1	PF03006:Haemolysin-III related;0.964285714285714
OG0000753	2	3	1	1	3	1	1	2	1	3	3	2	3	2	-			Npum_015256-T1	PF00884:Sulfatase;1
OG0000754	1	1	1	6	2	3	1	2	1	1	1	6	1	1	-			Npum_007084-T1	PF00058:Low-density lipoprotein receptor repeat class B;0.928571428571429/PF00057:Low-density lipoprotein receptor domain class A;0.642857142857143/PF14670:Coagulation Factor Xa inhibitory site;0.642857142857143/PF07645:Calcium-binding EGF domain;0.607142857142857/PF12662:Complement Clr-like EGF-like;0.0357142857142857
OG0000755	1	1	1	0	0	8	0	6	0	4	2	0	2	3	-			0	PF13242:HAD-hyrolase-like;0.892857142857143/PF13344:Haloacid dehalogenase-like hydrolase;0.857142857142857
OG0000756	2	2	2	3	2	2	4	1	1	2	1	3	2	1	-			Npum_012309-T1	PF00237:Ribosomal protein L22p/L17e;1
OG0000757	2	1	1	2	1	1	1	2	1	2	6	6	1	1	-			Npum_015604-T1	PF14912:Testicular haploid expressed repeat;0.892857142857143
OG0000758	1	0	2	3	5	1	3	1	2	0	1	5	0	4	-			Npum_002385-T1, Npum_002388-T1	PF07690:Major Facilitator Superfamily;0.857142857142857/PF00083:Sugar (and other) transporter;0.0357142857142857
OG0000759	3	3	1	2	2	2	2	2	1	2	3	2	2	1	-			Npum_012867-T1	PF00080:Copper/zinc superoxide dismutase (SODC);1
OG0000760	1	2	2	3	1	1	1	1	2	1	1	10	1	1	-			Npum_007023-T1, Npum_007024-T1	PF00617:RasGEF domain;0.607142857142857
OG0000761	1	1	2	2	2	1	2	2	4	3	1	2	2	3	-			Npum_000857-T1, Npum_012704-T1, Npum_012706-T1, Npum_014822-T1	PF00939:Sodium:sulfate symporter transmembrane region;1
OG0000762	1	1	2	2	1	2	1	1	3	2	1	9	1	1	-			Npum_002945-T1, Npum_008618-T1, Npum_011822-T1	PF00096:Zinc finger, C2H2 type;0.285714285714286/PF13912:C2H2-type zinc finger;0.107142857142857
OG0000763	1	3	1	2	3	1	2	2	1	1	5	4	0	2	-			Npum_005743-T1	PF16092:Domain of unknown function (DUF4821);0.714285714285714/PF07992:Pyridine nucleotide-disulphide oxidoreductase;0.214285714285714
OG0000764	1	2	1	2	2	1	3	2	1	1	1	9	1	1	-			Npum_009966-T2	PF07714:Protein tyrosine and serine/threonine kinase;0.785714285714286/PF00017:SH2 domain;0.607142857142857/PF00018:SH3 domain;0.107142857142857/PF00709:Adenylosuccinate synthetase;0.0357142857142857
OG0000765	1	1	1	11	1	1	0	2	3	2	1	1	2	1	0.371777			Npum_009542-T1, Npum_009543-T1, Npum_009544-T1	PF16422:Transcription factor COE1 DNA-binding domain;0.75/PF16423:Transcription factor COE1 helix-loop-helix domain;0.535714285714286/PF01833:IPT/TIG domain;0.5
OG0000766	1	2	2	1	2	3	5	1	2	2	1	2	2	2	-			Npum_001365-T1, Npum_003688-T1	PF05923:APC repeat;0.678571428571429/PF00514:Armadillo/beta-catenin-like repeat;0.607142857142857/PF05972:APC 15 residue motif;0.535714285714286/PF18797:Adenomatous polyposis coli (APC) repeat;0.571428571428571/PF05924:SAMP Motif;0.142857142857143/PF16629:Armadillo-associated region on APC;0.0714285714285714
OG0000767	2	0	0	5	0	1	0	1	1	0	1	15	2	0	0.807765			Npum_010659-T1	PF13837:Myb/SANT-like DNA-binding domain;0.714285714285714
OG0000768	2	2	2	2	2	2	1	2	2	2	3	2	2	2	-			Npum_002156-T1, Npum_015320-T1	PF00957:Synaptobrevin;1/PF01571:Aminomethyltransferase folate-binding domain;0.0357142857142857
OG0000769	1	1	1	2	1	1	2	1	1	1	1	9	4	2	-			Npum_012206-T1	PF14765:Polyketide synthase dehydratase;0.857142857142857/PF00698:Acyl transferase domain;0.785714285714286/PF08659:KR domain;0.821428571428571/PF16197:Ketoacyl-synthetase C-terminal extension;0.714285714285714/PF02801:Beta-ketoacyl synthase, C-terminal domain;0.714285714285714/PF00109:Beta-ketoacyl synthase, N-terminal domain;0.714285714285714/PF00550:Phosphopantetheine attachment site;0.7142857…
OG0000770	2	2	2	2	3	1	2	3	2	1	2	2	2	2	-			Npum_004576-T1, Npum_004577-T1	PF07898:Protein of unknown function (DUF1676);1
OG0000771	1	1	4	2	3	1	4	1	2	2	2	3	1	1	-			Npum_000866-T1, Npum_015487-T1	PF00362:Integrin beta chain VWA domain;0.928571428571429/PF08725:Integrin beta cytoplasmic domain;0.892857142857143/PF07965:Integrin beta tail domain;0.785714285714286/PF18372:Integrin beta epidermal growth factor like domain 1;0.75/PF07974:EGF-like domain;0.464285714285714
OG0000772	2	2	2	4	2	1	3	2	1	2	1	5	1	0	-			Npum_005011-T1	PF00001:7 transmembrane receptor (rhodopsin family);0.928571428571429
OG0000773	1	1	2	4	5	2	4	1	1	2	1	2	1	1	-			Npum_009511-T1	PF00028:Cadherin domain;0.571428571428571
OG0000774	2	3	1	1	1	3	1	1	2	2	2	1	7	1	-			Npum_002519-T1, Npum_002611-T1	PF13883:Pyridoxamine 5'-phosphate oxidase;1
OG0000775	1	2	4	1	1	1	3	2	2	2	4	1	3	1	-			Npum_009501-T1, Npum_009502-T2	PF02995:Protein of unknown function (DUF229);0.964285714285714
OG0000776	1	0	1	4	4	0	1	0	4	0	0	13	0	0	0.319412			Npum_005719-T1, Npum_005720-T1, Npum_005721-T1, Npum_005722-T1	PF00201:UDP-glucoronosyl and UDP-glucosyl transferase;0.142857142857143
OG0000777	0	2	1	3	2	2	2	3	1	1	0	7	2	2	-			Npum_004008-T1	PF06585:Haemolymph juvenile hormone binding protein (JHBP);1
OG0000778	0	2	0	1	13	0	3	0	0	0	0	6	2	1	-			0	#N/A
OG0000779	0	0	1	4	2	2	2	0	3	2	2	1	2	7	-			Npum_010484-T1, Npum_011827-T1, Npum_011991-T1	PF00497:Bacterial extracellular solute-binding proteins, family 3;0.0357142857142857/PF00089:Trypsin;0.0357142857142857/PF00060:Ligand-gated ion channel;0.0357142857142857
OG0000780	0	0	1	3	5	0	2	0	8	0	0	9	0	0	-			Npum_006929-T1, Npum_006930-T1, Npum_014160-T1, Npum_014161-T1, Npum_014162-T1, Npum_014163-T1, Npum_014164-T1, Npum_014165-T1	PF00685:Sulfotransferase domain;1
OG0000781	0	0	0	1	3	0	4	0	16	0	0	4	0	0	-			Npum_002386-T1, Npum_002453-T1, Npum_002821-T1, Npum_003712-T1, Npum_003950-T1, Npum_003965-T1, Npum_004045-T1, Npum_005905-T1, Npum_006086-T1, Npum_008302-T1, Npum_008349-T1, Npum_008369-T1, Npum_009843-T1, Npum_009845-T1, Npum_011416-T1, Npum_016642-T1	PF12259:Baculovirus F protein;0.571428571428571
OG0000782	0	0	0	5	2	0	13	0	0	0	0	8	0	0	-			0	#N/A
OG0000783	0	0	0	1	0	0	22	1	0	0	0	4	0	0	0.425558			0	#N/A
OG0000784	0	0	0	6	9	5	5	0	2	0	0	1	0	0	0.884126			Npum_011745-T1, Npum_015042-T1	PF00078:Reverse transcriptase (RNA-dependent DNA polymerase);0.142857142857143
OG0000785	0	0	0	1	1	0	0	0	0	0	0	26	0	0	0.425558			0	PF09668:Aspartyl protease;0.0357142857142857
OG0000786	0	0	0	5	6	0	4	2	3	0	0	8	0	0	-			Npum_002615-T1, Npum_002616-T1, Npum_011009-T1	PF02958:Ecdysteroid kinase;1
OG0000787	0	0	0	0	0	0	1	0	0	0	0	0	27	0	0.425558			0	PF02949:7tm Odorant receptor;0.928571428571429
OG0000788	0	0	0	0	0	0	0	0	0	0	0	28	0	0	0.425558			0	#N/A
OG0000789	0	0	0	0	0	0	0	0	0	0	0	28	0	0	0.425558			0	#N/A
OG0000790	2	1	2	1	2	2	1	2	1	2	2	4	4	1	-			Npum_000768-T1	PF03031:NLI interacting factor-like phosphatase;1
OG0000791	3	4	2	2	1	3	2	2	1	1	2	1	1	2	-			Npum_007718-T1	PF01263:Aldose 1-epimerase;1
OG0000792	2	5	2	3	1	1	2	1	2	1	2	3	2	0	-			Npum_014225-T1, Npum_014226-T1	PF02826:D-isomer specific 2-hydroxyacid dehydrogenase, NAD binding domain;1/PF00389:D-isomer specific 2-hydroxyacid dehydrogenase, catalytic domain;0.962962962962963/PF05485:THAP domain;0.037037037037037
OG0000793	3	1	1	1	1	1	1	5	1	2	3	2	3	2	-			Npum_013835-T1	PF01019:Gamma-glutamyltranspeptidase;1
OG0000794	1	4	2	1	1	7	1	1	1	1	1	1	2	3	-			Npum_005447-T1	PF08450:SMP-30/Gluconolactonase/LRE-like region;1
OG0000795	1	1	2	3	2	1	2	3	2	3	1	2	3	1	-			Npum_002547-T1, Npum_002551-T1	PF00069:Protein kinase domain;0.62962962962963/PF00625:Guanylate kinase;0.518518518518518/PF07653:Variant SH3 domain;0.444444444444444/PF00595:PDZ domain;0.444444444444444/PF02828:L27 domain;0.333333333333333
OG0000796	1	0	2	6	2	0	2	6	2	0	0	4	1	1	-			Npum_002708-T2, Npum_004013-T1	PF06585:Haemolymph juvenile hormone binding protein (JHBP);1
OG0000797	8	0	2	3	1	0	1	2	1	0	0	9	0	0	0.853923			Npum_012037-T1	PF00014:Kunitz/Bovine pancreatic trypsin inhibitor domain;0.962962962962963
OG0000798	1	1	1	9	2	1	1	1	2	1	2	2	2	1	-			Npum_009129-T1, Npum_009130-T1	PF00046:Homeodomain;0.777777777777778
OG0000799	1	2	4	2	2	2	1	3	1	2	1	4	1	1	-			Npum_005485-T1	PF00620:RhoGAP domain;0.62962962962963/PF17820:PDZ domain;0.518518518518518/PF15410:Pleckstrin homology domain;0.333333333333333/PF00169:PH domain;0.0740740740740741/PF00595:PDZ domain;0.037037037037037
OG0000800	2	2	2	2	2	2	2	2	2	2	1	2	2	2	-			Npum_005800-T1, Npum_005801-T1	PF13499:EF-hand domain pair;1/PF13833:EF-hand domain pair;0.111111111111111
OG0000801	3	2	2	2	1	2	3	2	1	2	2	2	2	1	-			Npum_003785-T1	PF00137:ATP synthase subunit C;1
OG0000802	2	1	3	2	2	1	3	3	2	1	1	3	1	2	-			Npum_014767-T1, Npum_016395-T1	PF05404:Translocon-associated protein, delta subunit precursor (TRAP-delta);1
OG0000803	1	2	1	2	1	1	2	2	1	1	1	10	1	1	-			Npum_000441-T1	PF07001:BAT2 N-terminus;0.703703703703704
OG0000804	4	2	2	2	1	2	1	1	1	2	3	2	1	3	-			Npum_010561-T1	PF03999:Microtubule associated protein (MAP65/ASE1 family);0.888888888888889
OG0000805	1	1	3	6	1	1	1	4	1	3	2	1	1	1	-			Npum_012223-T1	PF07690:Major Facilitator Superfamily;0.925925925925926/PF00083:Sugar (and other) transporter;0.0740740740740741
OG0000806	1	3	1	4	1	3	0	1	1	1	2	6	1	2	-			Npum_007562-T1	PF12832:MFS_1 like family;0.962962962962963
OG0000807	1	1	0	3	3	1	3	1	2	1	1	6	3	1	-			Npum_009156-T1, Npum_009157-T1	PF00089:Trypsin;1
OG0000808	1	1	1	4	4	1	4	1	5	1	1	1	1	1	-			Npum_000807-T1, Npum_000808-T1, Npum_000810-T1, Npum_004283-T1, Npum_004284-T1	PF01151:GNS1/SUR4 family;1
OG0000809	2	2	1	2	3	2	3	3	1	1	1	4	1	1	-			Npum_010636-T1	PF00071:Ras family;0.555555555555556
OG0000810	1	2	1	4	1	1	2	1	1	1	1	8	2	1	-			Npum_012021-T1	#N/A
OG0000811	1	0	2	3	4	1	2	1	2	0	0	10	0	1	-			Npum_004667-T1, Npum_010586-T1	PF17900:Peptidase M1 N-terminal domain;0.814814814814815/PF01433:Peptidase family M1 domain;0.777777777777778/PF11838:ERAP1-like C-terminal domain;0.259259259259259
OG0000812	1	1	2	1	1	1	1	3	2	1	1	10	1	1	-			Npum_013423-T1, Npum_013424-T1	#N/A
OG0000813	2	2	1	2	3	4	2	2	3	1	1	1	2	1	-			Npum_004901-T1, Npum_004902-T1, Npum_004904-T1	PF03915:Actin interacting protein 3;0.703703703703704
OG0000814	8	0	3	3	2	1	2	2	2	0	0	3	0	1	-			Npum_010900-T1, Npum_011336-T1	PF01757:Acyltransferase family;0.777777777777778
OG0000815	2	3	2	2	1	2	1	3	1	2	1	1	4	2	-			Npum_000962-T1	PF00962:Adenosine/AMP deaminase;0.962962962962963/PF08451:Adenosine/AMP deaminase N-terminal;0.888888888888889
OG0000816	2	2	2	2	2	1	1	1	2	2	2	4	2	2	-			Npum_006554-T1, Npum_016363-T1	PF00122:E1-E2 ATPase;0.962962962962963/PF00689:Cation transporting ATPase, C-terminus;0.888888888888889/PF13246:Cation transport ATPase (P-type);0.851851851851852/PF00690:Cation transporter/ATPase, N-terminus;0.851851851851852/PF00702:haloacid dehalogenase-like hydrolase;0.37037037037037/PF08282:haloacid dehalogenase-like hydrolase;0.037037037037037
OG0000817	2	1	3	2	2	2	1	1	2	2	2	3	2	2	-			Npum_001323-T1, Npum_016712-T1	PF01566:Natural resistance-associated macrophage protein;1/PF00038:Intermediate filament protein;0.037037037037037
OG0000818	1	1	3	1	1	2	1	5	1	1	2	5	2	1	-			Npum_004128-T1	PF00096:Zinc finger, C2H2 type;0.703703703703704/PF13909:C2H2-type zinc-finger domain;0.037037037037037
OG0000819	2	2	1	5	2	1	2	1	2	1	1	3	3	1	-			Npum_011073-T1, Npum_011076-T1	PF16501:S phase cyclin A-associated protein in the endoplasmic reticulum;0.518518518518518/PF12874:Zinc-finger of C2H2 type;0.518518518518518
OG0000820	1	1	1	8	1	1	2	2	1	2	1	1	2	3	-			Npum_002253-T1	PF00876:Innexin;1
OG0000821	4	0	3	2	2	2	2	4	2	1	0	1	1	3	-			Npum_013563-T1, Npum_013564-T1	PF17655:Inward rectifier potassium channel C-terminal domain;1/PF01007:Inward rectifier potassium channel transmembrane domain;0.962962962962963
OG0000822	1	2	1	2	3	1	3	1	2	1	1	8	1	0	-			Npum_016277-T1, Npum_016278-T1	PF16493:N-terminal of Homeobox Meis and PKNOX1;0.518518518518518/PF05920:Homeobox KN domain;0.481481481481481
OG0000823	2	7	1	2	1	3	2	2	0	1	1	2	1	2	-			0	PF00732:GMC oxidoreductase;1/PF05199:GMC oxidoreductase;0.962962962962963
OG0000824	1	1	2	2	3	4	1	2	1	1	1	5	2	1	-			Npum_008799-T1	PF00245:Alkaline phosphatase;1
OG0000825	1	1	1	5	4	1	2	1	1	2	1	4	2	1	-			Npum_016039-T1	PF00071:Ras family;0.62962962962963/PF11179:Protein of unknown function (DUF2967);0.444444444444444
OG0000826	1	1	3	2	2	0	3	3	1	3	1	3	2	2	-			Npum_004085-T1	PF08205:CD80-like C2-set immunoglobulin domain ;0.407407407407407/PF07686:Immunoglobulin V-set domain;0.037037037037037
OG0000827	1	1	2	3	3	2	2	1	1	1	2	3	3	2	-			Npum_007919-T2	PF03520:KCNQ voltage-gated potassium channel;0.666666666666667/PF00520:Ion transport protein;0.592592592592593/PF07885:Ion channel;0.0740740740740741
OG0000828	1	1	1	1	2	6	1	1	2	1	3	3	3	1	-			Npum_001131-T1, Npum_001132-T1	PF00096:Zinc finger, C2H2 type;0.740740740740741/PF00651:BTB/POZ domain;0.666666666666667/PF13894:C2H2-type zinc finger;0.111111111111111
OG0000829	2	6	4	1	1	4	1	2	1	1	0	2	2	0	-			Npum_005903-T1	PF00096:Zinc finger, C2H2 type;1/PF13912:C2H2-type zinc finger;0.259259259259259/PF12874:Zinc-finger of C2H2 type;0.222222222222222
OG0000830	1	1	3	2	2	3	2	2	2	1	1	3	2	2	-			Npum_000348-T1, Npum_004742-T1	PF00225:Kinesin motor domain;0.962962962962963
OG0000831	3	2	2	2	3	2	1	2	2	1	1	2	2	2	-			Npum_005472-T1, Npum_011818-T1	PF04117:Mpv17 / PMP22 family ;0.925925925925926
OG0000832	1	4	4	0	1	2	3	2	1	1	1	5	1	1	-			Npum_003534-T1	#N/A
OG0000833	2	2	2	2	2	2	2	2	3	2	1	1	2	2	-			Npum_008185-T1, Npum_011241-T1, Npum_013146-T1	PF12719:Nuclear condensing complex subunits, C-term domain;0.962962962962963/PF02151:UvrB/uvrC motif;0.0740740740740741
OG0000834	1	0	0	10	0	0	4	0	0	0	0	10	1	1	0.425558			0	PF05485:THAP domain;0.703703703703704/PF10545:Alcohol dehydrogenase transcription factor Myb/SANT-like;0.037037037037037/PF00255:Glutathione peroxidase;0.037037037037037/PF12017:Transposase protein;0.037037037037037
OG0000835	1	1	1	1	6	1	1	1	1	1	1	9	1	1	-			Npum_016167-T1	PF00215:Orotidine 5'-phosphate decarboxylase / HUMPS family;0.888888888888889/PF00156:Phosphoribosyl transferase domain;0.666666666666667/PF00632:HECT-domain (ubiquitin-transferase);0.037037037037037
OG0000836	1	2	1	2	6	2	1	1	3	2	2	2	1	1	-			Npum_000072-T1, Npum_000074-T1, Npum_000075-T1	PF01553:Acyltransferase;1
OG0000837	3	3	2	2	1	2	1	1	2	2	3	2	1	2	-			Npum_000689-T1, Npum_000690-T1	PF00581:Rhodanese-like domain;1
OG0000838	1	3	1	2	2	1	2	2	2	1	2	3	3	2	-			Npum_001753-T1, Npum_001754-T1	PF14604:Variant SH3 domain;0.62962962962963/PF00018:SH3 domain;0.481481481481481/PF02208:Sorbin homologous domain;0.481481481481481/PF00595:PDZ domain;0.185185185185185/PF07653:Variant SH3 domain;0.037037037037037
OG0000839	1	2	2	1	1	1	1	1	1	1	1	12	1	1	-			Npum_014935-T1	PF12796:Ankyrin repeats (3 copies);0.666666666666667/PF13637:Ankyrin repeats (many copies);0.62962962962963/PF00023:Ankyrin repeat;0.481481481481481/PF13606:Ankyrin repeat;0.0740740740740741
OG0000840	1	1	1	3	4	3	2	2	2	1	1	2	3	1	-			Npum_011309-T1, Npum_011310-T1	PF07690:Major Facilitator Superfamily;0.962962962962963
OG0000841	1	1	1	9	3	1	1	1	1	1	2	2	2	1	-			Npum_005423-T1	PF00090:Thrombospondin type 1 domain;0.888888888888889/PF08685:GON domain;0.888888888888889/PF01421:Reprolysin (M12B) family zinc metalloprotease ;0.555555555555556/PF05986:ADAM-TS Spacer 1;0.555555555555556/PF17771:ADAM cysteine-rich domain;0.555555555555556/PF01562:Reprolysin family propeptide;0.296296296296296
OG0000842	3	1	1	3	2	1	2	1	1	1	1	4	2	4	-			Npum_011844-T1	PF01762:Galactosyltransferase;0.962962962962963
OG0000843	1	1	2	2	4	2	2	3	2	1	1	4	1	1	-			Npum_016580-T1, Npum_016638-T1	PF00026:Eukaryotic aspartyl protease;0.962962962962963/PF07966:A1 Propeptide ;0.518518518518518
OG0000844	1	1	2	1	1	1	1	1	1	1	1	13	1	1	-			Npum_002102-T1	PF10441:Urb2/Npa2 family;0.62962962962963
OG0000845	3	2	3	3	2	1	2	2	2	1	1	2	1	2	-			Npum_006944-T1, Npum_007104-T1	PF00090:Thrombospondin type 1 domain;1/PF06468:Spondin_N;0.814814814814815/PF02014:Reeler domain;0.62962962962963/PF00014:Kunitz/Bovine pancreatic trypsin inhibitor domain;0.481481481481481/PF05196:PTN/MK heparin-binding protein family, N-terminal domain;0.037037037037037
OG0000846	1	1	1	5	3	1	2	1	2	2	1	4	2	1	-			Npum_002158-T1, Npum_002159-T1	PF00096:Zinc finger, C2H2 type;0.592592592592593
OG0000847	1	1	3	3	1	1	3	1	2	1	2	5	1	2	-			Npum_015515-T1, Npum_015516-T1	PF00094:von Willebrand factor type D domain;0.814814814814815/PF09172:Domain of unknown function (DUF1943);0.777777777777778/PF01347:Lipoprotein amino terminal region;0.740740740740741/PF06448:Domain of Unknown Function (DUF1081);0.444444444444444
OG0000848	1	2	5	1	2	1	2	2	1	2	2	4	1	1	-			Npum_002654-T1	#N/A
OG0000849	0	3	1	2	3	2	2	1	2	0	2	7	1	1	-			Npum_013084-T1, Npum_013197-T1	PF02493:MORN repeat;0.259259259259259/PF13857:Ankyrin repeats (many copies);0.111111111111111/PF00023:Ankyrin repeat;0.037037037037037/PF13637:Ankyrin repeats (many copies);0.037037037037037/PF01753:MYND finger;0.037037037037037
OG0000850	0	0	0	5	14	0	2	1	1	0	0	4	0	0	0.476102			Npum_014548-T1	#N/A
OG0000851	0	0	0	15	0	0	8	0	0	0	0	4	0	0	0.425558			0	#N/A
OG0000852	0	0	0	7	9	0	4	0	0	0	0	7	0	0	-			0	PF14529:Endonuclease-reverse transcriptase ;0.185185185185185
OG0000853	0	0	0	6	2	0	4	0	9	0	0	6	0	0	-			Npum_009214-T1, Npum_009215-T1, Npum_009216-T1, Npum_009217-T1, Npum_009218-T1, Npum_009219-T1, Npum_009220-T1, Npum_009222-T1, Npum_009223-T1	PF11901:Protein of unknown function (DUF3421);0.185185185185185
OG0000854	0	0	0	4	0	0	1	0	0	0	0	21	0	1	0.425558			0	PF12017:Transposase protein;0.185185185185185
OG0000855	0	0	0	12	3	0	6	0	2	0	0	4	0	0	-			Npum_002778-T1, Npum_003142-T1	#N/A
OG0000856	0	0	0	1	2	0	3	0	1	0	0	20	0	0	0.853923			Npum_011510-T1	#N/A
OG0000857	0	0	0	1	0	0	0	0	0	0	0	26	0	0	0.425558			0	#N/A
OG0000858	0	0	0	5	0	0	2	0	0	0	0	20	0	0	0.425558			0	#N/A
OG0000859	0	0	0	6	4	0	9	1	0	0	0	7	0	0	-			0	PF00168:C2 domain;0.037037037037037/PF00078:Reverse transcriptase (RNA-dependent DNA polymerase);0.037037037037037
OG0000860	0	0	0	1	1	0	0	0	0	0	0	25	0	0	0.425558			0	#N/A
OG0000861	0	0	0	5	4	0	10	0	1	0	0	7	0	0	-			Npum_001175-T1	PF03392:Insect pheromone-binding family, A10/OS-D;1
OG0000862	0	0	0	3	8	0	0	0	0	0	0	16	0	0	0.222349			0	#N/A
OG0000863	0	0	0	1	0	0	8	1	0	0	0	16	1	0	0.425558			0	PF16064:Domain of unknown function (DUF4806);0.518518518518518
OG0000864	0	0	0	1	0	0	25	0	0	0	0	1	0	0	0.425558			0	PF00096:Zinc finger, C2H2 type;0.592592592592593/PF12874:Zinc-finger of C2H2 type;0.111111111111111/PF13909:C2H2-type zinc-finger domain;0.222222222222222/PF18319:PriA DNA helicase Cys-rich region (CRR) domain;0.0740740740740741
OG0000865	0	0	0	0	27	0	0	0	0	0	0	0	0	0	0.425558			0	PF10523:BEN domain;0.740740740740741
OG0000866	0	0	0	0	26	0	0	0	0	0	0	1	0	0	0.222349			0	PF03221:Tc5 transposase DNA-binding domain;0.407407407407407/PF05225:helix-turn-helix, Psq domain;0.259259259259259
OG0000867	0	0	0	0	27	0	0	0	0	0	0	0	0	0	0.425558			0	PF00078:Reverse transcriptase (RNA-dependent DNA polymerase);0.037037037037037
OG0000868	0	0	0	0	26	0	1	0	0	0	0	0	0	0	0.222349			0	PF03258:Baculovirus FP protein;0.148148148148148
OG0000869	0	0	0	0	0	0	0	0	0	0	0	27	0	0	0.425558			0	PF03564:Protein of unknown function (DUF1759);0.0740740740740741
OG0000870	2	1	1	2	2	1	2	2	1	1	1	8	2	0	-			Npum_016331-T1	PF00348:Polyprenyl synthetase;1
OG0000871	2	1	2	2	2	2	3	3	2	1	2	2	1	1	-			Npum_001126-T1, Npum_002956-T1	PF02779:Transketolase, pyrimidine binding domain;1/PF00456:Transketolase, thiamine diphosphate binding domain;1/PF02780:Transketolase, C-terminal domain;0.923076923076923
OG0000872	1	1	3	5	2	1	2	3	0	1	1	2	3	1	-			0	PF03493:Calcium-activated BK potassium channel alpha subunit;0.538461538461538/PF07885:Ion channel;0.5/PF00076:RNA recognition motif. (a.k.a. RRM, RBD, or RNP domain);0.0384615384615385
OG0000873	2	2	3	2	2	1	1	2	0	1	1	3	4	2	-			0	PF13086:AAA domain;0.884615384615385/PF13087:AAA domain;0.769230769230769/PF00956:Nucleosome assembly protein (NAP);0.0384615384615385
OG0000874	1	1	1	2	1	1	1	3	1	1	1	10	1	1	-			Npum_011055-T1	PF00057:Low-density lipoprotein receptor domain class A;0.692307692307692/PF00058:Low-density lipoprotein receptor repeat class B;0.730769230769231/PF07645:Calcium-binding EGF domain;0.653846153846154/PF14670:Coagulation Factor Xa inhibitory site;0.461538461538462/PF12662:Complement Clr-like EGF-like;0.153846153846154/PF00008:EGF-like domain;0.0769230769230769/PF16472:Domain of unknown function (…
OG0000875	3	1	3	3	1	3	1	1	0	1	1	3	4	1	-			0	PF00028:Cadherin domain;0.423076923076923
OG0000876	2	2	2	1	2	1	1	1	2	3	2	3	2	2	-			Npum_012702-T2, Npum_016943-T1	PF00046:Homeodomain;0.923076923076923
OG0000877	2	0	0	0	0	0	0	0	0	2	2	18	2	0	0.425558			0	PF02892:BED zinc finger;0.346153846153846/PF05699:hAT family C-terminal dimerisation region;0.230769230769231/PF13843:Transposase IS4;0.0384615384615385
OG0000878	1	1	2	2	4	1	2	1	1	3	1	1	3	3	-			Npum_004263-T1	PF01546:Peptidase family M20/M25/M40;1/PF07687:Peptidase dimerisation domain;0.961538461538462
OG0000879	1	1	2	1	1	1	1	1	2	1	5	3	5	1	-			Npum_005317-T1, Npum_005318-T1	PF01395:PBP/GOBP family;0.884615384615385
OG0000880	1	4	2	1	4	1	2	2	1	1	1	2	3	1	-			Npum_001016-T1	PF08416:Phosphotyrosine-binding domain;0.538461538461538/PF10409:C2 domain of PTEN tumour-suppressor protein;0.538461538461538/PF00017:SH2 domain;0.538461538461538
OG0000881	1	1	1	2	2	2	1	0	7	1	1	3	3	1	-			Npum_010506-T1, Npum_010507-T1, Npum_010508-T1, Npum_010509-T1, Npum_010680-T2, Npum_010734-T1, Npum_010735-T1	PF00501:AMP-binding enzyme;0.961538461538462/PF13193:AMP-binding enzyme C-terminal domain;0.538461538461538
OG0000882	2	0	0	7	2	0	2	3	0	0	0	7	3	0	0.222349			0	PF00077:Retroviral aspartyl protease;0.0384615384615385/PF00665:Integrase core domain;0.0384615384615385
OG0000883	5	1	2	1	1	1	1	1	1	1	1	1	8	1	-			Npum_012050-T1	PF00002:7 transmembrane receptor (Secretin family);0.923076923076923/PF06652:Methuselah N-terminus;0.384615384615385
OG0000884	1	2	1	1	1	1	1	8	1	1	1	5	1	1	-			Npum_005732-T1	PF00428:60s Acidic ribosomal protein;1
OG0000885	4	1	1	2	1	1	1	3	1	1	3	0	6	1	-			Npum_005114-T1	PF13561:Enoyl-(Acyl carrier protein) reductase;1/PF00106:short chain dehydrogenase;0.0384615384615385
OG0000886	2	1	1	1	2	1	1	3	1	1	5	1	5	1	-			Npum_013480-T1	#N/A
OG0000887	1	0	0	4	2	1	3	1	2	1	0	8	2	1	-			Npum_001164-T1, Npum_008803-T1	#N/A
OG0000888	2	1	1	2	2	1	3	2	2	1	2	3	2	2	-			Npum_000549-T1, Npum_009141-T1	PF00083:Sugar (and other) transporter;0.730769230769231/PF07690:Major Facilitator Superfamily;0.230769230769231/PF02949:7tm Odorant receptor;0.0384615384615385
OG0000889	2	2	3	1	3	1	2	1	2	1	3	0	4	1	-			Npum_000824-T2, Npum_009432-T1	PF00412:LIM domain;1/PF06297:PET Domain;0.5
OG0000890	1	2	1	1	1	1	1	2	1	1	2	8	2	2	-			Npum_001681-T1	PF02574:Homocysteine S-methyltransferase;1
OG0000891	2	1	4	2	1	2	2	1	2	1	3	4	0	1	-			Npum_010010-T1, Npum_010559-T1	PF04750:FAR-17a/AIG1-like protein;1
OG0000892	1	1	0	4	2	1	4	3	3	0	1	6	0	0	-			Npum_000379-T1, Npum_010845-T1, Npum_010846-T1	PF08212:Lipocalin-like domain;0.653846153846154/PF00061:Lipocalin / cytosolic fatty-acid binding protein family;0.346153846153846
OG0000893	2	1	2	2	1	2	2	2	2	2	1	2	3	2	-			Npum_000707-T1, Npum_012795-T1	PF01485:IBR domain, a half RING-finger domain;1/PF13923:Zinc finger, C3HC4 type (RING finger);0.230769230769231/PF00097:Zinc finger, C3HC4 type (RING finger);0.0769230769230769
OG0000894	2	1	3	2	2	1	2	2	2	1	1	3	2	2	-			Npum_000611-T1, Npum_009719-T1	PF00071:Ras family;1
OG0000895	2	2	2	2	2	2	2	2	1	2	1	2	2	2	-			Npum_000617-T1	PF01399:PCI domain;0.961538461538462
OG0000896	2	1	1	4	1	1	1	2	1	2	1	4	3	2	-			Npum_009404-T1	PF00089:Trypsin;0.730769230769231
OG0000897	4	1	1	2	2	2	2	4	2	2	1	1	1	1	-			Npum_005261-T1, Npum_015866-T1	PF01151:GNS1/SUR4 family;1
OG0000898	2	1	1	3	4	1	3	1	2	1	1	4	1	1	-			Npum_014230-T1, Npum_014231-T1	PF09162:Tap, RNA-binding;0.653846153846154/PF03943:TAP C-terminal domain;0.653846153846154/PF02136:Nuclear transport factor 2 (NTF2) domain;0.615384615384615/PF12799:Leucine Rich repeats (2 copies);0.0769230769230769
OG0000899	1	1	2	3	2	1	3	2	1	1	1	7	1	0	-			Npum_010102-T1	#N/A
OG0000900	2	2	1	1	3	2	1	1	1	1	1	7	1	2	-			Npum_004555-T1	PF00400:WD domain, G-beta repeat;0.269230769230769
OG0000901	2	2	2	8	0	2	1	1	1	2	2	0	1	2	-			Npum_000849-T1	PF13927:Immunoglobulin domain;0.769230769230769/PF07686:Immunoglobulin V-set domain;0.615384615384615/PF13895:Immunoglobulin domain;0.192307692307692
OG0000902	26	0	0	0	0	0	0	0	0	0	0	0	0	0	0.5			0	PF00041:Fibronectin type III domain;0.0384615384615385
OG0000903	5	0	8	0	0	1	0	0	0	10	2	0	0	0	-			0	PF00379:Insect cuticle protein;1
OG0000904	3	3	2	1	1	4	1	2	1	1	1	2	3	1	-			Npum_002565-T1	PF13499:EF-hand domain pair;0.653846153846154
OG0000905	2	4	1	4	1	2	1	3	1	1	2	2	1	1	-			Npum_015849-T1	PF00732:GMC oxidoreductase;1/PF05199:GMC oxidoreductase;0.615384615384615
OG0000906	6	0	0	3	0	0	0	2	0	0	6	9	0	0	0.425558			0	PF13359:DDE superfamily endonuclease;0.538461538461538
OG0000907	1	1	1	1	1	1	1	2	1	3	1	9	2	1	-			Npum_002678-T1	PF06881:RNA polymerase II transcription factor SIII (Elongin) subunit A;0.653846153846154/PF08711:TFIIS helical bundle-like domain;0.538461538461538
OG0000908	3	3	2	2	2	1	2	1	1	1	1	2	2	3	-			Npum_010930-T1	PF02615:Malate/L-lactate dehydrogenase;1
OG0000909	1	1	2	1	6	1	1	1	1	1	1	7	1	1	-			Npum_010551-T1	PF00031:Cystatin domain;0.884615384615385/PF00112:Papain family cysteine protease;0.692307692307692/PF08246:Cathepsin propeptide inhibitor domain (I29);0.615384615384615
OG0000910	1	0	0	3	5	0	2	0	4	0	0	10	1	0	-			Npum_010800-T1, Npum_010801-T1, Npum_010804-T1, Npum_010805-T1	PF01431:Peptidase family M13;0.846153846153846/PF05649:Peptidase family M13;0.769230769230769
OG0000911	1	3	1	1	3	2	1	1	1	1	2	2	4	3	-			Npum_007278-T1	PF01120:Alpha-L-fucosidase;1/PF16757:Alpha-L-fucosidase C-terminal domain;0.769230769230769
OG0000912	1	1	1	2	2	1	2	1	3	2	1	7	1	1	-			Npum_000762-T1, Npum_004543-T1, Npum_015332-T1	PF00515:Tetratricopeptide repeat;0.615384615384615/PF16546:Homodimerisation domain of SGTA;0.769230769230769/PF13414:TPR repeat;0.538461538461538/PF13181:Tetratricopeptide repeat;0.346153846153846/PF07719:Tetratricopeptide repeat;0.153846153846154/PF13431:Tetratricopeptide repeat;0.115384615384615
OG0000913	2	1	1	8	2	1	3	1	1	2	1	1	1	1	-			Npum_015169-T1	PF00090:Thrombospondin type 1 domain;0.576923076923077/PF01033:Somatomedin B domain;0.269230769230769
OG0000914	2	2	3	2	2	1	1	2	2	1	1	5	0	2	-			Npum_003445-T1, Npum_013650-T1	PF03943:TAP C-terminal domain;0.846153846153846/PF02136:Nuclear transport factor 2 (NTF2) domain;0.307692307692308/PF09162:Tap, RNA-binding;0.0769230769230769/PF13855:Leucine rich repeat;0.0769230769230769/PF12799:Leucine Rich repeats (2 copies);0.0384615384615385
OG0000915	2	1	1	3	3	1	1	2	1	1	1	5	3	1	-			Npum_014968-T1	PF01094:Receptor family ligand binding region;0.807692307692308/PF00003:7 transmembrane sweet-taste receptor of 3 GCPR;0.576923076923077/PF07562:Nine Cysteines Domain of family 3 GPCR;0.576923076923077/PF00078:Reverse transcriptase (RNA-dependent DNA polymerase);0.0384615384615385/PF17919:RNase H-like domain found in reverse transcriptase;0.0384615384615385
OG0000916	1	2	1	2	3	3	2	2	2	1	1	3	2	1	-			Npum_007789-T1, Npum_007790-T1	PF16499:Alpha galactosidase A;1/PF17450:Alpha galactosidase A C-terminal beta sandwich domain;0.615384615384615
OG0000917	1	1	9	1	1	1	4	1	1	1	1	2	1	1	-			Npum_000012-T1	PF00096:Zinc finger, C2H2 type;1/PF13912:C2H2-type zinc finger;0.230769230769231
OG0000918	2	2	1	3	2	4	2	1	3	1	1	2	1	1	-			Npum_007169-T1, Npum_007171-T1, Npum_007175-T1	PF00046:Homeodomain;0.346153846153846
OG0000919	1	1	2	4	2	1	1	2	1	1	2	5	2	1	-			Npum_012029-T1	PF00053:Laminin EGF domain;0.730769230769231/PF02210:Laminin G domain;0.615384615384615/PF00055:Laminin N-terminal (Domain VI);0.653846153846154/PF00052:Laminin B (Domain IV);0.538461538461538/PF06009:Laminin Domain II;0.538461538461538/PF06008:Laminin Domain I;0.538461538461538/PF00054:Laminin G domain;0.269230769230769
OG0000920	1	3	2	2	3	1	3	1	1	1	1	4	2	1	-			Npum_004782-T1	PF12130:Bivalent Mical/EHBP Rab binding domain;0.653846153846154/PF00307:Calponin homology (CH) domain;0.576923076923077/PF00412:LIM domain;0.346153846153846
OG0000921	1	3	1	5	1	1	1	1	2	1	1	6	1	1	-			Npum_003432-T1, Npum_009670-T1	PF00240:Ubiquitin family;0.576923076923077/PF12057:BCL2-associated athanogene 6;0.538461538461538
OG0000922	1	1	3	7	2	1	1	1	1	1	1	4	1	1	-			Npum_007361-T3	PF05110:AF-4 proto-oncoprotein N-terminal region;0.769230769230769
OG0000923	2	2	1	4	1	1	6	1	1	1	2	2	1	1	-			Npum_007844-T2	PF00041:Fibronectin type III domain;0.692307692307692/PF00102:Protein-tyrosine phosphatase;0.615384615384615
OG0000924	1	3	1	2	2	1	3	1	3	2	1	4	1	1	-			Npum_000106-T1, Npum_011755-T1, Npum_012071-T1	PF01053:Cys/Met metabolism PLP-dependent enzyme;1
OG0000925	1	1	2	3	2	4	2	1	2	1	1	3	2	1	-			Npum_007364-T1, Npum_007365-T1	PF03826:OAR motif;0.615384615384615/PF00046:Homeodomain;0.346153846153846
OG0000926	9	0	0	0	4	0	0	3	0	0	4	0	6	0	0.425558			0	PF00665:Integrase core domain;0.538461538461538/PF13843:Transposase IS4;0.0384615384615385
OG0000927	2	1	2	2	2	2	2	1	2	2	1	2	3	2	-			Npum_002026-T1, Npum_010034-T1	PF01230:HIT domain;1
OG0000928	3	2	1	0	0	0	0	7	0	5	2	0	4	2	-			0	PF00089:Trypsin;1
OG0000929	1	2	1	1	1	2	1	3	3	1	3	0	4	3	-			Npum_004720-T1, Npum_004725-T1, Npum_004726-T1	PF03061:Thioesterase superfamily;0.961538461538462
OG0000930	1	2	1	3	2	1	3	1	1	1	3	5	1	1	-			Npum_010464-T1	PF03188:Eukaryotic cytochrome b561;1
OG0000931	2	0	0	1	8	0	1	2	1	1	1	1	3	5	-			Npum_008883-T1	PF00060:Ligand-gated ion channel;0.346153846153846/PF00497:Bacterial extracellular solute-binding proteins, family 3;0.230769230769231/PF10613:Ligated ion channel L-glutamate- and glycine-binding site;0.153846153846154
OG0000932	1	1	1	2	2	5	2	3	1	2	1	2	2	1	-			Npum_008906-T1	PF13927:Immunoglobulin domain;0.384615384615385/PF08205:CD80-like C2-set immunoglobulin domain ;0.307692307692308/PF13895:Immunoglobulin domain;0.0384615384615385
OG0000933	1	1	3	1	5	1	2	1	1	2	1	4	2	1	-			Npum_012537-T1	PF00225:Kinesin motor domain;0.884615384615385
OG0000934	1	1	2	1	2	2	2	2	3	2	1	3	2	2	-			Npum_006848-T1, Npum_006850-T1, Npum_011874-T1	PF05517:p25-alpha ;1
OG0000935	1	0	0	6	1	0	1	1	2	0	1	13	0	0	0.578436			Npum_002766-T1, Npum_009693-T1	PF05485:THAP domain;0.615384615384615
OG0000936	1	1	0	4	11	0	0	0	3	0	0	5	1	0	0.663803			Npum_016585-T1, Npum_016724-T1, Npum_016861-T1	#N/A
OG0000937	1	1	1	4	2	1	2	2	2	1	1	6	1	1	-			Npum_012665-T1, Npum_016931-T1	PF18439:Ubiquitin-Binding Zinc Finger;0.653846153846154/PF00817:impB/mucB/samB family;0.884615384615385/PF11799:impB/mucB/samB family C-terminal domain;0.653846153846154
OG0000938	2	1	2	2	7	1	1	1	1	1	3	1	2	1	-			Npum_015178-T1	PF02187:Growth-Arrest-Specific Protein 2 Domain;0.576923076923077/PF00307:Calponin homology (CH) domain;0.423076923076923
OG0000939	1	2	2	2	2	2	3	1	1	1	1	6	1	1	-			Npum_002875-T1	PF16076:Acyltransferase C-terminus;0.846153846153846/PF01553:Acyltransferase;0.846153846153846
OG0000940	1	1	1	2	2	1	2	1	2	1	1	3	2	6	-			Npum_002055-T1, Npum_002056-T1	PF00083:Sugar (and other) transporter;1
OG0000941	0	16	0	2	3	0	0	0	0	0	2	2	1	0	-			0	PF14529:Endonuclease-reverse transcriptase ;0.269230769230769/PF00078:Reverse transcriptase (RNA-dependent DNA polymerase);0.192307692307692
OG0000942	0	3	1	2	2	1	3	1	2	1	2	7	0	1	-			Npum_014603-T1, Npum_014604-T1	PF00151:Lipase;1
OG0000943	0	2	1	3	3	1	3	1	3	1	2	5	0	1	-			Npum_005895-T1, Npum_005897-T1, Npum_015216-T1	PF00096:Zinc finger, C2H2 type;0.807692307692308/PF13912:C2H2-type zinc finger;0.461538461538462/PF07776:Zinc-finger associated domain (zf-AD) ;0.692307692307692/PF12874:Zinc-finger of C2H2 type;0.346153846153846/PF16622:zinc-finger C2H2-type;0.0769230769230769
OG0000944	0	0	1	2	0	0	3	0	2	0	1	17	0	0	0.578436			Npum_000544-T1, Npum_008152-T1	PF00106:short chain dehydrogenase;0.769230769230769
OG0000945	0	0	0	13	2	0	4	0	1	0	0	6	0	0	-			Npum_016640-T1	PF14529:Endonuclease-reverse transcriptase ;0.0384615384615385
OG0000946	0	0	0	9	12	1	2	0	0	0	0	2	0	0	0.222349			0	PF14529:Endonuclease-reverse transcriptase ;0.0769230769230769
OG0000947	0	0	0	6	0	0	2	0	0	0	0	18	0	0	0.425558			0	PF00078:Reverse transcriptase (RNA-dependent DNA polymerase);0.115384615384615
OG0000948	0	0	0	1	0	0	0	0	0	0	0	25	0	0	0.425558			0	#N/A
OG0000949	0	0	0	1	0	0	4	1	2	0	0	16	2	0	0.578436			Npum_013897-T1, Npum_013898-T1	PF02944:BESS motif;0.730769230769231/PF10545:Alcohol dehydrogenase transcription factor Myb/SANT-like;0.653846153846154/PF00046:Homeodomain;0.0384615384615385
OG0000950	0	0	0	0	26	0	0	0	0	0	0	0	0	0	0.425558			0	PF13843:Transposase IS4;0.0384615384615385
OG0000951	0	0	0	0	26	0	0	0	0	0	0	0	0	0	0.425558			0	#N/A
OG0000952	0	0	0	0	26	0	0	0	0	0	0	0	0	0	0.425558			0	#N/A
OG0000953	0	0	0	0	26	0	0	0	0	0	0	0	0	0	0.425558			0	PF13613:Helix-turn-helix of DDE superfamily endonuclease;0.115384615384615
OG0000954	0	0	0	0	25	0	0	0	0	0	0	1	0	0	0.222349			0	PF00628:PHD-finger;0.0384615384615385
OG0000955	0	0	0	0	3	0	0	0	3	0	3	2	12	3	-			Npum_016606-T1, Npum_016718-T1, Npum_016959-T1	PF05699:hAT family C-terminal dimerisation region;0.153846153846154/PF14291:Domain of unknown function (DUF4371);0.0384615384615385
OG0000956	0	0	0	0	0	0	0	1	0	0	0	25	0	0	0.425558			0	#N/A
OG0000957	0	0	0	0	0	0	0	0	0	0	0	26	0	0	0.425558			0	#N/A
OG0000958	0	0	0	0	0	0	0	0	0	0	0	26	0	0	0.425558			0	PF18701:Family of unknown function (DUF5641);0.0384615384615385
OG0000959	0	0	0	0	0	0	0	0	0	0	0	26	0	0	0.425558			0	PF05380:Pao retrotransposon peptidase ;0.115384615384615/PF16064:Domain of unknown function (DUF4806);0.0384615384615385/PF07679:Immunoglobulin I-set domain;0.0384615384615385
OG0000960	0	0	0	0	0	0	0	0	0	0	0	26	0	0	0.425558			0	PF16064:Domain of unknown function (DUF4806);0.0384615384615385
OG0000961	0	0	0	0	0	0	0	0	0	0	0	26	0	0	0.425558			0	#N/A
OG0000962	0	0	0	0	0	0	0	0	0	0	0	0	26	0	-			0	PF05375:Pacifastin inhibitor (LCMII);0.384615384615385
OG0000963	1	1	1	1	2	2	2	1	2	1	1	6	2	2	-			Npum_007897-T1, Npum_007898-T1	#N/A
OG0000964	1	2	1	2	2	1	3	1	3	2	1	4	1	1	-			Npum_006879-T1, Npum_006880-T1, Npum_011355-T1	PF00027:Cyclic nucleotide-binding domain;1
OG0000965	1	1	3	1	1	4	1	3	1	2	1	1	1	4	-			Npum_013434-T1	PF07690:Major Facilitator Superfamily;1
OG0000966	2	2	1	3	2	1	1	1	1	1	1	5	3	1	-			Npum_013174-T1	#N/A
OG0000967	2	1	3	1	2	3	1	2	1	2	2	2	1	2	-			Npum_014793-T1	PF00346:Respiratory-chain NADH dehydrogenase, 49 Kd subunit;1
OG0000968	2	1	1	2	2	2	1	3	2	2	2	2	2	1	-			Npum_002046-T1, Npum_004322-T1	PF02629:CoA binding domain;1/PF00549:CoA-ligase;1
OG0000969	1	1	1	1	3	3	2	1	3	1	1	4	1	2	-			Npum_007071-T1, Npum_007072-T1, Npum_007129-T1	PF03828:Cid1 family poly A polymerase;0.8/PF00076:RNA recognition motif. (a.k.a. RRM, RBD, or RNP domain);0.2/PF01909:Nucleotidyltransferase domain;0.12/PF12171:Zinc-finger double-stranded RNA-binding;0.08/PF12874:Zinc-finger of C2H2 type;0.08
OG0000970	1	1	3	1	5	1	3	1	1	1	1	3	2	1	-			Npum_001926-T1	PF00001:7 transmembrane receptor (rhodopsin family);0.84
OG0000971	1	1	1	9	1	1	2	2	2	1	1	1	1	1	-			Npum_000422-T2, Npum_000431-T1	PF15501:Nuclear protein MDM1;0.88
OG0000972	25	0	0	0	0	0	0	0	0	0	0	0	0	0	0.5			0	PF00096:Zinc finger, C2H2 type;0.68/PF13909:C2H2-type zinc-finger domain;0.08
OG0000973	1	3	1	2	2	1	1	1	1	1	5	3	1	2	-			Npum_002468-T1	PF05375:Pacifastin inhibitor (LCMII);0.8
OG0000974	3	0	1	6	2	1	1	1	3	2	2	2	1	0	-			Npum_006705-T1, Npum_006706-T1, Npum_016816-T1	PF10545:Alcohol dehydrogenase transcription factor Myb/SANT-like;0.92
OG0000975	1	1	2	1	2	3	1	2	3	1	1	4	2	1	-			Npum_012564-T1, Npum_012951-T1, Npum_012952-T1	PF15795:Ectodermal ciliogenesis protein;0.6
OG0000976	2	2	1	6	1	2	0	1	1	2	1	4	1	1	-			Npum_014102-T1	PF01213:Adenylate cyclase associated (CAP) N terminal;0.88/PF08603:Adenylate cyclase associated (CAP) C terminal;0.8
OG0000977	2	2	2	3	2	2	1	2	1	2	2	1	2	1	-			Npum_005821-T1	PF03144:Elongation factor Tu domain 2;1/PF00009:Elongation factor Tu GTP binding domain;1/PF03143:Elongation factor Tu C-terminal domain;1
OG0000978	1	1	1	2	1	7	1	1	1	1	1	5	1	1	-			Npum_002713-T2	PF00855:PWWP domain;0.52
OG0000979	1	3	1	4	2	3	3	2	1	0	1	2	1	1	-			Npum_007055-T1	PF00005:ABC transporter;0.72/PF01061:ABC-2 type transporter;0.64
OG0000980	1	2	1	3	4	3	2	2	1	1	2	1	1	1	-			Npum_016050-T2	PF00930:Dipeptidyl peptidase IV (DPP IV) N-terminal region;0.8/PF00326:Prolyl oligopeptidase family;0.6/PF03721:UDP-glucose/GDP-mannose dehydrogenase family, NAD binding domain;0.04
OG0000981	2	1	1	2	2	1	2	2	2	2	2	3	2	1	-			Npum_009154-T1, Npum_009162-T1	PF01593:Flavin containing amine oxidoreductase;1/PF04433:SWIRM domain;0.56/PF00089:Trypsin;0.04
OG0000982	1	1	1	1	1	1	1	3	8	1	1	3	1	1	-			Npum_011712-T1, Npum_011713-T1, Npum_015414-T1, Npum_015415-T1, Npum_015416-T1, Npum_015417-T1, Npum_015419-T1, Npum_015420-T1	PF05577:Serine carboxypeptidase S28;1
OG0000983	1	2	1	2	2	1	4	1	1	1	1	5	1	2	-			Npum_012826-T1	PF01294:Ribosomal protein L13e;1/PF01189:16S rRNA methyltransferase RsmB/F;0.04
OG0000984	3	2	2	1	1	1	1	3	1	2	2	3	1	2	-			Npum_014633-T1	PF00096:Zinc finger, C2H2 type;0.08
OG0000985	2	2	1	3	0	0	2	1	1	1	2	6	3	1	-			Npum_016422-T1	#N/A
OG0000986	1	1	1	2	2	1	1	1	2	1	2	4	3	3	-			Npum_011037-T1, Npum_015975-T1	PF01124:MAPEG family;1
OG0000987	2	1	1	3	3	1	2	2	2	2	1	2	2	1	-			Npum_006372-T1, Npum_006373-T1	PF00053:Laminin EGF domain;0.8/PF00055:Laminin N-terminal (Domain VI);0.6/PF01759:UNC-6/NTR/C345C module;0.56
OG0000988	5	1	2	1	3	2	1	1	1	1	1	4	1	1	-			Npum_012102-T1	PF00638:RanBP1 domain;0.72/PF00641:Zn-finger in Ran binding protein and others;0.68/PF13634:Nucleoporin FG repeat region;0.12/PF00515:Tetratricopeptide repeat;0.12/PF13181:Tetratricopeptide repeat;0.08/PF13432:Tetratricopeptide repeat;0.08/PF07719:Tetratricopeptide repeat;0.04
OG0000989	1	0	0	0	0	1	1	0	0	0	0	18	4	0	0.425558			0	PF16064:Domain of unknown function (DUF4806);0.64
OG0000990	1	1	1	4	1	1	1	2	2	2	1	5	2	1	-			Npum_001820-T1, Npum_001821-T1	PF00261:Tropomyosin;0.04
OG0000991	1	1	3	2	2	1	2	2	1	1	1	6	1	1	-			Npum_001509-T1	PF10148:Schwannomin-interacting protein 1;0.72
OG0000992	2	2	2	1	1	2	1	2	1	3	2	3	2	1	-			Npum_004615-T1	PF00335:Tetraspanin family;0.96
OG0000993	5	1	1	1	1	2	1	1	1	2	4	1	2	2	-			Npum_009520-T1	PF00487:Fatty acid desaturase;1
OG0000994	1	1	2	3	2	1	2	1	2	1	1	5	2	1	-			Npum_014639-T1, Npum_014640-T1	PF00567:Tudor domain;1
OG0000995	7	1	1	2	1	2	1	3	0	2	1	1	2	1	-			0	PF09995:Uncharacterized protein conserved in bacteria (DUF2236);0.88
OG0000996	2	1	2	2	2	3	2	2	2	1	1	3	1	1	-			Npum_000179-T1, Npum_002506-T1	PF01031:Dynamin central region;1/PF00350:Dynamin family;0.96/PF00169:PH domain;0.88/PF02212:Dynamin GTPase effector domain;0.84
OG0000997	1	3	1	2	2	1	2	4	2	1	1	4	0	1	-			Npum_000948-T1, Npum_000949-T1	PF07565:Band 3 cytoplasmic domain;0.76/PF00955:HCO3- transporter family;0.72
OG0000998	1	1	1	1	1	1	2	1	2	1	2	9	1	1	-			Npum_002139-T1, Npum_002140-T1	#N/A
OG0000999	1	2	2	1	2	1	1	2	0	1	2	6	1	3	-			0	PF02194:PXA domain;0.44
OG0001000	3	0	0	3	1	0	0	0	0	0	0	11	7	0	0.425558			0	PF10545:Alcohol dehydrogenase transcription factor Myb/SANT-like;0.48
OG0001001	2	3	2	1	1	2	1	2	3	1	1	2	1	3	-			Npum_004967-T1, Npum_004968-T1, Npum_004969-T1	PF00202:Aminotransferase class-III;1
OG0001002	2	1	0	0	4	0	0	3	3	0	9	3	0	0	0.371777			Npum_004226-T1, Npum_016564-T1, Npum_016947-T1	PF00057:Low-density lipoprotein receptor domain class A;0.04
OG0001003	2	2	1	1	2	3	3	1	1	2	1	4	1	1	-			Npum_010326-T1	PF00010:Helix-loop-helix DNA-binding domain;0.68
OG0001004	3	2	1	1	2	2	2	1	2	1	2	3	1	2	-			Npum_000096-T1, Npum_012469-T1	PF01048:Phosphorylase superfamily;1
OG0001005	1	2	2	1	1	3	1	5	5	1	0	1	1	1	-			Npum_002091-T1, Npum_002092-T1, Npum_002093-T1, Npum_002094-T1, Npum_002095-T1	PF07993:Male sterility protein;0.92/PF03015:Male sterility protein;0.76
OG0001006	1	1	1	1	1	1	6	1	1	3	2	3	1	2	-			Npum_004146-T1	PF00520:Ion transport protein;0.72/PF12796:Ankyrin repeats (3 copies);0.36/PF00023:Ankyrin repeat;0.16
OG0001007	1	2	2	2	3	1	2	3	1	2	1	3	1	1	-			Npum_010077-T1	PF10174:RIM-binding protein of the cytomatrix active zone;0.96/PF13358:DDE superfamily endonuclease;0.04
OG0001008	7	0	0	3	1	0	2	2	3	0	0	5	1	1	-			Npum_012877-T1, Npum_012879-T1, Npum_012880-T1	PF00341:PDGF/VEGF domain;0.64
OG0001009	4	0	4	0	0	2	0	11	0	0	1	0	0	3	-			0	PF07690:Major Facilitator Superfamily;0.96/PF03137:Organic Anion Transporter Polypeptide (OATP) family;0.04
OG0001010	1	1	2	2	1	1	1	2	1	1	2	7	1	2	-			Npum_012030-T1	PF16158:Ig-like domain from next to BRCA1 gene;0.52
OG0001011	1	3	1	0	0	0	0	0	0	14	3	0	2	1	-			0	PF06974:WS/DGAT C-terminal domain;0.92/PF03007:Wax ester synthase-like Acyl-CoA acyltransferase domain;0.04
OG0001012	2	1	2	1	1	1	1	1	1	1	1	9	2	1	-			Npum_005391-T1	PF00484:Carbonic anhydrase;1
OG0001013	3	2	2	2	1	1	1	2	1	3	1	1	3	2	-			Npum_012016-T1	PF00927:Transglutaminase family, C-terminal ig like domain;0.92/PF01841:Transglutaminase-like superfamily;1/PF00868:Transglutaminase family;1
OG0001014	1	2	6	1	1	1	3	1	1	1	1	2	2	2	-			Npum_004795-T1	PF12781:ATP-binding dynein motor region;0.84/PF12777:Microtubule-binding stalk of dynein motor;0.8/PF12775:P-loop containing dynein motor region;0.76/PF12780:P-loop containing dynein motor region D4;0.76/PF08393:Dynein heavy chain, N-terminal region 2;0.72/PF17857:AAA+ lid domain;0.72/PF17852:Dynein heavy chain AAA lid domain;0.72/PF12774:Hydrolytic ATP binding site of dynein motor region;0.68/PF…
OG0001015	1	1	1	3	3	1	3	1	1	1	1	6	1	1	-			Npum_016127-T1	PF02196:Raf-like Ras-binding domain;0.64/PF00615:Regulator of G protein signaling domain;0.6/PF00595:PDZ domain;0.56/PF00640:Phosphotyrosine interaction domain (PTB/PID);0.08
OG0001016	1	2	3	2	3	1	2	2	1	1	1	3	2	1	-			Npum_001577-T1	PF00907:T-box;0.96
OG0001017	1	1	3	1	1	1	1	4	4	2	2	1	2	1	-			Npum_007174-T1, Npum_012736-T1, Npum_013318-T1, Npum_013337-T1	PF00567:Tudor domain;0.92/PF00643:B-box zinc finger;0.16/PF13445:RING-type zinc-finger;0.04/PF14447:Prokaryotic RING finger family 4;0.04
OG0001018	1	1	2	4	3	2	3	1	4	1	1	0	1	1	-			Npum_007552-T1, Npum_007762-T3, Npum_007763-T1, Npum_007764-T1	PF01061:ABC-2 type transporter;0.96/PF00005:ABC transporter;0.8
OG0001019	1	1	3	6	1	1	0	1	2	1	1	5	1	1	-			Npum_005425-T1, Npum_005426-T1	#N/A
OG0001020	1	2	1	1	2	1	3	1	1	1	2	7	1	1	-			Npum_000162-T1	PF02338:OTU-like cysteine protease;0.48
OG0001021	1	0	0	0	0	0	0	0	0	24	0	0	0	0	0.5			0	PF00501:AMP-binding enzyme;1/PF13193:AMP-binding enzyme C-terminal domain;1
OG0001022	1	1	1	2	2	1	3	1	2	1	1	4	4	1	-			Npum_002688-T1, Npum_004228-T1	#N/A
OG0001023	2	1	2	3	2	5	2	1	2	1	1	2	1	0	-			Npum_008860-T1, Npum_008861-T1	PF00046:Homeodomain;0.6
OG0001024	1	0	2	1	12	1	1	1	1	1	1	1	1	1	-			Npum_010376-T1	PF10512:Cell division cycle-associated protein 8 ;0.56
OG0001025	1	1	1	1	3	2	1	3	1	4	4	0	2	1	-			Npum_007553-T1	PF05721:Phytanoyl-CoA dioxygenase (PhyH);1
OG0001026	1	1	0	11	0	0	2	0	0	0	4	5	1	0	0.425558			0	PF10545:Alcohol dehydrogenase transcription factor Myb/SANT-like;0.04
OG0001027	1	1	2	2	1	4	3	1	1	2	1	1	3	2	-			Npum_002524-T1	PF01280:Ribosomal protein L19e;1
OG0001028	0	1	0	3	4	2	3	0	4	0	0	7	0	1	-			Npum_003458-T1, Npum_003459-T1, Npum_008277-T1, Npum_008279-T1	PF03145:Seven in absentia protein family;0.92/PF13920:Zinc finger, C3HC4 type (RING finger);0.08
OG0001029	0	0	0	1	10	1	3	1	3	0	0	6	0	0	-			Npum_002698-T1, Npum_002699-T1, Npum_005338-T1	#N/A
OG0001030	0	0	0	25	0	0	0	0	0	0	0	0	0	0	0.425558			0	PF00069:Protein kinase domain;0.24/PF07714:Protein tyrosine and serine/threonine kinase;0.08
OG0001031	0	0	0	22	0	0	0	0	2	0	0	1	0	0	0.162548			Npum_006071-T1, Npum_006290-T1	#N/A
OG0001032	0	0	0	5	0	0	15	0	0	0	0	5	0	0	0.425558			0	#N/A
OG0001033	0	0	0	3	0	0	1	0	0	0	0	21	0	0	0.425558			0	PF00098:Zinc knuckle;0.04/PF03732:Retrotransposon gag protein ;0.04
OG0001034	0	0	0	1	0	0	1	0	0	0	0	23	0	0	0.425558			0	#N/A
OG0001035	0	0	0	3	0	0	14	0	3	0	1	3	1	0	0.371777			Npum_000240-T1, Npum_006216-T1, Npum_006457-T1	PF03184:DDE superfamily endonuclease;0.52/PF03221:Tc5 transposase DNA-binding domain;0.04
OG0001036	0	0	0	1	0	0	5	0	0	0	0	19	0	0	0.425558			0	PF12796:Ankyrin repeats (3 copies);0.36/PF13637:Ankyrin repeats (many copies);0.4/PF13857:Ankyrin repeats (many copies);0.28/PF00023:Ankyrin repeat;0.08
OG0001038	0	0	0	1	0	0	5	0	0	0	0	19	0	0	0.425558			0	PF16012:Domain of unknown function (DUF4780);0.08
OG0001039	0	0	0	0	21	0	2	0	0	0	0	2	0	0	0.222349			0	PF13975:gag-polyprotein putative aspartyl protease;0.24
OG0001040	0	0	0	0	25	0	0	0	0	0	0	0	0	0	0.425558			0	PF13909:C2H2-type zinc-finger domain;1/PF00096:Zinc finger, C2H2 type;0.4
OG0001041	0	0	0	0	25	0	0	0	0	0	0	0	0	0	0.425558			0	PF03145:Seven in absentia protein family;0.6
OG0001042	0	0	0	0	0	1	3	0	0	0	1	20	0	0	0.425558			0	#N/A
OG0001043	0	0	0	0	0	0	0	0	0	0	1	24	0	0	0.425558			0	PF01771:Viral alkaline exonuclease;0.04
OG0001044	1	1	3	4	2	2	2	2	1	1	1	1	2	1	-			Npum_006918-T1	#N/A
OG0001045	2	1	2	2	2	2	2	2	0	2	2	3	1	1	-			0	PF00379:Insect cuticle protein;0.958333333333333
OG0001046	1	2	1	1	3	3	2	1	1	1	1	2	4	1	-			Npum_007245-T1	PF16209:Phospholipid-translocating ATPase N-terminal;0.791666666666667/PF16212:Phospholipid-translocating P-type ATPase C-terminal;0.625/PF13246:Cation transport ATPase (P-type);0.583333333333333/PF00122:E1-E2 ATPase;0.25
OG0001047	1	0	1	4	2	4	2	1	1	2	2	2	1	1	-			Npum_012383-T1	PF00656:Caspase domain;0.208333333333333
OG0001048	2	2	3	1	1	2	1	2	1	2	1	2	2	2	-			Npum_011873-T1	PF00120:Glutamine synthetase, catalytic domain;1/PF03951:Glutamine synthetase, beta-Grasp domain;0.833333333333333
OG0001049	1	1	2	2	1	0	1	2	1	1	1	9	1	1	-			Npum_012189-T1	PF13365:Trypsin-like peptidase domain;0.958333333333333/PF17820:PDZ domain;0.291666666666667/PF13180:PDZ domain;0.166666666666667
OG0001050	2	1	1	6	1	1	2	2	1	2	1	2	1	1	-			Npum_014249-T1	PF12796:Ankyrin repeats (3 copies);0.833333333333333/PF13637:Ankyrin repeats (many copies);0.416666666666667/PF00023:Ankyrin repeat;0.125/PF13857:Ankyrin repeats (many copies);0.0416666666666667
OG0001051	1	2	1	5	2	1	2	1	1	2	2	2	1	1	-			Npum_008628-T1	PF00431:CUB domain;0.958333333333333
OG0001052	1	1	0	4	4	1	4	0	1	1	1	5	1	0	-			Npum_006252-T1	#N/A
OG0001053	4	1	4	2	1	2	2	1	1	1	0	3	0	2	-			Npum_008208-T1	PF17054:Microtubule-Associated protein Jupiter;0.166666666666667
OG0001054	1	1	1	2	3	1	1	3	1	2	3	3	1	1	-			Npum_008520-T8	PF00595:PDZ domain;0.833333333333333/PF16063:Domain of unknown function (DUF4805);0.25/PF17820:PDZ domain;0.0416666666666667
OG0001055	3	1	1	2	2	1	1	3	2	1	1	2	2	2	-			Npum_002685-T1, Npum_014168-T1	PF00017:SH2 domain;0.75
OG0001056	3	1	1	2	1	2	2	1	3	0	1	4	1	2	-			Npum_003446-T1, Npum_003452-T1, Npum_012465-T1	PF10164:Uncharacterized conserved protein (DUF2367);1
OG0001057	2	1	1	1	1	2	3	3	1	1	1	1	1	5	-			Npum_013314-T1	PF00856:SET domain;0.875/PF01753:MYND finger;0.166666666666667
OG0001058	2	0	3	2	4	1	1	3	1	3	0	3	1	0	-			Npum_016755-T1	PF17906:HTH domain in Mos1 transposase;0.541666666666667/PF01359:Transposase (partial DDE domain);0.416666666666667/PF01498:Transposase;0.0416666666666667/PF08279:HTH domain;0.0416666666666667/PF01022:Bacterial regulatory protein, arsR family;0.0416666666666667
OG0001059	2	2	1	1	1	2	2	2	1	1	2	2	2	3	-			Npum_005446-T1	PF00113:Enolase, C-terminal TIM barrel domain;1/PF03952:Enolase, N-terminal domain;0.916666666666667
OG0001060	2	1	1	2	2	2	2	2	3	1	1	2	1	2	-			Npum_007573-T1, Npum_007574-T1, Npum_016199-T1	PF00300:Histidine phosphatase superfamily (branch 1);1
OG0001061	1	1	1	4	1	0	3	1	1	1	1	3	2	4	-			Npum_001034-T1	PF01222:Ergosterol biosynthesis ERG4/ERG24 family;0.916666666666667
OG0001062	1	1	1	2	2	1	2	4	1	1	1	5	1	1	-			Npum_009723-T1	PF00330:Aconitase family (aconitate hydratase);0.958333333333333/PF00694:Aconitase C-terminal domain;0.875
OG0001063	1	2	1	3	2	1	3	1	2	1	1	4	1	1	-			Npum_002059-T1, Npum_003396-T1	PF15997:Domain of unknown function (DUF4772);0.625
OG0001064	2	3	2	1	1	0	1	2	3	2	3	1	2	1	-			Npum_008889-T1, Npum_010043-T1, Npum_010046-T1	PF00013:KH domain;0.958333333333333
OG0001065	2	1	4	3	2	2	2	1	1	1	1	2	1	1	-			Npum_001601-T1	PF00166:Chaperonin 10 Kd subunit;1
OG0001066	2	2	2	1	1	2	1	1	1	2	2	3	2	2	-			Npum_008749-T1	PF17956:Nicotinate phosphoribosyltransferase C-terminal domain;1/PF17767:Nicotinate phosphoribosyltransferase (NAPRTase) N-terminal domain;0.958333333333333/PF04095:Nicotinate phosphoribosyltransferase (NAPRTase) family;0.666666666666667
OG0001067	1	5	1	1	1	1	2	1	1	1	1	6	1	1	-			Npum_008926-T1	PF00698:Acyl transferase domain;0.916666666666667/PF00109:Beta-ketoacyl synthase, N-terminal domain;0.791666666666667/PF16197:Ketoacyl-synthetase C-terminal extension;0.833333333333333/PF02801:Beta-ketoacyl synthase, C-terminal domain;0.708333333333333/PF14765:Polyketide synthase dehydratase;0.583333333333333/PF00107:Zinc-binding dehydrogenase;0.583333333333333/PF00975:Thioesterase domain;0.5/PF0…
OG0001068	2	2	1	2	1	2	2	2	3	2	1	2	0	2	-			Npum_007377-T1, Npum_007378-T1, Npum_007379-T1	PF01757:Acyltransferase family;0.958333333333333
OG0001069	2	1	2	2	1	2	2	2	1	2	2	1	2	2	-			Npum_000115-T1	PF00368:Hydroxymethylglutaryl-coenzyme A reductase;1/PF12349:Sterol-sensing domain of SREBP cleavage-activation;1
OG0001070	1	2	1	7	2	1	1	1	1	1	1	3	1	1	-			Npum_013933-T1	PF00009:Elongation factor Tu GTP binding domain;0.833333333333333/PF00679:Elongation factor G C-terminus;0.625/PF03144:Elongation factor Tu domain 2;0.416666666666667/PF14492:Elongation Factor G, domain III;0.208333333333333/PF03764:Elongation factor G, domain IV;0.0416666666666667
OG0001071	1	2	3	2	2	1	3	1	1	1	1	4	1	1	-			Npum_014746-T1	#N/A
OG0001072	1	1	1	5	1	2	6	1	1	1	1	1	1	1	-			Npum_009273-T1	PF01248:Ribosomal protein L7Ae/L30e/S12e/Gadd45 family;1
OG0001073	1	1	1	3	1	2	3	1	1	1	1	5	2	1	-			Npum_016244-T1	PF07645:Calcium-binding EGF domain;0.625
OG0001074	1	2	1	1	1	1	1	2	1	1	1	8	2	1	-			Npum_007806-T1	PF12624:N-terminal region of Chorein or VPS13;0.708333333333333
OG0001075	1	2	1	1	1	1	1	2	2	1	1	4	2	4	-			Npum_009035-T1, Npum_009075-T1	PF05786:Condensin complex subunit 2;0.958333333333333
OG0001076	9	2	1	1	1	1	1	1	1	1	1	1	2	1	-			Npum_000201-T1	PF00089:Trypsin;1/PF12032:Regulatory CLIP domain of proteinases;0.833333333333333
OG0001077	1	2	1	3	4	1	2	1	1	1	1	2	2	2	-			Npum_005710-T1	PF06071:Protein of unknown function (DUF933);0.541666666666667/PF01926:50S ribosome-binding GTPase;0.5/PF00406:Adenylate kinase;0.208333333333333
OG0001078	12	0	4	1	1	1	0	1	2	0	0	1	0	1	0.162548			Npum_004194-T1, Npum_004195-T1	PF01733:Nucleoside transporter;0.875
OG0001079	1	1	1	5	2	3	1	1	1	1	3	2	1	1	-			Npum_001798-T1	PF13855:Leucine rich repeat;0.833333333333333/PF00041:Fibronectin type III domain;0.416666666666667/PF00560:Leucine Rich Repeat;0.333333333333333/PF13306:BspA type Leucine rich repeat region (6 copies);0.208333333333333/PF12799:Leucine Rich repeats (2 copies);0.125
OG0001080	2	1	1	2	2	1	3	4	1	1	1	2	2	1	-			Npum_016043-T1	PF07714:Protein tyrosine and serine/threonine kinase;0.666666666666667/PF03623:Focal adhesion targeting region;0.666666666666667/PF18038:FERM N-terminal domain;0.625/PF00373:FERM central domain;0.583333333333333
OG0001081	1	1	1	1	2	2	2	2	1	1	1	7	1	1	-			Npum_004855-T1	PF00270:DEAD/DEAH box helicase;0.875/PF02889:Sec63 Brl domain;0.75/PF18149:N-terminal helicase PWI domain;0.75/PF00271:Helicase conserved C-terminal domain;0.708333333333333
OG0001082	1	2	1	4	2	1	2	1	1	2	1	2	3	1	-			Npum_012306-T1	PF00093:von Willebrand factor type C domain;0.541666666666667
OG0001083	1	1	1	3	1	1	2	2	4	1	1	2	3	1	-			Npum_000002-T1, Npum_006497-T1, Npum_006499-T1, Npum_009781-T1	PF14604:Variant SH3 domain;0.666666666666667/PF00611:Fes/CIP4, and EFC/F-BAR homology domain;0.625/PF00018:SH3 domain;0.125
OG0001084	1	1	1	4	1	1	1	1	2	1	1	7	1	1	-			Npum_013158-T1, Npum_013159-T1	#N/A
OG0001085	1	2	3	2	3	0	3	3	1	1	0	2	2	1	-			Npum_015599-T1	PF00017:SH2 domain;0.541666666666667/PF08947:BPS (Between PH and SH2) ;0.5/PF00788:Ras association (RalGDS/AF-6) domain;0.25
OG0001086	1	1	4	2	1	1	2	1	1	1	2	5	1	1	-			Npum_005553-T1	#N/A
OG0001087	1	1	1	4	3	1	2	1	2	1	1	3	2	1	-			Npum_006249-T1, Npum_006710-T1	PF00583:Acetyltransferase (GNAT) family;0.166666666666667
OG0001088	1	2	8	2	1	1	1	1	1	1	1	2	1	1	-			Npum_015801-T1	PF01192:RNA polymerase Rpb6 ;1
OG0001089	1	2	1	4	3	3	2	1	1	1	2	1	1	1	-			Npum_007849-T2	PF00168:C2 domain;0.375
OG0001090	2	2	1	3	2	1	1	1	1	1	1	6	1	1	-			Npum_014227-T1	PF00431:CUB domain;0.5/PF00057:Low-density lipoprotein receptor domain class A;0.291666666666667
OG0001091	1	2	1	1	2	1	2	1	2	1	1	7	1	1	-			Npum_015502-T1, Npum_015503-T1	PF00566:Rab-GTPase-TBC domain;0.666666666666667/PF02759:RUN domain;0.666666666666667/PF12068:Rab-binding domain (RBD);0.625
OG0001092	1	1	2	2	1	1	2	2	2	1	2	4	2	1	-			Npum_000887-T1, Npum_000895-T1	PF13920:Zinc finger, C3HC4 type (RING finger);0.583333333333333/PF06701:Mib_herc2;0.583333333333333/PF18346:Mind bomb SH3 repeat domain;0.583333333333333/PF12796:Ankyrin repeats (3 copies);0.791666666666667/PF00569:Zinc finger, ZZ type;0.583333333333333/PF13637:Ankyrin repeats (many copies);0.208333333333333/PF13857:Ankyrin repeats (many copies);0.125/PF00023:Ankyrin repeat;0.125/PF13606:Ankyrin …
OG0001093	2	1	2	3	1	1	3	1	1	2	1	5	0	1	-			Npum_015846-T1	PF07464:Apolipophorin-III precursor (apoLp-III);0.875
OG0001094	2	1	1	1	3	1	2	2	1	1	2	5	1	1	-			Npum_015491-T1	PF04547:Calcium-activated chloride channel;0.791666666666667
OG0001095	1	1	1	2	3	1	4	1	1	1	1	4	2	1	-			Npum_013915-T1	PF07738:Sad1 / UNC-like C-terminal ;0.875
OG0001096	1	1	2	2	3	1	1	1	1	1	1	6	1	2	-			Npum_013449-T1	PF02179:BAG domain;0.125
OG0001097	24	0	0	0	0	0	0	0	0	0	0	0	0	0	0.5			0	PF00135:Carboxylesterase family;1
OG0001098	1	2	2	1	3	1	2	3	3	1	1	2	1	1	-			Npum_004022-T1, Npum_004024-T1, Npum_014482-T1	PF04843:Herpesvirus tegument protein, N-terminal conserved region;0.166666666666667/PF00232:Glycosyl hydrolase family 1;0.0416666666666667
OG0001099	1	2	1	3	2	3	2	1	2	1	2	2	1	1	-			Npum_002260-T1, Npum_002261-T1	PF13242:HAD-hyrolase-like;0.958333333333333/PF13344:Haloacid dehalogenase-like hydrolase;0.875/PF02234:Cyclin-dependent kinase inhibitor;0.0416666666666667
OG0001100	24	0	0	0	0	0	0	0	0	0	0	0	0	0	0.5			0	PF00096:Zinc finger, C2H2 type;0.416666666666667/PF13909:C2H2-type zinc-finger domain;0.208333333333333/PF07776:Zinc-finger associated domain (zf-AD) ;0.0833333333333333
OG0001101	2	2	1	2	2	1	2	2	1	1	1	5	1	1	-			Npum_013473-T1	PF10296:Maintenance of mitochondrial morphology protein 1;0.375
OG0001102	2	1	1	3	1	0	3	1	1	1	1	6	2	1	-			Npum_016381-T1	PF13927:Immunoglobulin domain;0.541666666666667/PF07679:Immunoglobulin I-set domain;0.333333333333333/PF07686:Immunoglobulin V-set domain;0.0416666666666667
OG0001103	1	2	1	3	3	1	3	1	2	1	1	3	1	1	-			Npum_004395-T1, Npum_004397-T1	PF04117:Mpv17 / PMP22 family ;0.916666666666667
OG0001104	1	1	1	1	1	4	3	2	1	3	1	2	2	1	-			Npum_010595-T1	PF00089:Trypsin;1/PF00431:CUB domain;0.625
OG0001105	1	1	1	3	2	2	2	1	3	4	1	1	1	1	-			Npum_013580-T1, Npum_013581-T1, Npum_013589-T1	PF00003:7 transmembrane sweet-taste receptor of 3 GCPR;0.5
OG0001106	3	1	2	2	2	1	2	3	2	1	2	2	1	0	-			Npum_001783-T1, Npum_001789-T1	PF10613:Ligated ion channel L-glutamate- and glycine-binding site;0.958333333333333/PF00060:Ligand-gated ion channel;0.916666666666667/PF01094:Receptor family ligand binding region;0.875
OG0001107	1	1	1	8	1	1	1	2	1	1	1	2	2	1	-			Npum_005126-T1	PF00907:T-box;1
OG0001108	1	1	1	6	2	1	2	1	2	2	1	2	1	1	-			Npum_013179-T1, Npum_013185-T1	PF15336:Autism susceptibility gene 2 protein;0.625/PF00017:SH2 domain;0.0416666666666667
OG0001109	1	1	1	4	2	2	2	2	2	1	1	2	2	1	-			Npum_007223-T1, Npum_007224-T1	PF07714:Protein tyrosine and serine/threonine kinase;0.75/PF00018:SH3 domain;0.458333333333333/PF14604:Variant SH3 domain;0.0833333333333333/PF00069:Protein kinase domain;0.0416666666666667
OG0001110	1	1	1	3	2	1	2	1	2	1	1	6	1	1	-			Npum_007025-T1, Npum_007026-T1	PF00595:PDZ domain;0.666666666666667
OG0001111	1	3	2	4	2	1	1	1	2	1	1	2	1	2	-			Npum_002184-T1, Npum_002185-T1	PF00704:Glycosyl hydrolases family 18;1
OG0001112	1	1	2	2	1	1	2	3	1	2	2	3	2	1	-			Npum_011305-T1	#N/A
OG0001113	1	2	2	4	1	1	1	2	1	2	1	4	1	1	-			Npum_014781-T1	PF13905:Thioredoxin-like;0.875
OG0001114	1	1	1	3	1	2	1	2	3	1	2	2	2	2	-			Npum_002982-T1, Npum_002983-T1, Npum_006505-T1	PF00379:Insect cuticle protein;0.958333333333333
OG0001115	1	1	1	2	2	1	2	1	4	1	1	5	1	1	-			Npum_005977-T1, Npum_007242-T1, Npum_007243-T1, Npum_012517-T1	PF17874:MalT-like TPR region;0.0416666666666667
OG0001116	2	2	3	2	2	1	1	1	1	2	1	3	1	2	-			Npum_013555-T1	PF01990:ATP synthase (F/14-kDa) subunit;1
OG0001117	5	1	3	2	1	1	1	3	1	1	1	2	1	1	-			Npum_011484-T1	PF00089:Trypsin;0.875/PF08686:PLAC (protease and lacunin) domain;0.0416666666666667/PF07679:Immunoglobulin I-set domain;0.0416666666666667
OG0001118	1	3	1	1	1	1	1	2	1	1	1	8	1	1	-			Npum_010649-T1	PF00096:Zinc finger, C2H2 type;0.791666666666667/PF12874:Zinc-finger of C2H2 type;0.208333333333333
OG0001119	1	2	2	3	2	1	1	1	2	0	4	2	3	0	-			Npum_011925-T1, Npum_011926-T1	PF15886:Carbohydrate binding domain (family 32);0.666666666666667/PF00722:Glycosyl hydrolases family 16;0.5
OG0001120	1	1	2	3	2	1	1	1	1	1	1	6	2	1	-			Npum_012484-T1	PF00307:Calponin homology (CH) domain;0.666666666666667/PF00412:LIM domain;0.583333333333333/PF12130:Bivalent Mical/EHBP Rab binding domain;0.416666666666667/PF01494:FAD binding domain;0.375/PF00890:FAD binding domain;0.125/PF07992:Pyridine nucleotide-disulphide oxidoreductase;0.0416666666666667
OG0001121	1	2	1	3	1	5	1	1	1	2	1	3	1	1	-			Npum_009299-T1	PF03493:Calcium-activated BK potassium channel alpha subunit;0.708333333333333/PF00520:Ion transport protein;0.333333333333333/PF07885:Ion channel;0.0833333333333333
OG0001122	3	2	1	1	2	2	1	1	2	2	3	1	2	1	-			Npum_011889-T1, Npum_011890-T1	PF01576:Myosin tail;0.625
OG0001123	1	2	1	1	3	3	4	1	1	1	1	1	2	2	-			Npum_005831-T1	PF03859:CG-1 domain;0.666666666666667/PF12796:Ankyrin repeats (3 copies);0.541666666666667/PF01833:IPT/TIG domain;0.541666666666667/PF00612:IQ calmodulin-binding motif;0.25/PF13857:Ankyrin repeats (many copies);0.0833333333333333
OG0001124	1	3	0	3	2	1	1	2	3	2	1	4	1	0	-			Npum_007397-T1, Npum_007398-T1, Npum_007399-T1	PF00230:Major intrinsic protein;0.958333333333333
OG0001125	2	2	1	1	2	3	0	2	2	2	2	1	1	3	-			Npum_009077-T1, Npum_009509-T1	PF07841:DM4/DM12 family;0.958333333333333
OG0001126	1	1	2	1	4	1	1	1	2	1	1	6	1	1	-			Npum_005275-T1, Npum_005276-T1	PF11707:Ribosome 60S biogenesis N-terminal;0.666666666666667/PF16201:Nucleolar pre-ribosomal-associated protein 1;0.583333333333333/PF00005:ABC transporter;0.0416666666666667/PF01061:ABC-2 type transporter;0.0416666666666667
OG0001127	1	3	1	1	1	1	1	2	1	4	1	2	1	4	-			Npum_016408-T1	PF08174:Cell division protein anillin;0.875/PF00169:PH domain;0.708333333333333
OG0001128	1	1	1	10	1	1	1	2	1	1	1	1	1	1	-			Npum_009339-T1	PF06463:Molybdenum Cofactor Synthesis C;0.875/PF04055:Radical SAM superfamily;0.583333333333333/PF01967:MoaC family;0.541666666666667/PF13353:4Fe-4S single cluster domain;0.5
OG0001129	5	1	2	1	1	1	1	4	1	1	1	2	2	1	-			Npum_008888-T1	PF16009:Domain of unknown function (DUF4779);1
OG0001130	1	1	2	1	2	1	1	1	2	3	5	1	2	1	-			Npum_005696-T1, Npum_005788-T1	PF01756:Acyl-CoA oxidase;0.916666666666667/PF02770:Acyl-CoA dehydrogenase, middle domain;0.875/PF00441:Acyl-CoA dehydrogenase, C-terminal domain;0.458333333333333
OG0001131	1	1	1	1	1	1	3	1	1	1	1	9	1	1	-			Npum_015845-T1	PF00531:Death domain;0.75/PF01582:TIR domain;0.458333333333333/PF04615:Utp14 protein;0.0416666666666667
OG0001132	1	1	3	1	1	2	1	3	1	3	1	2	3	1	-			Npum_015294-T1	PF12018:Domain of unknown function;0.958333333333333
OG0001133	1	1	1	6	2	1	4	1	2	1	1	1	1	1	-			Npum_004631-T1, Npum_012073-T1	PF00445:Ribonuclease T2 family;1
OG0001134	1	1	1	3	3	1	2	1	1	1	2	5	1	1	-			Npum_011808-T1	#N/A
OG0001135	1	1	1	3	1	4	2	1	1	0	2	6	1	0	-			Npum_015156-T1	#N/A
OG0001136	2	7	1	1	1	1	1	2	2	1	1	2	1	1	-			Npum_014932-T1, Npum_014933-T1	PF00795:Carbon-nitrogen hydrolase;0.958333333333333/PF02892:BED zinc finger;0.0416666666666667
OG0001137	1	1	1	0	2	1	1	2	1	2	1	5	5	1	-			Npum_004877-T1	PF00173:Cytochrome b5-like Heme/Steroid binding domain;1
OG0001138	2	0	1	1	3	1	4	0	0	0	0	12	0	0	0.222349			0	PF00008:EGF-like domain;0.875/PF12661:Human growth factor-like EGF;0.375/PF07645:Calcium-binding EGF domain;0.25/PF07699:Putative ephrin-receptor like ;0.0833333333333333/PF00066:LNR domain;0.0416666666666667/PF00054:Laminin G domain;0.0416666666666667/PF02210:Laminin G domain;0.0416666666666667/PF06816:NOTCH protein;0.0416666666666667
OG0001139	1	1	1	1	1	2	1	1	1	1	1	9	2	1	-			Npum_007915-T2	#N/A
OG0001140	1	1	1	2	2	2	2	2	2	2	2	2	1	2	-			Npum_013535-T1, Npum_013979-T1	PF02800:Glyceraldehyde 3-phosphate dehydrogenase, C-terminal domain;1/PF00044:Glyceraldehyde 3-phosphate dehydrogenase, NAD binding domain;1
OG0001141	2	0	0	3	0	0	0	0	0	0	0	18	1	0	0.425558			0	PF13837:Myb/SANT-like DNA-binding domain;0.541666666666667
OG0001142	1	3	1	2	2	1	2	2	2	1	1	4	1	1	-			Npum_012088-T1, Npum_012126-T1	PF00001:7 transmembrane receptor (rhodopsin family);1/PF03399:SAC3/GANP family;0.0416666666666667
OG0001143	2	1	1	2	1	1	1	2	1	1	1	2	7	1	-			Npum_011238-T1	PF02784:Pyridoxal-dependent decarboxylase, pyridoxal binding domain;1/PF00278:Pyridoxal-dependent decarboxylase, C-terminal sheet domain;0.958333333333333
OG0001144	1	2	1	5	2	1	2	1	1	1	1	2	3	1	-			Npum_014824-T1	PF01237:Oxysterol-binding protein ;0.875/PF00169:PH domain;0.583333333333333
OG0001145	1	1	2	4	2	1	3	1	2	1	1	2	2	1	-			Npum_015149-T1, Npum_015153-T1	PF00907:T-box;0.916666666666667/PF11078:Optomotor-blind protein N-terminal region;0.541666666666667
OG0001146	1	1	1	3	3	1	2	1	2	1	2	3	1	2	-			Npum_015345-T2, Npum_016999-T3	PF13271:Domain of unknown function (DUF4062);0.416666666666667/PF13191:AAA ATPase domain;0.208333333333333/PF05729:NACHT domain;0.208333333333333/PF00400:WD domain, G-beta repeat;0.125/PF01875:Memo-like protein;0.0416666666666667
OG0001147	1	1	2	1	1	4	1	1	1	1	2	5	1	2	-			Npum_004239-T1	#N/A
OG0001148	0	2	2	3	1	2	3	1	2	1	1	4	1	1	-			Npum_009382-T1, Npum_009385-T1	PF00149:Calcineurin-like phosphoesterase;0.166666666666667
OG0001149	0	1	2	1	3	3	3	1	2	1	0	7	0	0	-			Npum_004803-T1, Npum_004805-T1	PF00435:Spectrin repeat;0.5/PF10541:Nuclear envelope localisation domain;0.333333333333333
OG0001150	0	2	1	1	1	2	1	1	1	2	1	3	7	1	-			Npum_004018-T1	PF06585:Haemolymph juvenile hormone binding protein (JHBP);1
OG0001151	0	1	1	1	1	1	1	2	2	1	1	7	3	2	-			Npum_015466-T1, Npum_015467-T1	PF15995:Domain of unknown function (DUF4771);0.625/PF15994:Domain of unknown function (DUF4770);0.416666666666667
OG0001152	0	0	1	3	2	0	3	0	1	2	1	11	0	0	-			Npum_010220-T1	PF02958:Ecdysteroid kinase;0.958333333333333
OG0001153	0	0	0	24	0	0	0	0	0	0	0	0	0	0	0.425558			0	#N/A
OG0001154	0	0	0	4	9	0	4	0	3	0	0	4	0	0	-			Npum_002228-T1, Npum_007198-T1, Npum_012854-T1	PF00083:Sugar (and other) transporter;1
OG0001155	0	0	0	6	0	0	5	0	0	0	0	13	0	0	-			0	#N/A
OG0001156	0	0	0	6	1	0	5	0	0	0	0	12	0	0	-			0	PF00083:Sugar (and other) transporter;0.916666666666667
OG0001157	0	0	0	11	0	0	3	0	0	0	0	10	0	0	0.425558			0	#N/A
OG0001158	0	0	0	2	19	0	0	0	0	0	0	3	0	0	0.222349			0	PF02210:Laminin G domain;0.0416666666666667
OG0001159	0	0	0	2	0	0	22	0	0	0	0	0	0	0	0.425558			0	#N/A
OG0001160	0	0	0	2	18	0	0	0	0	0	0	4	0	0	0.222349			0	#N/A
OG0001161	0	0	0	1	0	0	23	0	0	0	0	0	0	0	0.425558			0	#N/A
OG0001162	0	0	0	1	0	0	0	0	0	0	0	23	0	0	0.425558			0	PF12796:Ankyrin repeats (3 copies);0.791666666666667/PF13857:Ankyrin repeats (many copies);0.166666666666667/PF13637:Ankyrin repeats (many copies);0.0416666666666667/PF00411:Ribosomal protein S11;0.0416666666666667
OG0001163	0	0	0	1	0	0	0	1	0	0	0	0	22	0	0.425558			0	PF00589:Phage integrase family;0.958333333333333
OG0001164	0	0	0	0	6	0	2	1	1	0	0	14	0	0	0.853923			Npum_006285-T1	#N/A
OG0001165	0	0	0	0	1	0	0	0	0	0	0	23	0	0	0.425558			0	PF00096:Zinc finger, C2H2 type;0.25
OG0001166	0	0	0	0	1	0	2	0	0	0	0	21	0	0	0.425558			0	PF13613:Helix-turn-helix of DDE superfamily endonuclease;0.0416666666666667
OG0001167	0	0	0	0	0	2	0	0	0	0	0	21	1	0	0.425558			0	PF12796:Ankyrin repeats (3 copies);0.666666666666667/PF00023:Ankyrin repeat;0.375/PF13637:Ankyrin repeats (many copies);0.375/PF13424:Tetratricopeptide repeat;0.0833333333333333/PF13857:Ankyrin repeats (many copies);0.0833333333333333/PF13606:Ankyrin repeat;0.125
OG0001168	0	0	0	0	0	0	0	0	0	0	0	24	0	0	0.425558			0	#N/A
OG0001169	0	0	0	0	0	0	0	0	0	0	0	24	0	0	0.425558			0	#N/A
OG0001170	0	0	0	0	0	0	0	0	0	0	0	0	23	1	-			0	PF13358:DDE superfamily endonuclease;0.666666666666667
OG0001171	1	1	1	1	1	1	1	2	2	1	0	8	2	1	-			Npum_007900-T1, Npum_007901-T1	#N/A
OG0001172	2	1	2	2	2	1	2	1	2	2	1	3	2	0	-			Npum_003670-T1, Npum_003673-T1	PF00412:LIM domain;0.956521739130435/PF00046:Homeodomain;0.565217391304348
OG0001173	1	2	1	0	1	2	1	1	3	0	6	4	1	0	-			Npum_007845-T1, Npum_007846-T1, Npum_007847-T1	PF01061:ABC-2 type transporter;0.91304347826087/PF00005:ABC transporter;0.782608695652174
OG0001174	1	1	1	4	1	1	2	1	1	0	2	6	1	1	-			Npum_012006-T1	#N/A
OG0001175	3	0	0	0	0	4	0	2	0	1	4	0	4	5	-			0	#N/A
OG0001176	1	1	1	5	2	3	1	1	1	2	1	2	1	1	-			Npum_012384-T1	PF00149:Calcineurin-like phosphoesterase;0.695652173913043
OG0001177	1	1	3	1	2	2	1	2	2	3	1	1	2	1	-			Npum_004761-T1, Npum_004762-T1	#N/A
OG0001178	1	3	1	5	1	1	1	2	1	1	2	2	1	1	-			Npum_012591-T1	PF16543:DRG Family Regulatory Proteins, Tma46;0.869565217391304/PF00642:Zinc finger C-x8-C-x5-C-x3-H type (and similar);0.739130434782609/PF18044:CCCH-type zinc finger;0.0869565217391304/PF16131:Torus domain;0.0434782608695652
OG0001179	1	0	0	4	1	1	4	0	1	0	0	9	1	1	-			Npum_006571-T1	PF13855:Leucine rich repeat;0.91304347826087/PF13306:BspA type Leucine rich repeat region (6 copies);0.217391304347826/PF13516:Leucine Rich repeat;0.0869565217391304/PF02949:7tm Odorant receptor;0.0434782608695652/PF00560:Leucine Rich Repeat;0.0434782608695652
OG0001180	2	1	3	1	2	1	1	2	1	2	1	4	0	2	-			Npum_005172-T1	PF07690:Major Facilitator Superfamily;1/PF12832:MFS_1 like family;0.0869565217391304/PF00364:Biotin-requiring enzyme;0.0434782608695652
OG0001181	2	2	2	1	1	1	1	2	0	2	3	0	4	2	-			0	PF15882:Domain of unknown function (DUF4735);0.956521739130435
OG0001182	3	1	1	1	1	1	1	2	1	3	2	2	3	1	-			Npum_009146-T1	PF13561:Enoyl-(Acyl carrier protein) reductase;1
OG0001183	3	2	1	1	3	2	1	2	0	1	1	2	0	4	-			0	PF01607:Chitin binding Peritrophin-A domain;0.478260869565217
OG0001184	1	1	2	2	3	1	2	1	1	1	1	5	1	1	-			Npum_005433-T1	PF00046:Homeodomain;0.782608695652174
OG0001185	2	1	1	3	1	1	1	3	2	1	1	3	2	1	-			Npum_004859-T1, Npum_004860-T1	PF00650:CRAL/TRIO domain;1
OG0001186	1	1	1	5	2	1	2	2	1	1	2	2	1	1	-			Npum_005273-T1	PF07502:MANEC domain;0.521739130434783/PF00057:Low-density lipoprotein receptor domain class A;0.434782608695652
OG0001187	1	3	2	1	2	0	1	2	1	2	1	1	5	1	-			Npum_005210-T1	PF02738:Molybdopterin-binding domain of aldehyde dehydrogenase;0.956521739130435/PF01799:[2Fe-2S] binding domain;0.956521739130435/PF01315:Aldehyde oxidase and xanthine dehydrogenase, a/b hammerhead domain;0.956521739130435/PF00941:FAD binding domain in molybdopterin dehydrogenase;0.956521739130435/PF03450:CO dehydrogenase flavoprotein C-terminal domain;0.956521739130435/PF00111:2Fe-2S iron-sulfu…
OG0001188	5	1	3	1	1	2	1	1	1	0	2	2	2	1	-			Npum_011735-T1	PF00096:Zinc finger, C2H2 type;0.956521739130435/PF07776:Zinc-finger associated domain (zf-AD) ;0.826086956521739/PF13912:C2H2-type zinc finger;0.217391304347826/PF12874:Zinc-finger of C2H2 type;0.173913043478261/PF13894:C2H2-type zinc finger;0.0434782608695652
OG0001189	1	1	1	3	2	1	2	1	2	1	1	5	1	1	-			Npum_014609-T1, Npum_014611-T1	PF12796:Ankyrin repeats (3 copies);0.91304347826087/PF00520:Ion transport protein;0.739130434782609/PF13637:Ankyrin repeats (many copies);0.565217391304348/PF00023:Ankyrin repeat;0.478260869565217/PF13606:Ankyrin repeat;0.260869565217391/PF13857:Ankyrin repeats (many copies);0.0869565217391304
OG0001190	1	3	0	2	4	1	2	1	1	1	1	3	1	2	-			Npum_015861-T1	PF01663:Type I phosphodiesterase / nucleotide pyrophosphatase;0.782608695652174/PF04987:Phosphatidylinositolglycan class N (PIG-N);0.739130434782609/PF00884:Sulfatase;0.0869565217391304/PF00178:Ets-domain;0.0434782608695652
OG0001191	2	2	1	1	2	1	3	2	1	1	1	4	1	1	-			Npum_005057-T1	PF10517:Electron transfer DM13;0.652173913043478/PF03351:DOMON domain;0.652173913043478
OG0001192	2	0	1	8	1	1	2	1	1	1	0	3	1	1	-			Npum_007860-T1	PF01176:Translation initiation factor 1A / IF-1;0.91304347826087
OG0001193	1	1	1	1	3	1	1	2	2	2	1	4	2	1	-			Npum_004168-T1, Npum_004169-T1	PF00135:Carboxylesterase family;0.826086956521739/PF00053:Laminin EGF domain;0.0434782608695652
OG0001194	2	1	2	2	2	2	1	2	1	1	1	4	1	1	-			Npum_005182-T1	PF07714:Protein tyrosine and serine/threonine kinase;0.652173913043478/PF00211:Adenylate and Guanylate cyclase catalytic domain;0.652173913043478/PF01094:Receptor family ligand binding region;0.260869565217391/PF07701:Heme NO binding associated;0.0434782608695652
OG0001195	2	4	0	1	1	2	1	2	1	3	2	1	1	2	-			Npum_015497-T1	PF00612:IQ calmodulin-binding motif;0.695652173913043
OG0001196	1	3	1	2	2	1	2	1	2	1	1	3	2	1	-			Npum_015023-T1, Npum_015024-T1	PF00651:BTB/POZ domain;0.695652173913043/PF13894:C2H2-type zinc finger;0.217391304347826
OG0001197	2	2	3	1	1	1	1	2	1	1	2	2	2	2	-			Npum_000034-T1	PF01094:Receptor family ligand binding region;0.869565217391304/PF00003:7 transmembrane sweet-taste receptor of 3 GCPR;0.826086956521739/PF07562:Nine Cysteines Domain of family 3 GPCR;0.782608695652174
OG0001198	1	2	3	1	2	1	1	1	1	1	1	5	1	2	-			Npum_008746-T1	PF00651:BTB/POZ domain;0.652173913043478/PF13912:C2H2-type zinc finger;0.0434782608695652/PF00096:Zinc finger, C2H2 type;0.0434782608695652
OG0001199	1	4	1	2	1	1	1	1	1	1	3	1	4	1	-			Npum_007336-T1	PF09110:HAND;0.826086956521739/PF09111:SLIDE;0.826086956521739/PF00176:SNF2 family N-terminal domain;0.782608695652174/PF00271:Helicase conserved C-terminal domain;0.739130434782609/PF13892:DNA-binding domain;0.521739130434783
OG0001200	1	1	1	1	1	1	1	1	1	1	2	2	8	1	-			Npum_010053-T1	PF08241:Methyltransferase domain;0.695652173913043/PF13489:Methyltransferase domain;0.217391304347826/PF13847:Methyltransferase domain;0.0869565217391304
OG0001201	1	2	2	3	2	1	2	2	1	1	1	2	2	1	-			Npum_014035-T1	PF02737:3-hydroxyacyl-CoA dehydrogenase, NAD binding domain;1/PF00725:3-hydroxyacyl-CoA dehydrogenase, C-terminal domain;0.956521739130435
OG0001202	1	1	1	1	1	1	1	1	1	1	1	10	1	1	-			Npum_001590-T1	PF16678:HOIP UBA domain pair;0.695652173913043/PF18091:E3 Ubiquitin Ligase RBR C-terminal domain;0.695652173913043/PF01485:IBR domain, a half RING-finger domain;0.608695652173913
OG0001203	1	3	1	1	2	1	2	1	0	1	2	6	1	1	-			0	PF00096:Zinc finger, C2H2 type;0.695652173913043/PF07776:Zinc-finger associated domain (zf-AD) ;0.608695652173913/PF13912:C2H2-type zinc finger;0.304347826086957/PF12874:Zinc-finger of C2H2 type;0.217391304347826/PF13894:C2H2-type zinc finger;0.0434782608695652
OG0001204	1	1	2	1	1	1	3	1	1	1	1	5	3	1	-			Npum_001935-T1	PF00621:RhoGEF domain;0.739130434782609/PF14604:Variant SH3 domain;0.347826086956522/PF07653:Variant SH3 domain;0.217391304347826/PF00018:SH3 domain;0.173913043478261/PF00169:PH domain;0.0434782608695652
OG0001205	1	1	2	3	1	1	2	2	5	1	1	1	1	1	-			Npum_003341-T3, Npum_006054-T1, Npum_006055-T1, Npum_006060-T1, Npum_006061-T1	PF10591:Secreted protein acidic and rich in cysteine Ca binding region;0.956521739130435/PF00086:Thyroglobulin type-1 repeat;0.826086956521739/PF07648:Kazal-type serine protease inhibitor domain;0.695652173913043/PF00191:Annexin;0.0434782608695652
OG0001206	1	2	1	4	2	1	1	1	1	1	1	4	2	1	-			Npum_011044-T1	PF00282:Pyridoxal-dependent decarboxylase conserved domain;1
OG0001207	2	1	1	2	2	2	2	2	1	1	1	2	2	2	-			Npum_000042-T1	PF12763:Cytoskeletal-regulatory complex EF hand;1/PF16880:N-terminal EH-domain containing protein;1/PF18150:Domain of unknown function (DUF5600);1/PF00350:Dynamin family;0.956521739130435/PF01926:50S ribosome-binding GTPase;0.0434782608695652
OG0001208	1	1	1	1	1	1	1	1	1	1	1	10	1	1	-			Npum_000024-T1	PF00028:Cadherin domain;0.782608695652174/PF02210:Laminin G domain;0.956521739130435/PF01049:Cadherin cytoplasmic region;0.956521739130435
OG0001209	2	1	1	1	2	1	3	1	1	1	1	6	1	1	-			Npum_014756-T1	#N/A
OG0001210	2	1	2	2	1	2	1	1	2	2	1	1	3	2	-			Npum_004823-T1, Npum_004824-T1	PF07885:Ion channel;0.91304347826087
OG0001211	2	2	2	4	1	2	1	1	1	1	0	2	2	2	-			Npum_007347-T1	PF16009:Domain of unknown function (DUF4779);1
OG0001212	1	2	2	1	2	1	3	3	1	1	1	1	3	1	-			Npum_007659-T1	PF00400:WD domain, G-beta repeat;0.260869565217391
OG0001213	1	5	1	2	2	3	1	1	1	1	1	2	1	1	-			Npum_007281-T1	PF13632:Glycosyl transferase family group 2;0.91304347826087
OG0001214	1	1	1	1	1	1	1	1	2	1	2	8	1	1	-			Npum_013658-T1, Npum_013660-T1	PF10744:Mediator of RNA polymerase II transcription subunit 1;0.695652173913043
OG0001215	1	1	0	5	1	1	1	1	2	1	2	1	6	0	-			Npum_002004-T1, Npum_006465-T1	PF00246:Zinc carboxypeptidase;0.956521739130435/PF02244:Carboxypeptidase activation peptide;0.0434782608695652
OG0001216	1	1	1	1	1	1	2	1	1	1	1	8	2	1	-			Npum_005487-T1	PF00385:Chromo (CHRromatin Organisation MOdifier) domain;0.652173913043478
OG0001217	3	1	2	1	1	1	0	2	1	4	1	1	2	3	-			Npum_004192-T1	PF00362:Integrin beta chain VWA domain;0.869565217391304/PF07965:Integrin beta tail domain;0.826086956521739/PF08725:Integrin beta cytoplasmic domain;0.739130434782609/PF17205:Integrin plexin domain;0.695652173913043/PF18372:Integrin beta epidermal growth factor like domain 1;0.652173913043478/PF07974:EGF-like domain;0.434782608695652
OG0001218	1	2	1	2	2	1	2	2	1	2	2	1	2	2	-			Npum_001869-T1	PF05018:Protein of unknown function (DUF667);1
OG0001219	1	1	1	3	3	1	2	1	1	1	1	5	1	1	-			Npum_007341-T1	#N/A
OG0001220	1	1	1	2	3	1	1	1	1	1	3	4	2	1	-			Npum_007925-T1	PF15908:Hyaluronan mediated motility receptor C-terminal;0.608695652173913
OG0001221	2	3	1	1	1	2	1	3	1	1	3	1	2	1	-			Npum_004956-T1	PF13085:2Fe-2S iron-sulfur cluster binding domain;0.956521739130435/PF13534:4Fe-4S dicluster domain;0.91304347826087
OG0001222	4	1	2	2	1	1	1	1	2	1	2	2	1	2	-			Npum_015411-T1, Npum_015412-T1	PF07993:Male sterility protein;1/PF03015:Male sterility protein;0.91304347826087
OG0001223	1	2	1	0	2	2	2	2	1	1	1	3	3	2	-			Npum_011689-T1	PF16900:Replication protein A OB domain;0.869565217391304/PF04057:Replication factor-A protein 1, N-terminal domain;0.869565217391304/PF08646:Replication factor-A C terminal domain;0.826086956521739/PF01336:OB-fold nucleic acid binding domain;0.782608695652174
OG0001224	2	1	2	2	1	1	1	3	2	1	1	3	2	1	-			Npum_001545-T1, Npum_012214-T1	PF13863:Domain of unknown function (DUF4200);0.521739130434783
OG0001225	2	1	1	1	1	1	1	1	1	6	1	2	3	1	-			Npum_012418-T2	PF05694:56kDa selenium binding protein (SBP56);1
OG0001226	1	1	1	1	3	5	1	1	1	1	2	2	2	1	-			Npum_008527-T1	PF00090:Thrombospondin type 1 domain;0.652173913043478/PF00431:CUB domain;0.478260869565217
OG0001227	1	1	2	1	1	1	1	2	1	1	1	3	1	6	-			Npum_012576-T1	PF18371:Flavin adenine dinucleotide (FAD)-dependent sulfhydryl oxidase;0.91304347826087/PF04777:Erv1 / Alr family;0.91304347826087/PF00085:Thioredoxin;0.869565217391304/PF18108:QSOX Trx-like domain;0.739130434782609
OG0001228	1	1	1	3	1	1	2	1	2	1	1	6	1	1	-			Npum_013039-T1, Npum_013040-T1	PF00004:ATPase family associated with various cellular activities (AAA);0.695652173913043/PF01434:Peptidase family M41;0.695652173913043/PF17862:AAA+ lid domain;0.695652173913043/PF06480:FtsH Extracellular;0.695652173913043/PF00595:PDZ domain;0.0434782608695652
OG0001229	5	0	10	0	0	0	1	5	0	0	0	0	1	1	0.425558			0	PF13855:Leucine rich repeat;1/PF13306:BspA type Leucine rich repeat region (6 copies);0.260869565217391/PF00560:Leucine Rich Repeat;0.0434782608695652
OG0001230	2	1	1	2	2	1	2	1	1	1	1	4	3	1	-			Npum_005034-T1	PF02750:Synapsin, ATP binding domain;0.826086956521739/PF02078:Synapsin, N-terminal domain;0.608695652173913
OG0001231	1	3	2	1	1	1	1	1	1	1	2	5	1	2	-			Npum_003594-T1	PF00211:Adenylate and Guanylate cyclase catalytic domain;0.869565217391304/PF06327:Domain of Unknown Function (DUF1053);0.695652173913043/PF16214:Adenylyl cyclase N-terminal extracellular and transmembrane region;0.652173913043478/PF17921:Integrase zinc binding domain;0.0434782608695652
OG0001232	2	2	2	2	2	1	2	1	2	1	2	2	1	1	-			Npum_000093-T1, Npum_008863-T1	PF01833:IPT/TIG domain;0.695652173913043/PF15469:Exocyst complex component Sec5;0.695652173913043
OG0001233	1	1	1	2	2	1	7	1	1	1	1	2	2	0	-			Npum_014555-T1	PF02874:ATP synthase alpha/beta family, beta-barrel domain;0.956521739130435/PF00006:ATP synthase alpha/beta family, nucleotide-binding domain;0.91304347826087/PF00231:ATP synthase;0.0434782608695652
OG0001234	1	1	1	2	2	3	1	1	1	1	2	5	1	1	-			Npum_001612-T1	PF13516:Leucine Rich repeat;0.826086956521739
OG0001235	1	2	8	1	2	1	1	1	1	1	1	1	1	1	-			Npum_006904-T1	PF00956:Nucleosome assembly protein (NAP);1
OG0001236	1	2	1	3	2	1	2	2	2	1	1	3	1	1	-			Npum_015995-T1, Npum_015998-T1	PF00090:Thrombospondin type 1 domain;0.826086956521739/PF08686:PLAC (protease and lacunin) domain;0.608695652173913/PF05986:ADAM-TS Spacer 1;0.521739130434783
OG0001237	1	1	1	1	1	3	1	1	2	1	1	6	2	1	-			Npum_008701-T1, Npum_009080-T1	PF12330:Haspin like kinase domain;0.869565217391304
OG0001238	2	1	2	2	2	2	2	1	2	1	1	2	1	2	-			Npum_010426-T1, Npum_011258-T1	PF01734:Patatin-like phospholipase;1
OG0001239	1	1	3	1	2	1	1	1	1	1	3	3	2	2	-			Npum_010432-T1	PF00005:ABC transporter;0.956521739130435/PF12698:ABC-2 family transporter protein;0.739130434782609/PF12796:Ankyrin repeats (3 copies);0.0434782608695652/PF13637:Ankyrin repeats (many copies);0.0434782608695652
OG0001240	1	1	2	2	1	2	1	2	2	1	3	1	2	2	-			Npum_010181-T1, Npum_010182-T1	PF01268:Formate--tetrahydrofolate ligase;0.956521739130435/PF00763:Tetrahydrofolate dehydrogenase/cyclohydrolase, catalytic domain;0.695652173913043/PF02882:Tetrahydrofolate dehydrogenase/cyclohydrolase, NAD(P)-binding domain;0.652173913043478
OG0001241	2	1	1	8	1	1	1	2	1	1	1	1	1	1	-			Npum_004302-T1	PF01061:ABC-2 type transporter;0.956521739130435/PF00005:ABC transporter;0.91304347826087
OG0001242	3	0	7	0	0	2	0	0	0	3	0	0	5	3	-			0	PF02221:ML domain;0.0434782608695652
OG0001243	2	1	1	2	1	2	1	1	1	2	2	1	4	2	-			Npum_000122-T1	PF01712:Deoxynucleoside kinase;1
OG0001244	1	1	2	1	1	1	1	2	1	1	1	8	1	1	-			Npum_001449-T1	PF01347:Lipoprotein amino terminal region;0.695652173913043/PF09172:Domain of unknown function (DUF1943);0.695652173913043/PF06448:Domain of Unknown Function (DUF1081);0.608695652173913/PF00094:von Willebrand factor type D domain;0.521739130434783
OG0001245	1	1	1	4	2	1	2	1	1	1	1	4	2	1	-			Npum_012129-T1	PF08393:Dynein heavy chain, N-terminal region 2;0.739130434782609/PF03028:Dynein heavy chain region D6 P-loop domain ;0.695652173913043/PF18199:Dynein heavy chain C-terminal domain;0.695652173913043/PF12781:ATP-binding dynein motor region;0.695652173913043/PF18198:Dynein heavy chain AAA lid domain;0.695652173913043/PF12774:Hydrolytic ATP binding site of dynein motor region;0.652173913043478/PF127…
OG0001246	2	1	1	1	2	1	1	1	1	2	2	2	5	1	-			Npum_006970-T1	PF15886:Carbohydrate binding domain (family 32);0.956521739130435
OG0001247	1	2	4	1	1	2	1	2	1	2	1	2	2	1	-			Npum_006031-T1	PF13499:EF-hand domain pair;1/PF13202:EF hand;0.782608695652174/PF00036:EF hand;0.0869565217391304/PF13833:EF-hand domain pair;0.0869565217391304/PF13405:EF-hand domain;0.0434782608695652
OG0001248	2	2	2	2	1	4	1	1	1	1	1	2	2	1	-			Npum_005224-T1	PF00335:Tetraspanin family;1
OG0001249	1	1	9	1	1	1	1	1	1	1	1	1	2	1	-			Npum_004911-T1	PF14852:Fis1 N-terminal tetratricopeptide repeat;1/PF14853:Fis1 C-terminal tetratricopeptide repeat;0.956521739130435
OG0001250	2	1	1	2	2	6	2	1	1	1	1	1	1	1	-			Npum_007783-T1	PF12796:Ankyrin repeats (3 copies);0.652173913043478/PF00536:SAM domain (Sterile alpha motif);0.695652173913043/PF00640:Phosphotyrosine interaction domain (PTB/PID);0.695652173913043/PF07647:SAM domain (Sterile alpha motif);0.521739130434783/PF13637:Ankyrin repeats (many copies);0.304347826086957
OG0001251	2	1	1	2	2	6	2	0	1	1	1	1	2	1	-			Npum_006699-T1	PF01094:Receptor family ligand binding region;0.739130434782609/PF00003:7 transmembrane sweet-taste receptor of 3 GCPR;0.739130434782609
OG0001252	1	1	1	2	1	3	1	1	3	1	1	6	0	1	-			Npum_000215-T1, Npum_005960-T1, Npum_013042-T2	PF13920:Zinc finger, C3HC4 type (RING finger);0.739130434782609
OG0001253	1	1	1	1	2	1	1	1	1	3	2	5	2	1	-			Npum_000225-T1	PF11793:FANCL C-terminal domain;0.434782608695652/PF13639:Ring finger domain;0.173913043478261
OG0001254	1	4	1	1	1	1	1	1	1	3	0	5	1	2	-			Npum_015747-T1	PF00732:GMC oxidoreductase;1/PF05199:GMC oxidoreductase;0.91304347826087
OG0001255	2	1	1	2	3	1	2	2	2	1	1	3	1	1	-			Npum_015753-T1, Npum_015754-T1	PF00732:GMC oxidoreductase;1/PF05199:GMC oxidoreductase;0.956521739130435
OG0001256	1	2	1	1	1	1	1	1	1	1	1	9	1	1	-			Npum_000020-T1	#N/A
OG0001257	2	1	1	4	2	1	1	2	1	2	1	2	2	1	-			Npum_012779-T1	PF13927:Immunoglobulin domain;0.652173913043478/PF08205:CD80-like C2-set immunoglobulin domain ;0.565217391304348/PF07679:Immunoglobulin I-set domain;0.260869565217391
OG0001258	2	1	1	2	2	3	2	1	2	2	1	2	1	1	-			Npum_006672-T1, Npum_006675-T1	PF02437:SKI/SNO/DAC family;0.695652173913043
OG0001259	2	1	1	4	2	1	1	2	2	1	1	2	2	1	-			Npum_014944-T1, Npum_014945-T1	PF00536:SAM domain (Sterile alpha motif);0.608695652173913/PF00017:SH2 domain;0.565217391304348/PF00617:RasGEF domain;0.565217391304348
OG0001260	1	1	1	2	2	1	3	1	1	2	1	4	2	1	-			Npum_003181-T1	PF13516:Leucine Rich repeat;0.91304347826087/PF00560:Leucine Rich Repeat;0.0434782608695652
OG0001261	1	1	2	2	2	1	2	0	1	1	1	5	1	3	-			Npum_009964-T2	PF00567:Tudor domain;0.956521739130435/PF00076:RNA recognition motif. (a.k.a. RRM, RBD, or RNP domain);0.0869565217391304
OG0001262	2	1	3	1	2	1	1	2	1	1	2	2	3	1	-			Npum_001636-T1	PF01661:Macro domain;0.739130434782609/PF13716:Divergent CRAL/TRIO domain;0.739130434782609/PF07727:Reverse transcriptase (RNA-dependent DNA polymerase);0.0434782608695652
OG0001263	1	1	1	2	1	1	2	1	2	1	1	3	5	1	-			Npum_000598-T1, Npum_000599-T1	#N/A
OG0001264	1	2	2	3	4	1	1	1	1	1	1	3	1	1	-			Npum_011924-T1	PF00096:Zinc finger, C2H2 type;0.695652173913043/PF13912:C2H2-type zinc finger;0.478260869565217/PF12874:Zinc-finger of C2H2 type;0.0434782608695652
OG0001265	1	1	2	2	3	1	3	2	1	1	2	2	1	1	-			Npum_003158-T1	PF00333:Ribosomal protein S5, N-terminal domain;1/PF03719:Ribosomal protein S5, C-terminal domain;0.956521739130435/PF00078:Reverse transcriptase (RNA-dependent DNA polymerase);0.0434782608695652
OG0001266	1	1	1	1	2	2	2	1	2	1	1	6	1	1	-			Npum_006044-T1, Npum_006154-T1	PF01426:BAH domain;0.782608695652174
OG0001267	1	1	1	3	3	1	2	1	2	1	2	2	2	1	-			Npum_003094-T1, Npum_011314-T1	PF01130:CD36 family;1
OG0001268	1	4	1	1	1	1	1	2	1	1	1	6	1	1	-			Npum_011673-T1	PF13414:TPR repeat;0.0434782608695652
OG0001269	1	1	1	1	2	5	2	3	1	1	1	2	1	1	-			Npum_007465-T1	PF07974:EGF-like domain;0.478260869565217/PF15636:GHH signature containing HNH/Endo VII superfamily nuclease toxin;0.521739130434783/PF05593:RHS Repeat;0.217391304347826
OG0001270	1	2	1	7	1	0	1	1	1	1	1	3	2	1	-			Npum_006690-T1	PF13279:Thioesterase-like superfamily;0.826086956521739
OG0001271	1	0	2	0	1	2	1	1	2	1	4	3	3	2	-			Npum_012324-T1, Npum_012325-T1	PF08016:Polycystin cation channel;0.956521739130435
OG0001272	1	1	3	2	1	2	1	1	1	1	2	2	4	1	-			Npum_014404-T1	PF04488:Glycosyltransferase sugar-binding region containing DXD motif ;0.956521739130435/PF04572:Alpha 1,4-glycosyltransferase conserved region;0.956521739130435
OG0001273	3	0	11	0	0	1	0	5	0	0	1	0	0	2	-			0	PF05335:Protein of unknown function (DUF745);1
OG0001274	1	4	1	1	2	2	2	1	1	1	1	2	3	1	-			Npum_008739-T1	PF11838:ERAP1-like C-terminal domain;1/PF01433:Peptidase family M1 domain;0.91304347826087/PF17900:Peptidase M1 N-terminal domain;0.91304347826087/PF02891:MIZ/SP-RING zinc finger;0.0434782608695652
OG0001275	1	1	1	1	1	1	1	2	1	1	1	2	8	1	-			Npum_014074-T1	PF01212:Beta-eliminating lyase;1
OG0001276	2	1	1	2	1	4	2	1	1	1	1	4	1	1	-			Npum_007453-T1	PF07701:Heme NO binding associated;0.695652173913043/PF00211:Adenylate and Guanylate cyclase catalytic domain;0.782608695652174/PF07700:Haem-NO-binding;0.652173913043478
OG0001277	1	2	3	2	1	2	1	2	1	1	1	3	2	1	-			Npum_001182-T1	PF01496:V-type ATPase 116kDa subunit family ;1
OG0001278	1	2	1	1	1	1	1	2	2	1	1	7	1	1	-			Npum_005671-T1, Npum_005672-T1	PF00385:Chromo (CHRromatin Organisation MOdifier) domain;0.565217391304348/PF00271:Helicase conserved C-terminal domain;0.652173913043478/PF00176:SNF2 family N-terminal domain;0.608695652173913/PF07533:BRK domain;0.608695652173913/PF08639:DNA replication regulator SLD3;0.0434782608695652
OG0001279	2	1	2	5	1	1	2	1	2	2	1	1	1	1	-			Npum_012625-T1, Npum_012626-T1	PF03721:UDP-glucose/GDP-mannose dehydrogenase family, NAD binding domain;0.869565217391304/PF00984:UDP-glucose/GDP-mannose dehydrogenase family, central domain;0.782608695652174/PF03720:UDP-glucose/GDP-mannose dehydrogenase family, UDP binding domain;0.782608695652174
OG0001280	2	2	1	1	2	1	2	4	1	1	1	3	1	1	-			Npum_012132-T1	PF00041:Fibronectin type III domain;0.869565217391304/PF00102:Protein-tyrosine phosphatase;0.739130434782609/PF13927:Immunoglobulin domain;0.521739130434783/PF07679:Immunoglobulin I-set domain;0.391304347826087
OG0001281	2	1	1	2	2	1	1	2	1	1	1	6	1	1	-			Npum_010660-T1	#N/A
OG0001282	1	1	2	1	3	1	1	1	4	1	1	5	1	0	-			Npum_016592-T1, Npum_016870-T1, Npum_016888-T1, Npum_017010-T2	#N/A
OG0001283	1	2	1	3	1	1	2	3	1	1	1	4	1	1	-			Npum_013310-T1	PF13772:AIG2-like family;1
OG0001284	3	2	3	1	1	1	1	1	1	1	1	4	2	1	-			Npum_012436-T1	PF12796:Ankyrin repeats (3 copies);0.782608695652174/PF15898:cGMP-dependent protein kinase interacting domain;0.434782608695652/PF00069:Protein kinase domain;0.0434782608695652
OG0001285	1	1	1	9	1	1	1	0	1	1	1	3	1	1	-			Npum_013486-T2	PF13913:zinc-finger of a C2HC-type;0.869565217391304
OG0001286	2	1	1	1	2	1	1	3	1	1	1	6	1	1	-			Npum_012589-T2	PF10493:Rough deal protein C-terminal region;0.739130434782609
OG0001287	2	1	1	1	1	1	1	1	1	1	3	6	2	1	-			Npum_015518-T1	PF00350:Dynamin family;0.826086956521739/PF04799:fzo-like conserved region;0.695652173913043
OG0001288	1	2	1	1	2	1	1	1	1	2	1	6	2	1	-			Npum_000929-T1	PF00211:Adenylate and Guanylate cyclase catalytic domain;0.91304347826087/PF16214:Adenylyl cyclase N-terminal extracellular and transmembrane region;0.434782608695652
OG0001289	1	2	4	2	1	1	1	1	1	1	1	3	1	3	-			Npum_000454-T1	PF17753:Ig-fold domain;0.739130434782609/PF00703:Glycosyl hydrolases family 2;0.608695652173913/PF17786:Mannosidase Ig/CBM-like domain;0.565217391304348/PF02837:Glycosyl hydrolases family 2, sugar binding domain;0.521739130434783/PF02836:Glycosyl hydrolases family 2, TIM barrel domain;0.0869565217391304
OG0001290	3	0	4	4	1	1	1	2	1	1	1	2	1	1	-			Npum_006365-T1	PF07714:Protein tyrosine and serine/threonine kinase;0.652173913043478
OG0001291	1	1	1	2	2	1	2	2	2	1	1	5	1	1	-			Npum_004753-T1, Npum_004754-T1	PF00514:Armadillo/beta-catenin-like repeat;0.304347826086957/PF05804:Kinesin-associated protein (KAP);0.0434782608695652
OG0001292	1	2	1	2	2	1	2	1	1	1	3	4	1	1	-			Npum_013958-T1	PF00876:Innexin;1
OG0001293	3	1	1	3	1	1	1	1	1	1	2	5	2	0	-			Npum_005595-T1	PF00400:WD domain, G-beta repeat;0.782608695652174/PF04494:WD40 associated region in TFIID subunit, NTD2 domain;0.695652173913043
OG0001294	1	1	5	1	1	1	1	2	1	4	1	2	1	1	-			Npum_005690-T1	PF00076:RNA recognition motif. (a.k.a. RRM, RBD, or RNP domain);1/PF13865:C-terminal duplication domain of Friend of PRMT1;0.782608695652174/PF07078:Forty-two-three protein;0.0434782608695652
OG0001295	1	1	2	3	2	1	3	1	0	1	2	2	0	4	-			0	PF01590:GAF domain;0.956521739130435/PF00233:3'5'-cyclic nucleotide phosphodiesterase;1/PF13185:GAF domain;0.0869565217391304
OG0001296	1	1	2	3	2	4	2	1	1	2	1	2	1	0	-			Npum_008862-T1	PF00046:Homeodomain;0.565217391304348/PF00210:Ferritin-like domain;0.0434782608695652
OG0001297	1	1	2	1	1	1	0	2	1	1	1	8	1	2	-			Npum_005570-T1	PF00628:PHD-finger;0.434782608695652/PF00856:SET domain;0.217391304347826
OG0001298	1	2	6	2	1	1	1	1	1	1	1	3	1	1	-			Npum_006948-T1	#N/A
OG0001299	1	0	1	7	0	0	0	0	0	1	1	2	10	0	0.425558			0	PF10545:Alcohol dehydrogenase transcription factor Myb/SANT-like;0.782608695652174
OG0001300	2	1	1	1	1	1	2	1	1	1	1	1	5	4	-			Npum_015542-T1	PF03798:TLC domain;0.956521739130435/PF00046:Homeodomain;0.391304347826087
OG0001301	0	2	2	3	3	1	2	2	2	1	1	2	1	1	-			Npum_012485-T1, Npum_012486-T1	PF14580:Leucine-rich repeat;0.739130434782609
OG0001302	0	2	3	2	1	3	2	0	1	1	1	3	2	2	-			Npum_000124-T1	PF00106:short chain dehydrogenase;1
OG0001303	0	0	1	0	0	0	0	0	0	22	0	0	0	0	0.5			0	PF10523:BEN domain;0.608695652173913
OG0001304	0	0	1	0	2	0	0	0	1	6	1	0	10	2	-			Npum_003184-T1	PF00379:Insect cuticle protein;0.826086956521739
OG0001305	0	0	0	4	3	0	0	0	0	1	0	13	1	1	0.222349			0	PF14529:Endonuclease-reverse transcriptase ;0.0869565217391304/PF00078:Reverse transcriptase (RNA-dependent DNA polymerase);0.0869565217391304
OG0001306	0	0	0	4	9	0	4	0	1	0	0	5	0	0	-			Npum_008024-T1	PF00201:UDP-glucoronosyl and UDP-glucosyl transferase;0.0434782608695652
OG0001307	0	0	0	5	3	0	5	0	5	0	0	5	0	0	-			Npum_006829-T1, Npum_013397-T1, Npum_013398-T1, Npum_013399-T1, Npum_013400-T1	PF07690:Major Facilitator Superfamily;0.956521739130435/PF00083:Sugar (and other) transporter;0.0434782608695652
OG0001308	0	0	0	1	1	0	1	0	1	0	0	19	0	0	0.807765			Npum_000129-T1	PF00069:Protein kinase domain;0.652173913043478/PF07714:Protein tyrosine and serine/threonine kinase;0.0434782608695652
OG0001309	0	0	0	4	0	0	9	0	0	0	0	10	0	0	-			0	#N/A
OG0001310	0	0	0	23	0	0	0	0	0	0	0	0	0	0	0.425558			0	PF12796:Ankyrin repeats (3 copies);0.304347826086957/PF00023:Ankyrin repeat;0.0434782608695652/PF13606:Ankyrin repeat;0.0434782608695652
OG0001311	0	0	0	10	1	0	0	0	4	0	0	7	1	0	0.319412			Npum_008122-T1, Npum_008288-T1, Npum_012945-T1, Npum_014452-T1	PF13873:Myb/SANT-like DNA-binding domain;0.0869565217391304
OG0001312	0	0	0	5	2	4	3	2	1	0	0	2	3	1	-			Npum_012764-T1	#N/A
OG0001313	0	0	0	1	0	0	2	0	0	0	0	20	0	0	0.425558			0	#N/A
OG0001314	0	0	0	3	10	0	1	2	0	0	0	6	0	1	0.222349			0	PF13650:Aspartyl protease;0.0434782608695652/PF17921:Integrase zinc binding domain;0.0434782608695652
OG0001315	0	0	0	2	14	0	2	0	1	0	0	3	1	0	-			Npum_003635-T1	#N/A
OG0001316	0	0	0	0	23	0	0	0	0	0	0	0	0	0	0.425558			0	#N/A
OG0001317	0	0	0	0	1	0	0	0	1	0	0	21	0	0	0.807765			Npum_011529-T1	#N/A
OG0001318	0	0	0	0	0	0	0	0	2	0	0	20	1	0	0.162548			Npum_003831-T1, Npum_003886-T1	PF13837:Myb/SANT-like DNA-binding domain;0.652173913043478
OG0001320	0	0	0	0	0	0	0	0	0	21	0	0	2	0	-			0	PF01395:PBP/GOBP family;1
OG0001321	0	0	0	0	0	0	0	0	0	0	0	23	0	0	0.425558			0	PF07776:Zinc-finger associated domain (zf-AD) ;0.347826086956522/PF13843:Transposase IS4;0.0434782608695652
OG0001322	0	0	0	0	0	0	0	0	0	0	0	23	0	0	0.425558			0	PF00098:Zinc knuckle;0.0434782608695652
OG0001323	0	0	0	0	0	0	0	0	0	0	0	23	0	0	0.425558			0	#N/A
OG0001324	0	0	0	0	0	0	0	0	0	0	0	23	0	0	0.425558			0	PF10523:BEN domain;0.521739130434783
OG0001325	0	0	0	0	0	0	0	0	0	0	0	23	0	0	0.425558			0	PF01189:16S rRNA methyltransferase RsmB/F;0.0434782608695652
OG0001326	0	0	0	0	0	0	0	0	0	0	0	0	23	0	-			0	#N/A
OG0001327	0	0	0	0	0	0	0	0	0	0	0	0	23	0	-			0	PF13855:Leucine rich repeat;1/PF13306:BspA type Leucine rich repeat region (6 copies);0.130434782608696/PF00560:Leucine Rich Repeat;0.0869565217391304
OG0001328	0	0	0	0	0	0	0	0	0	0	0	0	0	23	0.5			0	PF08395:7tm Chemosensory receptor;0.91304347826087
OG0001329	1	1	0	2	1	1	1	1	1	1	1	9	1	1	-			Npum_002302-T1	PF10488:Phosphatase-1 catalytic subunit binding region;0.863636363636364
OG0001330	1	1	1	8	1	1	1	1	1	1	2	1	1	1	-			Npum_002110-T2	PF00041:Fibronectin type III domain;0.636363636363636/PF01404:Ephrin receptor ligand binding domain;1/PF14575:Ephrin type-A receptor 2 transmembrane domain;0.590909090909091/PF07714:Protein tyrosine and serine/threonine kinase;0.590909090909091/PF00536:SAM domain (Sterile alpha motif);0.363636363636364/PF07699:Putative ephrin-receptor like ;0.0454545454545455
OG0001331	1	1	1	2	2	1	3	1	1	1	1	4	2	1	-			Npum_015361-T1	PF00688:TGF-beta propeptide;0.772727272727273/PF00019:Transforming growth factor beta like domain;0.681818181818182
OG0001332	1	1	1	1	2	1	3	1	1	1	1	6	1	1	-			Npum_007647-T2	PF00595:PDZ domain;0.772727272727273/PF00625:Guanylate kinase;0.863636363636364/PF07653:Variant SH3 domain;0.818181818181818/PF02771:Acyl-CoA dehydrogenase, N-terminal domain;0.136363636363636/PF02770:Acyl-CoA dehydrogenase, middle domain;0.136363636363636/PF17820:PDZ domain;0.0909090909090909
OG0001333	1	1	1	3	1	1	1	3	1	1	1	5	1	1	-			Npum_012374-T1	PF01624:MutS domain I;0.772727272727273/PF00488:MutS domain V;0.727272727272727/PF05190:MutS family domain IV;0.727272727272727/PF05192:MutS domain III;0.727272727272727/PF05188:MutS domain II;0.681818181818182
OG0001334	2	1	2	1	2	1	1	2	1	1	3	3	1	1	-			Npum_005515-T1	PF07714:Protein tyrosine and serine/threonine kinase;0.954545454545455
OG0001335	1	1	1	1	1	2	1	6	1	1	1	1	3	1	-			Npum_011897-T1	PF00248:Aldo/keto reductase family;1
OG0001336	1	1	1	2	1	1	1	1	1	2	1	1	7	1	-			Npum_004789-T1	PF02434:Fringe-like;1
OG0001337	11	1	2	0	0	1	0	2	0	1	1	0	0	3	-			0	PF02221:ML domain;1
OG0001338	1	1	1	2	2	1	1	2	3	1	1	4	1	1	-			Npum_009748-T1, Npum_009749-T1, Npum_012228-T1	#N/A
OG0001339	1	1	1	3	2	1	2	2	3	1	1	2	1	1	-			Npum_013086-T1, Npum_013110-T1, Npum_013111-T1	PF00035:Double-stranded RNA binding motif;0.909090909090909
OG0001340	2	1	1	2	1	1	2	1	2	1	1	5	1	1	-			Npum_010958-T1, Npum_010960-T1	PF12763:Cytoskeletal-regulatory complex EF hand;0.727272727272727
OG0001341	1	2	1	1	2	1	1	2	1	1	1	4	3	1	-			Npum_000605-T2	PF00621:RhoGEF domain;0.772727272727273/PF00595:PDZ domain;0.681818181818182/PF00168:C2 domain;0.409090909090909/PF17820:PDZ domain;0.0454545454545455/PF16056:Domain of unknown function (DUF4799);0.0454545454545455
OG0001342	1	1	2	3	1	1	1	1	3	1	2	2	2	1	-			Npum_006316-T1, Npum_008100-T1, Npum_012776-T1	PF00400:WD domain, G-beta repeat;0.227272727272727/PF08662:Eukaryotic translation initiation factor eIF2A;0.0454545454545455
OG0001343	2	2	1	1	1	1	1	3	1	2	2	2	2	1	-			Npum_014915-T1	PF09799:Predicted membrane protein;0.954545454545455
OG0001344	1	1	1	1	4	1	1	5	1	1	1	2	1	1	-			Npum_017001-T1	PF01661:Macro domain;0.181818181818182/PF00642:Zinc finger C-x8-C-x5-C-x3-H type (and similar);0.0454545454545455
OG0001345	2	1	2	2	2	1	2	3	1	1	2	1	1	1	-			Npum_005232-T1	PF02181:Formin Homology 2 Domain;0.727272727272727
OG0001346	1	1	1	1	1	1	1	1	1	1	2	5	2	3	-			Npum_004553-T1	PF00069:Protein kinase domain;0.863636363636364
OG0001347	1	1	3	2	3	1	2	1	2	1	1	1	2	1	-			Npum_015561-T1, Npum_015562-T1	PF00274:Fructose-bisphosphate aldolase class-I;1
OG0001348	1	3	1	1	2	1	1	1	1	1	2	4	1	2	-			Npum_006800-T1	PF00383:Cytidine and deoxycytidylate deaminase zinc-binding region;0.954545454545455
OG0001349	1	1	1	1	2	4	2	1	1	1	3	2	1	1	-			Npum_003149-T1	PF01008:Initiation factor 2 subunit family;1
OG0001350	1	1	1	5	2	1	2	1	1	1	1	3	1	1	-			Npum_007494-T2	PF00536:SAM domain (Sterile alpha motif);0.681818181818182/PF07647:SAM domain (Sterile alpha motif);0.727272727272727
OG0001351	2	1	2	1	1	1	1	1	0	2	4	2	2	2	-			0	PF01284:Membrane-associating domain;0.636363636363636
OG0001352	2	2	2	3	1	1	1	1	1	1	1	3	2	1	-			Npum_006715-T2	PF12796:Ankyrin repeats (3 copies);0.545454545454545/PF13637:Ankyrin repeats (many copies);0.227272727272727/PF00023:Ankyrin repeat;0.0909090909090909/PF13857:Ankyrin repeats (many copies);0.0909090909090909
OG0001353	3	0	0	1	0	0	0	0	0	0	1	9	4	4	0.425558			0	PF13412:Winged helix-turn-helix DNA-binding;0.0454545454545455
OG0001354	1	1	1	3	2	1	3	1	0	1	3	3	1	1	-			0	PF00160:Cyclophilin type peptidyl-prolyl cis-trans isomerase/CLD;1/PF13879:KIAA1430 homologue;0.636363636363636
OG0001355	1	1	1	6	1	4	1	1	1	1	1	1	1	1	-			Npum_007794-T1	PF00005:ABC transporter;0.954545454545455/PF00664:ABC transporter transmembrane region;0.909090909090909
OG0001356	5	1	1	1	1	2	2	3	1	1	1	2	0	1	-			Npum_010487-T1	PF01757:Acyltransferase family;0.727272727272727
OG0001357	2	0	3	1	2	2	2	1	1	1	0	3	1	3	-			Npum_016177-T1	PF02937:Cytochrome c oxidase subunit VIc;1
OG0001358	1	1	1	5	1	1	1	1	1	2	1	3	2	1	-			Npum_005254-T1	PF00562:RNA polymerase Rpb2, domain 6;0.909090909090909/PF04560:RNA polymerase Rpb2, domain 7;0.909090909090909/PF04567:RNA polymerase Rpb2, domain 5;0.863636363636364/PF04563:RNA polymerase beta subunit;0.818181818181818/PF04561:RNA polymerase Rpb2, domain 2;0.818181818181818/PF04566:RNA polymerase Rpb2, domain 4;0.818181818181818/PF04565:RNA polymerase Rpb2, domain 3;0.818181818181818
OG0001359	2	1	1	4	2	1	3	1	1	1	1	2	1	1	-			Npum_010623-T1	PF00431:CUB domain;0.636363636363636/PF00057:Low-density lipoprotein receptor domain class A;0.136363636363636/PF10545:Alcohol dehydrogenase transcription factor Myb/SANT-like;0.0454545454545455
OG0001360	21	0	0	0	0	0	0	1	0	0	0	0	0	0	0.5			0	PF02949:7tm Odorant receptor;1
OG0001361	1	2	1	1	2	1	2	1	1	1	1	6	1	1	-			Npum_014995-T1	PF13086:AAA domain;0.772727272727273/PF13087:AAA domain;0.681818181818182/PF14444:S1-like;0.272727272727273
OG0001362	1	1	2	1	1	2	1	2	1	2	2	2	2	2	-			Npum_012858-T1	PF16086:Domain of unknown function (DUF4816);1/PF02389:Cornifin (SPRR) family;0.181818181818182
OG0001363	1	2	1	2	1	1	1	1	2	1	1	6	1	1	-			Npum_012262-T1, Npum_012263-T1	PF07973:Threonyl and Alanyl tRNA synthetase second additional domain;0.863636363636364/PF01411:tRNA synthetases class II (A);0.318181818181818
OG0001364	1	1	1	1	1	1	1	1	1	1	1	9	1	1	-			Npum_011675-T1	PF01465:GRIP domain;0.227272727272727
OG0001365	1	1	1	2	1	1	2	1	1	2	1	6	1	1	-			Npum_000662-T1	PF11938:TLR4 regulator and MIR-interacting MSAP;0.636363636363636/PF07645:Calcium-binding EGF domain;0.545454545454545/PF00053:Laminin EGF domain;0.181818181818182
OG0001366	1	2	1	2	2	1	2	1	1	1	1	2	2	3	-			Npum_000407-T1	PF00083:Sugar (and other) transporter;0.954545454545455
OG0001367	2	1	1	2	3	1	2	2	2	1	1	4	0	0	-			Npum_002218-T1, Npum_002221-T1	PF12796:Ankyrin repeats (3 copies);0.863636363636364/PF00023:Ankyrin repeat;0.272727272727273/PF13637:Ankyrin repeats (many copies);0.181818181818182
OG0001368	1	1	1	1	1	1	1	1	1	1	1	8	2	1	-			Npum_014749-T1	#N/A
OG0001369	2	1	1	1	1	1	1	1	3	1	2	4	2	1	-			Npum_000517-T1, Npum_000521-T1, Npum_000522-T1	PF00400:WD domain, G-beta repeat;0.818181818181818/PF07569:TUP1-like enhancer of split;0.863636363636364/PF09453:HIRA B motif;0.772727272727273
OG0001370	1	1	2	1	1	3	1	1	1	1	1	6	1	1	-			Npum_003148-T1	PF00250:Forkhead domain;0.863636363636364
OG0001371	2	1	1	1	2	1	1	1	2	1	1	5	2	1	-			Npum_007490-T1, Npum_007491-T1	#N/A
OG0001372	1	0	1	2	2	0	4	1	1	0	1	7	1	1	-			Npum_006727-T1	PF01607:Chitin binding Peritrophin-A domain;0.454545454545455
OG0001373	1	1	1	1	2	1	1	3	1	1	1	6	1	1	-			Npum_001270-T1	PF07989:Centrosomin N-terminal motif 1;0.772727272727273
OG0001374	3	1	1	4	1	1	1	1	1	1	1	3	2	1	-			Npum_012470-T1	PF17817:PDZ domain;0.772727272727273/PF00595:PDZ domain;0.772727272727273/PF00536:SAM domain (Sterile alpha motif);0.636363636363636
OG0001375	1	1	4	1	2	1	1	1	1	2	1	4	1	1	-			Npum_005308-T1	PF00004:ATPase family associated with various cellular activities (AAA);0.863636363636364/PF09262:Peroxisome biogenesis factor 1, N-terminal ;0.636363636363636/PF17862:AAA+ lid domain;0.636363636363636
OG0001376	1	2	1	1	1	3	1	1	1	1	1	4	2	2	-			Npum_004938-T1	PF03820:Sideroflexins;1
OG0001377	1	1	1	2	1	1	2	3	1	1	1	2	5	0	-			Npum_001839-T1	PF01512:Respiratory-chain NADH dehydrogenase 51 Kd subunit;1/PF10589:NADH-ubiquinone oxidoreductase-F iron-sulfur binding region;0.909090909090909/PF10531:SLBB domain;0.772727272727273
OG0001378	1	1	1	1	1	1	1	1	1	1	1	9	1	1	-			Npum_004888-T1	PF00788:Ras association (RalGDS/AF-6) domain;0.545454545454545/PF01843:DIL domain;0.909090909090909/PF00498:FHA domain;0.727272727272727/PF00595:PDZ domain;0.681818181818182
OG0001379	1	1	1	2	1	1	1	1	1	1	1	7	2	1	-			Npum_015106-T2	PF01302:CAP-Gly domain;0.727272727272727
OG0001380	1	2	2	1	1	1	1	2	1	1	1	6	1	1	-			Npum_011018-T1	PF02257:RFX DNA-binding domain;0.636363636363636/PF18326:RFX5 N-terminal domain;0.0454545454545455
OG0001381	1	1	2	1	1	2	3	1	1	1	2	4	1	1	-			Npum_006804-T1	PF00004:ATPase family associated with various cellular activities (AAA);1/PF17862:AAA+ lid domain;0.954545454545455
OG0001382	1	2	2	1	2	1	1	2	1	1	1	5	1	1	-			Npum_012841-T1	PF12348:CLASP N terminal;0.772727272727273
OG0001383	1	2	1	4	1	0	1	4	1	1	1	1	3	1	-			Npum_010795-T1	PF16507:Proteasome-substrate-size regulator, mid region;0.772727272727273/PF11919:Domain of unknown function (DUF3437);0.681818181818182
OG0001384	1	0	1	2	2	1	2	1	1	1	2	6	1	1	-			Npum_010862-T1	PF00291:Pyridoxal-phosphate dependent enzyme;0.954545454545455/PF00089:Trypsin;0.0454545454545455
OG0001385	2	1	2	1	1	2	2	1	2	1	1	3	2	1	-			Npum_008813-T1, Npum_008814-T1	PF00028:Cadherin domain;1
OG0001386	2	2	2	1	2	3	2	1	1	1	1	2	1	1	-			Npum_006878-T1	PF15950:Putative sperm flagellar membrane protein;0.818181818181818
OG0001387	1	1	1	4	3	1	1	4	1	1	1	1	1	1	-			Npum_001076-T1	#N/A
OG0001388	1	2	1	1	3	1	2	1	2	1	1	4	1	1	-			Npum_004765-T1, Npum_004766-T1	PF00400:WD domain, G-beta repeat;0.363636363636364/PF00160:Cyclophilin type peptidyl-prolyl cis-trans isomerase/CLD;0.0454545454545455
OG0001389	4	0	2	3	0	1	1	1	0	4	5	1	0	0	-			0	PF01522:Polysaccharide deacetylase;0.409090909090909/PF04886:PT repeat;0.0909090909090909
OG0001390	1	4	1	5	1	1	0	1	1	1	1	3	1	1	-			Npum_013961-T1	PF01369:Sec7 domain;0.681818181818182/PF12783:Guanine nucleotide exchange factor in Golgi transport N-terminal;0.636363636363636/PF16213:Dimerisation and cyclophilin-binding domain of Mon2;0.136363636363636
OG0001391	1	4	1	1	2	0	1	1	1	1	2	5	1	1	-			Npum_003575-T1	PF00169:PH domain;0.636363636363636/PF00373:FERM central domain;0.681818181818182/PF00621:RhoGEF domain;0.681818181818182/PF09380:FERM C-terminal PH-like domain;0.636363636363636/PF09379:FERM N-terminal domain ;0.590909090909091/PF08736:FERM adjacent (FA);0.590909090909091/PF16453:PH domain;0.0454545454545455
OG0001392	1	2	3	1	1	1	1	1	2	1	1	5	1	1	-			Npum_009274-T1, Npum_009276-T1	PF00439:Bromodomain;0.727272727272727/PF17105:C-terminal domain of bromodomain protein 4;0.727272727272727/PF17035:Bromodomain extra-terminal - transcription regulation;0.636363636363636
OG0001393	1	1	1	1	6	2	1	1	1	1	1	3	1	1	-			Npum_007948-T1	PF13855:Leucine rich repeat;0.909090909090909/PF07679:Immunoglobulin I-set domain;0.636363636363636/PF13927:Immunoglobulin domain;0.136363636363636
OG0001394	1	1	2	1	1	1	1	6	1	2	1	2	1	1	-			Npum_005086-T1	PF00083:Sugar (and other) transporter;0.818181818181818/PF07690:Major Facilitator Superfamily;0.136363636363636
OG0001395	1	1	4	3	2	1	2	1	1	1	1	2	1	1	-			Npum_010061-T1	PF09746:Tumour-associated protein;0.863636363636364
OG0001396	1	1	2	1	1	1	2	1	1	2	2	5	1	1	-			Npum_010418-T1	PF15963:Myb DNA-binding like;0.863636363636364
OG0001397	2	1	4	3	1	1	1	1	1	1	1	2	2	1	-			Npum_011021-T1	#N/A
OG0001398	1	1	1	9	1	1	1	1	1	1	1	2	1	0	-			Npum_015786-T1	PF00001:7 transmembrane receptor (rhodopsin family);0.954545454545455
OG0001399	1	1	1	1	2	1	2	1	2	1	1	6	1	1	-			Npum_000612-T1, Npum_014328-T1	PF00240:Ubiquitin family;0.590909090909091/PF00627:UBA/TS-N domain;0.0909090909090909
OG0001400	2	2	1	1	1	2	1	3	1	2	2	1	1	2	-			Npum_004286-T1	PF00180:Isocitrate/isopropylmalate dehydrogenase;1/PF00328:Histidine phosphatase superfamily (branch 2);0.0454545454545455
OG0001401	2	1	1	2	2	2	2	2	2	1	1	1	2	1	-			Npum_001062-T1, Npum_009363-T1	PF00097:Zinc finger, C3HC4 type (RING finger);0.863636363636364/PF18044:CCCH-type zinc finger;0.318181818181818/PF00642:Zinc finger C-x8-C-x5-C-x3-H type (and similar);0.136363636363636/PF13639:Ring finger domain;0.0909090909090909/PF16131:Torus domain;0.0454545454545455
OG0001402	1	4	1	1	1	1	1	4	1	2	2	1	1	1	-			Npum_001937-T1	PF04774:Hyaluronan / mRNA binding family;0.954545454545455/PF16174:Intracellular hyaluronan-binding protein 4 N-terminal;0.818181818181818
OG0001403	1	1	1	5	1	1	1	1	3	2	2	0	1	2	-			Npum_008793-T1, Npum_008794-T1, Npum_008795-T1	#N/A
OG0001404	4	2	1	1	2	2	1	2	0	0	2	2	1	2	-			0	PF03145:Seven in absentia protein family;1
OG0001405	1	1	1	5	2	2	2	1	1	1	1	2	1	1	-			Npum_007202-T1	PF00028:Cadherin domain;1
OG0001406	2	2	1	1	2	1	2	1	2	1	2	2	2	1	-			Npum_009103-T1, Npum_009105-T1	PF00651:BTB/POZ domain;0.727272727272727/PF04500:FLYWCH zinc finger domain;0.636363636363636/PF00589:Phage integrase family;0.0454545454545455/PF13837:Myb/SANT-like DNA-binding domain;0.0454545454545455
OG0001407	1	1	1	1	1	1	9	1	1	1	1	1	1	1	-			Npum_013290-T1	PF01283:Ribosomal protein S26e;1
OG0001408	1	1	5	1	1	1	1	1	5	0	1	1	1	2	-			Npum_000890-T1, Npum_000891-T1, Npum_000892-T1, Npum_006835-T1, Npum_012831-T1	#N/A
OG0001409	1	3	2	3	2	1	1	1	1	1	1	3	1	1	-			Npum_000266-T1	PF00856:SET domain;0.636363636363636/PF00385:Chromo (CHRromatin Organisation MOdifier) domain;0.590909090909091/PF05033:Pre-SET motif;0.590909090909091/PF00009:Elongation factor Tu GTP binding domain;0.5/PF03144:Elongation factor Tu domain 2;0.454545454545455/PF09173:Initiation factor eIF2 gamma, C terminal;0.409090909090909
OG0001410	1	1	1	2	1	3	1	2	2	1	1	3	2	1	-			Npum_010542-T1, Npum_010543-T1	PF04006:Mpp10 protein;1
OG0001411	1	1	1	1	1	1	1	1	1	1	1	9	1	1	-			Npum_011298-T1	PF02671:Paired amphipathic helix repeat;0.772727272727273/PF16879:C-terminal domain of Sin3a protein;0.818181818181818/PF08295:Sin3 family co-repressor;0.636363636363636
OG0001412	1	1	1	2	2	5	1	1	1	1	2	1	2	1	-			Npum_003193-T1	PF00018:SH3 domain;0.681818181818182/PF12796:Ankyrin repeats (3 copies);0.5/PF13637:Ankyrin repeats (many copies);0.181818181818182
OG0001413	1	0	0	4	3	0	4	1	3	0	0	2	0	4	-			Npum_000450-T1, Npum_015166-T1, Npum_015167-T1	PF02221:ML domain;0.272727272727273/PF14223:gag-polypeptide of LTR copia-type;0.0454545454545455
OG0001414	1	2	1	2	3	1	2	1	2	1	2	2	1	1	-			Npum_002199-T1, Npum_002200-T1	PF15927:Cancer susceptibility candidate 1 N-terminus;0.818181818181818/PF12366:Cancer susceptibility candidate 1 ;0.636363636363636
OG0001415	1	1	1	6	1	1	2	1	1	1	1	3	1	1	-			Npum_000622-T1	PF00046:Homeodomain;0.863636363636364/PF03826:OAR motif;0.727272727272727
OG0001416	1	1	1	2	2	2	2	1	0	1	2	4	2	1	-			0	PF01227:GTP cyclohydrolase I;1
OG0001417	2	1	2	1	1	2	1	3	0	1	1	3	1	3	-			0	PF13417:Glutathione S-transferase, N-terminal domain;1/PF13410:Glutathione S-transferase, C-terminal domain;0.863636363636364/PF00043:Glutathione S-transferase, C-terminal domain;0.0454545454545455
OG0001418	1	1	3	1	1	1	1	1	2	2	1	5	1	1	-			Npum_003574-T1, Npum_004495-T1	PF00096:Zinc finger, C2H2 type;0.863636363636364/PF13912:C2H2-type zinc finger;0.636363636363636/PF07776:Zinc-finger associated domain (zf-AD) ;0.636363636363636/PF12874:Zinc-finger of C2H2 type;0.363636363636364/PF12171:Zinc-finger double-stranded RNA-binding;0.0454545454545455/PF13894:C2H2-type zinc finger;0.0454545454545455/PF02892:BED zinc finger;0.0454545454545455
OG0001419	2	2	1	1	1	1	1	2	1	1	2	5	1	1	-			Npum_014952-T1	PF00391:PEP-utilising enzyme, mobile domain;0.863636363636364/PF01326:Pyruvate phosphate dikinase, AMP/ATP-binding domain;0.727272727272727
OG0001420	1	1	1	1	2	1	2	2	1	1	1	6	1	1	-			Npum_016851-T1	PF13764:E3 ubiquitin-protein ligase UBR4;0.727272727272727/PF02207:Putative zinc finger in N-recognin (UBR box);0.636363636363636
OG0001421	2	2	1	3	2	1	2	1	1	2	1	1	2	1	-			Npum_015033-T1	PF13890:Rab3 GTPase-activating protein catalytic subunit;0.636363636363636
OG0001422	1	2	3	3	1	2	1	1	1	2	1	2	1	1	-			Npum_013482-T1	PF10265:Mitoguardin;1
OG0001423	1	1	1	1	1	3	1	2	2	2	2	3	1	1	-			Npum_004218-T1, Npum_004219-T1	PF00153:Mitochondrial carrier protein;1
OG0001424	2	0	3	2	1	1	1	3	1	1	1	4	1	1	-			Npum_015534-T1	PF04998:RNA polymerase Rpb1, domain 5;0.818181818181818/PF05000:RNA polymerase Rpb1, domain 4;0.772727272727273/PF04983:RNA polymerase Rpb1, domain 3;0.772727272727273/PF00623:RNA polymerase Rpb1, domain 2;0.681818181818182/PF04997:RNA polymerase Rpb1, domain 1;0.636363636363636/PF04104:Eukaryotic and archaeal DNA primase, large subunit;0.0909090909090909
OG0001425	1	1	1	2	2	1	2	2	1	1	3	2	1	2	-			Npum_016940-T1	PF00854:POT family;0.954545454545455
OG0001426	1	1	1	0	2	0	1	1	1	0	1	11	0	2	0.807765			Npum_011720-T1	#N/A
OG0001427	1	3	1	3	2	2	2	1	1	0	0	3	1	2	-			Npum_002515-T4	PF00168:C2 domain;0.409090909090909
OG0001428	2	1	1	1	1	4	1	2	3	1	1	1	2	1	-			Npum_007356-T1, Npum_007357-T1, Npum_007358-T1	PF03446:NAD binding domain of 6-phosphogluconate dehydrogenase;1/PF14833:NAD-binding of NADP-dependent 3-hydroxyisobutyrate dehydrogenase;0.954545454545455/PF00855:PWWP domain;0.863636363636364
OG0001429	1	1	1	3	1	3	1	1	1	1	2	3	2	1	-			Npum_006808-T1	PF13499:EF-hand domain pair;0.818181818181818/PF00149:Calcineurin-like phosphoesterase;0.772727272727273/PF00612:IQ calmodulin-binding motif;0.0909090909090909/PF13202:EF hand;0.0909090909090909/PF08284:Retroviral aspartyl protease;0.0454545454545455/PF00036:EF hand;0.0454545454545455
OG0001430	2	1	2	1	1	2	0	2	1	1	2	3	3	1	-			Npum_007993-T1	PF00096:Zinc finger, C2H2 type;0.863636363636364/PF12874:Zinc-finger of C2H2 type;0.181818181818182/PF07776:Zinc-finger associated domain (zf-AD) ;0.136363636363636/PF13912:C2H2-type zinc finger;0.0909090909090909
OG0001431	1	1	3	1	2	1	1	2	2	1	2	1	2	2	-			Npum_004404-T1, Npum_004407-T1	PF16488:Argonaute linker 2 domain ;0.954545454545455/PF16486:N-terminal domain of argonaute;0.954545454545455/PF02171:Piwi domain;0.954545454545455/PF08699:Argonaute linker 1 domain;0.954545454545455/PF02170:PAZ domain;0.727272727272727/PF16487:Mid domain of argonaute;0.181818181818182
OG0001432	1	3	1	4	1	1	1	1	1	1	1	4	2	0	-			Npum_015276-T1	PF00097:Zinc finger, C3HC4 type (RING finger);0.227272727272727/PF00533:BRCA1 C Terminus (BRCT) domain;0.181818181818182/PF13920:Zinc finger, C3HC4 type (RING finger);0.0909090909090909/PF03467:Smg-4/UPF3 family;0.0909090909090909/PF18048:TNF receptor-associated factor 6 zinc finger 2;0.0909090909090909/PF13639:Ring finger domain;0.0454545454545455
OG0001433	1	1	1	1	1	1	2	1	1	2	3	2	4	1	-			Npum_010984-T1	PF00337:Galactoside-binding lectin;1
OG0001434	1	1	2	2	2	1	4	1	2	1	1	2	1	1	-			Npum_010757-T1, Npum_011600-T1	PF05186:Dpy-30 motif;0.818181818181818/PF00004:ATPase family associated with various cellular activities (AAA);0.227272727272727/PF17213:Hydin Adenylate kinase-like domain;0.227272727272727/PF00406:Adenylate kinase;0.181818181818182
OG0001435	2	2	2	3	2	1	1	1	1	1	2	2	1	1	-			Npum_008619-T1	PF02780:Transketolase, C-terminal domain;0.909090909090909/PF02779:Transketolase, pyrimidine binding domain;0.863636363636364
OG0001436	1	0	0	4	4	0	1	0	0	0	0	7	5	0	-			0	PF03732:Retrotransposon gag protein ;0.636363636363636/PF00078:Reverse transcriptase (RNA-dependent DNA polymerase);0.0454545454545455
OG0001437	1	1	2	4	1	2	1	1	4	1	1	1	1	1	-			Npum_004244-T1, Npum_004245-T1, Npum_004246-T1, Npum_004247-T1	PF01028:Eukaryotic DNA topoisomerase I, catalytic core;0.954545454545455/PF02919:Eukaryotic DNA topoisomerase I, DNA binding fragment;0.909090909090909/PF14370:C-terminal topoisomerase domain;0.909090909090909
OG0001438	1	2	2	2	1	2	1	4	1	1	1	1	1	2	-			Npum_010079-T2	PF01569:PAP2 superfamily;0.954545454545455
OG0001439	4	2	0	0	0	1	3	2	3	2	0	4	0	1	-			Npum_008327-T1, Npum_009593-T1, Npum_009924-T1	PF14529:Endonuclease-reverse transcriptase ;0.272727272727273
OG0001440	1	1	1	1	1	1	2	3	1	1	1	5	2	1	-			Npum_005465-T2	PF00209:Sodium:neurotransmitter symporter family;0.954545454545455
OG0001441	1	1	1	1	2	2	1	1	1	1	1	7	1	1	-			Npum_001333-T1	PF00096:Zinc finger, C2H2 type;0.136363636363636
OG0001442	1	1	3	1	2	2	1	4	1	2	1	1	1	1	-			Npum_011851-T1	PF08397:IRSp53/MIM homology domain;0.727272727272727/PF00018:SH3 domain;0.5/PF14604:Variant SH3 domain;0.318181818181818
OG0001443	1	0	2	2	2	0	2	1	2	2	2	3	1	2	-			Npum_014366-T1, Npum_014367-T1	PF05497:Destabilase;1
OG0001444	1	1	1	1	2	1	2	1	1	1	1	7	1	1	-			Npum_005342-T1	PF13855:Leucine rich repeat;0.772727272727273/PF00560:Leucine Rich Repeat;0.181818181818182/PF13516:Leucine Rich repeat;0.136363636363636/PF13306:BspA type Leucine rich repeat region (6 copies);0.136363636363636
OG0001445	1	2	1	1	2	1	2	1	1	1	1	4	2	2	-			Npum_004976-T1	PF14719:Phosphotyrosine interaction domain (PTB/PID);0.818181818181818
OG0001446	1	1	3	1	1	3	1	1	1	1	1	4	2	1	-			Npum_001091-T1	PF03148:Tektin family;0.909090909090909
OG0001447	1	0	1	1	1	1	1	3	1	1	4	2	3	2	-			Npum_002737-T1	PF00644:Poly(ADP-ribose) polymerase catalytic domain;0.863636363636364
OG0001448	1	1	1	8	1	1	1	1	1	1	1	2	1	1	-			Npum_013187-T1	PF13903:PMP-22/EMP/MP20/Claudin tight junction;0.5/PF00822:PMP-22/EMP/MP20/Claudin family;0.181818181818182
OG0001449	1	2	1	2	6	1	1	1	2	1	1	1	1	1	-			Npum_016255-T1, Npum_016256-T1	PF04408:Helicase associated domain (HA2);0.863636363636364/PF07717:Oligonucleotide/oligosaccharide-binding (OB)-fold;0.818181818181818/PF00271:Helicase conserved C-terminal domain;0.772727272727273/PF00575:S1 RNA binding domain;0.636363636363636/PF00270:DEAD/DEAH box helicase;0.409090909090909
OG0001450	1	2	2	1	1	2	1	1	1	2	3	1	3	1	-			Npum_012431-T1	PF01092:Ribosomal protein S6e;1
OG0001451	1	1	2	1	3	1	2	1	1	2	1	4	1	1	-			Npum_009317-T1	#N/A
OG0001452	1	3	1	2	1	1	2	1	2	1	1	3	1	2	-			Npum_008550-T1, Npum_009093-T1	PF01048:Phosphorylase superfamily;1
OG0001453	1	1	3	4	1	1	0	2	1	1	1	3	2	1	-			Npum_001320-T1	PF13181:Tetratricopeptide repeat;0.454545454545455/PF08409:Domain of unknown function (DUF1736);0.409090909090909/PF13431:Tetratricopeptide repeat;0.0909090909090909/PF10373:Est1 DNA/RNA binding domain;0.0454545454545455/PF00515:Tetratricopeptide repeat;0.0454545454545455
OG0001454	1	3	1	1	2	1	1	1	1	1	1	6	1	1	-			Npum_010558-T1	PF01426:BAH domain;0.772727272727273/PF01448:ELM2 domain;0.636363636363636/PF00249:Myb-like DNA-binding domain;0.590909090909091/PF17226:MTA R1 domain;0.590909090909091/PF00320:GATA zinc finger;0.454545454545455
OG0001455	1	1	3	1	3	1	2	1	2	1	1	3	1	1	-			Npum_004960-T1, Npum_004961-T1	#N/A
OG0001456	1	1	1	2	1	1	1	1	1	1	1	7	2	1	-			Npum_014297-T1	#N/A
OG0001457	1	2	1	2	1	1	2	1	2	2	1	3	1	2	-			Npum_003804-T1, Npum_005105-T1	PF00225:Kinesin motor domain;1/PF16540:Arf6-interacting domain of mitotic kinesin-like protein 1;0.818181818181818
OG0001458	1	1	5	1	1	1	1	1	1	1	1	3	3	1	-			Npum_007927-T1	PF00132:Bacterial transferase hexapeptide (six repeats);0.636363636363636/PF02020:eIF4-gamma/eIF5/eIF2-epsilon;0.727272727272727/PF14602:Hexapeptide repeat of succinyl-transferase;0.136363636363636
OG0001459	1	1	2	1	2	1	7	1	1	1	1	1	1	1	-			Npum_015677-T1	PF00428:60s Acidic ribosomal protein;1
OG0001460	1	2	1	1	2	1	0	2	2	1	1	4	3	1	-			Npum_008804-T1, Npum_014666-T1	PF00096:Zinc finger, C2H2 type;1/PF12874:Zinc-finger of C2H2 type;0.5/PF13912:C2H2-type zinc finger;0.272727272727273/PF13894:C2H2-type zinc finger;0.181818181818182
OG0001461	1	0	1	2	1	0	2	0	0	4	0	9	1	1	-			0	PF02931:Neurotransmitter-gated ion-channel ligand binding domain;0.409090909090909/PF05485:THAP domain;0.318181818181818
OG0001462	1	2	1	3	2	1	3	1	2	1	1	2	1	1	-			Npum_008564-T1, Npum_008680-T1	PF00200:Disintegrin;0.863636363636364/PF16698:Membrane-proximal domain, switch, for ADAM17;0.818181818181818/PF01562:Reprolysin family propeptide;0.772727272727273/PF13688:Metallo-peptidase family M12;0.772727272727273/PF13574:Metallo-peptidase family M12B Reprolysin-like;0.181818181818182
OG0001463	1	1	1	1	1	0	1	1	1	1	9	1	2	1	-			Npum_005823-T1	PF08755:Hemimethylated DNA-binding protein YccV like;0.818181818181818/PF13369:Transglutaminase-like superfamily;0.818181818181818/PF12937:F-box-like;0.5
OG0001464	1	1	1	1	0	1	2	1	0	4	5	2	1	2	-			0	PF00060:Ligand-gated ion channel;0.454545454545455/PF00089:Trypsin;0.0454545454545455
OG0001465	1	1	1	2	1	1	1	1	1	4	1	4	2	1	-			Npum_004930-T1	PF00069:Protein kinase domain;1
OG0001466	1	1	1	4	4	1	2	1	1	1	2	1	1	1	-			Npum_008882-T1	#N/A
OG0001467	1	2	1	1	2	1	2	1	2	2	1	4	1	1	-			Npum_001137-T1, Npum_005610-T1	PF08449:UAA transporter family;1
OG0001468	1	0	2	2	1	0	2	1	0	2	1	1	4	5	-			0	PF05826:Phospholipase A2;1
OG0001469	1	1	1	4	1	2	1	2	1	1	2	1	2	2	-			Npum_004274-T1	PF05253:U11-48K-like CHHC zinc finger;0.863636363636364
OG0001470	1	1	1	3	1	1	3	1	1	1	1	4	2	1	-			Npum_002121-T1	PF02991:Autophagy protein Atg8 ubiquitin like;1
OG0001471	0	1	1	4	1	1	4	1	1	1	1	4	1	1	-			Npum_012428-T1	PF13306:BspA type Leucine rich repeat region (6 copies);0.0454545454545455
OG0001472	0	2	0	2	2	1	1	1	1	3	1	4	2	2	-			Npum_001326-T1	PF00002:7 transmembrane receptor (Secretin family);0.909090909090909/PF01825:GPCR proteolysis site, GPS, motif ;0.409090909090909
OG0001473	0	1	1	2	1	4	1	2	1	1	2	4	1	1	-			Npum_007869-T1	PF12796:Ankyrin repeats (3 copies);0.772727272727273/PF16511:N-terminal or F0 domain of Talin-head FERM;0.454545454545455/PF00595:PDZ domain;0.409090909090909/PF07653:Variant SH3 domain;0.272727272727273/PF17820:PDZ domain;0.227272727272727/PF00023:Ankyrin repeat;0.136363636363636/PF14604:Variant SH3 domain;0.136363636363636/PF13843:Transposase IS4;0.0454545454545455
OG0001474	0	2	2	1	2	3	1	1	1	1	6	0	1	1	-			Npum_001661-T1	PF14874:Flagellar-associated PapD-like;0.136363636363636/PF00307:Calponin homology (CH) domain;0.0454545454545455/PF00194:Eukaryotic-type carbonic anhydrase;0.0454545454545455
OG0001475	0	1	0	0	0	0	0	0	0	0	0	21	0	0	0.425558			0	#N/A
OG0001476	0	0	4	2	3	1	2	0	5	0	0	5	0	0	-			Npum_003209-T1, Npum_005246-T1, Npum_005249-T1, Npum_005250-T1, Npum_015305-T1	PF07165:Protein of unknown function (DUF1397);0.909090909090909
OG0001477	0	0	0	9	1	0	6	0	1	0	0	5	0	0	-			Npum_001689-T1	PF00379:Insect cuticle protein;0.954545454545455
OG0001478	0	0	0	20	0	0	1	1	0	0	0	0	0	0	0.425558			0	PF05485:THAP domain;0.681818181818182/PF12017:Transposase protein;0.0454545454545455/PF02949:7tm Odorant receptor;0.0454545454545455
OG0001479	0	0	0	1	0	0	0	0	1	0	0	20	0	0	0.807765			Npum_003565-T1	#N/A
OG0001480	0	0	0	11	3	0	0	0	0	0	0	8	0	0	0.222349			0	#N/A
OG0001481	0	0	0	12	2	0	0	0	0	0	0	8	0	0	0.222349			0	PF12259:Baculovirus F protein;0.0454545454545455
OG0001482	0	0	0	5	3	0	8	0	1	0	0	5	0	0	-			Npum_006077-T1	PF00078:Reverse transcriptase (RNA-dependent DNA polymerase);0.0909090909090909
OG0001483	0	0	0	9	7	0	4	0	0	0	0	2	0	0	-			0	#N/A
OG0001484	0	0	0	4	4	0	3	0	5	0	0	6	0	0	-			Npum_005247-T1, Npum_005248-T1, Npum_015301-T1, Npum_015302-T1, Npum_015303-T1	PF07165:Protein of unknown function (DUF1397);0.636363636363636
OG0001485	0	0	0	15	0	0	1	0	0	0	0	4	2	0	0.425558			0	#N/A
OG0001486	0	0	0	2	0	0	4	0	0	0	0	16	0	0	0.425558			0	PF05485:THAP domain;0.181818181818182/PF13613:Helix-turn-helix of DDE superfamily endonuclease;0.0454545454545455
OG0001487	0	0	0	4	0	0	6	0	0	0	0	12	0	0	-			0	PF01395:PBP/GOBP family;0.909090909090909
OG0001488	0	0	0	0	22	0	0	0	0	0	0	0	0	0	0.425558			0	#N/A
OG0001489	0	0	0	0	0	0	8	0	0	0	0	14	0	0	0.425558			0	PF03732:Retrotransposon gag protein ;0.0454545454545455
OG0001490	0	0	0	0	0	0	0	0	0	0	22	0	0	0	-			0	PF00067:Cytochrome P450;1
OG0001491	0	0	0	0	0	0	0	0	0	0	0	22	0	0	0.425558			0	PF00069:Protein kinase domain;0.727272727272727
OG0001492	0	0	0	0	0	0	0	0	0	0	0	22	0	0	0.425558			0	PF14223:gag-polypeptide of LTR copia-type;0.409090909090909/PF13976:GAG-pre-integrase domain;0.181818181818182/PF07727:Reverse transcriptase (RNA-dependent DNA polymerase);0.0909090909090909/PF00665:Integrase core domain;0.0909090909090909/PF00334:Nucleoside diphosphate kinase;0.0454545454545455
OG0001493	0	0	0	0	0	0	0	0	0	0	0	0	22	0	-			0	PF13855:Leucine rich repeat;1/PF13306:BspA type Leucine rich repeat region (6 copies);0.863636363636364/PF00560:Leucine Rich Repeat;0.227272727272727/PF12799:Leucine Rich repeats (2 copies);0.0454545454545455
OG0001494	1	1	1	1	1	1	2	1	2	1	1	5	2	1	-			Npum_016425-T1, Npum_016426-T1	PF00439:Bromodomain;0.761904761904762
OG0001495	1	1	3	3	1	0	2	1	2	1	1	3	1	1	-			Npum_007813-T1, Npum_007814-T1	#N/A
OG0001496	1	2	2	1	1	1	1	1	1	1	2	5	1	1	-			Npum_001574-T2	PF00856:SET domain;0.761904761904762/PF05965:F/Y rich C-terminus;0.714285714285714/PF05964:F/Y-rich N-terminus;0.714285714285714/PF13832:PHD-zinc-finger like domain;0.666666666666667/PF13771:PHD-like zinc-binding domain;0.571428571428571/PF00628:PHD-finger;0.523809523809524
OG0001497	1	2	1	1	1	5	1	0	1	1	1	4	1	1	-			Npum_007039-T1	PF00501:AMP-binding enzyme;0.80952380952381/PF13360:PQQ-like domain;0.571428571428571/PF13570:PQQ-like domain;0.285714285714286/PF00550:Phosphopantetheine attachment site;0.0952380952380952/PF01011:PQQ enzyme repeat;0.0476190476190476
OG0001498	1	0	13	3	0	3	1	0	0	0	0	0	0	0	0.425558			0	PF00067:Cytochrome P450;1
OG0001499	1	1	2	2	1	3	1	2	1	1	1	2	2	1	-			Npum_006846-T1	PF00151:Lipase;1
OG0001500	1	1	2	1	1	3	1	2	1	1	1	3	2	1	-			Npum_006847-T1	PF07690:Major Facilitator Superfamily;0.952380952380952
OG0001501	2	1	1	2	2	1	2	1	3	2	1	2	0	1	-			Npum_002407-T1, Npum_003969-T1, Npum_014519-T1	PF13927:Immunoglobulin domain;0.952380952380952/PF07686:Immunoglobulin V-set domain;0.238095238095238/PF07679:Immunoglobulin I-set domain;0.0952380952380952
OG0001502	2	0	3	2	1	1	2	2	1	1	1	1	3	1	-			Npum_002145-T1	PF13855:Leucine rich repeat;0.952380952380952/PF00001:7 transmembrane receptor (rhodopsin family);0.904761904761905/PF00057:Low-density lipoprotein receptor domain class A;0.571428571428571/PF13306:BspA type Leucine rich repeat region (6 copies);0.0952380952380952
OG0001503	1	1	1	1	1	2	1	1	1	1	1	7	1	1	-			Npum_008792-T1	PF03145:Seven in absentia protein family;0.428571428571429
OG0001504	2	1	1	1	2	1	1	2	1	1	1	5	1	1	-			Npum_013403-T1	PF00498:FHA domain;0.857142857142857/PF00069:Protein kinase domain;0.904761904761905
OG0001505	3	1	2	2	1	1	1	2	1	2	1	2	1	1	-			Npum_014099-T1	PF06093:Spt4/RpoE2 zinc finger;1
OG0001506	1	1	1	1	2	1	0	1	1	2	1	7	1	1	-			Npum_005835-T1	PF04147:Nop14-like family ;1
OG0001507	1	1	2	2	1	1	0	1	1	1	1	3	5	1	-			Npum_016709-T1	PF00005:ABC transporter;0.761904761904762/PF12698:ABC-2 family transporter protein;0.523809523809524/PF01061:ABC-2 type transporter;0.428571428571429
OG0001508	2	1	1	2	2	1	2	2	4	0	0	3	0	1	-			Npum_007271-T1, Npum_007272-T1, Npum_007277-T1, Npum_016782-T1	PF01757:Acyltransferase family;0.857142857142857
OG0001509	13	0	0	0	0	0	0	1	0	0	1	0	6	0	0.5			0	PF13358:DDE superfamily endonuclease;0.0952380952380952
OG0001510	2	1	1	2	2	1	2	2	1	1	1	2	2	1	-			Npum_013112-T1	PF00062:C-type lysozyme/alpha-lactalbumin family;1
OG0001511	1	1	1	1	1	1	1	1	1	1	1	6	3	1	-			Npum_013085-T1	PF13516:Leucine Rich repeat;0.80952380952381
OG0001512	1	1	1	1	1	1	1	1	1	1	1	7	2	1	-			Npum_012850-T1	PF02463:RecF/RecN/SMC N terminal domain;0.904761904761905/PF06470:SMC proteins Flexible Hinge Domain;0.761904761904762
OG0001513	3	1	1	1	1	3	1	1	1	1	2	2	1	2	-			Npum_008566-T1	PF04750:FAR-17a/AIG1-like protein;0.0476190476190476
OG0001514	2	1	3	0	0	2	0	4	0	3	2	0	2	2	-			0	PF00209:Sodium:neurotransmitter symporter family;1
OG0001515	1	1	2	2	1	1	1	2	2	1	2	2	2	1	-			Npum_007684-T1, Npum_007685-T1	PF07885:Ion channel;0.904761904761905
OG0001516	1	1	2	2	1	1	1	2	5	1	1	1	1	1	-			Npum_007477-T1, Npum_007478-T1, Npum_007479-T1, Npum_007481-T1, Npum_007482-T1	PF00069:Protein kinase domain;0.952380952380952/PF10180:WKF domain;0.0476190476190476
OG0001517	1	2	2	2	1	1	1	1	1	1	4	2	1	1	-			Npum_004779-T1	PF00320:GATA zinc finger;0.904761904761905
OG0001518	2	1	2	2	1	1	2	1	1	2	1	2	1	2	-			Npum_014068-T1	PF00294:pfkB family carbohydrate kinase;1
OG0001519	1	2	1	2	3	1	1	2	2	1	1	2	1	1	-			Npum_010505-T1, Npum_016017-T1	PF13927:Immunoglobulin domain;0.761904761904762/PF08205:CD80-like C2-set immunoglobulin domain ;0.761904761904762/PF07686:Immunoglobulin V-set domain;0.142857142857143/PF00041:Fibronectin type III domain;0.0476190476190476/PF07679:Immunoglobulin I-set domain;0.0476190476190476
OG0001520	3	2	0	1	2	1	1	1	1	1	1	1	3	3	-			Npum_014342-T2	PF00916:Sulfate permease family;1/PF01740:STAS domain;0.476190476190476
OG0001521	2	1	1	2	1	1	1	1	1	1	1	5	2	1	-			Npum_012599-T1	PF00058:Low-density lipoprotein receptor repeat class B;0.714285714285714/PF00008:EGF-like domain;0.0952380952380952/PF16472:Domain of unknown function (DUF5050);0.0476190476190476
OG0001522	1	0	2	2	2	1	4	1	2	1	1	2	1	1	-			Npum_006353-T1, Npum_006354-T1	PF01753:MYND finger;0.761904761904762/PF05485:THAP domain;0.523809523809524
OG0001523	2	1	1	4	1	1	1	3	1	2	1	1	1	1	-			Npum_006348-T2	PF10517:Electron transfer DM13;0.285714285714286/PF00002:7 transmembrane receptor (Secretin family);0.142857142857143/PF06652:Methuselah N-terminus;0.0476190476190476
OG0001524	1	1	2	5	1	1	1	1	1	0	1	4	1	1	-			Npum_012415-T2	PF00536:SAM domain (Sterile alpha motif);0.714285714285714/PF07647:SAM domain (Sterile alpha motif);0.619047619047619
OG0001525	1	1	1	1	1	1	1	2	1	2	1	6	1	1	-			Npum_013153-T1	PF00441:Acyl-CoA dehydrogenase, C-terminal domain;0.857142857142857/PF02771:Acyl-CoA dehydrogenase, N-terminal domain;0.714285714285714/PF02770:Acyl-CoA dehydrogenase, middle domain;0.666666666666667
OG0001526	1	1	1	1	1	1	1	2	2	1	3	2	1	3	-			Npum_001756-T1, Npum_005299-T1	PF00224:Pyruvate kinase, barrel domain;1/PF02887:Pyruvate kinase, alpha/beta domain;0.952380952380952
OG0001527	2	0	0	2	5	0	0	2	0	0	8	1	0	1	-			0	PF14291:Domain of unknown function (DUF4371);0.476190476190476/PF05699:hAT family C-terminal dimerisation region;0.285714285714286
OG0001528	1	1	2	2	1	2	2	1	2	1	1	3	1	1	-			Npum_007622-T1, Npum_016785-T1	PF00046:Homeodomain;0.761904761904762/PF00292:'Paired box' domain;0.714285714285714
OG0001529	2	0	1	4	2	3	1	1	1	1	1	1	2	1	-			Npum_012233-T1	PF00293:NUDIX domain;1
OG0001530	1	2	1	2	1	1	1	2	1	1	1	4	2	1	-			Npum_009975-T1	PF00046:Homeodomain;0.619047619047619
OG0001531	1	1	1	6	1	2	0	1	1	1	1	3	1	1	-			Npum_009973-T1	PF12356:Baculoviral IAP repeat-containing protein 6 ;0.714285714285714/PF00179:Ubiquitin-conjugating enzyme;0.619047619047619/PF00653:Inhibitor of Apoptosis domain;0.476190476190476
OG0001532	1	1	1	1	2	1	1	1	1	1	1	7	1	1	-			Npum_008205-T1	#N/A
OG0001533	1	3	2	1	2	1	1	1	1	1	1	3	2	1	-			Npum_014375-T1	PF10495:Pericentrin-AKAP-450 domain of centrosomal targeting protein;0.619047619047619
OG0001534	1	1	1	1	2	1	0	3	2	1	1	5	1	1	-			Npum_001339-T4, Npum_004806-T1	PF00501:AMP-binding enzyme;0.952380952380952/PF13193:AMP-binding enzyme C-terminal domain;0.619047619047619
OG0001535	1	1	1	1	1	3	2	2	1	1	1	3	2	1	-			Npum_003567-T1	PF00045:Hemopexin;0.761904761904762/PF00413:Matrixin;0.857142857142857/PF01471:Putative peptidoglycan binding domain;0.523809523809524
OG0001536	1	1	1	3	2	1	1	1	1	1	1	4	2	1	-			Npum_000977-T1	PF09772:Transmembrane protein 26;0.904761904761905
OG0001537	1	1	1	2	2	1	3	1	1	1	1	2	2	2	-			Npum_013980-T1	#N/A
OG0001538	1	1	1	3	2	1	2	3	1	1	2	1	1	1	-			Npum_015408-T1	PF07885:Ion channel;0.80952380952381
OG0001539	2	1	1	1	1	2	1	2	1	2	2	2	1	2	-			Npum_003400-T1	PF00676:Dehydrogenase E1 component;1
OG0001540	2	1	2	1	1	2	1	2	0	2	2	1	3	1	-			0	PF01583:Adenylylsulphate kinase;1/PF14306:PUA-like domain;1/PF01747:ATP-sulfurylase;1
OG0001541	2	2	2	1	1	1	0	2	2	2	2	1	2	1	-			Npum_016734-T1, Npum_016791-T1	PF16124:RecQ zinc-binding;1/PF00270:DEAD/DEAH box helicase;1/PF00271:Helicase conserved C-terminal domain;1/PF09382:RQC domain;0.333333333333333/PF00570:HRDC domain;0.333333333333333
OG0001542	1	1	2	1	1	1	1	6	1	1	1	1	2	1	-			Npum_000327-T1	PF00581:Rhodanese-like domain;0.952380952380952
OG0001543	2	1	1	3	3	1	1	1	1	1	3	1	1	1	-			Npum_002663-T3	PF12240:Angiomotin C terminal;0.619047619047619
OG0001544	2	0	4	0	0	2	0	3	0	0	4	0	3	3	-			0	PF16062:Domain of unknown function (DUF4804);1
OG0001545	1	1	1	1	2	1	1	3	1	2	2	1	2	2	-			Npum_010203-T1	PF00069:Protein kinase domain;0.80952380952381/PF05773:RWD domain;0.714285714285714/PF13393:Histidyl-tRNA synthetase;0.619047619047619/PF12745:Anticodon binding domain of tRNAs;0.238095238095238
OG0001546	2	1	1	1	4	1	1	1	1	1	1	2	3	1	-			Npum_010204-T1	PF05843:Suppressor of forked protein (Suf);0.523809523809524
OG0001547	1	2	1	2	2	2	2	1	1	1	1	2	1	2	-			Npum_010789-T1	PF10324:Serpentine type 7TM GPCR chemoreceptor Srw;0.952380952380952
OG0001548	2	1	2	1	1	2	1	2	1	2	2	1	2	1	-			Npum_000276-T1	PF01529:DHHC palmitoyltransferase;1
OG0001549	1	1	2	1	1	2	1	1	2	3	1	2	2	1	-			Npum_001624-T1, Npum_001625-T1	PF02902:Ulp1 protease family, C-terminal catalytic domain;0.952380952380952
OG0001550	1	1	2	1	1	1	1	1	1	2	3	1	1	4	-			Npum_003607-T1	PF00191:Annexin;1
OG0001551	1	1	1	1	1	1	3	1	1	1	1	6	1	1	-			Npum_013541-T1	PF13181:Tetratricopeptide repeat;0.428571428571429/PF12895:Anaphase-promoting complex, cyclosome, subunit 3;0.0476190476190476/PF13176:Tetratricopeptide repeat;0.0476190476190476
OG0001552	1	1	1	5	2	3	1	1	1	1	1	1	1	1	-			Npum_002538-T2	PF02759:RUN domain;0.666666666666667/PF00018:SH3 domain;0.0476190476190476
OG0001553	1	2	2	1	1	1	2	2	1	1	1	3	2	1	-			Npum_008769-T1	PF03607:Doublecortin;0.857142857142857/PF00069:Protein kinase domain;0.857142857142857
OG0001554	1	2	0	1	1	1	1	4	1	2	1	1	1	4	-			Npum_008776-T1	PF04547:Calcium-activated chloride channel;1/PF16178:Dimerisation domain of Ca+-activated chloride-channel, anoctamin;0.80952380952381
OG0001555	1	2	2	1	1	1	1	1	1	1	3	3	2	1	-			Npum_008216-T1	PF16198:tRNA pseudouridylate synthase B C-terminal domain;0.904761904761905/PF01472:PUA domain;0.904761904761905/PF08068:DKCLD (NUC011) domain;0.857142857142857/PF01509:TruB family pseudouridylate synthase (N terminal domain);0.80952380952381
OG0001556	1	3	1	1	2	1	1	1	2	2	3	1	1	1	-			Npum_014521-T1, Npum_014522-T1	PF00069:Protein kinase domain;0.761904761904762/PF08332:Calcium/calmodulin dependent protein kinase II association domain;0.714285714285714
OG0001557	1	1	1	2	2	1	2	1	2	1	1	4	1	1	-			Npum_001437-T1, Npum_001440-T1	PF02932:Neurotransmitter-gated ion-channel transmembrane region;1/PF02931:Neurotransmitter-gated ion-channel ligand binding domain;1
OG0001558	1	1	1	2	2	1	2	1	2	1	1	3	2	1	-			Npum_001229-T1, Npum_012311-T1	PF09346:SMI1 / KNR4 family (SUKH-1);0.0952380952380952
OG0001559	2	1	1	1	1	1	1	1	1	2	1	5	2	1	-			Npum_004462-T1	#N/A
OG0001560	1	1	2	3	1	1	2	2	2	2	1	1	1	1	-			Npum_005118-T1, Npum_005119-T1	PF00858:Amiloride-sensitive sodium channel;1
OG0001561	1	2	1	1	2	1	2	1	1	1	1	3	3	1	-			Npum_012607-T1	PF00010:Helix-loop-helix DNA-binding domain;0.857142857142857
OG0001562	1	2	2	2	3	1	2	1	1	1	1	1	1	2	-			Npum_011683-T1	PF00612:IQ calmodulin-binding motif;0.142857142857143
OG0001563	1	1	2	1	2	1	1	3	2	0	1	1	2	3	-			Npum_002336-T1, Npum_002337-T2	PF08240:Alcohol dehydrogenase GroES-like domain;0.952380952380952/PF00107:Zinc-binding dehydrogenase;0.857142857142857/PF16912:Glucose dehydrogenase C-terminus;0.0476190476190476/PF02558:Ketopantoate reductase PanE/ApbA;0.0476190476190476
OG0001564	3	0	1	1	1	2	1	2	1	1	0	2	2	4	-			Npum_014708-T1	PF00858:Amiloride-sensitive sodium channel;1/PF02301:HORMA domain;0.0476190476190476
OG0001565	2	1	2	1	2	1	1	1	1	2	1	2	1	3	-			Npum_015105-T1	PF03166:MH2 domain;1/PF03165:MH1 domain;0.952380952380952/PF09751:Nuclear protein Es2;0.0476190476190476
OG0001566	1	1	2	1	1	1	1	2	1	1	1	6	1	1	-			Npum_000188-T1	PF01369:Sec7 domain;0.904761904761905/PF15410:Pleckstrin homology domain;0.761904761904762/PF00595:PDZ domain;0.619047619047619/PF17820:PDZ domain;0.0476190476190476
OG0001567	1	0	1	3	2	4	2	1	2	1	0	1	2	1	-			Npum_001904-T1, Npum_001905-T1	PF00858:Amiloride-sensitive sodium channel;1
OG0001568	1	1	1	2	3	2	2	1	1	2	1	2	1	1	-			Npum_008012-T1	PF14713:Domain of unknown function (DUF4464);1
OG0001569	1	1	1	1	3	1	3	1	1	1	1	4	1	1	-			Npum_014172-T1	PF15888:Folded gastrulation N-terminus;0.666666666666667
OG0001570	1	1	1	2	1	1	1	1	1	1	1	6	2	1	-			Npum_008028-T1	PF00096:Zinc finger, C2H2 type;0.857142857142857/PF13912:C2H2-type zinc finger;0.0476190476190476
OG0001571	2	1	3	1	1	2	1	2	1	1	1	3	1	1	-			Npum_000440-T1	PF00176:SNF2 family N-terminal domain;1/PF00271:Helicase conserved C-terminal domain;1/PF07533:BRK domain;0.952380952380952/PF07529:HSA;0.952380952380952/PF14619:Snf2-ATP coupling, chromatin remodelling complex;0.904761904761905/PF08880:QLQ;0.857142857142857/PF00439:Bromodomain;0.857142857142857
OG0001572	1	0	0	8	4	0	3	1	0	0	0	4	0	0	-			0	#N/A
OG0001573	1	1	1	1	2	1	1	2	2	1	2	2	2	2	-			Npum_000081-T1, Npum_000084-T1	PF00415:Regulator of chromosome condensation (RCC1) repeat;0.904761904761905/PF00632:HECT-domain (ubiquitin-transferase);0.80952380952381/PF00173:Cytochrome b5-like Heme/Steroid binding domain;0.619047619047619/PF11515:Mouse development and cellular proliferation protein Cullin-7;0.619047619047619/PF06701:Mib_herc2;0.571428571428571/PF03256:Anaphase-promoting complex, subunit 10 (APC10);0.4761904…
OG0001574	1	3	1	2	2	1	2	1	1	1	1	3	1	1	-			Npum_005019-T1	PF03083:Sugar efflux transporter for intercellular exchange;1
OG0001575	2	2	2	1	1	2	1	2	1	2	1	1	1	2	-			Npum_004885-T1	PF01148:Cytidylyltransferase family;1
OG0001576	2	1	1	2	1	1	1	1	1	1	1	6	1	1	-			Npum_014643-T1	PF00536:SAM domain (Sterile alpha motif);0.80952380952381
OG0001577	1	1	1	1	1	1	1	1	1	1	1	8	1	1	-			Npum_014362-T1	PF01067:Calpain large subunit, domain III;0.761904761904762/PF00648:Calpain family cysteine protease;0.714285714285714
OG0001578	3	1	3	1	1	1	2	1	1	1	1	3	2	0	-			Npum_001102-T1	PF00096:Zinc finger, C2H2 type;0.904761904761905/PF13912:C2H2-type zinc finger;0.80952380952381/PF12874:Zinc-finger of C2H2 type;0.80952380952381/PF07776:Zinc-finger associated domain (zf-AD) ;0.619047619047619/PF13894:C2H2-type zinc finger;0.19047619047619/PF16878:Transcriptional regulator, SIX1, N-terminal SD domain;0.0476190476190476
OG0001579	1	1	1	6	1	1	1	2	1	1	1	1	2	1	-			Npum_013911-T1	PF01694:Rhomboid family;0.952380952380952
OG0001580	2	1	2	1	1	2	1	1	1	1	1	5	1	1	-			Npum_001742-T1	PF00443:Ubiquitin carboxyl-terminal hydrolase;0.380952380952381
OG0001581	2	1	1	1	1	2	1	2	1	2	2	1	2	2	-			Npum_001650-T1	PF00153:Mitochondrial carrier protein;1
OG0001582	2	1	1	2	2	2	2	1	2	1	1	2	1	1	-			Npum_008510-T1, Npum_008511-T1	PF04389:Peptidase family M28;0.761904761904762/PF02225:PA domain;0.0476190476190476
OG0001583	1	1	2	2	1	1	4	1	1	1	1	3	1	1	-			Npum_014924-T1	PF00403:Heavy-metal-associated domain;0.761904761904762/PF00122:E1-E2 ATPase;0.80952380952381/PF00702:haloacid dehalogenase-like hydrolase;0.761904761904762
OG0001584	2	1	1	1	2	2	2	2	1	1	1	2	2	1	-			Npum_010285-T1	PF00046:Homeodomain;0.571428571428571
OG0001585	1	1	1	1	1	1	1	3	1	1	1	5	2	1	-			Npum_014904-T1	#N/A
OG0001586	1	1	1	4	2	2	1	1	2	1	1	1	2	1	-			Npum_014685-T1, Npum_014686-T1	PF15928:Domain of unknown function (DUF4746);0.80952380952381/PF00085:Thioredoxin;0.714285714285714
OG0001587	1	1	2	1	5	1	1	1	2	1	1	1	1	2	-			Npum_004021-T1, Npum_012946-T1	PF04843:Herpesvirus tegument protein, N-terminal conserved region;0.571428571428571
OG0001588	1	1	1	1	2	4	1	1	1	1	1	3	2	1	-			Npum_013407-T1	#N/A
OG0001589	1	1	1	1	1	4	2	1	1	1	2	3	1	1	-			Npum_000783-T1	PF01846:FF domain;0.857142857142857/PF00397:WW domain;0.857142857142857
OG0001590	3	1	2	1	2	1	1	2	1	1	1	2	2	1	-			Npum_016780-T1	PF04083:Partial alpha/beta-hydrolase lipase region;0.904761904761905/PF12146:Serine aminopeptidase, S33;0.142857142857143/PF00561:alpha/beta hydrolase fold;0.0476190476190476
OG0001591	2	1	1	2	2	1	1	1	1	1	1	4	2	1	-			Npum_016454-T1	PF03160:Calx-beta domain;0.666666666666667/PF01699:Sodium/calcium exchanger protein;0.952380952380952/PF16494:C-terminal extension of sodium/calcium exchanger domain;0.666666666666667
OG0001592	1	2	1	1	1	1	1	1	1	1	2	6	1	1	-			Npum_001848-T2	PF08683:Microtubule-binding calmodulin-regulated spectrin-associated;0.714285714285714/PF17095:Spectrin-binding region of Ca2+-Calmodulin;0.714285714285714/PF11971:CAMSAP CH domain;0.619047619047619
OG0001593	2	1	1	1	1	2	0	2	1	2	2	1	3	2	-			Npum_010158-T1	PF08441:Integrin alpha;0.904761904761905/PF01839:FG-GAP repeat;0.714285714285714/PF13517:Repeat domain in Vibrio, Colwellia, Bradyrhizobium and Shewanella;0.0476190476190476
OG0001594	1	1	2	2	2	1	2	1	2	1	1	3	1	1	-			Npum_005810-T1, Npum_011346-T1	PF00069:Protein kinase domain;1/PF00089:Trypsin;0.0476190476190476
OG0001595	1	2	1	2	4	1	1	3	1	1	1	1	1	1	-			Npum_010936-T2	PF00002:7 transmembrane receptor (Secretin family);0.714285714285714
OG0001596	1	2	1	0	2	1	2	1	1	2	2	3	2	1	-			Npum_009962-T1	#N/A
OG0001597	1	0	0	2	1	0	1	1	0	2	1	2	6	4	-			0	PF06477:Protein of unknown function (DUF1091);0.142857142857143
OG0001598	1	1	1	1	1	1	2	2	1	2	2	3	2	1	-			Npum_016150-T1	PF01699:Sodium/calcium exchanger protein;1
OG0001599	1	1	1	2	2	1	2	1	2	1	2	2	2	1	-			Npum_009957-T1, Npum_009958-T1	PF03223:V-ATPase subunit C;0.857142857142857
OG0001600	1	1	1	0	1	1	7	2	1	1	1	2	1	1	-			Npum_011857-T1	PF09445:RNA cap guanine-N2 methyltransferase;0.904761904761905/PF00096:Zinc finger, C2H2 type;0.0476190476190476/PF13912:C2H2-type zinc finger;0.0476190476190476
OG0001601	1	1	1	2	1	1	3	1	2	1	2	3	1	1	-			Npum_006113-T2, Npum_012811-T1	PF01055:Glycosyl hydrolases family 31 ;1/PF13802:Galactose mutarotase-like;0.80952380952381/PF00088:Trefoil (P-type) domain;0.80952380952381/PF16863:N-terminal barrel of NtMGAM and CtMGAM, maltase-glucoamylase;0.80952380952381
OG0001602	1	2	1	2	2	2	2	1	1	1	1	3	1	1	-			Npum_000692-T1	PF10256:Golgin subfamily A member 7/ERF4 family;0.952380952380952
OG0001603	1	2	1	2	2	1	2	3	2	1	1	1	1	1	-			Npum_000318-T1, Npum_000319-T1	PF00397:WW domain;0.714285714285714
OG0001604	1	2	1	2	1	2	1	2	1	1	1	3	1	2	-			Npum_008975-T1	PF01448:ELM2 domain;0.952380952380952
OG0001605	1	0	2	1	1	1	1	2	2	1	0	8	1	0	-			Npum_006255-T1, Npum_009646-T1	PF07679:Immunoglobulin I-set domain;0.80952380952381/PF00041:Fibronectin type III domain;0.666666666666667/PF00069:Protein kinase domain;0.476190476190476
OG0001606	1	1	3	1	1	2	2	1	1	2	2	2	1	1	-			Npum_009044-T1	PF07679:Immunoglobulin I-set domain;0.857142857142857/PF13927:Immunoglobulin domain;0.714285714285714
OG0001607	1	3	1	4	2	1	2	1	1	1	1	1	1	1	-			Npum_016465-T1	PF08700:Vps51/Vps67;0.80952380952381
OG0001608	1	2	1	2	2	2	1	1	2	1	1	2	1	2	-			Npum_007607-T1, Npum_011908-T1	PF00303:Thymidylate synthase;1
OG0001609	1	1	1	5	1	2	1	1	1	1	2	1	2	1	-			Npum_008751-T1	#N/A
OG0001610	2	1	1	3	2	1	1	2	1	2	2	2	1	0	-			Npum_013346-T1	PF03826:OAR motif;0.571428571428571/PF00046:Homeodomain;0.571428571428571
OG0001611	2	1	1	1	2	1	1	1	1	1	1	5	2	1	-			Npum_002590-T1	PF05679:Chondroitin N-acetylgalactosaminyltransferase;0.80952380952381/PF02434:Fringe-like;0.142857142857143/PF01762:Galactosyltransferase;0.142857142857143
OG0001612	1	1	1	1	2	1	1	1	1	1	1	7	1	1	-			Npum_016263-T1	PF02771:Acyl-CoA dehydrogenase, N-terminal domain;0.571428571428571/PF02770:Acyl-CoA dehydrogenase, middle domain;0.476190476190476/PF00441:Acyl-CoA dehydrogenase, C-terminal domain;0.428571428571429
OG0001613	1	1	1	1	1	3	2	1	1	1	1	3	3	1	-			Npum_007339-T1	PF07700:Haem-NO-binding;0.857142857142857/PF07701:Heme NO binding associated;0.761904761904762/PF00211:Adenylate and Guanylate cyclase catalytic domain;0.619047619047619
OG0001614	1	1	1	2	2	1	2	1	1	1	1	5	1	1	-			Npum_006009-T1	PF09273:Rubisco LSMT substrate-binding;0.666666666666667/PF00856:SET domain;0.523809523809524
OG0001615	1	1	1	2	2	1	3	1	2	1	1	3	1	1	-			Npum_007237-T1, Npum_010035-T1	PF16363:GDP-mannose 4,6 dehydratase;0.904761904761905/PF01370:NAD dependent epimerase/dehydratase family;0.0952380952380952
OG0001616	1	1	3	1	3	1	1	2	1	1	1	3	1	1	-			Npum_015111-T1	PF15255:WASH complex subunit CAP-Z interacting, central region;0.619047619047619
OG0001617	1	2	3	1	1	1	4	1	1	1	1	2	1	1	-			Npum_004098-T1	PF00096:Zinc finger, C2H2 type;0.857142857142857
OG0001618	1	1	1	3	1	1	2	2	2	1	1	2	2	1	-			Npum_007431-T1, Npum_007780-T1	PF00292:'Paired box' domain;0.857142857142857/PF00046:Homeodomain;0.666666666666667
OG0001619	1	1	1	1	2	1	3	1	1	1	1	5	1	1	-			Npum_016121-T1	PF00270:DEAD/DEAH box helicase;0.761904761904762/PF00271:Helicase conserved C-terminal domain;0.666666666666667
OG0001620	1	1	1	4	2	1	1	1	1	1	1	4	1	1	-			Npum_013379-T1	PF06268:Fascin domain;1
OG0001621	1	3	1	2	1	1	1	1	1	1	1	5	1	1	-			Npum_015015-T1	PF00135:Carboxylesterase family;0.857142857142857
OG0001622	5	6	2	0	0	0	0	5	0	2	0	0	0	1	-			0	PF00067:Cytochrome P450;0.857142857142857
OG0001623	2	1	2	1	1	2	1	2	1	1	1	2	2	2	-			Npum_007403-T1	PF01266:FAD dependent oxidoreductase;1
OG0001624	1	1	1	5	1	1	1	1	1	1	1	3	2	1	-			Npum_010953-T1	PF00282:Pyridoxal-dependent decarboxylase conserved domain;1
OG0001625	1	1	3	1	3	1	2	1	1	1	1	3	1	1	-			Npum_003450-T1	PF13476:AAA domain;0.714285714285714/PF04423:Rad50 zinc hook motif;0.476190476190476/PF13304:AAA domain, putative AbiEii toxin, Type IV TA system;0.19047619047619/PF13175:AAA ATPase domain;0.0476190476190476
OG0001626	1	2	0	2	1	2	1	1	4	1	1	1	3	1	-			Npum_003471-T1, Npum_003472-T1, Npum_014526-T2, Npum_014527-T1	PF07679:Immunoglobulin I-set domain;0.857142857142857/PF00041:Fibronectin type III domain;0.952380952380952/PF13927:Immunoglobulin domain;0.857142857142857
OG0001627	2	2	2	1	1	2	1	2	1	1	1	1	2	2	-			Npum_013481-T1	PF00890:FAD binding domain;1/PF02910:Fumarate reductase flavoprotein C-term;0.952380952380952
OG0001628	1	1	1	3	2	2	2	0	1	1	1	4	1	1	-			Npum_006617-T1	PF00620:RhoGAP domain;0.714285714285714/PF13412:Winged helix-turn-helix DNA-binding;0.0476190476190476
OG0001629	1	2	1	1	2	2	0	1	2	1	1	5	1	1	-			Npum_006908-T1, Npum_006910-T1	PF09368:Sas10 C-terminal domain;0.761904761904762/PF04000:Sas10/Utp3/C1D family;0.523809523809524
OG0001630	1	3	1	3	1	4	1	1	1	1	2	1	1	0	-			Npum_008987-T1	PF01607:Chitin binding Peritrophin-A domain;0.0476190476190476/PF13405:EF-hand domain;0.238095238095238/PF13833:EF-hand domain pair;0.19047619047619/PF13499:EF-hand domain pair;0.142857142857143/PF13202:EF hand;0.0952380952380952
OG0001631	1	2	1	6	1	1	1	1	1	1	1	1	2	1	-			Npum_010566-T1	PF00628:PHD-finger;0.571428571428571/PF01429:Methyl-CpG binding domain;0.714285714285714/PF02791:DDT domain;0.666666666666667/PF00439:Bromodomain;0.523809523809524/PF15612:WSTF, HB1, Itc1p, MBD9 motif 1;0.380952380952381/PF15613:Williams-Beuren syndrome DDT (WSD), D-TOX E motif;0.19047619047619/PF04218:CENP-B N-terminal DNA-binding domain;0.142857142857143
OG0001632	1	2	4	1	1	2	1	1	1	1	1	1	3	1	-			Npum_012318-T1	PF13855:Leucine rich repeat;1/PF13516:Leucine Rich repeat;0.19047619047619/PF12799:Leucine Rich repeats (2 copies);0.0476190476190476/PF13306:BspA type Leucine rich repeat region (6 copies);0.0476190476190476/PF00560:Leucine Rich Repeat;0.0476190476190476
OG0001633	2	0	1	2	2	1	2	2	1	1	1	2	3	1	-			Npum_006999-T1	PF00047:Immunoglobulin domain;0.428571428571429/PF00041:Fibronectin type III domain;0.380952380952381/PF07679:Immunoglobulin I-set domain;0.380952380952381/PF13927:Immunoglobulin domain;0.380952380952381
OG0001634	1	1	1	3	1	1	2	2	1	1	2	3	1	1	-			Npum_012099-T1	PF13855:Leucine rich repeat;0.904761904761905/PF13306:BspA type Leucine rich repeat region (6 copies);0.333333333333333/PF00560:Leucine Rich Repeat;0.238095238095238/PF12799:Leucine Rich repeats (2 copies);0.142857142857143/PF13516:Leucine Rich repeat;0.0476190476190476
OG0001635	1	2	3	1	1	1	1	1	1	1	3	2	1	2	-			Npum_005517-T1	PF00379:Insect cuticle protein;1
OG0001636	1	1	1	2	2	1	2	1	2	1	1	3	1	2	-			Npum_001269-T1, Npum_006703-T1	PF00287:Sodium / potassium ATPase beta chain;1
OG0001637	1	1	1	5	1	1	2	3	1	1	1	1	1	1	-			Npum_012275-T1	#N/A
OG0001638	1	1	1	1	2	1	1	2	2	1	1	5	1	1	-			Npum_016357-T1, Npum_016358-T1	#N/A
OG0001639	2	0	2	1	1	3	3	1	1	2	1	1	1	2	-			Npum_007554-T1	PF00001:7 transmembrane receptor (rhodopsin family);1
OG0001640	3	0	0	1	0	1	1	0	0	0	6	5	3	1	-			0	PF12017:Transposase protein;0.238095238095238/PF05485:THAP domain;0.142857142857143
OG0001641	2	2	1	1	1	1	1	1	5	1	1	2	1	1	-			Npum_006324-T1, Npum_006325-T1, Npum_008095-T1, Npum_011553-T1, Npum_012966-T1	PF01839:FG-GAP repeat;0.666666666666667/PF08441:Integrin alpha;0.904761904761905
OG0001642	2	1	1	1	1	1	1	1	4	1	2	3	1	1	-			Npum_011230-T1, Npum_011231-T1, Npum_011232-T1, Npum_011296-T1	PF10607:CTLH/CRA C-terminal to LisH motif domain;0.761904761904762/PF00622:SPRY domain;0.761904761904762/PF08513:LisH;0.714285714285714
OG0001643	1	3	2	1	2	2	1	1	1	1	2	1	2	1	-			Npum_005101-T1	PF00612:IQ calmodulin-binding motif;0.904761904761905/PF00307:Calponin homology (CH) domain;0.857142857142857/PF15780:Abnormal spindle-like microcephaly-assoc'd, ASPM-SPD-2-Hydin;0.80952380952381
OG0001644	2	2	1	1	1	3	2	1	1	1	2	1	2	1	-			Npum_005053-T1	PF00400:WD domain, G-beta repeat;0.857142857142857
OG0001645	2	1	1	1	2	2	1	2	1	2	2	2	1	1	-			Npum_013464-T2	PF16061:Domain of unknown function (DUF4803);0.857142857142857
OG0001646	1	2	1	1	2	1	2	3	1	1	2	2	1	1	-			Npum_008643-T1	PF00520:Ion transport protein;1/PF16905:Voltage-dependent L-type calcium channel, IQ-associated;0.666666666666667/PF08763:Voltage gated calcium channel IQ domain;0.666666666666667
OG0001647	1	2	1	1	2	1	1	1	1	1	1	5	2	1	-			Npum_001096-T1	PF15936:Domain of unknown function (DUF4749);0.857142857142857/PF00595:PDZ domain;0.857142857142857/PF00253:Ribosomal protein S14p/S29e;0.0952380952380952
OG0001648	1	2	3	1	1	1	3	1	1	1	1	2	2	1	-			Npum_001324-T1	PF00028:Cadherin domain;0.857142857142857/PF00008:EGF-like domain;0.761904761904762/PF02210:Laminin G domain;0.714285714285714/PF07645:Calcium-binding EGF domain;0.19047619047619/PF12661:Human growth factor-like EGF;0.0952380952380952
OG0001649	2	1	1	1	1	1	1	1	1	1	1	6	2	1	-			Npum_005300-T1	PF03731:Ku70/Ku80 N-terminal alpha/beta domain;0.476190476190476/PF02735:Ku70/Ku80 beta-barrel domain;0.142857142857143/PF03730:Ku70/Ku80 C-terminal arm;0.0476190476190476
OG0001650	2	0	1	4	2	0	2	2	1	1	1	2	1	2	-			Npum_013981-T1	PF00167:Fibroblast growth factor;1
OG0001651	1	1	2	2	2	1	1	1	1	1	1	5	1	1	-			Npum_001355-T1	PF01595:Cyclin M transmembrane N-terminal domain;0.666666666666667/PF12231:Rap1-interacting factor 1 N terminal;0.0476190476190476
OG0001652	1	3	1	1	1	1	1	1	1	1	1	1	6	1	-			Npum_010843-T1	PF10394:Histone acetyl transferase HAT1 N-terminus;0.904761904761905/PF00583:Acetyltransferase (GNAT) family;0.857142857142857
OG0001653	1	2	2	1	2	1	2	2	1	1	1	2	2	1	-			Npum_011788-T1	PF00431:CUB domain;0.714285714285714/PF00059:Lectin C-type domain;0.619047619047619/PF00008:EGF-like domain;0.142857142857143
OG0001654	1	1	1	4	1	1	0	1	1	2	1	4	2	1	-			Npum_000905-T1	PF00575:S1 RNA binding domain;0.666666666666667/PF05843:Suppressor of forked protein (Suf);0.619047619047619
OG0001655	1	0	0	2	4	0	3	0	0	0	0	11	0	0	0.222349			0	PF13359:DDE superfamily endonuclease;0.428571428571429
OG0001656	1	1	2	3	1	1	1	1	1	2	1	4	1	1	-			Npum_014581-T1	PF16776:Type II inositol 1,4,5-trisphosphate 5-phosphatase PH domain;0.761904761904762/PF00620:RhoGAP domain;0.714285714285714/PF03372:Endonuclease/Exonuclease/phosphatase family;0.666666666666667/PF03564:Protein of unknown function (DUF1759);0.0476190476190476
OG0001657	1	4	1	3	1	1	1	1	1	1	1	3	1	1	-			Npum_001411-T1	PF01017:STAT protein, all-alpha domain;0.761904761904762/PF00017:SH2 domain;0.761904761904762/PF02865:STAT protein, protein interaction domain;0.666666666666667/PF02864:STAT protein, DNA binding domain;0.619047619047619
OG0001658	1	2	1	1	2	1	3	1	1	1	1	3	2	1	-			Npum_011312-T1	PF00097:Zinc finger, C3HC4 type (RING finger);0.619047619047619/PF13923:Zinc finger, C3HC4 type (RING finger);0.0476190476190476
OG0001659	1	1	1	3	4	1	1	1	1	1	1	1	3	1	-			Npum_010585-T1	PF13855:Leucine rich repeat;0.857142857142857/PF13516:Leucine Rich repeat;0.380952380952381/PF13306:BspA type Leucine rich repeat region (6 copies);0.476190476190476/PF12799:Leucine Rich repeats (2 copies);0.0952380952380952
OG0001660	1	2	1	1	3	1	1	1	1	1	2	4	1	1	-			Npum_010382-T1	PF14649:Spatacsin C-terminus;0.761904761904762
OG0001661	2	1	1	3	3	1	2	1	1	1	1	2	1	1	-			Npum_000819-T1	PF00571:CBS domain;0.619047619047619
OG0001662	2	1	1	1	1	3	1	1	1	1	1	4	2	1	-			Npum_015311-T1	PF00929:Exonuclease;1
OG0001663	2	0	1	1	2	1	1	2	1	3	3	2	1	1	-			Npum_013477-T1	PF02798:Glutathione S-transferase, N-terminal domain;0.857142857142857/PF00043:Glutathione S-transferase, C-terminal domain;0.761904761904762/PF13417:Glutathione S-transferase, N-terminal domain;0.142857142857143/PF13410:Glutathione S-transferase, C-terminal domain;0.0952380952380952/PF14497:Glutathione S-transferase, C-terminal domain;0.0476190476190476
OG0001664	2	2	4	1	1	1	1	3	1	1	1	0	2	1	-			Npum_005321-T1	PF00057:Low-density lipoprotein receptor domain class A;0.761904761904762/PF13927:Immunoglobulin domain;0.904761904761905/PF00053:Laminin EGF domain;0.80952380952381/PF00052:Laminin B (Domain IV);0.80952380952381/PF02210:Laminin G domain;0.666666666666667/PF00008:EGF-like domain;0.571428571428571/PF00054:Laminin G domain;0.571428571428571/PF07679:Immunoglobulin I-set domain;0.476190476190476/PF00…
OG0001665	2	1	2	2	1	2	1	2	1	1	1	1	3	1	-			Npum_006998-T1	PF02358:Trehalose-phosphatase;1/PF00982:Glycosyltransferase family 20;0.80952380952381
OG0001666	2	2	1	1	3	1	1	1	1	1	1	3	2	1	-			Npum_004588-T1	PF05193:Peptidase M16 inactive domain;0.952380952380952/PF00675:Insulinase (Peptidase family M16);0.952380952380952/PF16187:Middle or third domain of peptidase_M16;0.904761904761905
OG0001667	1	3	2	1	1	1	1	1	1	1	2	3	2	1	-			Npum_006366-T1	PF01490:Transmembrane amino acid transporter protein;0.904761904761905
OG0001668	2	2	2	2	2	1	2	1	1	1	1	2	1	1	-			Npum_009632-T1	PF00153:Mitochondrial carrier protein;1
OG0001669	1	2	1	1	2	1	1	1	2	1	1	5	1	1	-			Npum_006167-T1, Npum_006168-T1	PF10479:Fragile site-associated protein C-terminus;0.666666666666667
OG0001670	2	1	2	1	1	0	1	1	0	1	1	6	3	1	-			0	PF07690:Major Facilitator Superfamily;1/PF07776:Zinc-finger associated domain (zf-AD) ;0.0476190476190476
OG0001671	1	2	1	3	2	1	1	3	1	1	1	2	1	1	-			Npum_007301-T1	PF15262:Domain of unknown function (DUF4592);0.0952380952380952
OG0001672	1	1	3	1	2	1	2	1	1	1	1	3	2	1	-			Npum_007432-T1	PF00046:Homeodomain;0.761904761904762/PF00292:'Paired box' domain;0.476190476190476
OG0001673	1	1	1	2	1	1	1	2	1	4	1	3	1	1	-			Npum_005009-T1	PF00501:AMP-binding enzyme;0.80952380952381/PF00550:Phosphopantetheine attachment site;0.380952380952381/PF13193:AMP-binding enzyme C-terminal domain;0.0952380952380952
OG0001674	2	0	0	7	4	0	1	0	0	0	1	6	0	0	0.222349			0	PF00098:Zinc knuckle;0.380952380952381
OG0001675	1	1	1	1	3	1	2	1	1	1	1	4	2	1	-			Npum_011163-T1	PF03914:CBF/Mak21 family;0.904761904761905/PF07540:Nucleolar complex-associated protein;0.619047619047619
OG0001676	2	1	1	1	2	1	1	1	2	1	1	5	1	1	-			Npum_004712-T1, Npum_004714-T1	PF04857:CAF1 family ribonuclease;0.857142857142857
OG0001677	1	1	1	1	1	5	2	1	1	1	1	4	0	1	-			Npum_008867-T1	PF02204:Vacuolar sorting protein 9 (VPS9) domain;0.761904761904762/PF00616:GTPase-activator protein for Ras-like GTPase;0.714285714285714/PF18151:Domain of unknown function (DUF5601);0.19047619047619
OG0001678	1	2	3	2	2	1	2	1	2	1	1	1	1	1	-			Npum_000482-T1, Npum_013705-T1	PF00136:DNA polymerase family B;1/PF03104:DNA polymerase family B, exonuclease domain;1/PF08996:DNA Polymerase alpha zinc finger;0.952380952380952/PF12254:DNA polymerase alpha subunit p180 N terminal;0.619047619047619
OG0001679	1	0	0	0	3	0	5	1	0	0	3	0	8	0	0.425558			0	#N/A
OG0001680	1	1	1	5	1	1	2	2	1	1	1	2	1	1	-			Npum_000841-T1	PF11708:Pre-mRNA splicing Prp18-interacting factor;1
OG0001681	1	1	1	3	1	1	1	2	1	1	1	5	1	1	-			Npum_015218-T1	PF01805:Surp module;0.761904761904762/PF09750:Alternative splicing regulator ;0.619047619047619/PF13909:C2H2-type zinc-finger domain;0.0476190476190476
OG0001682	1	1	1	1	2	1	1	1	0	2	4	2	2	2	-			0	PF00441:Acyl-CoA dehydrogenase, C-terminal domain;0.952380952380952/PF02771:Acyl-CoA dehydrogenase, N-terminal domain;0.904761904761905/PF02770:Acyl-CoA dehydrogenase, middle domain;0.904761904761905
OG0001683	1	2	1	1	1	1	4	1	2	1	1	3	1	1	-			Npum_009184-T1, Npum_009185-T1	PF13855:Leucine rich repeat;0.80952380952381/PF01582:TIR domain;0.761904761904762/PF00560:Leucine Rich Repeat;0.0476190476190476
OG0001684	1	1	1	1	2	3	2	1	1	1	1	4	1	1	-			Npum_000954-T1	PF12397:U3 small nucleolar RNA-associated protein 10 ;0.80952380952381/PF08146:BP28CT (NUC211) domain;0.666666666666667/PF00110:wnt family;0.0476190476190476
OG0001685	1	0	1	9	1	1	1	1	1	1	1	1	0	2	-			Npum_013988-T1	PF00246:Zinc carboxypeptidase;1/PF02244:Carboxypeptidase activation peptide;0.571428571428571
OG0001686	2	1	2	1	1	1	1	2	1	1	1	2	4	1	-			Npum_004974-T1	PF16363:GDP-mannose 4,6 dehydratase;1
OG0001687	2	1	1	2	1	1	2	2	1	2	1	2	2	1	-			Npum_009525-T1	PF01399:PCI domain;0.904761904761905/PF09440:eIF3 subunit 6 N terminal domain;0.857142857142857
OG0001688	1	0	0	0	0	0	0	0	0	0	0	19	1	0	0.425558			0	PF13873:Myb/SANT-like DNA-binding domain;0.19047619047619
OG0001689	1	1	1	1	1	1	1	2	2	1	2	5	1	1	-			Npum_014877-T1, Npum_014878-T1	PF00620:RhoGAP domain;0.761904761904762
OG0001690	1	2	1	4	1	1	1	1	1	3	1	1	2	1	-			Npum_008528-T1	PF00493:MCM P-loop domain;0.857142857142857/PF17855:MCM AAA-lid domain;0.761904761904762/PF17207:MCM OB domain;0.714285714285714
OG0001691	1	2	2	3	1	1	1	1	1	3	1	2	1	1	-			Npum_002701-T1	PF00152:tRNA synthetases class II (D, K and N) ;1/PF01336:OB-fold nucleic acid binding domain;0.857142857142857
OG0001692	1	1	1	3	3	1	1	1	1	1	1	4	1	1	-			Npum_001648-T1	PF05622:HOOK protein coiled-coil region;0.380952380952381
OG0001693	0	3	0	1	2	1	1	2	1	1	1	4	2	2	-			Npum_013460-T1	PF14846:Domain of unknown function (DUF4485);0.80952380952381
OG0001694	0	1	2	6	2	1	1	0	1	1	1	3	1	1	-			Npum_000833-T1	PF00001:7 transmembrane receptor (rhodopsin family);0.714285714285714
OG0001695	0	1	1	1	1	2	2	1	2	1	2	5	1	1	-			Npum_010895-T1, Npum_010897-T1	PF07678:A-macroglobulin TED domain;0.666666666666667/PF07703:Alpha-2-macroglobulin bait region domain;0.619047619047619/PF00207:Alpha-2-macroglobulin family;0.571428571428571/PF07677:A-macroglobulin receptor binding domain;0.571428571428571/PF17791:Macroglobulin domain MG3;0.571428571428571/PF01835:MG2 domain;0.523809523809524
OG0001696	0	2	1	2	2	1	2	0	1	1	2	4	2	1	-			Npum_016442-T1	PF00583:Acetyltransferase (GNAT) family;0.0476190476190476
OG0001697	0	6	1	0	0	3	0	1	0	1	3	0	1	5	-			0	PF07690:Major Facilitator Superfamily;0.952380952380952
OG0001698	0	2	0	2	1	0	0	0	3	2	0	3	0	8	-			Npum_010825-T1, Npum_016370-T2, Npum_016371-T1	PF08395:7tm Chemosensory receptor;0.80952380952381
OG0001699	0	1	1	2	3	2	1	2	2	1	1	3	1	1	-			Npum_013838-T1, Npum_013841-T1	PF00271:Helicase conserved C-terminal domain;0.619047619047619/PF00270:DEAD/DEAH box helicase;0.619047619047619/PF02889:Sec63 Brl domain;0.523809523809524/PF00379:Insect cuticle protein;0.0476190476190476
OG0001700	0	2	1	1	1	1	2	2	2	1	2	4	1	1	-			Npum_001534-T1, Npum_001535-T1	#N/A
OG0001701	0	0	1	1	7	0	6	0	1	0	0	5	0	0	-			Npum_012540-T1	#N/A
OG0001702	0	0	0	4	0	0	5	0	0	0	0	12	0	0	-			0	#N/A
OG0001703	0	0	0	5	1	0	6	0	1	0	0	8	0	0	-			Npum_011962-T1	#N/A
OG0001704	0	0	0	7	4	0	2	0	4	0	0	4	0	0	-			Npum_005618-T1, Npum_011764-T1, Npum_013689-T1, Npum_013690-T1	PF03145:Seven in absentia protein family;0.666666666666667/PF14580:Leucine-rich repeat;0.0476190476190476
OG0001705	0	0	0	5	2	0	5	0	0	0	0	9	0	0	-			0	PF00628:PHD-finger;0.333333333333333/PF14223:gag-polypeptide of LTR copia-type;0.0476190476190476
OG0001706	0	0	0	1	0	0	4	1	0	0	0	15	0	0	0.425558			0	PF13855:Leucine rich repeat;0.80952380952381/PF13306:BspA type Leucine rich repeat region (6 copies);0.142857142857143/PF12799:Leucine Rich repeats (2 copies);0.0476190476190476/PF00560:Leucine Rich Repeat;0.0476190476190476
OG0001707	0	0	0	1	4	0	0	0	0	0	2	7	7	0	-			0	PF12796:Ankyrin repeats (3 copies);0.952380952380952/PF13857:Ankyrin repeats (many copies);0.380952380952381/PF13637:Ankyrin repeats (many copies);0.333333333333333/PF00023:Ankyrin repeat;0.19047619047619/PF13606:Ankyrin repeat;0.0952380952380952/PF13424:Tetratricopeptide repeat;0.0476190476190476
OG0001708	0	0	0	1	0	0	1	0	0	1	1	17	0	0	0.425558			0	PF13873:Myb/SANT-like DNA-binding domain;0.80952380952381
OG0001709	0	0	0	1	0	0	0	0	0	0	0	20	0	0	0.425558			0	PF00106:short chain dehydrogenase;0.0476190476190476
OG0001710	0	0	0	1	17	0	1	0	0	0	0	2	0	0	0.222349			0	PF00078:Reverse transcriptase (RNA-dependent DNA polymerase);0.0952380952380952
OG0001711	0	0	0	0	21	0	0	0	0	0	0	0	0	0	0.425558			0	#N/A
OG0001712	0	0	0	0	21	0	0	0	0	0	0	0	0	0	0.425558			0	PF03184:DDE superfamily endonuclease;0.0476190476190476
OG0001713	0	0	0	0	21	0	0	0	0	0	0	0	0	0	0.425558			0	PF13843:Transposase IS4;0.142857142857143
OG0001714	0	0	0	0	14	0	1	0	3	0	0	3	0	0	0.663803			Npum_006075-T1, Npum_006076-T1, Npum_011444-T1	#N/A
OG0001715	0	0	0	0	21	0	0	0	0	0	0	0	0	0	0.425558			0	#N/A
OG0001716	0	0	0	0	20	0	0	0	0	0	1	0	0	0	0.425558			0	PF13843:Transposase IS4;0.0952380952380952
OG0001717	0	0	0	0	1	0	4	1	5	0	0	10	0	0	0.0508728			Npum_015394-T1, Npum_015395-T1, Npum_016979-T1, Npum_016982-T2, Npum_016983-T1	PF00083:Sugar (and other) transporter;0.952380952380952
OG0001718	0	0	0	0	3	0	5	0	0	0	0	13	0	0	0.222349			0	#N/A
OG0001719	0	0	0	0	0	8	0	13	0	0	0	0	0	0	0.5			0	PF00295:Glycosyl hydrolases family 28;1
OG0001720	0	0	0	0	0	0	11	0	0	0	0	10	0	0	0.425558			0	PF14223:gag-polypeptide of LTR copia-type;0.428571428571429
OG0001721	0	0	0	0	0	0	21	0	0	0	0	0	0	0	0.425558			0	PF12937:F-box-like;1
OG0001722	0	0	0	0	0	0	0	0	0	0	21	0	0	0	-			0	PF06974:WS/DGAT C-terminal domain;0.952380952380952
OG0001723	0	0	0	0	0	0	0	0	0	0	1	20	0	0	0.425558			0	PF05485:THAP domain;0.476190476190476
OG0001724	0	0	0	0	0	0	0	0	0	0	0	21	0	0	0.425558			0	#N/A
OG0001725	0	0	0	0	0	0	0	0	0	0	0	21	0	0	0.425558			0	PF05004:Interferon-related developmental regulator (IFRD);0.904761904761905
OG0001726	0	0	0	0	0	0	0	0	0	0	0	21	0	0	0.425558			0	PF00077:Retroviral aspartyl protease;0.0476190476190476
OG0001727	0	0	0	0	0	0	0	0	0	0	0	21	0	0	0.425558			0	PF02820:mbt repeat;0.142857142857143/PF02771:Acyl-CoA dehydrogenase, N-terminal domain;0.0476190476190476/PF00536:SAM domain (Sterile alpha motif);0.0476190476190476/PF00621:RhoGEF domain;0.0476190476190476/PF12140:SLED domain;0.0476190476190476
OG0001728	0	0	0	0	0	0	0	0	0	0	0	0	21	0	-			0	#N/A
OG0001729	0	0	0	0	0	0	0	0	0	0	0	0	21	0	-			0	PF00060:Ligand-gated ion channel;0.476190476190476
OG0001730	1	1	1	1	1	1	1	2	2	1	1	5	1	1	-			Npum_006102-T1, Npum_009777-T1	PF01163:RIO1 family;0.95
OG0001731	1	1	2	1	1	2	1	1	1	1	1	4	1	2	-			Npum_007673-T1	PF00992:Troponin;0.8/PF10456:WASP-binding domain of Sorting nexin protein;0.05
OG0001732	1	2	2	2	1	4	0	1	1	1	1	1	2	1	-			Npum_003097-T1	PF00388:Phosphatidylinositol-specific phospholipase C, X domain;0.9/PF00387:Phosphatidylinositol-specific phospholipase C, Y domain;0.9/PF09279:Phosphoinositide-specific phospholipase C, efhand-like;0.85/PF17787:PH domain;0.85/PF08703:PLC-beta C terminal;0.6
OG0001733	1	1	1	1	2	1	2	1	1	1	2	3	2	1	-			Npum_001560-T1	PF00400:WD domain, G-beta repeat;0.55
OG0001734	2	1	2	1	1	2	0	2	1	1	3	2	1	1	-			Npum_003930-T1	PF01042:Endoribonuclease L-PSP;1
OG0001735	1	2	1	2	2	1	2	1	2	1	1	2	1	1	-			Npum_014745-T1, Npum_015794-T1	PF03959:Serine hydrolase (FSH1);1
OG0001736	1	1	1	3	2	2	2	1	1	1	2	1	1	1	-			Npum_006619-T1	PF13639:Ring finger domain;0.8/PF02225:PA domain;0.4/PF00011:Hsp20/alpha crystallin family;0.05
OG0001737	1	1	1	5	1	1	1	1	2	1	1	1	2	1	-			Npum_003322-T1, Npum_009705-T1	PF00888:Cullin family;1/PF08672:Anaphase promoting complex (APC) subunit 2;0.95
OG0001738	1	1	2	1	1	1	0	4	1	1	1	2	2	2	-			Npum_012181-T1	PF01490:Transmembrane amino acid transporter protein;1
OG0001739	1	2	2	3	1	1	1	1	1	1	1	3	1	1	-			Npum_012372-T2	PF07679:Immunoglobulin I-set domain;0.95/PF00069:Protein kinase domain;0.9/PF00041:Fibronectin type III domain;0.9/PF00621:RhoGEF domain;0.5/PF00169:PH domain;0.05
OG0001740	1	2	2	1	1	1	1	1	1	1	1	3	2	2	-			Npum_012825-T1	PF01088:Ubiquitin carboxyl-terminal hydrolase, family 1;1
OG0001741	1	2	1	3	1	2	1	1	1	1	1	2	2	1	-			Npum_004759-T1	PF00505:HMG (high mobility group) box;0.7
OG0001742	1	1	1	1	2	1	2	1	2	1	1	4	1	1	-			Npum_001403-T1, Npum_001404-T1	PF13359:DDE superfamily endonuclease;0.05
OG0001743	1	1	2	1	1	1	1	2	1	1	1	4	2	1	-			Npum_008991-T2	PF07645:Calcium-binding EGF domain;1/PF00683:TB domain;0.95/PF12662:Complement Clr-like EGF-like;0.95/PF12661:Human growth factor-like EGF;0.85/PF12947:EGF domain;0.9/PF00008:EGF-like domain;0.35/PF14670:Coagulation Factor Xa inhibitory site;0.15/PF18193:Fibrillin 1 unique N-terminal domain;0.05
OG0001744	2	1	1	1	1	1	1	5	1	1	2	1	1	1	-			Npum_013577-T3	PF02434:Fringe-like;0.9
OG0001745	1	1	1	4	1	1	2	1	1	1	1	3	1	1	-			Npum_014245-T1	PF00853:Runt domain;0.85
OG0001746	1	1	1	2	1	1	1	1	2	1	1	4	2	1	-			Npum_000459-T1, Npum_005294-T1	PF07766:LETM1-like protein;0.85
OG0001747	1	1	2	2	1	2	2	2	1	1	2	1	1	1	-			Npum_007817-T1	PF05649:Peptidase family M13;0.9/PF01431:Peptidase family M13;0.9
OG0001748	1	1	1	1	1	3	2	1	1	1	1	4	1	1	-			Npum_007701-T1	#N/A
OG0001749	1	1	1	1	2	1	1	2	2	1	1	4	1	1	-			Npum_006093-T1, Npum_015924-T1	PF00618:RasGEF N-terminal motif;0.75/PF00617:RasGEF domain;0.75
OG0001750	2	0	1	6	0	1	0	1	0	0	0	3	5	1	-			0	PF10545:Alcohol dehydrogenase transcription factor Myb/SANT-like;0.95/PF02944:BESS motif;0.1
OG0001751	1	2	2	3	1	2	1	2	1	1	1	1	1	1	-			Npum_005288-T1	PF02196:Raf-like Ras-binding domain;0.25
OG0001752	1	2	2	1	1	1	1	1	1	1	1	5	1	1	-			Npum_004519-T1	PF09769:Apolipoprotein O;0.85
OG0001753	2	1	1	2	2	1	1	2	1	1	1	3	1	1	-			Npum_009985-T1	PF02210:Laminin G domain;0.75/PF00008:EGF-like domain;0.75/PF00054:Laminin G domain;0.45
OG0001754	2	1	3	3	1	1	2	1	1	1	1	1	1	1	-			Npum_010066-T1	PF01849:NAC domain;0.85
OG0001755	1	1	2	1	1	1	1	2	1	1	1	4	2	1	-			Npum_002861-T1	PF01027:Inhibitor of apoptosis-promoting Bax1;1
OG0001756	2	2	1	3	1	1	1	2	1	1	1	2	1	1	-			Npum_011619-T3	PF09457:FIP domain ;0.75/PF13499:EF-hand domain pair;0.1
OG0001757	1	3	1	1	1	1	1	2	2	1	1	2	2	1	-			Npum_009523-T1, Npum_009524-T1	PF00270:DEAD/DEAH box helicase;0.9/PF00271:Helicase conserved C-terminal domain;0.8/PF08147:DBP10CT (NUC160) domain;0.7
OG0001758	1	1	1	1	1	1	1	2	1	1	1	1	6	1	-			Npum_012862-T1	PF00067:Cytochrome P450;1
OG0001759	1	1	1	1	2	1	1	1	2	1	1	5	1	1	-			Npum_005216-T1, Npum_005217-T1	PF07653:Variant SH3 domain;0.25
OG0001760	2	1	1	2	1	1	2	1	1	1	1	3	1	2	-			Npum_014679-T1	PF00096:Zinc finger, C2H2 type;0.6/PF12874:Zinc-finger of C2H2 type;0.15/PF13909:C2H2-type zinc-finger domain;0.15/PF13894:C2H2-type zinc finger;0.05
OG0001761	2	2	2	3	2	2	1	1	1	1	1	1	1	0	-			Npum_007621-T1	PF02297:Cytochrome oxidase c subunit VIb;1
OG0001762	4	0	5	0	2	2	0	2	2	1	1	1	0	0	-			Npum_004940-T1, Npum_005504-T1	PF00379:Insect cuticle protein;1
OG0001763	1	1	1	1	1	1	1	2	1	1	1	6	1	1	-			Npum_004463-T1	PF11715:Nucleoporin Nup120/160;0.8
OG0001764	2	1	1	1	1	2	1	1	1	1	1	5	1	1	-			Npum_004342-T1	PF00069:Protein kinase domain;0.8/PF12330:Haspin like kinase domain;0.7
OG0001765	2	1	1	5	2	1	1	1	1	1	1	2	0	1	-			Npum_008150-T1	PF01494:FAD binding domain;0.7/PF00089:Trypsin;0.05
OG0001766	1	1	1	2	2	1	2	1	2	1	1	3	1	1	-			Npum_000412-T1, Npum_014506-T1	#N/A
OG0001767	2	2	3	1	1	1	1	1	1	1	1	1	2	2	-			Npum_009741-T1	PF01127:Succinate dehydrogenase/Fumarate reductase transmembrane subunit;1
OG0001768	1	1	1	1	1	1	1	2	3	2	1	2	2	1	-			Npum_002295-T1, Npum_002297-T1, Npum_002300-T1	PF00083:Sugar (and other) transporter;0.95
OG0001769	1	1	2	1	1	1	2	1	1	2	1	3	2	1	-			Npum_005310-T1	PF00505:HMG (high mobility group) box;0.65
OG0001770	1	1	2	2	1	2	2	2	1	1	1	1	2	1	-			Npum_012784-T1	PF10324:Serpentine type 7TM GPCR chemoreceptor Srw;0.95/PF00001:7 transmembrane receptor (rhodopsin family);0.05
OG0001771	1	3	2	4	1	1	1	1	1	1	1	1	1	1	-			Npum_007977-T1	PF00069:Protein kinase domain;0.8
OG0001772	3	3	2	1	1	1	1	1	1	1	1	1	1	2	-			Npum_005377-T1	PF00096:Zinc finger, C2H2 type;1/PF07776:Zinc-finger associated domain (zf-AD) ;0.9/PF13912:C2H2-type zinc finger;0.3/PF13894:C2H2-type zinc finger;0.15/PF12874:Zinc-finger of C2H2 type;0.05
OG0001773	2	1	1	1	1	1	1	3	1	1	1	1	3	2	-			Npum_004912-T1	PF00168:C2 domain;0.95/PF17047:Synaptotagmin-like mitochondrial-lipid-binding domain;1
OG0001774	1	2	2	3	1	2	1	1	1	1	1	4	0	0	-			Npum_007912-T1	PF12309:KIF-1 binding protein C terminal;0.7
OG0001775	2	1	1	2	2	1	2	1	1	1	2	2	1	1	-			Npum_013714-T1	PF10230:Lipid-droplet associated hydrolase;1
OG0001776	1	1	2	1	1	2	2	1	1	1	1	3	2	1	-			Npum_002852-T1	PF00955:HCO3- transporter family;1/PF07565:Band 3 cytoplasmic domain;0.9
OG0001777	1	1	2	1	1	1	1	2	1	2	1	1	1	4	-			Npum_008933-T1	PF01770:Reduced folate carrier;1
OG0001778	1	1	1	5	2	1	1	1	1	1	2	0	2	1	-			Npum_013750-T1	PF00656:Caspase domain;0.9
OG0001779	2	2	1	3	1	1	1	1	1	1	1	1	3	1	-			Npum_008716-T1	PF03097:BRO1-like domain;0.85/PF13949:ALIX V-shaped domain binding to HIV ;0.9
OG0001780	3	1	4	1	1	2	1	2	0	1	1	2	0	1	-			0	PF00151:Lipase;1
OG0001781	1	2	1	2	1	3	1	1	2	1	1	2	1	1	-			Npum_007656-T1, Npum_007657-T1	PF07690:Major Facilitator Superfamily;1
OG0001782	1	1	1	1	2	1	2	2	1	1	1	3	2	1	-			Npum_010480-T1	PF00168:C2 domain;0.8
OG0001783	1	1	1	1	2	1	2	1	1	2	1	3	2	1	-			Npum_011361-T1	PF13912:C2H2-type zinc finger;0.8/PF00096:Zinc finger, C2H2 type;0.7/PF01448:ELM2 domain;0.7/PF00249:Myb-like DNA-binding domain;0.5/PF02661:Fic/DOC family;0.05
OG0001784	4	0	2	1	1	1	1	2	1	2	1	3	0	1	-			Npum_011363-T1	#N/A
OG0001785	1	1	3	1	1	1	1	2	1	1	1	4	2	0	-			Npum_014376-T1	PF16077:Spaetzle;0.75
OG0001786	1	1	1	1	3	1	1	1	1	1	1	5	1	1	-			Npum_001557-T3	PF00595:PDZ domain;0.65/PF17820:PDZ domain;0.05/PF08395:7tm Chemosensory receptor;0.05
OG0001787	1	1	2	1	1	3	1	3	1	2	1	1	1	1	-			Npum_002378-T1	PF14327:Hinge domain of cleavage stimulation factor subunit 2;1/PF00076:RNA recognition motif. (a.k.a. RRM, RBD, or RNP domain);0.95/PF14304:Transcription termination and cleavage factor C-terminal;0.8
OG0001788	2	1	1	3	1	1	2	1	0	2	2	2	1	1	-			0	PF07722:Peptidase C26;0.8/PF00117:Glutamine amidotransferase class-I;0.2
OG0001789	1	1	2	2	1	1	2	2	1	1	1	2	1	2	-			Npum_003335-T1	PF01529:DHHC palmitoyltransferase;0.7
OG0001790	1	0	0	4	1	0	3	0	0	0	0	11	0	0	-			0	PF00628:PHD-finger;0.25
OG0001791	1	1	4	1	1	1	1	1	2	1	1	3	1	1	-			Npum_012019-T1, Npum_012222-T1	PF05301:GNAT acetyltransferase, Mec-17 ;1
OG0001792	1	2	1	1	1	1	2	2	0	1	1	4	2	1	-			0	PF01571:Aminomethyltransferase folate-binding domain;0.95/PF16350:FAD dependent oxidoreductase central domain;0.9/PF08669:Glycine cleavage T-protein C-terminal barrel domain;0.7/PF01266:FAD dependent oxidoreductase;0.65
OG0001793	2	3	2	1	1	2	1	2	1	1	1	1	1	1	-			Npum_004289-T1	PF00625:Guanylate kinase;1
OG0001794	1	0	2	2	2	1	2	3	0	1	1	3	1	1	-			0	PF00595:PDZ domain;0.95/PF17820:PDZ domain;0.05
OG0001795	2	1	2	1	1	2	1	2	1	1	1	2	2	1	-			Npum_005151-T1	PF03153:Transcription factor IIA, alpha/beta subunit;1
OG0001796	2	1	2	1	1	1	1	2	2	1	2	1	2	1	-			Npum_000706-T1, Npum_002193-T1	#N/A
OG0001797	1	1	1	1	1	3	1	1	1	2	1	4	1	1	-			Npum_002561-T1	PF00096:Zinc finger, C2H2 type;0.95/PF00046:Homeodomain;0.9/PF13894:C2H2-type zinc finger;0.8/PF13912:C2H2-type zinc finger;0.25
OG0001798	1	1	1	1	2	0	1	1	1	1	1	7	1	1	-			Npum_002560-T1	#N/A
OG0001799	1	0	1	1	1	2	1	1	3	1	1	5	1	1	-			Npum_016123-T1, Npum_016124-T1, Npum_016125-T1	PF03351:DOMON domain;0.7/PF03067:Lytic polysaccharide mono-oxygenase, cellulose-degrading;0.45/PF01390:SEA domain;0.45
OG0001800	1	5	1	1	1	1	1	2	1	1	1	1	2	1	-			Npum_009271-T1	PF08149:BING4CT (NUC141) domain;0.8/PF00400:WD domain, G-beta repeat;0.2
OG0001801	1	1	1	4	2	1	2	1	1	1	1	2	1	1	-			Npum_010790-T1	PF13181:Tetratricopeptide repeat;0.5/PF13432:Tetratricopeptide repeat;0.25/PF07719:Tetratricopeptide repeat;0.2/PF00515:Tetratricopeptide repeat;0.15/PF10300:Protein of unknown function (DUF3808);0.05/PF14559:Tetratricopeptide repeat;0.05
OG0001802	1	1	1	2	1	1	2	1	1	1	1	5	1	1	-			Npum_012668-T1	PF13181:Tetratricopeptide repeat;0.45/PF07719:Tetratricopeptide repeat;0.15/PF13432:Tetratricopeptide repeat;0.15/PF13431:Tetratricopeptide repeat;0.15
OG0001803	3	1	1	2	1	1	1	2	1	1	1	3	1	1	-			Npum_012584-T2	PF01068:ATP dependent DNA ligase domain;0.85/PF04675:DNA ligase N terminus;0.8/PF04679:ATP dependent DNA ligase C terminal region ;0.75
OG0001804	1	1	1	1	1	1	2	3	2	1	1	2	2	1	-			Npum_007799-T1, Npum_007801-T1	PF00058:Low-density lipoprotein receptor repeat class B;0.75/PF12947:EGF domain;0.6/PF07645:Calcium-binding EGF domain;0.6/PF06119:Nidogen-like;0.75/PF07474:G2F domain;0.7/PF00008:EGF-like domain;0.1
OG0001805	1	1	1	2	1	1	1	1	1	2	1	4	2	1	-			Npum_007803-T1	PF14854:Leucine rich adaptor protein ;0.45
OG0001806	1	2	1	1	1	4	2	1	1	1	2	1	1	1	-			Npum_007012-T1	PF04790:Sarcoglycan complex subunit protein;1
OG0001807	1	1	1	1	1	3	1	2	1	1	1	4	1	1	-			Npum_007917-T2	PF04818:CID domain;0.1
OG0001808	1	0	2	3	2	1	4	2	1	0	1	1	1	1	-			Npum_015400-T1	PF01607:Chitin binding Peritrophin-A domain;0.5
OG0001809	1	1	1	2	2	1	1	1	2	1	1	2	1	3	-			Npum_001186-T1, Npum_001214-T1	PF12796:Ankyrin repeats (3 copies);0.95/PF00023:Ankyrin repeat;0.15/PF13637:Ankyrin repeats (many copies);0.1
OG0001810	1	2	1	2	2	1	2	1	2	1	1	2	1	1	-			Npum_010723-T1, Npum_010724-T1	PF00156:Phosphoribosyl transferase domain;0.95
OG0001811	1	1	1	1	1	2	1	1	1	1	1	6	1	1	-			Npum_011155-T1	PF00024:PAN domain;0.8
OG0001812	2	1	1	2	1	2	1	1	1	1	1	4	1	1	-			Npum_007102-T1	PF06428:GDP/GTP exchange factor Sec2p;0.7
OG0001813	1	1	1	1	2	3	2	1	1	1	1	3	1	1	-			Npum_005496-T1	PF00002:7 transmembrane receptor (Secretin family);1/PF02793:Hormone receptor domain;0.65
OG0001814	1	1	2	1	1	3	2	1	1	1	2	3	1	0	-			Npum_006914-T1	PF00168:C2 domain;0.95
OG0001815	1	1	2	2	1	1	1	0	2	2	1	1	1	4	-			Npum_003470-T1, Npum_014528-T1	PF02836:Glycosyl hydrolases family 2, TIM barrel domain;1/PF00703:Glycosyl hydrolases family 2;0.95/PF02837:Glycosyl hydrolases family 2, sugar binding domain;0.95
OG0001816	1	2	2	3	1	1	1	1	1	1	1	1	2	2	-			Npum_015725-T1	PF00069:Protein kinase domain;0.95
OG0001817	1	1	1	4	1	1	1	1	1	2	2	1	2	1	-			Npum_009064-T1	PF11838:ERAP1-like C-terminal domain;0.95/PF01433:Peptidase family M1 domain;0.9/PF17900:Peptidase M1 N-terminal domain;0.8
OG0001818	1	1	1	3	2	1	2	1	2	1	1	2	1	1	-			Npum_016753-T1, Npum_016905-T3	PF13869:Nucleotide hydrolase;1
OG0001819	1	1	1	2	2	2	2	1	1	1	1	3	1	1	-			Npum_003288-T1	PF01266:FAD dependent oxidoreductase;1
OG0001820	1	2	1	2	2	1	1	2	2	1	1	2	1	1	-			Npum_014807-T1, Npum_016138-T1	PF03953:Tubulin C-terminal domain;1/PF00091:Tubulin/FtsZ family, GTPase domain;1
OG0001821	1	2	1	2	2	1	1	2	1	1	1	3	1	1	-			Npum_002702-T1	PF12796:Ankyrin repeats (3 copies);0.7/PF00554:Rel homology DNA-binding domain;0.8/PF16179:Rel homology dimerisation domain;0.75/PF13637:Ankyrin repeats (many copies);0.1/PF00839:Cysteine rich repeat;0.05
OG0001822	1	2	1	2	1	1	1	1	1	1	1	1	5	1	-			Npum_009450-T1	PF00171:Aldehyde dehydrogenase family;1
OG0001823	2	1	1	3	1	1	1	1	1	1	1	3	1	2	-			Npum_008218-T1	PF12496:Bcl2-/adenovirus E1B nineteen kDa-interacting protein 2;0.95/PF13716:Divergent CRAL/TRIO domain;0.85/PF00880:Nebulin repeat;0.05/PF10058:Predicted integral membrane zinc-ribbon metal-binding protein;0.05/PF14604:Variant SH3 domain;0.05/PF00412:LIM domain;0.05
OG0001824	1	2	1	2	2	2	1	1	1	1	1	4	1	0	-			Npum_001327-T1	PF17900:Peptidase M1 N-terminal domain;0.95/PF01433:Peptidase family M1 domain;0.8/PF11838:ERAP1-like C-terminal domain;0.65
OG0001825	2	1	2	2	1	1	1	2	1	1	1	3	1	1	-			Npum_013395-T1	PF02460:Patched family;0.85/PF16414:Niemann-Pick C1 N terminus;0.7/PF12349:Sterol-sensing domain of SREBP cleavage-activation;0.4
OG0001826	1	2	2	3	1	1	1	2	1	1	1	2	1	1	-			Npum_016362-T1	PF00014:Kunitz/Bovine pancreatic trypsin inhibitor domain;0.8/PF00090:Thrombospondin type 1 domain;0.75/PF07679:Immunoglobulin I-set domain;0.8/PF05986:ADAM-TS Spacer 1;0.75/PF08686:PLAC (protease and lacunin) domain;0.7/PF00095:WAP-type (Whey Acidic Protein) 'four-disulfide core';0.4/PF13927:Immunoglobulin domain;0.2
OG0001827	1	1	2	1	2	1	1	1	1	1	1	4	2	1	-			Npum_004698-T1	PF07714:Protein tyrosine and serine/threonine kinase;0.85
OG0001828	2	1	2	1	1	1	2	1	3	1	1	2	1	1	-			Npum_015707-T1, Npum_015708-T1, Npum_015709-T1	PF02014:Reeler domain;1
OG0001829	1	1	1	1	1	1	2	1	1	1	2	5	1	1	-			Npum_003667-T1	PF09177:Syntaxin 6, N-terminal;0.75/PF05739:SNARE domain;0.7
OG0001830	1	1	2	2	2	2	1	1	1	2	1	1	2	1	-			Npum_009251-T1	PF03826:OAR motif;0.7/PF00046:Homeodomain;0.65
OG0001831	1	1	2	1	2	1	2	1	1	0	1	4	2	1	-			Npum_006884-T1	PF00042:Globin;0.6
OG0001832	2	1	2	1	1	1	1	3	1	1	1	2	1	2	-			Npum_001770-T1	PF03098:Animal haem peroxidase;0.95
OG0001833	1	2	1	1	1	0	1	4	1	1	4	0	3	0	-			Npum_007139-T1	PF00583:Acetyltransferase (GNAT) family;0.6/PF13673:Acetyltransferase (GNAT) domain;0.1
OG0001834	1	1	1	3	1	4	1	2	1	1	1	1	1	1	-			Npum_002981-T1	PF13927:Immunoglobulin domain;1/PF08205:CD80-like C2-set immunoglobulin domain ;0.9/PF07679:Immunoglobulin I-set domain;0.55/PF00041:Fibronectin type III domain;0.65/PF13895:Immunoglobulin domain;0.3
OG0001835	1	1	1	1	1	1	1	3	3	1	1	2	2	1	-			Npum_010479-T1, Npum_011920-T1, Npum_013942-T1	PF00096:Zinc finger, C2H2 type;0.95/PF13894:C2H2-type zinc finger;0.1/PF12874:Zinc-finger of C2H2 type;0.1
OG0001836	1	1	1	4	1	1	2	1	1	1	1	3	1	1	-			Npum_010089-T1	PF03870:RNA polymerase Rpb8;1
OG0001837	9	0	0	0	0	0	0	1	0	0	9	1	0	0	0.425558			0	#N/A
OG0001838	1	1	1	3	1	2	1	1	1	1	1	3	2	1	-			Npum_001791-T1	PF00100:Zona pellucida-like domain;0.7
OG0001839	2	2	1	1	1	2	1	2	1	2	1	2	1	1	-			Npum_014019-T1	PF13499:EF-hand domain pair;1/PF13833:EF-hand domain pair;0.55/PF13202:EF hand;0.05
OG0001840	1	1	3	2	1	1	1	1	1	1	1	3	2	1	-			Npum_001388-T1	PF03826:OAR motif;0.85/PF00046:Homeodomain;0.75
OG0001841	1	1	2	3	0	3	1	1	2	1	1	2	1	1	-			Npum_006875-T1, Npum_006876-T1	PF00335:Tetraspanin family;0.8
OG0001842	1	3	1	4	2	0	1	1	1	1	1	2	1	1	-			Npum_001816-T2	PF07004:Sperm-tail PG-rich repeat;0.25
OG0001843	1	1	2	4	1	1	1	1	1	1	1	2	2	1	-			Npum_008577-T1	PF10191:Golgi complex component 7 (COG7);1/PF10392:Golgi transport complex subunit 5;0.05
OG0001844	2	0	0	2	1	4	1	2	1	1	1	2	2	1	-			Npum_002074-T1	PF00646:F-box domain;0.25
OG0001845	1	1	1	1	1	1	0	2	1	3	1	4	1	2	-			Npum_011334-T1	PF01569:PAP2 superfamily;0.8
OG0001846	1	1	1	2	2	3	2	0	0	1	1	4	1	1	-			0	PF00002:7 transmembrane receptor (Secretin family);0.7
OG0001847	1	2	1	1	1	1	1	1	2	1	1	4	2	1	-			Npum_005030-T1, Npum_005031-T1	PF00566:Rab-GTPase-TBC domain;0.85/PF15733:Domain of unknown function (DUF4682);0.8
OG0001848	1	1	1	2	1	1	1	1	1	2	1	5	1	1	-			Npum_004251-T1	PF00400:WD domain, G-beta repeat;0.85
OG0001849	1	1	2	2	2	1	1	1	5	1	1	1	0	1	-			Npum_004181-T1, Npum_004984-T1, Npum_004985-T1, Npum_004986-T1, Npum_004987-T1	PF16077:Spaetzle;0.95/PF03148:Tektin family;0.05
OG0001850	2	1	1	2	1	1	2	2	1	1	1	3	1	1	-			Npum_014637-T1	PF00617:RasGEF domain;0.9/PF00618:RasGEF N-terminal motif;0.85/PF00788:Ras association (RalGDS/AF-6) domain;0.85/PF00078:Reverse transcriptase (RNA-dependent DNA polymerase);0.05
OG0001851	2	1	1	2	1	1	0	1	1	1	1	6	1	1	-			Npum_014291-T1	PF09766:Fms-interacting protein/Thoc5;0.85
OG0001852	1	1	1	1	2	1	2	1	1	1	1	5	1	1	-			Npum_015492-T1	PF13855:Leucine rich repeat;0.95
OG0001853	1	3	2	1	1	1	1	1	2	1	1	3	1	1	-			Npum_000236-T1, Npum_000247-T1	PF01979:Amidohydrolase family;0.9/PF07969:Amidohydrolase family;0.05
OG0001854	1	1	1	1	2	2	1	2	1	1	1	4	1	1	-			Npum_011110-T1	PF00089:Trypsin;1
OG0001855	1	1	1	2	1	1	0	2	1	1	1	5	1	2	-			Npum_004734-T2	PF00400:WD domain, G-beta repeat;0.25
OG0001856	1	1	2	1	1	1	1	2	1	1	5	1	1	1	-			Npum_002257-T1	PF00646:F-box domain;0.45/PF12937:F-box-like;0.2
OG0001857	1	1	1	3	2	2	0	1	2	1	2	2	2	0	-			Npum_010289-T1, Npum_010292-T1	PF00046:Homeodomain;0.65
OG0001858	1	1	1	2	3	1	2	1	2	1	1	2	1	1	-			Npum_000853-T1, Npum_001899-T1	PF01070:FMN-dependent dehydrogenase;1
OG0001859	1	0	1	3	1	4	1	1	1	1	2	2	1	1	-			Npum_008538-T1	PF01388:ARID/BRIGHT DNA binding domain;0.05
OG0001860	1	1	2	3	2	3	1	1	1	1	1	1	1	1	-			Npum_007614-T1	PF08628:Sorting nexin C terminal;0.9/PF02194:PXA domain;0.85/PF00615:Regulator of G protein signaling domain;0.85/PF00787:PX domain;0.8
OG0001861	1	1	1	2	1	1	1	1	5	1	1	2	1	1	-			Npum_003371-T1, Npum_003372-T1, Npum_003374-T1, Npum_009871-T1, Npum_009873-T1	PF00076:RNA recognition motif. (a.k.a. RRM, RBD, or RNP domain);0.95/PF17654:Selenocysteine tRNA 1 associated proteins ;0.85
OG0001862	1	1	1	1	1	1	1	2	3	1	1	4	1	1	-			Npum_006462-T1, Npum_014120-T1, Npum_014234-T1	PF10588:NADH-ubiquinone oxidoreductase-G iron-sulfur binding region;0.85/PF13510:2Fe-2S iron-sulfur cluster binding domain;0.85/PF00384:Molybdopterin oxidoreductase;0.8/PF09326:NADH-ubiquinone oxidoreductase subunit G, C-terminal;0.75
OG0001863	1	1	3	3	3	1	1	1	1	1	1	1	1	1	-			Npum_016985-T1	#N/A
OG0001864	1	2	1	2	1	2	1	1	1	1	1	4	1	1	-			Npum_010515-T1	PF13516:Leucine Rich repeat;0.9/PF12937:F-box-like;0.85
OG0001865	1	2	5	2	1	1	1	1	1	1	1	0	2	1	-			Npum_016424-T1	PF00225:Kinesin motor domain;0.9
OG0001866	1	1	2	3	1	1	2	1	1	1	2	2	1	1	-			Npum_006951-T1	PF00723:Glycosyl hydrolases family 15;1/PF06585:Haemolymph juvenile hormone binding protein (JHBP);0.05
OG0001867	2	2	3	3	2	1	1	0	0	1	1	2	0	2	-			0	#N/A
OG0001868	1	2	1	3	2	1	2	0	1	1	1	3	1	1	-			Npum_005004-T2	PF07679:Immunoglobulin I-set domain;0.4/PF00008:EGF-like domain;0.25/PF13927:Immunoglobulin domain;0.2
OG0001869	1	1	1	1	1	1	1	1	1	2	2	5	1	1	-			Npum_010103-T1	PF00076:RNA recognition motif. (a.k.a. RRM, RBD, or RNP domain);0.05
OG0001870	2	1	1	1	1	2	1	1	1	1	1	2	4	1	-			Npum_014801-T1	PF03650:Mitochondrial pyruvate carriers;1
OG0001871	3	1	1	1	1	1	1	3	1	1	1	3	1	1	-			Npum_007980-T1	PF02213:GYF domain;0.7
OG0001872	1	2	1	2	1	1	2	2	1	1	1	2	2	1	-			Npum_016040-T1	PF07648:Kazal-type serine protease inhibitor domain;1/PF00050:Kazal-type serine protease inhibitor domain;0.3
OG0001873	1	1	1	2	2	1	2	1	2	2	1	2	1	1	-			Npum_010442-T1, Npum_010443-T1	PF15018:TRP-interacting helix;1
OG0001874	1	0	0	1	2	1	1	3	1	0	0	8	2	0	-			Npum_011867-T1	#N/A
OG0001875	1	1	1	3	2	1	2	2	2	1	1	1	1	1	-			Npum_002256-T1, Npum_008956-T1	PF00225:Kinesin motor domain;0.95
OG0001876	1	1	2	3	2	1	1	1	2	1	1	2	1	1	-			Npum_001205-T1, Npum_001206-T1	PF00630:Filamin/ABP280 repeat;1/PF00307:Calponin homology (CH) domain;0.7
OG0001877	1	1	1	1	1	1	1	1	1	1	1	6	2	1	-			Npum_011121-T1	PF03165:MH1 domain;1/PF03166:MH2 domain;0.8/PF13927:Immunoglobulin domain;0.1
OG0001878	1	1	1	1	2	1	1	2	2	2	1	3	1	1	-			Npum_006247-T1, Npum_006264-T1	PF00650:CRAL/TRIO domain;0.85/PF00635:MSP (Major sperm protein) domain;0.85
OG0001879	1	2	2	1	1	3	1	2	1	1	2	0	2	1	-			Npum_008763-T1	PF00503:G-protein alpha subunit;1
OG0001880	1	1	3	1	1	1	1	1	0	1	1	2	5	1	-			0	PF16089:Domain of unknown function (DUF4818);0.95
OG0001881	1	1	1	1	1	1	2	1	2	1	1	5	1	1	-			Npum_005544-T1, Npum_005545-T1	PF08161:NUC173 domain;0.7
OG0001882	1	1	1	4	2	2	1	2	1	1	1	1	1	1	-			Npum_007177-T1	PF03736:EPTP domain;0.25
OG0001883	1	1	2	1	2	1	1	1	1	1	1	4	2	1	-			Npum_015283-T1	PF00002:7 transmembrane receptor (Secretin family);0.9/PF02793:Hormone receptor domain;0.8
OG0001884	1	2	1	3	2	2	2	1	1	1	1	1	1	1	-			Npum_016390-T1	PF03826:OAR motif;0.8/PF00046:Homeodomain;0.6
OG0001885	1	1	5	1	3	1	1	1	1	1	1	2	1	0	-			Npum_004780-T2	PF00320:GATA zinc finger;0.75
OG0001886	1	1	2	1	1	1	1	2	1	1	1	5	1	1	-			Npum_016738-T1	PF00567:Tudor domain;0.85
OG0001887	1	1	0	2	4	0	3	1	1	2	1	2	1	1	-			Npum_012545-T1	PF00379:Insect cuticle protein;1
OG0001888	1	1	1	4	1	1	1	2	0	1	1	4	1	1	-			0	PF07531:NHR1 homology to TAF;0.8/PF05236:Transcription initiation factor TFIID component TAF4 family;0.75
OG0001889	1	1	1	3	1	1	1	2	1	1	1	4	1	1	-			Npum_010530-T1	PF00130:Phorbol esters/diacylglycerol binding domain (C1 domain);0.85/PF00609:Diacylglycerol kinase accessory domain;0.8/PF00781:Diacylglycerol kinase catalytic domain;0.8/PF13499:EF-hand domain pair;0.75/PF14513:Diacylglycerol kinase N-terminus;0.65
OG0001890	2	0	1	0	0	0	0	1	0	4	5	0	5	2	-			0	PF02949:7tm Odorant receptor;1
OG0001891	1	0	0	1	0	0	0	4	0	0	3	2	0	9	0.425558			0	PF05485:THAP domain;0.9/PF00096:Zinc finger, C2H2 type;0.1/PF13912:C2H2-type zinc finger;0.05
OG0001892	1	0	2	2	1	1	4	2	2	1	1	2	1	0	-			Npum_010588-T1, Npum_016417-T1	PF00047:Immunoglobulin domain;0.15/PF07699:Putative ephrin-receptor like ;0.1/PF13927:Immunoglobulin domain;0.1
OG0001893	1	1	2	1	1	1	1	3	1	1	1	1	3	2	-			Npum_015697-T1	PF13909:C2H2-type zinc-finger domain;0.05/PF00096:Zinc finger, C2H2 type;0.05
OG0001894	1	0	1	2	2	1	2	1	1	0	2	4	1	2	-			Npum_002306-T1	#N/A
OG0001895	1	1	1	6	1	1	1	1	1	1	1	2	1	1	-			Npum_014305-T1	PF03226:Yippee zinc-binding/DNA-binding /Mis18, centromere assembly;0.7
OG0001896	1	1	2	1	1	1	1	2	1	1	1	5	1	1	-			Npum_014861-T1	#N/A
OG0001897	1	1	2	2	3	1	2	1	1	1	1	2	1	1	-			Npum_005687-T1	#N/A
OG0001898	2	1	2	1	1	1	3	1	1	1	1	2	2	1	-			Npum_015860-T1	PF00010:Helix-loop-helix DNA-binding domain;0.9
OG0001899	1	1	1	1	1	4	1	1	1	1	1	1	4	1	-			Npum_009284-T1	PF02996:Prefoldin subunit;1
OG0001900	1	1	2	2	1	1	3	1	1	1	1	3	1	1	-			Npum_001865-T1	PF02312:Core binding factor beta subunit;1
OG0001901	1	1	2	1	1	1	1	1	2	2	1	4	1	1	-			Npum_015485-T1, Npum_015486-T1	PF01585:G-patch domain;0.8
OG0001902	1	1	2	1	1	1	1	1	1	1	1	4	3	1	-			Npum_012874-T1	PF07926:TPR/MLP1/MLP2-like protein;0.8/PF04899:MbeD/MobD like ;0.1
OG0001903	1	1	2	1	1	1	1	1	2	2	1	2	2	2	-			Npum_008109-T1, Npum_009745-T1	PF00089:Trypsin;0.7/PF18399:Clip-domain serine protease homolog Scarface;0.7/PF18322:Serine protease Clip domain PPAF-2;0.1/PF01391:Collagen triple helix repeat (20 copies);0.05
OG0001904	1	1	1	1	2	3	1	2	1	1	1	3	1	1	-			Npum_007782-T1	PF13886:Domain of unknown function (DUF4203);0.75
OG0001905	4	3	0	0	0	1	0	0	0	0	0	0	10	2	-			0	#N/A
OG0001906	2	2	1	1	1	1	2	1	1	1	1	3	2	1	-			Npum_001495-T1	PF01201:Ribosomal protein S8e;1
OG0001907	1	1	1	4	1	1	2	1	1	1	1	1	1	3	-			Npum_015930-T1	PF00567:Tudor domain;0.9/PF00270:DEAD/DEAH box helicase;0.7/PF00271:Helicase conserved C-terminal domain;0.15/PF04969:CS domain;0.05
OG0001908	2	2	1	1	1	1	1	1	1	1	1	4	2	1	-			Npum_005508-T1	PF00069:Protein kinase domain;0.95/PF00433:Protein kinase C terminal domain;0.7
OG0001909	1	1	1	2	1	1	1	1	4	1	1	2	2	1	-			Npum_003691-T1, Npum_006228-T1, Npum_006229-T1, Npum_006230-T1	PF12796:Ankyrin repeats (3 copies);0.3/PF13637:Ankyrin repeats (many copies);0.3/PF00023:Ankyrin repeat;0.1
OG0001910	2	1	1	1	2	1	1	1	1	1	1	4	2	1	-			Npum_008179-T1	PF13913:zinc-finger of a C2HC-type;0.85
OG0001911	1	2	2	2	1	1	1	2	1	1	1	1	2	2	-			Npum_012869-T1	PF00520:Ion transport protein;0.75/PF02214:BTB/POZ domain;0.65
OG0001912	1	1	3	1	1	1	1	1	3	1	1	2	2	1	-			Npum_004105-T1, Npum_004106-T1, Npum_014514-T1	PF01582:TIR domain;0.5/PF13927:Immunoglobulin domain;0.4/PF13895:Immunoglobulin domain;0.2/PF00047:Immunoglobulin domain;0.1/PF07679:Immunoglobulin I-set domain;0.1/PF13676:TIR domain;0.1
OG0001913	1	2	1	6	1	1	1	1	1	1	1	1	1	1	-			Npum_014351-T1	PF10234:Clusterin-associated protein-1;1/PF03098:Animal haem peroxidase;0.05
OG0001914	1	1	2	1	1	1	1	1	1	2	1	4	2	1	-			Npum_015878-T1	PF00373:FERM central domain;1/PF09379:FERM N-terminal domain ;1/PF09380:FERM C-terminal PH-like domain;0.8/PF08736:FERM adjacent (FA);0.7
OG0001915	1	1	1	1	1	2	2	2	1	1	1	2	3	1	-			Npum_016468-T1	PF00636:Ribonuclease III domain;0.9/PF00271:Helicase conserved C-terminal domain;0.9/PF03368:Dicer dimerisation domain;0.9/PF02170:PAZ domain;0.85/PF04851:Type III restriction enzyme, res subunit;0.75/PF00270:DEAD/DEAH box helicase;0.2/PF00035:Double-stranded RNA binding motif;0.05
OG0001916	1	1	0	3	1	1	1	1	1	1	1	6	1	1	-			Npum_010951-T1	PF07782:DC-STAMP-like protein;0.8
OG0001917	1	1	2	1	1	1	3	2	1	2	1	1	1	2	-			Npum_006748-T1	PF02867:Ribonucleotide reductase, barrel domain;1/PF00317:Ribonucleotide reductase, all-alpha domain;0.85/PF03477:ATP cone domain;0.8
OG0001918	1	1	2	1	1	1	1	1	1	1	1	6	1	1	-			Npum_000957-T2	PF00307:Calponin homology (CH) domain;0.9/PF13855:Leucine rich repeat;0.45
OG0001919	1	2	2	1	1	1	2	1	1	2	1	3	1	1	-			Npum_002039-T3	PF00595:PDZ domain;0.8/PF00625:Guanylate kinase;0.85/PF07653:Variant SH3 domain;0.6/PF00018:SH3 domain;0.15/PF09058:L27_1;0.05
OG0001920	1	2	1	1	1	1	1	1	1	1	1	6	1	1	-			Npum_011716-T2	PF00641:Zn-finger in Ran binding protein and others;0.8/PF08604:Nucleoporin Nup153-like;0.7
OG0001921	1	2	1	2	2	1	2	1	1	1	2	2	1	1	-			Npum_005811-T1	PF00520:Ion transport protein;0.7/PF13426:PAS domain;0.55/PF00027:Cyclic nucleotide-binding domain;0.1
OG0001922	1	2	1	1	1	1	1	3	1	2	1	3	1	1	-			Npum_004320-T2	PF07651:ANTH domain;0.9/PF01608:I/LWEQ domain;0.8
OG0001923	1	1	0	8	1	1	1	1	1	1	1	1	1	1	-			Npum_006380-T1	PF04103:CD20-like family;0.05
OG0001924	1	1	1	1	1	1	1	1	2	1	1	6	1	1	-			Npum_008022-T1, Npum_014513-T1	PF13855:Leucine rich repeat;0.8/PF13306:BspA type Leucine rich repeat region (6 copies);0.1
OG0001925	2	1	1	1	2	2	1	1	1	1	1	4	1	1	-			Npum_004878-T1	PF06650:SHR-binding domain of vacuolar-sorting associated protein 13;0.75/PF12624:N-terminal region of Chorein or VPS13;0.75/PF16908:Vacuolar sorting-associated protein 13, N-terminal;0.5/PF16909:Vacuolar-sorting-associated 13 protein C-terminal;0.5
OG0001926	1	1	0	2	2	1	1	1	1	1	1	5	2	1	-			Npum_007809-T1	#N/A
OG0001927	1	1	3	1	1	1	1	1	1	1	1	3	2	2	-			Npum_014447-T1	PF01030:Receptor L domain;0.7/PF07714:Protein tyrosine and serine/threonine kinase;0.9/PF00757:Furin-like cysteine rich region;0.65/PF00041:Fibronectin type III domain;0.45
OG0001928	1	1	0	1	5	0	2	1	2	1	1	2	2	1	-			Npum_003220-T1, Npum_007192-T1	PF13855:Leucine rich repeat;1/PF00560:Leucine Rich Repeat;0.2/PF13306:BspA type Leucine rich repeat region (6 copies);0.05
OG0001929	1	1	2	1	1	1	1	2	1	1	1	2	4	1	-			Npum_016778-T1	PF00155:Aminotransferase class I and II;0.95
OG0001930	1	1	2	3	1	0	2	1	1	1	3	1	3	0	-			Npum_007594-T1	PF02931:Neurotransmitter-gated ion-channel ligand binding domain;0.8/PF02932:Neurotransmitter-gated ion-channel transmembrane region;0.65
OG0001931	1	2	1	1	2	1	1	1	1	1	2	4	1	1	-			Npum_006938-T1	PF02931:Neurotransmitter-gated ion-channel ligand binding domain;0.85/PF02932:Neurotransmitter-gated ion-channel transmembrane region;0.75
OG0001932	1	2	2	1	1	1	1	1	1	1	2	4	1	1	-			Npum_004479-T1	PF00096:Zinc finger, C2H2 type;0.85/PF12874:Zinc-finger of C2H2 type;0.85/PF07776:Zinc-finger associated domain (zf-AD) ;0.9/PF13894:C2H2-type zinc finger;0.6/PF13912:C2H2-type zinc finger;0.35
OG0001933	1	1	1	3	1	1	1	1	2	2	1	2	2	1	-			Npum_005917-T1, Npum_005918-T1	PF10509:Galactokinase galactose-binding signature;0.75/PF00288:GHMP kinases N terminal domain;0.75/PF08544:GHMP kinases C terminal ;0.65
OG0001934	1	1	1	2	1	2	1	3	1	1	1	3	1	1	-			Npum_002282-T1	PF00155:Aminotransferase class I and II;1
OG0001935	1	2	1	2	1	1	1	4	0	1	1	3	1	1	-			0	PF00583:Acetyltransferase (GNAT) family;0.05
OG0001936	1	1	1	3	1	1	1	1	1	1	2	4	1	1	-			Npum_001069-T1	PF13832:PHD-zinc-finger like domain;0.85/PF13831:PHD-finger;0.75
OG0001937	1	1	2	2	2	1	2	1	1	1	1	2	2	1	-			Npum_010563-T2	PF00400:WD domain, G-beta repeat;0.95/PF04564:U-box domain;0.75/PF00536:SAM domain (Sterile alpha motif);0.05
OG0001938	1	1	1	3	1	1	1	2	1	1	1	4	1	1	-			Npum_007388-T1	PF15717:Pericentriolar material 1 C terminus;0.7
OG0001939	2	2	3	1	1	2	1	1	0	2	2	1	1	1	-			0	PF00035:Double-stranded RNA binding motif;0.95
OG0001940	1	1	2	3	2	1	1	1	1	1	2	2	1	1	-			Npum_014660-T1	PF11969:Scavenger mRNA decapping enzyme C-term binding;0.95/PF00125:Core histone H2A/H2B/H3/H4;0.1
OG0001941	1	1	1	2	4	1	1	1	1	1	1	1	3	1	-			Npum_001379-T1	PF00135:Carboxylesterase family;1
OG0001942	1	3	1	1	1	1	2	1	1	1	1	4	1	1	-			Npum_012543-T1	PF07679:Immunoglobulin I-set domain;0.95/PF06582:Titin repeat;0.9/PF00041:Fibronectin type III domain;0.4/PF00018:SH3 domain;0.3/PF00435:Spectrin repeat;0.1/PF13927:Immunoglobulin domain;0.05
OG0001943	1	1	1	4	1	1	1	2	1	1	1	3	1	1	-			Npum_007344-T1	PF08399:VWA N-terminal;0.8/PF08473:Neuronal voltage-dependent calcium channel alpha 2acd;0.7/PF13768:von Willebrand factor type A domain;0.5/PF00092:von Willebrand factor type A domain;0.3/PF02743:Cache domain;0.15
OG0001944	1	1	2	1	2	1	1	0	1	1	1	6	1	1	-			Npum_009242-T1	PF12796:Ankyrin repeats (3 copies);1/PF00531:Death domain;0.65/PF13637:Ankyrin repeats (many copies);0.3/PF13857:Ankyrin repeats (many copies);0.25/PF00023:Ankyrin repeat;0.25/PF13606:Ankyrin repeat;0.2
OG0001945	1	1	2	1	1	1	2	3	1	1	1	3	1	1	-			Npum_004234-T1	PF16192:C-terminal four TMM region of protein-O-mannosyltransferase ;0.85/PF02366:Dolichyl-phosphate-mannose-protein mannosyltransferase ;0.8/PF02815:MIR domain;0.7
OG0001946	2	1	4	1	1	2	1	1	1	2	1	1	1	1	-			Npum_001483-T1	#N/A
OG0001947	2	2	1	1	1	1	1	2	2	1	1	2	2	1	-			Npum_007319-T1, Npum_007320-T1	PF08064:UME (NUC010) domain;0.8/PF00454:Phosphatidylinositol 3- and 4-kinase;0.75/PF02259:FAT domain;0.8/PF02260:FATC domain;0.7
OG0001948	1	1	2	2	2	1	2	1	1	2	1	2	1	1	-			Npum_000776-T1	PF00069:Protein kinase domain;1
OG0001949	1	1	1	1	2	1	1	3	1	1	1	2	3	1	-			Npum_001598-T3	PF00211:Adenylate and Guanylate cyclase catalytic domain;0.95/PF06327:Domain of Unknown Function (DUF1053);0.75/PF16214:Adenylyl cyclase N-terminal extracellular and transmembrane region;0.65
OG0001950	2	1	2	1	1	2	1	2	1	0	2	3	1	1	-			Npum_011120-T1	PF01048:Phosphorylase superfamily;0.95
OG0001951	1	1	1	2	1	2	2	1	2	1	1	2	2	1	-			Npum_004953-T1, Npum_004954-T1	PF07645:Calcium-binding EGF domain;0.4/PF04706:Dickkopf N-terminal cysteine-rich region;0.1/PF12947:EGF domain;0.05
OG0001952	1	1	1	3	1	1	1	2	1	1	1	2	3	1	-			Npum_009554-T1	PF13855:Leucine rich repeat;0.8/PF13516:Leucine Rich repeat;0.05/PF12799:Leucine Rich repeats (2 copies);0.05/PF14580:Leucine-rich repeat;0.05
OG0001953	1	2	1	4	1	1	1	2	1	1	1	2	1	1	-			Npum_012251-T1	PF09532:FDF domain;0.9/PF12701:Scd6-like Sm domain;0.75
OG0001954	1	2	3	1	1	1	1	1	1	1	1	3	2	1	-			Npum_009927-T1	PF01755:Glycosyltransferase family 25 (LPS biosynthesis protein);0.9/PF13704:Glycosyl transferase family 2;0.7
OG0001955	1	1	1	4	1	2	3	0	0	1	1	3	1	1	-			0	PF00001:7 transmembrane receptor (rhodopsin family);0.75
OG0001956	1	1	1	1	1	1	3	2	1	2	1	3	1	1	-			Npum_014394-T1	PF06418:CTP synthase N-terminus;0.95/PF00117:Glutamine amidotransferase class-I;0.9
OG0001957	2	1	1	2	1	2	1	1	1	1	1	3	1	2	-			Npum_011287-T1	PF00041:Fibronectin type III domain;0.8/PF07679:Immunoglobulin I-set domain;0.7/PF13927:Immunoglobulin domain;0.5/PF13895:Immunoglobulin domain;0.35
OG0001958	1	1	2	1	1	4	3	1	1	1	1	1	1	1	-			Npum_006886-T1	PF07645:Calcium-binding EGF domain;0.9/PF00093:von Willebrand factor type C domain;0.95/PF12947:EGF domain;0.75/PF13385:Concanavalin A-like lectin/glucanases superfamily;0.8/PF12661:Human growth factor-like EGF;0.1/PF00008:EGF-like domain;0.1
OG0001959	2	3	1	1	2	1	1	1	1	1	1	2	2	1	-			Npum_002584-T1	PF08245:Mur ligase middle domain;0.75/PF02875:Mur ligase family, glutamate ligase domain;0.1
OG0001960	1	2	1	2	1	1	3	1	2	1	1	2	1	1	-			Npum_002683-T1, Npum_009505-T1	PF00226:DnaJ domain;1
OG0001961	1	3	1	2	2	1	2	2	1	1	1	1	1	1	-			Npum_002080-T1	PF12851:Oxygenase domain of the 2OGFeDO superfamily ;0.75/PF02008:CXXC zinc finger domain;0.25
OG0001962	1	1	1	1	1	1	1	1	2	1	1	6	1	1	-			Npum_002812-T1, Npum_009628-T1	PF01388:ARID/BRIGHT DNA binding domain;0.75/PF02373:JmjC domain, hydroxylase;0.75/PF02375:jmjN domain;0.75/PF02928:C5HC2 zinc finger;0.65
OG0001963	1	2	1	1	3	1	1	1	1	1	1	2	3	1	-			Npum_013763-T1	PF04615:Utp14 protein;1
OG0001964	2	1	1	2	1	2	1	1	2	1	2	1	2	1	-			Npum_007776-T1, Npum_007777-T1	PF16669:Tetratricopeptide repeat protein 5 OB fold domain;0.95/PF13181:Tetratricopeptide repeat;0.45/PF07719:Tetratricopeptide repeat;0.25/PF14559:Tetratricopeptide repeat;0.15/PF13431:Tetratricopeptide repeat;0.05
OG0001965	2	1	2	1	1	1	1	2	1	1	1	4	1	1	-			Npum_008660-T1	PF00561:alpha/beta hydrolase fold;0.8/PF12146:Serine aminopeptidase, S33;0.1
OG0001966	1	1	2	1	1	5	0	2	1	1	1	2	1	1	-			Npum_012680-T1	PF12896:Anaphase-promoting complex, cyclosome, subunit 4;0.9/PF12894:Anaphase-promoting complex subunit 4 WD40 domain;0.7
OG0001967	1	1	1	2	1	2	1	1	1	1	1	5	1	1	-			Npum_012602-T1	PF06220:U1 zinc finger;0.9/PF00642:Zinc finger C-x8-C-x5-C-x3-H type (and similar);0.15
OG0001968	1	1	1	1	2	1	1	1	1	4	1	3	1	1	-			Npum_011940-T1	PF01205:Uncharacterized protein family UPF0029;1/PF05773:RWD domain;0.8
OG0001969	1	1	2	1	1	1	1	2	1	1	2	2	2	2	-			Npum_000979-T1	PF00010:Helix-loop-helix DNA-binding domain;0.9
OG0001970	1	1	1	1	4	1	1	1	1	1	1	4	1	1	-			Npum_005189-T1	PF14817:HAUS augmin-like complex subunit 5;0.25
OG0001971	1	2	2	2	1	1	1	2	1	1	1	3	1	1	-			Npum_011754-T1	PF00153:Mitochondrial carrier protein;0.75/PF13499:EF-hand domain pair;0.6/PF13405:EF-hand domain;0.35/PF13202:EF hand;0.25
OG0001972	1	0	3	0	0	1	0	0	10	1	0	0	4	0	-			Npum_002795-T1, Npum_003077-T1, Npum_003091-T1, Npum_003225-T1, Npum_005968-T1, Npum_006214-T1, Npum_006439-T1, Npum_009818-T1, Npum_009894-T1, Npum_014544-T1	PF10545:Alcohol dehydrogenase transcription factor Myb/SANT-like;0.85
OG0001973	1	2	1	1	1	1	1	1	1	1	1	4	3	1	-			Npum_009050-T1	#N/A
OG0001974	1	1	1	1	2	1	1	1	3	1	1	4	1	1	-			Npum_005461-T1, Npum_005462-T1, Npum_005463-T1	PF00151:Lipase;0.75
OG0001975	3	2	2	1	1	1	1	2	1	1	1	2	1	1	-			Npum_004660-T1	PF01758:Sodium Bile acid symporter family;0.95
OG0001976	1	1	1	1	2	1	1	1	1	1	2	4	2	1	-			Npum_004122-T1	PF00632:HECT-domain (ubiquitin-transferase);0.8/PF00612:IQ calmodulin-binding motif;0.6
OG0001977	1	2	1	1	2	1	1	3	1	1	1	3	1	1	-			Npum_013662-T1	PF08544:GHMP kinases C terminal ;0.9/PF00288:GHMP kinases N terminal domain;0.9/PF10509:Galactokinase galactose-binding signature;0.8
OG0001978	2	1	2	1	1	2	1	2	1	1	1	2	2	1	-			Npum_014000-T1	#N/A
OG0001979	1	2	1	1	1	1	1	1	1	1	2	3	3	1	-			Npum_011142-T1	PF04696:pinin/SDK/memA/ protein conserved region;1/PF04697:pinin/SDK conserved region;0.9
OG0001980	2	2	1	1	2	1	2	1	1	2	1	2	1	1	-			Npum_015711-T1	PF07885:Ion channel;0.7
OG0001981	1	1	2	1	1	0	2	0	1	1	3	5	1	1	-			Npum_001335-T1	PF00400:WD domain, G-beta repeat;0.85
OG0001982	1	1	1	0	1	4	1	1	1	1	1	4	2	1	-			Npum_001745-T1	PF04434:SWIM zinc finger;0.4
OG0001983	1	2	1	1	2	1	1	1	1	1	2	1	3	2	-			Npum_002546-T1	PF08069:Ribosomal S13/S15 N-terminal domain;1/PF00312:Ribosomal protein S15;0.95
OG0001984	1	3	1	2	2	1	1	1	1	1	1	2	2	1	-			Npum_012663-T1	PF08217:N/A;1
OG0001985	1	1	1	2	1	3	1	1	4	1	1	1	1	1	-			Npum_003519-T1, Npum_009787-T1, Npum_009792-T1, Npum_011644-T1	PF06966:Protein of unknown function (DUF1295);1
OG0001986	1	2	1	1	2	1	2	1	1	1	1	2	3	1	-			Npum_014785-T1	PF16687:beta-propeller of ELYS nucleoporin;0.8/PF13934:Nuclear pore complex assembly;0.75
OG0001987	1	3	1	1	1	2	1	0	1	1	2	3	2	1	-			Npum_013342-T1	PF01425:Amidase;1
OG0001988	2	1	1	1	1	1	1	1	2	1	1	5	1	1	-			Npum_002733-T1, Npum_002734-T1	PF01259:SAICAR synthetase;1/PF00731:AIR carboxylase;0.9
OG0001989	2	1	1	4	1	1	2	1	1	1	1	2	1	1	-			Npum_000705-T1	PF06585:Haemolymph juvenile hormone binding protein (JHBP);0.95/PF16984:Group 7 allergen;0.9
OG0001990	1	1	1	3	3	1	2	1	1	1	1	3	1	0	-			Npum_009513-T1	PF00067:Cytochrome P450;0.9
OG0001991	1	1	1	1	2	1	1	1	1	1	1	5	2	1	-			Npum_009459-T1	PF10350:Putative death-receptor fusion protein (DUF2428);0.75
OG0001992	1	1	1	1	1	1	3	1	2	2	1	3	1	1	-			Npum_006087-T2, Npum_013020-T1	PF03801:HEC/Ndc80p family;0.75
OG0001993	1	1	1	3	1	1	2	2	2	1	1	2	1	1	-			Npum_010615-T1, Npum_010617-T1	PF01968:Hydantoinase/oxoprolinase;0.8/PF05378:Hydantoinase/oxoprolinase N-terminal region;0.8/PF02538:Hydantoinase B/oxoprolinase;0.8
OG0001994	1	2	1	1	1	1	1	1	1	1	1	5	2	1	-			Npum_014053-T1	PF05478:Prominin;0.95
OG0001995	2	1	1	2	1	1	2	1	1	1	1	4	1	1	-			Npum_005619-T1	PF00400:WD domain, G-beta repeat;0.7/PF13833:EF-hand domain pair;0.1
OG0001996	1	1	2	1	1	1	1	1	1	1	1	6	1	1	-			Npum_014676-T1	PF12756:C2H2 type zinc-finger (2 copies);0.75/PF13912:C2H2-type zinc finger;0.7
[truncated: 19,019 more rows]

## Sheet: Table S2
Table S2. The genes under significant positive selection pressure (likelihood ratio test (LRT), P < 0.05) by branch-site model among the 711 single-copy genes of Novius pumilus.
ID		background dN/dS	foreground dN/dS	p-value(2-ratio model vs 2-ratio model null)	p-value(MA vs M1a)	p-value(MA vs MA null)	positive sites detected by BEB and their posterior probability(pp>=0.95*,pp>=0.99**)
OG0007148	#N/A	0.05463	0.0228	0.00058706	1	0.0254857	126 C 0.504,
OG0007151	PF01042:Endoribonuclease L-PSP;1/PF01902:Diphthamide synthase;0.928571428571429	0.06213	0.04183	0	0.000450592	8.6534e-05	37 L 0.916, 64 D 0.694, 161 A 0.639, 162 A 0.873, 201 G 0.961*, 388 A 0.958*, 432 S 0.897, 444 L 0.894, 449 T 0.833,
OG0007155	PF04142:Nucleotide-sugar transporter;1	0.00309	0.00095	0.000158241	0.00514945	0.00205146	145 A 0.603, 147 T 0.551,
OG0007156	PF01363:FYVE zinc finger;1/PF02759:RUN domain;1	0.02525	0.09359	2.2798e-05	4e-09	0	5 E 0.656, 30 P 0.503, 32 K 0.507, 36 S 0.949, 41 R 0.546, 43 P 0.880, 55 S 0.596, 79 P 0.638, 81 Q 0.662, 104 P 0.655, 113 Q 0.884, 123 Q 0.808, 127 A 0.560, 131 D 0.749, 137 T 0.626, 138 H 0.946, 139 M 0.934, 142 A 0.503, 156 A 0.547, 163 I 0.504, 169 A 0.826, 179 L 0.640, 180 M 0.760, 209 L 0.522, 227 H 0.750, 232 E 0.976*, 238 T 0.529, 256 A 0.580, 259 T 0.616, 265 V 0.594, 266 E 0.543, 269 T…
OG0007175	PF01607:Chitin binding Peritrophin-A domain;0.928571428571429/PF05335:Protein of unknown function (DUF745);0.0714285714285714	0.02506	0.02893	0.0258554	0.224139	0.0080018
OG0007300	PF00867:XPG I-region;1/PF00752:XPG N-terminal domain;1	0.02462	0.00222	2e-09	0.073491	0.0223133	12 N 0.757, 115 K 0.562, 240 N 0.640,
OG0007319	PF10433:Mono-functional DNA-alkylating methyl methanesulfonate N-term;1/PF03178:CPSF A subunit region;0.928571428571429	0.01762	0.0217	0	0.0018989	0.000399835	68 Q 0.823, 121 E 0.679, 178 N 0.902, 180 A 0.799, 181 G 0.664, 414 A 0.723, 545 R 0.687, 622 H 0.571, 793 E 0.537, 797 Q 0.731,
OG0007333	PF10501:Ribosomal subunit 39S;0.571428571428571	0.08879	0.00202	0	0.0397189	0.0110837	4 F 0.846, 14 N 0.863, 23 E 0.976*, 79 D 0.664, 80 I 0.669, 95 N 0.630, 142 Y 0.860,
OG0007347	PF00160:Cyclophilin type peptidyl-prolyl cis-trans isomerase/CLD;1/PF00643:B-box zinc finger;0.928571428571429	0.01191	0.05758	2.2323e-05	0.00466723	0.000810755
OG0007349	PF00057:Low-density lipoprotein receptor domain class A;0.5	0.01992	0.00948	0	0.0266504	0.00709048	587 D 0.597, 604 N 0.572, 613 S 0.512, 755 S 0.675,
OG0007350	PF07034:Origin recognition complex (ORC) subunit 3 N-terminus;1/PF18137:Origin recognition complex winged helix C-terminal;0.928571428571429	0.02899	0.05737	0.00589003	0.123288	0.0407479	136 N 0.635, 192 E 0.722, 225 K 0.632,
OG0007373	PF00400:WD domain, G-beta repeat;1/PF17814:LisH-like dimerisation domain;1	0.00693	0.00299	0	0.0708984	0.00294404	363 N 0.770,
OG0007375	PF06105:Aph-1 protein;1	0.04963	0.01155	0	0.118261	0.0387971	90 N 0.574, 124 S 0.918, 132 A 0.640, 142 S 0.773,
OG0007404	#N/A	0.0131	0.01423	0.0393304	7.2e-08	0	62 V 0.560, 127 E 0.842,
OG0007418	PF05670:NFACT protein RNA binding domain;1/PF05833:Fibronectin-binding protein A N-terminus (FbpA);1/PF11923:NFACT protein C-terminal domain;0.928571428571429	0.03818	0.00571	0	1.618e-06	2.41e-07	66 I 0.845, 296 Q 0.882, 302 E 0.828, 327 L 0.825, 331 T 0.611, 332 I 0.683, 350 A 0.764, 355 P 0.949, 359 H 0.645, 392 A 0.758, 434 T 0.615, 487 T 0.840, 508 G 0.504, 620 L 0.802, 643 G 0.559, 656 I 0.841,
OG0007452	PF08700:Vps51/Vps67;1	0.0126	0.00103	0	0	0
OG0007453	PF09735:Membrane-associated apoptosis protein;1	0.00664	0.00052	0	0.999999	1.3499e-05	1005 S 0.636,
OG0007467	PF00787:PX domain;1/PF02194:PXA domain;1/PF08628:Sorting nexin C terminal;1/PF00615:Regulator of G protein signaling domain;1	0.03912	0.02321	0	1.0548e-05	0.0123017	4 T 0.558, 23 W 0.966*, 40 S 0.837, 148 V 0.524, 220 S 0.943, 224 T 0.911, 275 Q 0.855, 318 Q 0.545, 420 Q 0.862, 447 T 0.716, 479 K 0.879, 611 G 0.877, 675 S 0.863, 782 L 0.821,
OG0007472	PF00888:Cullin family;1/PF10557:Cullin protein neddylation domain;1	0.01073	0.00538	0	1	0.0106544	70 N 0.509, 124 S 0.943, 318 S 0.704, 614 T 0.790,
OG0007485	PF00688:TGF-beta propeptide;0.785714285714286	0.07323	0.01306	3.44e-07	0.0659006	0.0196895	36 N 0.903, 62 Q 0.959*, 164 V 0.913, 165 G 0.781,
OG0007511	PF13855:Leucine rich repeat;0.571428571428571/PF12799:Leucine Rich repeats (2 copies);0.214285714285714	0.10522	0.14338	0.00565159	0.00699069	0.00162929	42 K 0.614, 51 S 0.829, 58 K 0.912, 71 Y 0.790, 78 S 0.934, 98 H 0.924, 102 V 0.518, 128 N 0.909, 143 A 0.591, 147 S 0.654, 151 G 0.616,
OG0007516	PF15926:E3 ubiquitin-protein ligase RNF220;0.928571428571429/PF13923:Zinc finger, C3HC4 type (RING finger);0.928571428571429	0.02519	0.08728	8.228e-06	0.0051156	0.00220108	1 N 0.852, 5 S 0.974*, 6 G 0.996**, 7 R 0.954*, 8 G 0.661, 9 C 0.979*, 10 R 0.998**, 11 T 0.708, 12 K 0.997**, 14 K 0.985*, 15 Q 0.983*, 16 N 0.955*, 17 D 0.913, 18 P 0.730, 23 V 0.627, 25 S 0.707, 26 V 0.740, 27 T 0.625, 28 L 0.756, 29 R 0.630, 30 Q 0.982*, 33 I 0.724, 37 L 0.569, 38 N 0.979*, 39 S 0.995**, 41 I 0.844, 48 P 0.736, 51 H 0.757, 52 K 0.745, 54 K 0.993**, 55 N 0.990**, 57 P 0.741, 6…
OG0007534	PF02932:Neurotransmitter-gated ion-channel transmembrane region;1/PF02931:Neurotransmitter-gated ion-channel ligand binding domain;1	0.00608	0.01871	9.514e-06	0.997134	0.00155928
OG0007579	PF05053:Menin;1	0.02665	0.00489	0	1.87e-07	0.00362575	78 N 0.892, 104 R 0.949, 259 K 0.955*, 298 N 0.974*, 425 N 0.944, 448 K 0.614, 456 L 0.977*, 494 Q 0.893, 496 N 0.860, 558 G 0.850,
OG0007584	PF01027:Inhibitor of apoptosis-promoting Bax1;1	0.03096	0.01408	4e-09	0.0329674	0.00899172	1 Q 0.560, 52 M 0.574, 76 S 0.525, 178 Q 0.779,
OG0007591	PF14800:Domain of unknown function (DUF4481);1	0.04436	0.05546	1.6417e-05	4.21e-07	0.00141379	4 N 0.848, 11 G 0.925, 13 S 0.955*, 14 A 0.793, 50 E 0.982*, 128 L 0.965*, 183 G 0.975*, 190 Y 0.972*, 194 K 0.743, 289 E 0.887, 296 L 0.566, 297 Q 0.960*, 307 R 0.942, 311 N 0.741, 341 R 0.942, 343 G 0.918,
OG0007609	PF00175:Oxidoreductase NAD-binding domain ;1/PF00258:Flavodoxin;1/PF00667:FAD binding domain;1	0.0317	0.01558	0	0.0816767	0.0252017	3 E 0.770, 60 A 0.837, 267 S 0.871, 409 P 0.853, 503 E 0.886,
OG0007653	PF06762:Lipase maturation factor;1	0.06404	0.0311	0	1	0.00258888	43 K 0.720, 70 Y 0.950*, 185 S 0.780, 271 L 0.784, 304 V 0.819, 330 L 0.630, 346 A 0.796, 505 K 0.750, 506 S 0.792, 507 Q 0.904, 542 T 0.810, 554 Q 0.980*,
OG0007654	PF00179:Ubiquitin-conjugating enzyme;1	0.03016	0.0198	1.75e-06	0.00166928	0.0355389	2 S 0.981*, 136 A 0.508, 156 K 0.954*, 189 N 0.764,
OG0007656	PF01257:Thioredoxin-like [2Fe-2S] ferredoxin;1	0.03098	0.02094	1.7533e-05	0.0146961	0.00366989	20 S 0.972*, 27 S 0.868, 215 A 0.922,
OG0007683	PF12796:Ankyrin repeats (3 copies);0.857142857142857/PF02204:Vacuolar sorting protein 9 (VPS9) domain;1/PF13857:Ankyrin repeats (many copies);0.428571428571429/PF00023:Ankyrin repeat;0.571428571428571/PF13637:Ankyrin repeats (many copies);0.285714285714286/PF13606:Ankyrin repeat;0.142857142857143	0.06386	0.00242	0	1.861e-06	0.0294192	2 S 0.977*, 15 K 0.933, 29 T 0.513, 32 N 0.947, 107 I 0.717, 135 D 0.508, 145 I 0.907, 174 R 0.816, 194 K 0.941, 200 N 0.965*, 208 A 0.645, 221 F 0.889, 226 T 0.871, 230 C 0.989*, 265 Q 0.557, 311 K 0.602, 314 K 0.508, 325 G 0.854, 352 Q 0.966*,
OG0007702	#N/A	0.04626	0.02051	7.46e-07	0.021887	0	20 P 0.876, 45 L 0.914, 103 K 0.860, 117 K 0.564, 121 K 0.502, 128 Y 0.757, 141 L 0.588, 142 D 0.721, 176 Q 0.710, 185 M 0.823,
OG0007757	PF04577:Protein of unknown function (DUF563);1	0.04867	0.03336	0	1.0178e-05	0.0255742	36 P 0.943, 49 P 0.853, 103 M 0.968*, 148 K 0.851, 228 A 0.945, 262 W 0.888, 267 D 0.979*,
OG0007779	PF00102:Protein-tyrosine phosphatase;1	0.02557	0.02838	3.57e-07	0.00179436	0.000376327	70 A 0.906, 136 T 0.958*, 195 G 0.713, 329 A 0.831, 372 S 0.888, 385 I 0.783,
OG0007786	PF02214:BTB/POZ domain;0.928571428571429	0.00427	0.00752	0.0049571	0.999996	0.000296251
OG0007809	PF15778:Cation channel complex component UNC80;0.642857142857143/PF04389:Peptidase family M28;0.0714285714285714	0.01146	0.01095	0	7.58e-07	1.1e-07	112 D 0.645, 120 P 0.604, 140 A 0.666, 186 P 0.563, 188 C 0.746, 218 V 0.582, 387 T 0.781, 448 S 0.827, 1253 N 0.646,
OG0007822	PF05153:Myo-inositol oxygenase;1	0.02484	0.011	2.78e-07	0.00134534	0.000276651	34 P 0.922, 107 K 0.598, 161 K 0.824, 167 R 0.817, 236 E 0.937,
OG0007827	PF00787:PX domain;1/PF09325:Vps5 C terminal like;0.214285714285714	0.02263	0.05007	0.000118564	0.0994521	0.0447302	172 D 0.692,
OG0007832	PF01852:START domain;1/PF00169:PH domain;0.642857142857143	0.02239	0.04199	0.000256495	0.0444456	0.0125818	23 T 0.588, 152 K 0.614, 159 R 0.861,
OG0007835	PF00004:ATPase family associated with various cellular activities (AAA);0.928571428571429/PF00612:IQ calmodulin-binding motif;0.285714285714286	0.03908	0.01143	0	0	0.000639754	31 K 0.592, 33 I 0.698, 34 K 0.967*, 120 H 0.692, 122 A 0.712, 141 G 0.846, 150 P 0.925, 156 R 0.909, 161 G 0.956*, 165 K 0.951*, 168 E 0.992**, 169 E 0.905, 174 A 0.648, 183 T 0.836, 187 K 0.660, 203 S 0.879, 205 R 0.943, 213 K 0.854, 223 P 0.799, 245 V 0.625, 250 Q 0.848, 257 R 0.552, 269 S 0.974*, 270 K 0.935, 271 E 0.933, 285 A 0.892, 297 A 0.941, 300 K 0.567, 314 A 0.852, 323 E 0.915, 337 K …
OG0007838	PF00788:Ras association (RalGDS/AF-6) domain;1	0.02133	0.01636	4.012e-06	8.86e-07	0.0131822	87 R 0.929, 117 V 0.724, 120 H 0.928, 121 S 0.972*, 220 N 0.967*, 357 P 0.909,
OG0007858	PF00071:Ras family;1	0.0039	0.00444	0.028356	9.25e-07	0.00696309
OG0007870	PF00400:WD domain, G-beta repeat;1	0.01708	0.00797	6.708e-06	0.0651628	0.0194374	93 E 0.916, 207 H 0.630,
OG0007875	PF15359:Carnitine deficiency-associated protein 3;1	0.03667	0.01287	1e-09	0.000101437	0.0284096	45 P 0.851, 54 V 0.823, 102 G 0.963*, 109 V 0.831, 121 Q 0.919, 127 V 0.844, 139 R 0.989*, 161 G 0.860, 188 Q 0.816,
OG0007887	PF07841:DM4/DM12 family;0.571428571428571	0.04109	0.06788	0.00018142	0.0300607	0.00812232	14 V 0.619, 32 G 0.513, 43 T 0.906, 137 Q 0.812,
OG0007890	PF04884:Vitamin B6 photo-protection and homoeostasis;1	0.05869	0.07542	3.5e-08	0.999662	3.269e-06	5 I 0.802, 9 Q 0.896, 44 L 0.686, 51 D 0.778, 126 S 0.771, 158 P 0.621, 189 D 0.582, 261 V 0.819, 265 Y 0.901, 270 V 0.688, 271 L 0.545, 294 G 0.831, 302 S 0.860, 325 K 0.585, 339 Y 0.744, 342 F 0.705,
OG0007920	PF00096:Zinc finger, C2H2 type;0.785714285714286/PF13894:C2H2-type zinc finger;0.0714285714285714	0.04954	0.12227	1.17e-07	7.27e-07	1.06e-07	104 E 0.973*, 244 T 0.801, 261 S 0.606, 345 T 0.877, 350 I 0.932, 369 N 0.881, 388 K 0.886, 392 K 0.880, 396 A 0.673, 421 V 0.939, 450 L 0.918, 458 S 0.654, 750 F 0.872, 782 S 0.859,
OG0007924	PF13855:Leucine rich repeat;1/PF07679:Immunoglobulin I-set domain;1/PF13927:Immunoglobulin domain;1/PF01463:Leucine rich repeat C-terminal domain;0.142857142857143/PF01462:Leucine rich repeat N-terminal domain;0.0714285714285714	0.02948	0.0107	3.1e-08	0.999999	0.0336154	107 K 0.644, 236 N 0.501, 247 G 0.831,
OG0007926	PF02019:WIF domain;1/PF12661:Human growth factor-like EGF;0.428571428571429/PF07974:EGF-like domain;0.0714285714285714/PF00008:EGF-like domain;0.0714285714285714	0.00422	0.10903	0.930012	0.0472945	0.0134974
OG0007941	PF00071:Ras family;1	0.03099	0.00128	2.577e-06	3e-09	0.0234034	1 N 0.929, 4 A 0.731, 13 D 0.693, 16 V 0.763, 17 E 0.946, 21 W 0.883, 27 V 0.997**, 28 A 0.939, 30 G 0.861,
OG0007956	PF00270:DEAD/DEAH box helicase;1/PF00271:Helicase conserved C-terminal domain;1	0.02408	0.01126	0	1	0.00192832	110 Q 0.866, 339 S 0.870, 476 A 0.736, 519 N 0.545,
OG0007963	PF13181:Tetratricopeptide repeat;0.714285714285714/PF14559:Tetratricopeptide repeat;0.214285714285714/PF07719:Tetratricopeptide repeat;0.0714285714285714	0.02969	0.02532	2.727e-06	3.79e-07	0.0381366	2 G 0.936, 7 D 0.880, 31 D 0.909, 42 K 0.790, 61 L 0.551, 62 N 0.865, 88 V 0.938, 92 D 0.743, 167 A 0.922, 245 K 0.623, 252 K 0.943, 253 Q 0.558,
OG0007973	PF14901:Cleavage inducing molecular chaperone;1/PF00226:DnaJ domain;1	0.04356	0.02064	0	0.00170883	0.000357174	31 N 0.520, 37 H 0.921, 41 Y 0.858, 73 F 0.859, 137 Q 0.560, 213 S 0.738, 222 G 0.512, 236 S 0.677, 240 P 0.686, 279 L 0.902, 526 Q 0.778,
OG0007992	PF04106:Autophagy protein Apg5 ;1	0.02121	0.01462	1.578e-05	0.999998	0.00218569	136 H 0.784,
OG0008013	PF00176:SNF2 family N-terminal domain;1/PF00271:Helicase conserved C-terminal domain;0.928571428571429	0.02036	0.02705	0.000100865	0.00359109	0.00079255	5 L 0.666, 25 E 0.707, 36 I 0.668, 194 D 0.814, 354 K 0.874, 357 F 0.684, 441 R 0.536, 472 P 0.922,
OG0008018	PF07690:Major Facilitator Superfamily;1	0.02858	0.5652	0.562072	4.3399e-05	0.00279837	1 F 0.985*, 3 D 0.987*, 6 E 0.801, 8 E 0.991**, 12 S 0.503, 15 S 0.989*, 16 M 0.871, 18 S 0.998**, 19 L 0.648, 20 H 0.515, 21 N 0.677, 22 D 0.758, 24 N 0.733, 26 N 0.777, 29 E 0.995**, 30 R 0.994**, 31 K 0.798, 35 T 0.802, 36 G 0.825, 37 T 0.980*, 38 L 0.980*, 39 H 0.798, 43 V 0.926, 48 T 0.888, 51 S 0.814, 54 Q 0.920, 55 Y 0.889, 56 V 0.524, 57 T 0.859, 59 P 0.918, 61 G 0.831, 63 T 0.846, 64 L 0…
OG0008022	PF01612:3'-5' exonuclease;1	0.01632	0.00298	0	1	1.693e-06	656 S 0.723, 713 A 0.537, 716 Q 0.666,
OG0008034	PF02163:Peptidase family M50;1	0.06316	0.03702	0	0.00026314	0.0369969	48 L 0.896, 58 A 0.506, 59 S 0.915, 67 V 0.656, 229 D 0.971*, 231 N 0.655, 298 A 0.628, 341 D 0.739, 354 Y 0.587, 361 S 0.978*, 376 V 0.863,
OG0008038	PF00400:WD domain, G-beta repeat;1/PF08953:Domain of unknown function (DUF1899);1/PF16300:Type of WD40 repeat;1/PF12894:Anaphase-promoting complex subunit 4 WD40 domain;0.571428571428571	0.03323	0.02083	0	0.0253904	0.00671835	190 C 0.868, 422 S 0.784, 472 N 0.891, 474 K 0.798, 475 N 0.648, 740 S 0.880,
OG0008090	PF01564:Spermine/spermidine synthase domain;1/PF17284:Spermidine synthase tetramerisation domain;1	0.01178	0.00181	0	6.565e-06	0	31 S 0.716, 114 V 0.502,
OG0008115	PF14745:WASH complex subunit 7, N-terminal;1/PF14744:WASH complex subunit 7;1/PF14746:WASH complex subunit 7, C-terminal;0.928571428571429	0.04654	0.03324	0	4.04e-07	5.8e-08	1 W 0.804, 5 E 0.692, 20 A 0.588, 31 K 0.818, 39 Y 0.937, 41 S 0.704, 43 F 0.678, 45 N 0.564, 51 E 0.895, 62 I 0.978*, 71 S 0.553, 91 Q 0.877, 95 N 0.663, 97 A 0.600, 111 K 0.744, 113 H 0.539, 116 V 0.637, 121 E 0.787, 123 L 0.567, 130 I 0.923, 133 V 0.549, 134 Q 0.933, 142 R 0.524, 153 Y 0.505, 154 I 0.620, 171 L 0.530, 174 C 0.989*, 182 L 0.568, 190 W 0.989*, 195 R 0.617, 208 F 0.958*, 218 K 0.…
OG0008118	PF05536:Neurochondrin;1	0.02927	0.01491	0	0.00310027	0.000676571	47 A 0.672, 154 S 0.637, 229 T 0.549, 232 Q 0.608, 312 T 0.864, 538 N 0.774, 542 K 0.669, 690 E 0.579, 693 I 0.667,
OG0008129	PF00564:PB1 domain;1/PF00595:PDZ domain;0.928571428571429	0.01198	0.00827	0.00895286	0.999988	0	40 N 0.633,
OG0008131	PF10205:Predicted coiled-coil domain-containing protein;1/PF10212:Predicted coiled-coil domain-containing protein;0.928571428571429	0.04153	0.00138	0	0.00260713	0.0305835	38 N 0.726, 51 T 0.766, 70 T 0.748, 83 N 0.944, 117 T 0.862, 241 E 0.726, 263 T 0.903,
OG0008158	#N/A	0.02827	0.02211	0.00254516	3.5024e-05	0.0317575	62 R 0.576, 94 Q 0.993**, 113 V 0.623, 121 D 0.969*, 137 L 0.991**, 183 L 0.729, 187 T 0.949, 191 T 0.902, 200 R 0.848, 204 K 0.910, 211 E 0.906,
OG0008170	#N/A	0.0293	0.01396	0	1.1e-08	1e-09	6 S 0.598, 7 E 0.593, 50 E 0.772, 226 V 0.532, 238 Q 0.672, 252 K 0.676, 300 N 0.636, 310 R 0.625, 324 I 0.519, 328 Q 0.510, 330 S 0.515, 364 C 0.717, 403 E 0.614, 461 L 0.733, 469 S 0.707, 564 Q 0.727, 565 N 0.503, 566 F 0.557, 617 N 0.511, 700 P 0.508,
OG0008174	PF01138:3' exoribonuclease family, domain 1;1/PF03725:3' exoribonuclease family, domain 2;1/PF03726:Polyribonucleotide nucleotidyltransferase, RNA binding domain;1/PF00013:KH domain;0.214285714285714	0.03599	0.05144	0	0.0146423	0.00365509	78 V 0.563, 177 N 0.653, 245 Y 0.550, 257 E 0.715, 268 S 0.862, 595 K 0.758, 600 L 0.810, 649 T 0.738,
OG0008184	PF03054:tRNA methyl transferase;1	0.05411	0.08808	3.3609e-05	1e-09	0.000349868	1 Y 0.997**, 3 N 0.966*, 4 E 0.995**, 7 F 0.970*, 8 G 0.998**, 10 Y 0.975*, 11 L 0.757, 12 Q 0.996**, 17 E 0.977*, 19 V 0.980*, 22 Y 0.990*, 41 E 0.656, 72 K 0.534, 112 P 0.999**, 136 T 0.905, 192 L 0.711, 194 Y 0.926,
OG0008198	PF10513:Enhancer of polycomb-like;1	0.07049	0.04215	0	1.8751e-05	0.0425696	184 S 0.908, 201 N 0.655, 213 V 0.788, 292 K 0.569, 321 M 0.517, 350 T 0.588, 359 R 0.800, 377 V 0.713, 381 R 0.839, 435 F 0.896, 436 D 0.855, 476 S 0.975*, 477 P 0.893, 488 N 0.921, 497 G 0.635,
OG0008242	#N/A	0.05067	0.02447	2.543e-06	0.00022865	0.0397807	11 A 0.977*, 18 S 0.819, 19 S 0.976*, 48 E 0.591, 49 Q 0.926, 74 K 0.732, 82 R 0.924, 98 L 0.679, 102 Q 0.636,
OG0008247	PF02210:Laminin G domain;1/PF00008:EGF-like domain;0.857142857142857/PF00754:F5/8 type C domain;1	0.03044	0.02051	0	1	0.000688218	88 H 0.795, 177 L 0.858, 390 L 0.745, 410 I 0.796, 415 Y 0.939, 473 K 0.878, 494 N 0.955*, 541 A 0.889, 869 S 0.786, 998 L 0.907,
OG0008303	PF13855:Leucine rich repeat;1/PF00560:Leucine Rich Repeat;0.214285714285714/PF12799:Leucine Rich repeats (2 copies);0.214285714285714/PF13516:Leucine Rich repeat;0.0714285714285714	0.05336	0.05304	4e-09	0.000933434	0.00018741	76 E 0.962*, 82 M 0.761, 86 T 0.693, 101 K 0.968*, 119 T 0.679, 369 L 0.860, 410 V 0.860, 457 K 0.807,
OG0008309	PF14913:DPCD protein family;1	0.03616	0.01219	1.4831e-05	0.0197148	0.00507428	19 K 0.893, 54 E 0.695, 189 Q 0.836, 197 S 0.951*,
OG0008359	PF03016:Exostosin family;1/PF09258:Glycosyl transferase family 64 domain;1	0.02487	0.02043	0	1	2.8485e-05	51 S 0.717, 169 K 0.614, 251 N 0.817, 353 K 0.672, 358 D 0.711, 400 Q 0.928, 692 P 0.549,
OG0008388	PF00651:BTB/POZ domain;1	0.02171	0.05464	0.116223	0.0175745	0.00446919	80 S 0.809, 141 P 0.854, 155 S 0.975*, 196 P 0.546,
OG0008409	PF01480:PWI domain;1/PF00076:RNA recognition motif. (a.k.a. RRM, RBD, or RNP domain);0.0714285714285714	0.01023	0.01193	0	0.00131746	0	332 A 0.719, 423 L 0.505, 589 P 0.744, 632 K 0.723,
OG0008418	PF06375:AP-3 complex subunit delta-1 ;1/PF01602:Adaptin N terminal region;1	0.02634	0.03868	3.571e-06	0.000171297	3.1184e-05	426 H 0.923, 463 T 0.940, 527 E 0.958*, 551 P 0.968*, 589 P 0.687, 643 D 0.894,
OG0008421	PF08311:Mad3/BUB1 homology region 1;1/PF00069:Protein kinase domain;1	0.04247	0.00298	0	0	0	33 E 0.886, 60 N 0.953*, 67 W 0.875, 87 H 0.846, 90 S 0.553, 96 K 0.891, 116 Q 0.915, 117 N 0.885, 127 A 0.884, 129 G 0.754, 163 R 0.762, 165 L 0.849, 174 N 0.726, 185 Q 0.811, 195 R 0.936, 216 S 0.921, 223 G 0.686, 233 S 0.772, 243 K 0.710, 245 E 0.913, 249 E 0.776, 276 T 0.673, 308 S 0.743, 312 V 0.926, 313 S 0.945, 319 P 0.897, 320 P 0.849, 332 R 0.826, 366 P 0.784, 367 K 0.958*, 370 S 0.556, …
OG0008460	PF01753:MYND finger;1/PF12796:Ankyrin repeats (3 copies);0.785714285714286/PF13637:Ankyrin repeats (many copies);0.142857142857143/PF13857:Ankyrin repeats (many copies);0.0714285714285714	0.03623	0.02285	2e-09	3.3624e-05	5.658e-06	14 D 0.670, 180 P 0.732, 274 G 0.942, 285 N 0.715, 298 I 0.832, 301 N 0.764, 341 S 0.909, 346 K 0.727, 347 P 0.863, 354 A 0.891,
OG0008478	#N/A	0.04598	0.02655	0	9.202e-06	0.0485592	6 P 0.990**, 7 D 0.615, 10 I 0.875, 15 L 0.548, 31 G 0.984*, 35 K 0.966*, 36 N 0.668, 44 Y 0.636, 50 K 0.520, 70 A 0.906, 110 K 0.855, 138 N 0.728, 144 S 0.984*, 183 E 0.608, 201 E 0.515, 227 A 0.596, 240 K 0.926, 261 L 0.907,
OG0008499	PF01105:emp24/gp25L/p24 family/GOLD;1	0.02366	0.00616	2.4289e-05	8.9484e-05	0.0264839	38 K 0.970*, 85 Q 0.982*, 187 G 0.975*, 197 T 0.795,
OG0008509	PF08676:MutL C terminal dimerisation domain;1/PF01119:DNA mismatch repair protein, C-terminal domain;1/PF13589:Histidine kinase-, DNA gyrase B-, and HSP90-like ATPase;0.857142857142857	0.03492	0.0158	1e-09	0.00206096	0.000436482	75 L 0.744, 77 T 0.538, 101 T 0.720, 144 K 0.670, 170 T 0.668, 173 A 0.709, 214 L 0.873, 219 A 0.522, 288 D 0.655, 348 N 0.944, 367 D 0.515, 379 K 0.720, 406 H 0.794,
OG0008518	PF13855:Leucine rich repeat;1/PF13306:BspA type Leucine rich repeat region (6 copies);0.5/PF00560:Leucine Rich Repeat;0.357142857142857/PF13516:Leucine Rich repeat;0.142857142857143	0.03449	0.02582	0	0.00528986	0.00120418	236 N 0.748, 340 L 0.669, 350 M 0.607, 396 S 0.586, 431 N 0.546, 523 I 0.639, 538 S 0.867, 650 D 0.702, 656 F 0.864, 682 S 0.645, 777 F 0.500, 787 G 0.756, 989 N 0.766,
OG0008519	PF09289:Follistatin/Osteonectin-like EGF domain;1/PF10591:Secreted protein acidic and rich in cysteine Ca binding region;1/PF07648:Kazal-type serine protease inhibitor domain;0.142857142857143	0.04203	0.08693	0.00218728	0.00118289	0.0179809	19 S 0.958*, 24 H 0.648, 28 R 0.970*, 104 D 0.682, 128 E 0.972*,
OG0008535	PF18806:Importin 13 repeat;1/PF18773:Importin 13 repeat;1/PF03810:Importin-beta N-terminal domain;0.928571428571429/PF08389:Exportin 1-like protein;0.928571428571429	0.05645	0.00144	0	0.0028557	0.000619357	3 L 0.893, 76 N 0.862, 94 D 0.671, 97 R 0.814, 116 T 0.836, 137 Q 0.540, 181 L 0.961*, 259 K 0.953*, 297 S 0.820, 329 T 0.791, 357 N 0.795, 396 Q 0.631, 431 S 0.943, 466 S 0.763,
OG0008561	PF15998:Domain of unknown function (DUF4773);1	0.07036	0.15686	0.0126196	0.00208076	0.000192664	7 K 0.921, 11 M 0.597, 12 R 0.958*, 20 G 0.951*, 47 M 0.939, 54 Y 0.874, 59 T 0.749, 61 T 0.909, 62 M 0.939, 63 S 0.722, 64 M 0.994**, 65 N 0.939, 68 T 0.952*, 76 A 0.722, 82 L 0.940, 84 I 0.914, 85 P 0.955*, 86 V 0.754, 90 Y 0.574, 91 I 0.961*, 94 I 0.951*, 99 R 0.941, 100 I 0.730, 109 N 0.914, 114 F 0.903, 118 T 0.959*, 123 A 0.949, 125 L 0.500, 126 F 0.933, 136 G 0.949, 140 V 0.607, 141 A 0.99…
OG0008566	PF01556:DnaJ C terminal domain;1/PF00226:DnaJ domain;1	0.01041	0.11649	0.027785	3.53e-07	0.000399783
OG0008650	PF14604:Variant SH3 domain;1/PF00018:SH3 domain;0.5/PF07653:Variant SH3 domain;0.0714285714285714	0.04952	0.04248	1e-09	1.4939e-05	0.0102526	84 L 0.916, 86 I 0.700, 87 K 0.940, 188 V 0.928, 213 Q 0.974*, 295 S 0.968*, 298 M 0.940,
