# Supplementary material for: Genomic insight into the scale specialization of the biological control agent Novius pumilus (Weise, 1892)
Source: BMC Genomics. 2022 Jan 31;23:90. doi: 10.1186/s12864-022-08299-w (PMC8805230; doi:10.1186/s12864-022-08299-w)
Supplement: Supplementary file 3 — Additional file 3: Table S1. Details of transcriptome profiling of Novius pumilus larvae under feeding on the nature prey Icerya aegyptiaca and not feeding. Expression of genes of feeding the Icerya aegyptiaca treatments were compared to those of the not feeding treatment in larvae. Table S2. Details of transcriptome profiling of Novius pumilus adults under feeding on the nature prey Icerya aegyptiaca and not feeding. Expression levels of genes of feeding on the Icerya aegyptiaca treatments were compared to those of the not feeding treatment in adults. Table S3. The RNA-Seq datas we used for genome annotation of each ladybird species. Table S4. The predictions and their weights used in EVM. [file 12864_2022_8299_MOESM3_ESM.xlsx]

## Sheet: Table S1
Table S1. Details of transcriptome profiling of Novius pumilus larvae under feeding on the nature prey Icerya aegyptiaca and not feeding. Expression of genes of feeding the I. aegyptiaca treatments were compared to those of the not feeding treatment in larvae.
SEQID	Gene Structure	PFAM	Change	baseMean_LS	baseMean_LF	baseMean	log2FoldChange	lfcSE	stat	pvalue	padj	log10
Npum_000002	scaffold_1,-,7 exons,7 CDS:2015-2097 np,2098-2259,7469-7789,24215-24350,25213-25380,28296-28658,28716-28801,47712-48185,48186-48222 np	PF00611:Fes/CIP4, and EFC/F-BAR homology domain	stable	220.63	205.198	327.43	-0.101998	0.425293	0.239829	0.810463	0.903764	0.0439452
Npum_000004	scaffold_1,-,6 exons,6 CDS:121596-121947 np,121948-122033,122109-122265,122520-122555,123014-123102,123161-123257,123306-123374,123375-123743 np	PF01395:PBP/GOBP family	stable	13900.5	171.073	2905.6	-6.34377	1.20679	5.25673	NA	1	0
Npum_000007	scaffold_1,+,8 exons,8 CDS:159990-160148 np,160149-160261,160335-160405,167552-167681,168476-168932,169853-170134,170179-170336,170507-170699,170747-170998,170999-172769 np	PF00408:Phosphoglucomutase/phosphomannomutase, C-terminal domain	stable	1995.67	2446.32	1712.05	0.294835	0.255193	-1.15534	0.247952	0.463046	0.334376
Npum_000011	scaffold_1,+,7 exons,7 CDS:186066-186177 np,186178-186359,186415-186577,186641-186991,187049-187153,187240-187287,187416-187460,188298-188459,188460-189336 np	PF03398:Regulator of Vps4 activity in the MVB pathway	stable	2853.1	2670.08	2733.02	-0.0964311	0.148093	0.651152	0.514949	0.713971	0.146319
Npum_000012	scaffold_1,+,3 exons,2 CDS:213698-213705 np,213883-214181 np,214182-214416,214793-215757,215758-215999 np	PF13894:C2H2-type zinc finger;PF00096:Zinc finger, C2H2 type;PF12874:Zinc-finger of C2H2 type;PF13912:C2H2-type zinc finger	stable	100.796	44.9254	53.7979	-1.15201	0.600582	1.91816	0.0550902	0.179619	0.745649
Npum_000013	scaffold_1,+,2 exons,2 CDS:306540-306691 np,306692-306922,310751-311578,311579-311822 np	PF00412:LIM domain	stable	1702.23	1692.36	1816.11	-0.00720634	0.134698	0.0535001	0.957333	0.983676	0.00714794
Npum_000014	scaffold_1,-,7 exons,7 CDS:311774-312332 np,312333-312583,312651-312784,313127-313335,313388-313589,313644-313748,315618-315894,319562-319673,319674-320084 np;scaffold_1,-,7 exons,7 CDS:311774-312332 np,312333-312583,312651-312784,313127-313335,313388-313589,313644-313748,315618-315894,331099-331117,331118-331484 np	PF00104:Ligand-binding domain of nuclear hormone receptor;PF00105:Zinc finger, C4 type (two domains)	stable	2144.72	2282.22	2246.57	0.0893975	0.168612	-0.530196	0.595976	0.773577	0.111496
Npum_000015	scaffold_1,+,2 exons,2 CDS:334559-334741,336923-337069	0	stable	33.6578	37.6291	35.3386	0.19982	0.402996	-0.495835	0.620011	0.791933	0.101312
Npum_000016	scaffold_1,+,9 exons,8 CDS:336758-337140 np,337402-337474 np,337475-337657,340890-341024,341082-341286,342120-342475,342872-343213,349157-349315,351473-351690,352277-352421,352422-353242 np;scaffold_1,+,10 exons,8 CDS:336758-337140 np,337402-337474 np,337475-337657,340890-341024,341082-341286,342120-342475,342872-343213,349157-349315,351473-351690,351878-352022,352023-352083 np,352277-353242 np	PF07534:TLD;PF00566:Rab-GTPase-TBC domain	stable	3717.47	3605.78	3824.92	-0.0435634	0.150839	0.288807	0.772729	0.883178	0.0539518
Npum_000017	scaffold_1,-,6 exons,6 CDS:353248-353382 np,353383-353446,353814-353952,354010-354207,354262-354483,354699-355064,358126-358186,358187-358324 np;scaffold_1,-,5 exons,5 CDS:353531-353809 np,353810-353952,354010-354207,354262-354483,354699-355064,358126-358186,358187-358324 np	PF01299:Lysosome-associated membrane glycoprotein (Lamp)	stable	22088.5	21665.1	16015.9	-0.0279323	0.35621	0.0784154	0.937498	0.974074	0.011408
Npum_000018	scaffold_1,+,5 exons,4 CDS:362200-362336 np,362337-362420,362521-362799,362860-363237,363310-363558,363559-363579 np,368088-368521 np	PF16046:FAM76 protein	stable	557.994	596.209	714.267	0.093258	0.228764	-0.407661	0.683523	0.82917	0.0813562
Npum_000019	scaffold_1,-,4 exons,4 CDS:382630-382651 np,382652-382893,382942-383211,383261-383504,383557-383649,383650-384214 np	PF08543:Phosphomethylpyrimidine kinase	stable	1622.56	2747.03	2200.72	0.7592	0.153619	-4.9421	7.72851e-07	4.6488e-05	4.33266
Npum_000020	scaffold_1,+,1 exons,1 CDS:384424-384524 np,384525-386306,386307-387738 np	0	stable	1035	1318.94	1235.63	0.349115	0.138205	-2.52606	0.011535	0.0658817	1.18124
Npum_000021	scaffold_1,+,7 exons,7 CDS:398521-398651 np,398652-398747,401667-401835,401975-402288,402349-402504,402912-403107,403162-403356,403412-403539,403540-403679 np	PF14778:Odorant response abnormal 4-like	stable	1783.21	2008.08	2013.73	0.172491	0.227901	-0.756868	0.449129	0.662408	0.178874
Npum_000022	scaffold_1,-,2 exons,2 CDS:403767-404178,404591-405549	PF11945:WAHD domain of WASH complex	stable	1269.58	1154.84	1034.01	-0.136817	0.195361	0.70033	0.483721	0.690127	0.161071
Npum_000023	scaffold_1,-,2 exons,2 CDS:412227-412331 np,412332-412376,412430-412597,412598-412641 np	PF06377:Adipokinetic hormone	stable	3.39435	5.61636	16.6421	0.606629	1.22027	-0.497127	0.619099	0.791373	0.101619
Npum_000024	scaffold_1,-,9 exons,9 CDS:416104-417231 np,417232-417710,417766-418120,418180-418322,422537-424745,428746-429055,429114-429502,434778-435053,435109-435209,437496-437562,437563-438050 np	PF00054:Laminin G domain;PF01049:Cadherin cytoplasmic region;PF00028:Cadherin domain;PF02210:Laminin G domain	stable	9008.82	7403.06	6454.16	-0.283408	0.214993	1.31822	0.187429	0.391064	0.407753
Npum_000025	scaffold_1,-,22 exons,22 CDS:439334-439514,439564-439713,439759-439884,439938-440242,440296-440654,440713-440776,440879-441105,441158-441221,442477-442611,442669-442895,442950-443010,443079-443131,443183-443243,443303-443508,443562-443625,443686-443835,443945-444000,444055-444115,444495-444545,444587-444597,444677-444731,445767-445811	PF05010:Transforming acidic coiled-coil-containing protein (TACC), C-terminal	stable	835.657	574.626	1826.89	-0.540058	0.55217	0.978064	0.328043	0.54968	0.25989
Npum_000026	scaffold_1,+,8 exons,6 CDS:448403-448726 np,448800-450634 np,450921-451046 np,451047-451331,451389-451550,459719-464616,464672-464834,467146-467292,467354-467527,467528-468978 np;scaffold_1,+,8 exons,8 CDS:448403-448600 np,448601-448726,448800-450203,450921-451331,451389-451550,459719-464616,464672-464834,467146-467292,467354-467527,467528-468978 np	PF13771:PHD-like zinc-binding domain;PF00856:SET domain;PF05964:F/Y-rich N-terminus;PF13832:PHD-zinc-finger like domain;PF05965:F/Y rich C-terminus	stable	2096.37	1771.74	1895.65	-0.242373	0.276179	0.877596	0.380163	0.602984	0.219694
Npum_000028	scaffold_1,+,6 exons,6 CDS:470648-470794 np,470795-470850,472906-473179,473582-473782,477853-477939,477998-478305,478357-478498,478499-478546 np;scaffold_1,+,6 exons,5 CDS:470368-470480 np,472906-472906 np,472907-473179,473582-473782,477853-477939,477998-478305,478357-478498,478499-478523 np	0	stable	693.552	198.414	288.77	-1.80238	0.691699	2.60573	0.00916775	0.0574896	1.24041
Npum_000029	scaffold_1,-,11 exons,11 CDS:478687-479832 np,479833-479901,479961-480194,485409-485888,485938-486087,486146-487004,487097-487334,487389-487645,487793-488268,496089-497256,497680-497845,497930-498020,498021-498200 np;scaffold_1,-,11 exons,9 CDS:479712-479832 np,479833-479901,479961-480194,485409-485888,485938-486087,486146-487016,487097-487334,487389-487645,487793-488268,496089-497090,497091-4973…	PF00102:Protein-tyrosine phosphatase;PF07679:Immunoglobulin I-set domain;PF13895:Immunoglobulin domain;PF00047:Immunoglobulin domain;PF13927:Immunoglobulin domain;PF09294:Interferon-alpha/beta receptor, fibronectin type III;PF00041:Fibronectin type III domain	stable	2888.95	2582.92	2256.09	-0.161549	0.192792	0.837946	0.402061	0.622294	0.206005
Npum_000030	scaffold_1,+,6 exons,3 CDS:505783-505847 np,517825-518033 np,518168-520217 np,520272-520292 np,520293-520451,520524-520792,520851-521034	PF06244:Coiled-coil domain-containing protein 124 /Oxs1	stable	1468.42	1529.19	1549.01	0.0587828	0.174565	-0.336739	0.736313	0.86315	0.0639135
Npum_000031	scaffold_1,+,21 exons,20 CDS:521575-521733 np,522645-522650 np,522651-522745,522805-522894,522955-523151,523229-523386,523972-524468,524607-524760,524812-524997,525058-525183,525236-525329,525393-525517,528061-528126,528186-528356,528404-528643,528699-528849,538443-538569,540497-540611,540666-540940,540994-541210,541274-541926,541985-542498,542499-542813 np;scaffold_1,+,23 exons,22 CDS:522420-522…	0	stable	708.912	749.586	1278.49	0.0822877	0.493803	-0.166641	0.867653	0.935475	0.0289679
Npum_000032	scaffold_1,-,5 exons,5 CDS:542828-544037 np,544038-544420,544479-544573,544639-544925,552291-552475,552534-552654,552655-552808 np	PF00025:ADP-ribosylation factor family;PF00503:G-protein alpha subunit	stable	2644.02	2312.94	2067.15	-0.193469	0.174525	1.10855	0.267626	0.48538	0.313918
Npum_000033	scaffold_1,-,3 exons,3 CDS:554045-554089,554748-554932,554991-555111	0	stable	183.856	167.616	137.592	-0.135761	0.22076	0.614972	0.538573	0.731932	0.135529
Npum_000034	scaffold_1,-,11 exons,11 CDS:566283-566447,566534-566668,566722-567026,568150-568654,571812-571914,572246-572372,572426-572572,574450-574692,587704-587858,589264-589430,604285-604359	PF01094:Receptor family ligand binding region;PF00003:7 transmembrane sweet-taste receptor of 3 GCPR	stable	101.699	75.1941	108.119	-0.424602	0.411989	1.03061	0.302722	0.523837	0.280804
Npum_000040	scaffold_1,+,2 exons,1 CDS:713087-713355 np,718616-718650 np,718651-720714,720715-720759 np	0	stable	893.038	983.242	985.218	0.13977	0.347312	-0.402434	0.687365	0.831663	0.0800527
Npum_000041	scaffold_1,+,8 exons,8 CDS:738787-739711,746479-746619,746679-746813,746944-747108,747295-747420,751108-751174,751225-751766,751824-752137	PF07690:Major Facilitator Superfamily;PF07648:Kazal-type serine protease inhibitor domain;PF03137:Organic Anion Transporter Polypeptide (OATP) family	stable	2360.07	2036.72	1324.46	-0.212504	0.291724	0.728442	0.466343	0.676925	0.16946
Npum_000042	scaffold_1,-,2 exons,2 CDS:756434-756859 np,756860-757080,758796-760194,760195-761158 np	PF16880:N-terminal EH-domain containing protein;PF01926:50S ribosome-binding GTPase;PF12763:Cytoskeletal-regulatory complex EF hand;PF00350:Dynamin family;PF18150:Domain of unknown function (DUF5600)	stable	7126.1	8771.29	7281.17	0.299308	0.135916	-2.20216	0.0276542	0.115087	0.938973
Npum_000043	scaffold_1,+,2 exons,2 CDS:761998-762021,762154-763503	PF01769:Divalent cation transporter	up	676.204	1394.69	973.162	1.04303	0.367141	-2.84096	0.00449784	0.0357134	1.44717
Npum_000044	scaffold_1,-,3 exons,3 CDS:766389-766669,779336-779665,786020-786590	PF00581:Rhodanese-like domain;PF00782:Dual specificity phosphatase, catalytic domain	stable	799.415	1355.33	1240.68	0.761634	0.484246	-1.57282	0.11576	0.288132	0.540409
Npum_000047	scaffold_1,+,35 exons,35 CDS:795472-796447 np,796448-796550,797491-797610,797668-797829,797883-798053,798107-798385,798437-798666,798723-798937,798994-799428,800022-800322,800378-800534,800602-800945,801001-801153,801236-801353,801411-801583,801633-801781,801828-802167,802219-802420,802482-802673,802853-802936,803609-804108,804160-804301,804354-804560,804620-805210,805264-805569,805618-805942,805…	PF14776:Cation-channel complex subunit UNC-79	stable	495.853	375.07	567.654	-0.40367	0.353239	1.14277	0.253135	0.469314	0.328537
Npum_000048	scaffold_1,-,7 exons,7 CDS:812662-813584 np,813585-813638,813695-813881,813937-814367,814422-814917,814970-815517,816211-816438,816493-816537,816538-816664 np	PF06148:COG (conserved oligomeric Golgi) complex component, COG2;PF12022:Domain of unknown function (DUF3510)	stable	857.686	910.237	936.435	0.0820481	0.152766	-0.537084	0.591209	0.769863	0.113587
Npum_000050	scaffold_1,-,5 exons,5 CDS:821531-821548 np,821549-821744,822484-822644,822706-823083,823135-823284,823331-823432,823433-823452 np	PF00112:Papain family cysteine protease;PF08246:Cathepsin propeptide inhibitor domain (I29)	stable	14.7766	12.2289	53.8804	-0.27296	1.12908	0.241753	0.808971	0.902835	0.0443915
Npum_000051	scaffold_1,+,3 exons,3 CDS:833864-834021,844811-845267,849781-849804	PF15951:MITF/TFEB/TFEC/TFE3 N-terminus	stable	230.826	335.197	532.931	0.538719	0.384627	-1.40063	0.161326	0.356311	0.448171
Npum_000052	scaffold_1,+,5 exons,5 CDS:882002-882055,890634-890811,890879-891120,891864-892052,892132-892380	PF00010:Helix-loop-helix DNA-binding domain	stable	1244.29	1017.26	1409.2	-0.289138	0.352839	0.819461	0.412524	0.631826	0.199403
Npum_000055	scaffold_1,+,21 exons,21 CDS:902106-902298 np,902299-902356,902663-902750,904629-904792,916994-917262,917314-917561,917611-917941,918080-918337,918397-918649,918707-918850,923818-924152,924209-924349,924406-924570,924634-925464,925522-925711,925772-925963,926016-926449,926709-926862,928410-928567,928625-929147,929203-929538,929596-929675,929676-931673 np	PF16796:Microtubule binding;PF00498:FHA domain;PF12423:Kinesin protein 1B;PF01302:CAP-Gly domain;PF12473:Kinesin protein ;PF00225:Kinesin motor domain	stable	5092.29	4292.3	4801.52	-0.246609	0.169591	1.45414	0.145908	0.333911	0.47637
Npum_000056	scaffold_1,+,4 exons,4 CDS:932123-932893 np,932894-933845,934362-935164,936551-936703,936761-936856,936857-937358 np;scaffold_1,+,6 exons,5 CDS:932123-932216 np,932276-932444 np,932445-932658,932766-933845,934362-935164,936551-936703,936761-936856,936857-937112 np	PF00888:Cullin family;PF10557:Cullin protein neddylation domain	stable	2464.28	2452.31	2484.25	-0.00656067	0.103529	0.0633706	0.949471	0.980639	0.00849063
Npum_000057	scaffold_1,-,3 exons,3 CDS:937658-937967 np,937968-938255,938313-938664,939061-939251,939252-940100 np	PF13664:Domain of unknown function (DUF4149)	stable	1131.02	1317.12	1326.33	0.219201	0.267648	-0.818989	0.412793	0.63216	0.199173
Npum_000058	scaffold_1,+,7 exons,5 CDS:944798-945570 np,945774-945893 np,946095-946123 np,946124-947224,948071-948430,948495-948729,948779-949009,949055-949134,949135-949641 np;scaffold_1,+,6 exons,4 CDS:945842-945893 np,946095-946513 np,946569-946603 np,946604-947224,948071-948430,948495-948729,948779-949017,949018-949610 np	0	stable	1569.3	979.775	1242.79	-0.67831	0.477836	1.41955	0.15574	0.348128	0.458261
Npum_000059	scaffold_1,-,9 exons,9 CDS:950104-950158 np,950159-950273,950325-950534,950596-950747,950797-951162,951217-951691,951743-951930,951987-952242,952299-952416,952464-952572,952573-952683 np	PF13181:Tetratricopeptide repeat;PF17004:Putative TPR-like repeat;PF08492:SRP72 RNA-binding domain;PF12895:Anaphase-promoting complex, cyclosome, subunit 3	stable	2133.47	2598.2	2343.79	0.28614	0.225141	-1.27094	0.203751	0.412621	0.384449
Npum_000060	scaffold_1,+,8 exons,8 CDS:955635-955799 np,955800-956097,956534-957291,957363-957478,957564-958284,958715-958781,958833-959323,959390-959509,959566-959727	0	stable	5199.64	4538.72	4009.52	-0.196523	0.133452	1.47261	0.140855	0.326983	0.485475
Npum_000061	scaffold_1,-,21 exons,21 CDS:961045-961130,961192-961807,961855-962020,962072-962271,965868-966752,966818-967210,967263-967552,967616-968195,968256-968681,983448-983567,983625-983849,1001282-1001406,1001457-1001643,1001695-1002050,1002110-1002302,1002354-1002700,1002756-1002865,1002921-1003080,1003139-1003604,1003655-1003901,1003952-1004091	PF00271:Helicase conserved C-terminal domain;PF04851:Type III restriction enzyme, res subunit;PF02889:Sec63 Brl domain;PF00270:DEAD/DEAH box helicase	stable	2162.39	2261.26	2240.61	0.0640666	0.18386	-0.348454	0.727499	0.857746	0.0666415
Npum_000062	scaffold_1,+,3 exons,3 CDS:1004253-1004439 np,1004440-1004516,1004564-1004664,1004717-1004883,1004884-1005007 np	PF03650:Mitochondrial pyruvate carriers	stable	919.171	1387.21	1308.61	0.594113	0.308344	-1.92679	0.0540064	0.177398	0.751051
Npum_000063	scaffold_1,-,8 exons,8 CDS:1005297-1005805 np,1005806-1006072,1006128-1006245,1006302-1006590,1006638-1007177,1007235-1007400,1007456-1007585,1008271-1008546,1009169-1009797,1009798-1010117 np	0	stable	4457.33	3801.29	2903.08	-0.229537	0.137392	1.67067	0.0947863	0.255216	0.593092
Npum_000064	scaffold_1,-,4 exons,4 CDS:1013305-1013354,1013403-1013666,1014020-1014253,1014868-1014907	PF07648:Kazal-type serine protease inhibitor domain;PF00050:Kazal-type serine protease inhibitor domain	stable	464.175	714.342	321.735	0.621292	0.938253	-0.662179	0.507856	0.708834	0.149456
Npum_000065	scaffold_1,+,10 exons,10 CDS:1017561-1017714 np,1017715-1017750,1017808-1017903,1017953-1018138,1018193-1018324,1018515-1018871,1018922-1019082,1019139-1019531,1019886-1020316,1020365-1020624,1020674-1021012,1021013-1021355 np	PF18190:Polo-like Kinase 4 Polo Box 1;PF18409:Polo-like Kinase 4 Polo Box 2;PF07714:Protein tyrosine and serine/threonine kinase;PF00069:Protein kinase domain	stable	406.057	292.648	368.784	-0.473036	0.382387	1.23706	0.216064	0.425786	0.370808
Npum_000066	scaffold_1,-,3 exons,3 CDS:1021929-1022265 np,1022266-1022933,1023338-1023773,1023834-1023890,1023891-1024038 np	0	stable	6.50255	4.61568	524.747	-0.527137	1.42422	0.370124	0.71129	0.847596	0.071811
Npum_000067	scaffold_1,+,1 exons,1 CDS:1025015-1025566	PF02017:CIDE-N domain	stable	388.205	249.417	287.491	-0.639671	0.355068	1.80155	0.0716166	0.211573	0.67454
Npum_000068	scaffold_1,-,3 exons,3 CDS:1027697-1028510 np,1028511-1029950,1030003-1030074,1039840-1039905,1039906-1040000 np	PF01607:Chitin binding Peritrophin-A domain	up	340.267	1560.77	709.338	2.19668	0.66015	-3.32754	0.00087616	0.0115132	1.9388
Npum_000069	scaffold_1,+,20 exons,20 CDS:1054339-1054506 np,1054507-1054617,1058122-1058181,1076449-1076508,1076558-1076872,1076925-1077164,1077572-1077713,1077763-1077879,1078230-1078740,1078791-1079598,1079663-1079852,1079902-1080225,1080276-1080451,1082238-1083930,1084459-1085064,1085125-1085361,1085431-1085655,1085710-1085884,1085936-1086038,1086087-1086281,1086339-1086773,1086774-1086846 np;scaffold_1,+…	PF07714:Protein tyrosine and serine/threonine kinase;PF00069:Protein kinase domain;PF00041:Fibronectin type III domain	stable	1355.13	1808.08	1506.01	0.415437	0.295895	-1.404	0.160319	0.354857	0.449947
Npum_000070	scaffold_1,-,4 exons,3 CDS:1089119-1089218 np,1089219-1089855,1089906-1090133,1090182-1090336,1090337-1090392 np,1090450-1090755 np	PF00498:FHA domain	stable	865.339	1043.53	1147.68	0.269247	0.17751	-1.5168	0.129317	0.310051	0.508567
Npum_000071	scaffold_1,+,2 exons,2 CDS:1090945-1091027 np,1091028-1091220,1091275-1091348,1091349-1091356 np	PF03671:Ubiquitin fold modifier 1 protein	stable	865.498	1121.42	974.324	0.376864	0.252062	-1.49512	0.134882	0.318505	0.496884
Npum_000072	scaffold_1,-,5 exons,5 CDS:1091443-1091579,1091631-1091796,1091852-1092033,1092088-1092221,1092273-1092454,1092455-1092520 np	PF01553:Acyltransferase	stable	378.934	726.25	726.013	0.938143	0.675531	-1.38875	0.164909	0.361511	0.441879
Npum_000073	scaffold_1,-,5 exons,5 CDS:1092766-1092853,1092908-1093061,1093117-1093323,1093641-1093839,1093904-1093927	PF04969:CS domain;PF09032:Siah interacting protein, N terminal	stable	720.829	885.797	809.013	0.294245	0.201356	-1.46132	0.143928	0.331362	0.479697
Npum_000074	scaffold_1,-,5 exons,5 CDS:1095543-1095685,1096238-1096403,1096461-1096642,1096702-1096835,1096889-1097082	PF01553:Acyltransferase	stable	263.501	478.235	194.921	0.857455	0.44133	-1.94289	0.0520296	0.172829	0.762383
Npum_000075	scaffold_1,-,5 exons,5 CDS:1097792-1097949,1098006-1098171,1098770-1098951,1099205-1099338,1099388-1099563	PF01553:Acyltransferase	stable	176.538	171.076	194.796	-0.0435725	0.353737	0.123178	0.901966	0.95538	0.0198236
Npum_000077	scaffold_1,+,4 exons,4 CDS:1108683-1108742,1109105-1109293,1109348-1109521,1110377-1110727	PF00335:Tetraspanin family	stable	361.297	397.962	413.121	0.143564	0.331629	-0.432906	0.665083	0.819295	0.0865599
Npum_000078	scaffold_1,-,2 exons,2 CDS:1116937-1117151,1117198-1117633	0	stable	137.746	65.9255	60.5565	-1.06616	0.434465	2.45397	0.014129	0.0747748	1.12624
Npum_000080	scaffold_1,+,8 exons,8 CDS:1141419-1142176 np,1142177-1142461,1142557-1142994,1143054-1143456,1150780-1151006,1157209-1157469,1157528-1157780,1157842-1157996,1158128-1158217,1158218-1159447 np	PF00104:Ligand-binding domain of nuclear hormone receptor;PF00105:Zinc finger, C4 type (two domains)	stable	3857.59	1933.85	2209.34	-0.996226	0.352556	2.82573	0.00471733	0.0367777	1.43442
Npum_000081	scaffold_1,-,31 exons,31 CDS:1159432-1159985 np,1159986-1160135,1160186-1160430,1160486-1160649,1160698-1160971,1161027-1161251,1161357-1161568,1170641-1171407,1171476-1173130,1173186-1173339,1182706-1182861,1182910-1183035,1183086-1183517,1186922-1187077,1187132-1187374,1187431-1187661,1187714-1187875,1187950-1188134,1188195-1188369,1188424-1188621,1188677-1188858,1192061-1192306,1192360-1192549…	PF13540:Regulator of chromosome condensation (RCC1) repeat;PF00632:HECT-domain (ubiquitin-transferase);PF03256:Anaphase-promoting complex, subunit 10 (APC10);PF00415:Regulator of chromosome condensation (RCC1) repeat;PF06701:Mib_herc2;PF11515:Mouse development and cellular proliferation protein Cullin-7	stable	3065.95	2897.28	2501.7	-0.0811015	0.229029	0.35411	0.723257	0.855161	0.067952
Npum_000083	scaffold_1,+,2 exons,1 CDS:1243640-1243769 np,1244235-1244241 np,1244242-1244586,1244587-1244645 np	0	stable	0	0	530.756	0	1.75032	0	1	1	0
Npum_000084	scaffold_1,-,17 exons,17 CDS:1228003-1228369 np,1228370-1228525,1242561-1242743,1242795-1243122,1243179-1243503,1244737-1245035,1245091-1245298,1245355-1245583,1250102-1250201,1250255-1250965,1251027-1251120,1251176-1251292,1251374-1251840,1251891-1252061,1252118-1252274,1252324-1252656,1252873-1253047,1253096-1253320,1253321-1253444 np	PF13540:Regulator of chromosome condensation (RCC1) repeat;PF00173:Cytochrome b5-like Heme/Steroid binding domain;PF00415:Regulator of chromosome condensation (RCC1) repeat	stable	662.561	710.877	493.197	0.103272	0.208159	-0.496121	0.619809	0.791842	0.101361
Npum_000085	scaffold_1,+,5 exons,5 CDS:1253750-1253993 np,1253994-1254107,1254158-1254339,1254529-1255438,1255491-1255605,1255669-1256207,1256208-1256423 np	PF16858:Condensin II complex subunit CAP-H2 or CNDH2, C-term	stable	518.516	520.995	521.59	0.00540217	0.230609	-0.0234257	0.981311	0.994293	0.00248573
Npum_000086	scaffold_1,+,3 exons,3 CDS:1257107-1257314 np,1257315-1257491,1257564-1257784,1257838-1257943,1257944-1258037 np	PF00787:PX domain	stable	1669.6	1640.77	1526.78	-0.0271469	0.120832	0.224667	0.822238	0.911028	0.0404682
Npum_000087	scaffold_1,-,10 exons,10 CDS:1258528-1258577 np,1258578-1258727,1258779-1259004,1259057-1259284,1259408-1259598,1269965-1272773,1272827-1272863,1274400-1275149,1275203-1275537,1275589-1275775,1275826-1275970,1275971-1276023 np	PF00136:DNA polymerase family B;PF03104:DNA polymerase family B, exonuclease domain;PF14260:C4-type zinc-finger of DNA polymerase delta	stable	593.938	550.134	611.085	-0.110206	0.235554	0.467859	0.639885	0.803342	0.0950995
Npum_000088	scaffold_1,-,2 exons,2 CDS:1276891-1276992 np,1276993-1277855,1278171-1278873,1278874-1278957 np	PF12894:Anaphase-promoting complex subunit 4 WD40 domain;PF00400:WD domain, G-beta repeat	stable	514.077	409.351	734.825	-0.329301	0.646653	0.509239	0.610584	0.785683	0.104753
Npum_000089	scaffold_1,-,3 exons,3 CDS:1280690-1280979,1282150-1282245,1282305-1282365	PF05283:Multi-glycosylated core protein 24 (MGC-24), sialomucin	stable	2838.29	2681.7	2182.25	-0.082255	0.235963	0.348592	0.727396	0.857746	0.0666415
Npum_000090	scaffold_1,+,5 exons,5 CDS:1282837-1283004 np,1283005-1283072,1283120-1283291,1283348-1283526,1284374-1284631,1284775-1284901,1284902-1285013 np	PF10146:Zinc finger-containing protein	stable	704.879	520.424	695.132	-0.436736	0.235365	1.85557	0.0635152	0.196063	0.707605
Npum_000091	scaffold_1,+,1 exons,1 CDS:1285567-1286070	0	stable	278.442	169.717	236.05	-0.712094	0.232597	3.0615	0.00220231	0.0218477	1.66059
Npum_000092	scaffold_1,-,4 exons,4 CDS:1286242-1286345 np,1286346-1286480,1286534-1286818,1286878-1287126,1287437-1287790,1287791-1287964 np	PF09229:Activator of Hsp90 ATPase, N-terminal;PF08327:Activator of Hsp90 ATPase homolog 1-like protein	stable	1904	3106.76	2121.41	0.706594	0.208925	-3.38204	0.000719488	0.0098963	2.00453
Npum_000093	scaffold_1,+,4 exons,4 CDS:1288454-1288562,1288613-1288765,1288817-1289093,1289149-1289296	PF01833:IPT/TIG domain	stable	744.586	732.617	793.973	-0.0237787	0.120514	0.19731	0.843585	0.922757	0.0349125
Npum_000094	scaffold_1,+,3 exons,3 CDS:1290156-1290610,1290663-1290943,1290992-1291170	PF13847:Methyltransferase domain;PF08241:Methyltransferase domain	stable	461.037	1286.8	797.146	1.48007	0.674264	-2.19508	0.0281575	0.116514	0.933623
Npum_000095	scaffold_1,-,5 exons,4 CDS:1292626-1292906 np,1293048-1295701 np,1295702-1298468,1302811-1303020,1303085-1303293,1307362-1307490,1307491-1307747 np;scaffold_1,-,5 exons,2 CDS:1292626-1292906 np,1293048-1295701 np,1295702-1298468,1302811-1302968,1302969-1303020 np,1303085-1303293 np,1307261-1307747 np	0	stable	1517.74	1642.44	1364.56	0.11419	0.288619	-0.395644	0.692368	0.834808	0.0784133
Npum_000097	scaffold_1,+,4 exons,4 CDS:1332522-1332662,1332721-1332966,1333019-1333206,1333261-1333573	PF12906:RING-variant domain	down	107.62	0	85.6097	-8.6594	2.61676	3.3092	0.000935623	0.0120525	1.91892
Npum_000098	scaffold_1,+,5 exons,4 CDS:1332015-1332120 np,1333791-1333821 np,1333822-1333971,1334032-1334280,1334327-1334511,1334560-1334809	PF12906:RING-variant domain	stable	18.9667	0.762249	12.1055	-4.6261	2.02035	2.28975	0.0220356	0.100351	0.998478
Npum_000099	scaffold_1,+,4 exons,4 CDS:1335302-1335448,1335503-1335748,1335797-1335984,1336039-1336351	PF12906:RING-variant domain	down	134.473	0	107.257	-23.3443	4.63299	5.0387	4.68709e-07	3.12413e-05	4.50527
Npum_000100	scaffold_1,-,2 exons,2 CDS:1349749-1349837,1353507-1353795,1353796-1353967 np	0	stable	68.8283	64.3023	53.5792	-0.0861754	0.499779	0.172427	0.863102	0.932774	0.0302235
Npum_000101	scaffold_1,+,4 exons,4 CDS:1355216-1355337,1355394-1355502,1355552-1355679,1355736-1356171	PF01286:XPA protein N-terminal;PF05181:XPA protein C-terminus	stable	439.262	366.002	542.603	-0.264109	0.394947	0.668721	0.503673	0.705291	0.151632
Npum_000102	scaffold_1,-,9 exons,9 CDS:1357047-1357081 np,1357082-1357274,1357323-1357573,1357631-1357797,1357843-1358017,1358074-1358270,1358318-1358660,1358790-1358924,1358978-1359109,1359169-1359237,1359238-1360371 np	PF00135:Carboxylesterase family	stable	955.425	1428.38	540.865	0.579671	0.451633	-1.2835	0.199316	0.407186	0.390208
Npum_000103	scaffold_1,+,16 exons,16 CDS:1361236-1361279 np,1361280-1361329,1365427-1365638,1366551-1366645,1366824-1366944,1367977-1368160,1368482-1368636,1368709-1368998,1369058-1369240,1369427-1369597,1369915-1370204,1370260-1370564,1372011-1372099,1372638-1372733,1372782-1373036,1373095-1373197,1373255-1373310,1373311-1374506 np	PF07528:DZF domain;PF12171:Zinc-finger double-stranded RNA-binding;PF12874:Zinc-finger of C2H2 type	stable	7111.4	7474.1	6707.03	0.0715276	0.172049	-0.41574	0.677601	0.826295	0.082865
Npum_000105	scaffold_1,+,5 exons,5 CDS:1385005-1385068 np,1385069-1385104,1385149-1385276,1385326-1385568,1385618-1385919,1385971-1386407,1386408-1386429 np	PF00856:SET domain	stable	466.846	553.926	653.339	0.248573	0.23355	-1.06432	0.287182	0.508078	0.29407
Npum_000106	scaffold_1,+,6 exons,6 CDS:1391128-1391289,1391580-1391864,1391922-1392186,1392237-1392389,1392437-1392611,1392668-1392809	PF01053:Cys/Met metabolism PLP-dependent enzyme	stable	1327.27	2698.36	2421.06	1.02316	0.477129	-2.14441	0.0319997	0.126121	0.899212
Npum_000110	scaffold_1,+,3 exons,3 CDS:1461926-1462128 np,1462129-1462201,1463485-1463648,1464041-1464304,1464305-1464361 np	0	stable	11.8429	15.7496	17.9252	0.397116	0.636822	-0.623591	0.532896	0.726894	0.138529
Npum_000111	scaffold_1,-,2 exons,2 CDS:1464599-1464756 np,1464757-1464882,1464939-1466042,1466043-1466267 np	0	stable	802.537	963.027	1262.72	0.26146	0.180719	-1.44677	0.14796	0.336934	0.472456
Npum_000112	scaffold_1,+,9 exons,8 CDS:1466965-1467171 np,1467219-1467263 np,1467264-1467306,1467424-1467551,1467994-1468379,1468429-1468619,1468728-1469239,1470042-1470173,1470687-1470952,1471006-1471846,1471847-1471931 np	PF16013:Domain of unknown function (DUF4781)	stable	5236.47	5424.8	4727.59	0.0515084	0.244428	-0.210731	0.833097	0.916789	0.0377304
Npum_000113	scaffold_1,-,2 exons,2 CDS:1471838-1472033 np,1472034-1472221,1472277-1472802,1472803-1472850 np	0	stable	296.161	393.322	463.783	0.416219	0.210055	-1.98148	0.0475378	0.162728	0.788537
Npum_000114	scaffold_1,-,9 exons,9 CDS:1475866-1476292 np,1476293-1476329,1476381-1476522,1476577-1476800,1476858-1477107,1477160-1477337,1477397-1477610,1477666-1477811,1478270-1478495,1478565-1478695,1478696-1478900 np	PF16050:Paf1 complex subunit CDC73 N-terminal;PF05179:RNA pol II accessory factor, Cdc73 family, C-terminal	stable	877.569	688.021	929.187	-0.349593	0.203187	1.72055	0.0853333	0.238011	0.623404
Npum_000115	scaffold_1,+,12 exons,11 CDS:1509498-1509555 np,1509611-1509618 np,1509619-1509786,1513983-1514097,1514923-1515010,1515063-1515253,1515303-1515409,1515469-1515614,1516006-1516110,1516164-1516372,1516425-1516762,1520886-1521412,1521464-1522055	PF00368:Hydroxymethylglutaryl-coenzyme A reductase;PF12349:Sterol-sensing domain of SREBP cleavage-activation	stable	876.374	173.596	441.018	-2.33339	0.723189	3.22653	NA	1	0
Npum_000116	scaffold_1,-,7 exons,6 CDS:1522781-1523290 np,1523291-1523341,1523585-1523911,1523964-1524181,1524238-1524345,1527484-1527675,1527825-1527858,1527859-1527862 np,1528054-1528137 np	PF03803:Scramblase	stable	3774.25	3786.41	2817.27	0.00398546	0.204375	-0.0195007	0.984442	0.995302	0.00204492
Npum_000117	scaffold_1,+,4 exons,4 CDS:1528336-1528354,1528405-1528487,1528542-1528730,1528788-1528937	PF14942:Organelle biogenesis, Muted-like protein	stable	568.497	770.212	672.06	0.439406	0.184491	-2.38172	0.0172322	0.0848596	1.0713
Npum_000118	scaffold_1,+,2 exons,2 CDS:1528949-1529492,1529549-1529802	PF11712:Endoplasmic reticulum-based factor for assembly of V-ATPase	stable	919.672	1113.34	1015.77	0.27491	0.174235	-1.57781	0.114609	0.286256	0.543246
Npum_000119	scaffold_1,-,1 exons,1 CDS:1554616-1555161	PF00025:ADP-ribosylation factor family;PF08477:Ras of Complex, Roc, domain of DAPkinase;PF00071:Ras family	stable	1364.67	1175.74	1233.34	-0.21542	0.294493	0.731496	0.464476	0.675364	0.170462
Npum_000120	scaffold_1,-,10 exons,10 CDS:1556201-1556328 np,1556329-1556593,1556641-1557429,1564521-1564894,1565520-1566218,1566266-1566722,1566783-1567031,1567084-1567355,1567408-1567681,1568776-1569226,1569279-1569435,1569436-1569609 np	PF12739:ER-Golgi trafficking TRAPP I complex 85 kDa subunit	stable	1742.15	1626.74	1665.71	-0.0980552	0.118517	0.82735	0.408039	0.628155	0.201933
Npum_000121	scaffold_1,+,7 exons,5 CDS:1569943-1570204 np,1571031-1571092 np,1571093-1571299,1571382-1571632,1573167-1573526,1573583-1573731,1573833-1573930,1573931-1573937 np,1575386-1576640 np;scaffold_1,+,5 exons,4 CDS:1569943-1570204 np,1571031-1571092 np,1571093-1571299,1571382-1571632,1573167-1573526,1573583-1573769,1573770-1573855 np	PF07714:Protein tyrosine and serine/threonine kinase;PF00069:Protein kinase domain	stable	8050.09	9545.04	9890.03	0.245559	0.135515	-1.81204	0.06998	0.208596	0.680695
Npum_000122	scaffold_1,+,5 exons,5 CDS:1576953-1577135 np,1577136-1577148,1577395-1577591,1577945-1578078,1578129-1578247,1578299-1578558,1578559-1579228 np;scaffold_1,+,5 exons,4 CDS:1577256-1577338 np,1577395-1577411 np,1577412-1577591,1577945-1578078,1578129-1578247,1578299-1578558,1578559-1579228 np	PF01712:Deoxynucleoside kinase	stable	434.504	429.734	660.163	-0.0155214	0.318788	0.0486889	0.961167	0.984865	0.00662333
Npum_000124	scaffold_1,+,6 exons,6 CDS:1585537-1586075 np,1586076-1586110,1587027-1587186,1587238-1587392,1587846-1588023,1588080-1588450,1589372-1589453,1589454-1589538 np	PF13561:Enoyl-(Acyl carrier protein) reductase;PF00106:short chain dehydrogenase;PF08659:KR domain	stable	1986.1	2403.88	3132.73	0.275062	0.42808	-0.642548	0.520517	0.718053	0.143844
Npum_000125	scaffold_1,-,8 exons,8 CDS:1602471-1602712 np,1602713-1602880,1602937-1603369,1603423-1603654,1603714-1603887,1603946-1604644,1614831-1614888,1614946-1615223,1616700-1616790,1616791-1617388 np;scaffold_1,-,7 exons,7 CDS:1602471-1602712 np,1602713-1602880,1602937-1603369,1603423-1603654,1603714-1603887,1603946-1604644,1614831-1614888,1614946-1615167,1615168-1617388 np	PF18398:Clip-domain serine protease homolog masquerade;PF00089:Trypsin	down	851.839	132.423	259.472	-2.6824	0.667277	4.01991	5.822e-05	0.00150822	2.82154
Npum_000126	scaffold_1,-,2 exons,2 CDS:1651098-1651280,1654483-1654770	0	stable	3.27087	0	10.6462	-3.61267	2.08696	1.73107	0.0834391	0.234745	0.629404
Npum_000127	scaffold_1,-,6 exons,6 CDS:1675250-1675431,1676393-1676603,1701250-1701458,1705061-1705307,1705354-1705363,1705416-1705450	PF07679:Immunoglobulin I-set domain;PF00047:Immunoglobulin domain;PF13927:Immunoglobulin domain;PF07686:Immunoglobulin V-set domain	stable	26.3955	17.5398	25.5874	-0.580665	0.522041	1.1123	0.26601	0.483755	0.315375
Npum_000129	scaffold_1,+,6 exons,6 CDS:1969870-1969968,1972434-1972576,1972630-1972854,1972903-1973122,1973736-1974353,1974400-1974438	PF07714:Protein tyrosine and serine/threonine kinase;PF00069:Protein kinase domain	stable	720.565	695.899	707.898	-0.0546597	0.240878	0.226919	0.820487	0.910004	0.0409567
Npum_000130	scaffold_1,-,21 exons,21 CDS:1977217-1977385 np,1977386-1977586,1977647-1977794,1978381-1978619,1982071-1982165,1982215-1982418,1982473-1982664,1982725-1982861,1982910-1983088,1983138-1983961,1984055-1984185,1984237-1984451,1984507-1984902,1984959-1985289,1985348-1985529,1985583-1985762,1985819-1986036,1989409-1989580,1989642-1989808,1989866-1990019,1990067-1990126,1990185-1990307	PF00431:CUB domain;PF07159:Protein of unknown function (DUF1394);PF05994:Cytoplasmic Fragile-X interacting family	stable	3780.21	2824.59	2992.29	-0.420591	0.178927	2.35064	0.0187414	0.0897824	1.04681
Npum_000131	scaffold_1,-,12 exons,12 CDS:2001184-2001240 np,2001241-2001348,2001401-2001492,2001554-2001866,2001928-2002094,2002150-2002303,2002351-2002410,2002469-2002692,2002738-2002903,2002955-2003166,2003217-2003437,2003594-2003765,2003817-2003919,2003920-2003936 np	PF00431:CUB domain	stable	317.171	413.112	283.433	0.382326	0.483257	-0.791145	0.42886	0.645304	0.190236
Npum_000132	scaffold_1,-,41 exons,41 CDS:2005674-2005886,2005943-2006068,2006153-2006251,2006297-2006367,2006419-2006962,2008427-2008617,2008678-2008923,2014120-2014227,2014282-2014506,2014564-2014684,2014737-2014895,2014943-2015124,2015182-2015350,2015404-2015582,2015637-2015811,2015858-2016069,2016123-2016279,2016329-2016519,2016574-2016737,2016784-2016970,2017019-2017369,2017486-2017651,2017708-2017904,20…	PF00008:EGF-like domain;PF00431:CUB domain;PF07645:Calcium-binding EGF domain;PF12947:EGF domain	stable	503.78	766.012	367.174	0.604281	0.47923	-1.26094	0.20733	0.416701	0.380176
Npum_000133	scaffold_1,-,10 exons,9 CDS:2028308-2028461 np,2028462-2029835,2029887-2030325,2030376-2030574,2030622-2031000,2031049-2031234,2031293-2031516,2032183-2032318,2032379-2032579,2032631-2032774,2032775-2032902 np,2032979-2033045 np	PF12349:Sterol-sensing domain of SREBP cleavage-activation	stable	742.028	670.104	689.019	-0.146461	0.235209	0.622684	0.533492	0.727307	0.138282
Npum_000134	scaffold_1,+,16 exons,16 CDS:2042489-2044596 np,2044597-2044654,2044908-2045070,2045152-2045227,2045289-2045475,2050683-2050836,2050892-2051001,2051055-2051225,2051279-2051419,2051474-2051626,2051676-2051963,2052020-2052403,2052454-2052588,2052637-2052791,2052849-2053054,2053108-2053374,2053425-2053830,2053831-2053867 np	PF00008:EGF-like domain;PF12662:Complement Clr-like EGF-like;PF07645:Calcium-binding EGF domain	stable	2201.44	1496.74	1646.25	-0.556241	0.522888	1.06378	0.287426	0.508185	0.293978
Npum_000135	scaffold_1,+,4 exons,4 CDS:2059240-2059413 np,2059414-2059485,2059554-2059763,2059825-2059967,2060018-2060108,2060109-2060183 np	PF01607:Chitin binding Peritrophin-A domain	stable	919.826	396.261	297.726	-1.21385	0.961983	1.26182	0.207013	0.416491	0.380394
Npum_000136	scaffold_1,+,7 exons,6 CDS:2061515-2061629 np,2061684-2061692 np,2061693-2061797,2061862-2062346,2063007-2063251,2063300-2063581,2063635-2063858,2063914-2064129,2064130-2065128 np	PF00628:PHD-finger;PF02008:CXXC zinc finger domain;PF12269:CpG binding protein zinc finger C terminal domain	stable	785.043	835.723	999.534	0.08991	0.246285	-0.365065	0.715063	0.850126	0.0705166
Npum_000137	scaffold_1,-,4 exons,4 CDS:2064168-2064420,2064466-2064582,2064684-2064817,2064872-2064925,2064926-2065101 np	PF17065:Putative cytokine, C6ORF120	stable	87.0431	110.471	103.084	0.342256	0.470232	-0.727845	0.466709	0.677057	0.169375
Npum_000138	scaffold_1,+,4 exons,4 CDS:2068933-2069239 np,2069240-2069331,2069400-2070316,2070460-2071013,2071065-2071289,2071290-2071448 np	PF01204:Trehalase	stable	265.729	218.535	132.515	-0.280811	0.53203	0.527811	0.597631	0.775031	0.110681
Npum_000139	scaffold_1,+,12 exons,12 CDS:2072205-2072299 np,2072300-2072372,2072426-2072732,2072790-2072913,2072963-2074174,2075443-2076000,2076056-2077315,2077365-2077607,2090965-2091643,2091692-2091847,2091906-2092312,2092364-2093879,2099521-2099885,2099886-2100142 np	PF00054:Laminin G domain;PF16184:Cadherin-like;PF02210:Laminin G domain	stable	1873.81	1571.71	1312.14	-0.252848	0.230485	1.09703	0.27263	0.491347	0.308612
Npum_000140	scaffold_1,-,13 exons,13 CDS:2100155-2100596 np,2100597-2100752,2100803-2100996,2101058-2101205,2101258-2101630,2101707-2101847,2101898-2102194,2102250-2102382,2104613-2104793,2104842-2105133,2105186-2105363,2105451-2105601,2105654-2105774,2105822-2105949,2105950-2106092 np	PF07714:Protein tyrosine and serine/threonine kinase	stable	1204.49	948.632	1108.54	-0.343753	0.163782	2.09884	0.0358307	0.13578	0.867164
Npum_000141	scaffold_1,+,26 exons,25 CDS:2110782-2110837 np,2110912-2111046 np,2111047-2111165,2111557-2111638,2111693-2111803,2111857-2112079,2112125-2112256,2112308-2112600,2112659-2112769,2112829-2113021,2113069-2113205,2113264-2113344,2113405-2113485,2113538-2113612,2113670-2113789,2113845-2113916,2113968-2114109,2114158-2114203,2114262-2114449,2114509-2114605,2116122-2116226,2116277-2116529,2116587-2116…	PF13519:von Willebrand factor type A domain;PF00092:von Willebrand factor type A domain;PF02743:Cache domain;PF08399:VWA N-terminal;PF08473:Neuronal voltage-dependent calcium channel alpha 2acd;PF13768:von Willebrand factor type A domain	stable	262.275	187.275	295.837	-0.478883	0.456736	1.04849	0.294414	0.516024	0.28733
Npum_000143	scaffold_1,-,3 exons,3 CDS:2132101-2135243,2145431-2145472,2146923-2146986	PF00096:Zinc finger, C2H2 type	stable	47.1611	35.7126	27.5347	-0.368763	0.530973	0.694504	0.487366	0.693481	0.158965
Npum_000144	scaffold_1,+,7 exons,7 CDS:2156453-2156640 np,2156641-2156671,2156725-2156869,2168718-2169258,2169313-2169481,2169533-2169724,2169775-2169917,2169970-2170143,2170144-2172039 np	PF00168:C2 domain;PF09457:FIP domain	stable	1831.87	1789.1	2137.49	-0.0328519	0.158568	0.207179	0.83587	0.918404	0.0369661
Npum_000146	scaffold_1,-,3 exons,2 CDS:2198358-2198662,2201652-2202096,2202097-2202384 np,2215035-2215108 np	PF00046:Homeodomain	stable	60.6041	31.8975	171.362	-0.921916	0.781277	1.18001	0.237996	0.451175	0.345655
Npum_000147	scaffold_1,-,1 exons,1 CDS:2208653-2210866	0	down	292.968	0	190.483	-10.1042	2.40542	4.20062	2.66189e-05	0.000826794	3.0826
Npum_000148	scaffold_1,+,2 exons,2 CDS:2216091-2216466 np,2216467-2216683,2216730-2216830,2216831-2216927 np	0	stable	18.1708	8.58389	11.5304	-1.09172	1.13993	0.95771	0.338209	0.560115	0.251722
Npum_000149	scaffold_1,+,1 exons,1 CDS:2220463-2221029	0	down	70.291	0	58.6291	-22.5131	3.84614	5.85343	4.81527e-09	8.36297e-07	6.07764
Npum_000150	scaffold_1,-,6 exons,6 CDS:2221326-2221458 np,2221459-2221620,2221672-2222089,2222149-2222341,2229380-2229705,2229813-2230299,2231291-2231327,2231328-2231407 np;scaffold_1,-,5 exons,5 CDS:2221326-2221458 np,2221459-2221620,2221672-2222089,2222149-2222341,2229380-2229705,2229813-2230039,2230040-2230457 np	PF00089:Trypsin	stable	3146.14	286.45	816.362	-3.45678	1.12375	3.0761	NA	1	0
Npum_000151	scaffold_1,+,4 exons,4 CDS:2236049-2236248 np,2236249-2236390,2236442-2236561,2236674-2236846,2236933-2237148,2237149-2237201 np	PF00406:Adenylate kinase;PF13207:AAA domain;PF05191:Adenylate kinase, active site lid	up	921.192	1846.33	1335.57	1.0032	0.332719	-3.01516	0.00256844	0.0241031	1.61793
Npum_000152	scaffold_1,-,8 exons,7 CDS:2237229-2237580 np,2237581-2237763,2237812-2238008,2238062-2238265,2238317-2238598,2238655-2238847,2238916-2239061,2239118-2239271,2239272-2239276 np,2239334-2239560 np	PF03416:Peptidase family C54	stable	1180.14	837.019	1222.35	-0.497176	0.215585	2.30617	0.0211013	0.0974532	1.0112
Npum_000153	scaffold_1,-,10 exons,9 CDS:2242242-2242607,2243285-2243626,2243986-2244176,2244687-2244836,2244891-2244986,2245145-2245210,2245272-2245647,2254346-2254501,2264003-2264083,2264084-2264136 np,2264188-2265275 np;scaffold_1,-,10 exons,8 CDS:2242242-2242607,2243285-2243626,2243986-2244176,2244687-2244836,2244891-2244986,2245145-2245210,2245272-2245647,2254346-2254387,2254388-2254504 np,2263944-226427…	PF03165:MH1 domain;PF10524:Nuclear factor I protein pre-N-terminus	stable	729.29	596.355	1153.4	-0.289367	0.389037	0.743802	0.456996	0.669241	0.174417
Npum_000154	scaffold_1,+,8 exons,8 CDS:2265391-2265644 np,2265645-2265797,2265849-2265950,2280219-2280467,2280525-2280809,2280867-2281188,2281248-2281318,2281372-2281624,2283542-2283549,2283550-2285125 np	PF09727:Cortactin-binding protein-2	stable	2135.04	1456.06	1682.15	-0.552287	0.245201	2.25238	0.0242983	0.106497	0.972661
Npum_000155	scaffold_1,+,8 exons,8 CDS:2285254-2285316 np,2285317-2285375,2285435-2285612,2285661-2285887,2285942-2286024,2286109-2286243,2286298-2286474,2286524-2286729,2286779-2286937,2286938-2287024 np	PF02931:Neurotransmitter-gated ion-channel ligand binding domain	stable	9.76142	4.33908	20.1532	-1.09179	0.733583	1.4883	0.136672	0.320826	0.49373
Npum_000156	scaffold_1,-,3 exons,3 CDS:2287201-2287513,2297580-2297695,2297800-2297811	0	stable	82.0885	28.238	116.012	-1.52787	1.20763	1.26518	0.205808	0.415132	0.381814
Npum_000157	scaffold_1,-,1 exons,1 CDS:2304499-2304990	PF13920:Zinc finger, C3HC4 type (RING finger);PF13639:Ring finger domain;PF15227:zinc finger of C3HC4-type, RING;PF13923:Zinc finger, C3HC4 type (RING finger);PF13445:RING-type zinc-finger;PF00097:Zinc finger, C3HC4 type (RING finger)	stable	17.4631	0.762249	12.5236	-4.48776	2.67323	1.67878	0.0931949	0.252457	0.597812
Npum_000158	scaffold_1,+,2 exons,2 CDS:2308059-2308090 np,2308091-2308114,2308433-2309524	0	stable	51687.2	96.8896	10363.4	-9.0593	1.90136	4.76463	NA	1	0
Npum_000159	scaffold_1,+,2 exons,2 CDS:2320168-2320234 np,2320235-2320246,2320466-2321491,2321492-2321690 np	0	stable	2395.77	0	494.747	-25.4871	1.89054	13.4814	NA	1	0
Npum_000161	scaffold_1,-,9 exons,8 CDS:2325254-2325356,2325405-2325648,2325703-2325827,2325889-2326058,2326119-2326408,2328146-2328386,2328441-2328602,2346672-2347205,2347206-2347407 np,2350872-2351434 np	PF01401:Angiotensin-converting enzyme	stable	59.3632	67.7104	566.948	0.204835	0.639149	-0.320481	0.748604	0.869828	0.0605667
Npum_000162	scaffold_1,-,9 exons,8 CDS:2355945-2356268 np,2356269-2356753,2356858-2357065,2357118-2357301,2357349-2357574,2357622-2357873,2358365-2358519,2358572-2358759,2367033-2367158,2367159-2367175 np,2367235-2367432 np	PF02338:OTU-like cysteine protease	stable	143.239	77.7449	910.933	-0.878865	0.973176	0.90309	0.366478	0.588624	0.230162
Npum_000163	scaffold_1,-,5 exons,5 CDS:2373941-2374472 np,2374473-2374612,2375011-2375124,2375244-2375357,2384780-2384924,2390230-2390361,2390362-2390379 np	PF01290:Thymosin beta-4 family	stable	12161.5	6728.75	6798.65	-0.85381	0.2975	2.86995	0.00410537	0.033481	1.4752
Npum_000164	scaffold_1,+,7 exons,7 CDS:2391365-2391475 np,2391476-2391535,2391616-2391892,2391946-2392256,2392928-2393260,2393391-2393609,2393659-2393874,2393934-2394152,2394153-2394702 np	PF00118:TCP-1/cpn60 chaperonin family	stable	5480.72	6687.36	4598.05	0.286744	0.167507	-1.71184	0.0869267	0.241032	0.617926
Npum_000165	scaffold_1,-,7 exons,7 CDS:2395296-2395923 np,2395924-2395989,2396178-2396342,2396933-2397118,2397173-2397381,2397429-2397603,2403011-2403054,2412237-2412309,2412310-2413020 np	PF00418:Tau and MAP protein, tubulin-binding repeat	up	1305.94	2655.89	1992.27	1.02369	0.313677	-3.26351	0.0011004	0.0134214	1.8722
Npum_000167	scaffold_1,-,4 exons,3 CDS:2413173-2413907 np,2413908-2414014,2420940-2421063,2421118-2421240,2421241-2421290 np,2423540-2423626 np;scaffold_1,-,4 exons,4 CDS:2413173-2413907 np,2413908-2414014,2420940-2421063,2421118-2421264,2421330-2421398,2421399-2422789 np	0	stable	10.4175	4.35117	48.553	-1.24672	1.16635	1.06891	0.285111	0.506002	0.295848
Npum_000169	scaffold_1,-,1 exons,1 CDS:2425553-2425957	0	down	163.922	1.52847	118.027	-6.69056	1.9186	3.48721	0.000488092	0.00751393	2.12413
Npum_000170	scaffold_1,-,10 exons,10 CDS:2426487-2426673,2426730-2426853,2426907-2427045,2427091-2427260,2427459-2427621,2430023-2430219,2430271-2430604,2430666-2430797,2430859-2430996,2431249-2431332	PF00135:Carboxylesterase family	down	5738.32	1206.88	1853.52	-2.24913	0.782186	2.87544	0.00403469	0.0330138	1.4813
Npum_000171	scaffold_1,+,6 exons,6 CDS:2432422-2432426 np,2432427-2432526,2432577-2432675,2432726-2432864,2433025-2433158,2433209-2433343,2433407-2433558,2433559-2433645 np	PF06585:Haemolymph juvenile hormone binding protein (JHBP)	stable	144.843	170.892	371.071	0.237726	0.774683	-0.306868	0.758944	0.875366	0.0578104
Npum_000173	scaffold_1,+,6 exons,6 CDS:2442238-2442310,2442363-2442452,2442504-2442642,2451391-2451527,2451582-2451731,2451787-2451941	PF06585:Haemolymph juvenile hormone binding protein (JHBP)	up	2.61538	75.4347	575.975	4.65577	0.932566	-4.99243	5.96245e-07	3.87293e-05	4.41196
Npum_000175	scaffold_1,+,4 exons,4 CDS:2461744-2461769 np,2461770-2461772,2462657-2462900,2463270-2463770,2463880-2464421	PF03022:Major royal jelly protein	down	1052.24	367.165	332.782	-1.51691	0.563829	2.69037	0.00713719	0.0488937	1.31075
Npum_000176	scaffold_1,-,4 exons,4 CDS:2464500-2464636,2464694-2464841,2465384-2466169,2466251-2466376,2466377-2466441 np	PF00079:Serpin (serine protease inhibitor)	stable	3242.69	1987.66	1318.9	-0.706312	0.545006	1.29597	0.194985	0.401262	0.396572
Npum_000177	scaffold_1,-,6 exons,5 CDS:2479419-2479503 np,2479504-2479631,2479681-2479822,2481416-2481621,2481680-2482256,2482311-2482424,2482425-2482443 np,2482862-2483011 np	PF00079:Serpin (serine protease inhibitor)	stable	3568.76	4736.48	3570.4	0.408207	0.320732	-1.27274	0.203112	0.411801	0.385313
Npum_000178	scaffold_1,-,7 exons,7 CDS:2488369-2488661 np,2488662-2488752,2488801-2489004,2491731-2491916,2491966-2492349,2492397-2492547,2492894-2493104,2493157-2493411,2493412-2493746 np	PF03901:Alg9-like mannosyltransferase family	stable	629.205	641.446	526.75	0.0268527	0.422799	-0.0635117	0.949359	0.980639	0.00849063
Npum_000179	scaffold_1,+,14 exons,14 CDS:2495107-2495514 np,2495515-2495678,2496443-2496516,2496585-2496734,2496879-2497275,2497331-2497540,2497616-2497823,2497894-2498031,2498084-2498241,2498299-2498596,2498653-2498775,2498826-2499035,2499096-2499327,2499381-2499507,2500245-2500383,2500384-2501339 np;scaffold_1,+,15 exons,14 CDS:2495107-2495514 np,2495515-2495678,2496443-2496516,2496585-2496734,2496879-2497…	PF01031:Dynamin central region;PF02212:Dynamin GTPase effector domain;PF00169:PH domain;PF00350:Dynamin family	stable	1015.28	1866.21	1751.93	0.879968	0.269556	-3.26451	0.00109652	0.0134006	1.87287
Npum_000180	scaffold_1,+,10 exons,10 CDS:2502015-2502173 np,2502174-2502287,2502554-2502761,2502813-2502986,2503039-2503192,2503249-2503426,2503474-2503619,2503674-2503800,2504002-2504226,2504283-2504448,2504502-2504635,2504636-2504738 np	PF13193:AMP-binding enzyme C-terminal domain;PF00501:AMP-binding enzyme	stable	2323.36	3339.63	2813.49	0.523512	0.320564	-1.6331	0.102448	0.266967	0.573543
Npum_000181	scaffold_1,-,6 exons,6 CDS:2505070-2505189,2505239-2505376,2505427-2505526,2505574-2505750,2505807-2505891,2505939-2506038	0	up	1016.84	2707.59	1436.92	1.41248	0.461636	-3.05973	0.00221533	0.0219425	1.65871
Npum_000182	scaffold_1,-,6 exons,6 CDS:2506292-2506321,2506375-2506515,2506574-2506676,2506730-2506912,2506965-2507052,2507115-2507214	0	stable	69.2535	147.161	99.5678	1.0888	0.599096	-1.8174	0.0691562	0.207032	0.683962
Npum_000183	scaffold_1,-,6 exons,6 CDS:2507367-2507435,2507488-2507622,2513389-2513497,2513557-2513757,2513812-2514016,2527624-2527762	PF06585:Haemolymph juvenile hormone binding protein (JHBP)	stable	2205.12	2691.28	2577.91	0.287699	0.437753	-0.657217	0.511041	0.711408	0.147881
Npum_000184	scaffold_1,-,35 exons,35 CDS:2533336-2533790 np,2533791-2533985,2534035-2534327,2537955-2538024,2538091-2538299,2538350-2538410,2539871-2540122,2540195-2540447,2542488-2542669,2542728-2542919,2542977-2543223,2547168-2547445,2547501-2547638,2547688-2547944,2548000-2548230,2562687-2562903,2563180-2563355,2563406-2563828,2563878-2564164,2574431-2574739,2574788-2575205,2575263-2575667,2583570-2584518…	PF12234:RAVE protein 1 C terminal;PF00400:WD domain, G-beta repeat	stable	5507.69	5137.28	4357.62	-0.100508	0.199699	0.503298	0.614755	0.788818	0.103023
Npum_000188	scaffold_1,-,14 exons,14 CDS:2605462-2606920 np,2606921-2607190,2607243-2607386,2607452-2607596,2607658-2607886,2608518-2608672,2608725-2608917,2608972-2609165,2609220-2609443,2609500-2610127,2615286-2615494,2615693-2616039,2619083-2619136,2619358-2619424,2620322-2620456,2620457-2620884 np	PF15410:Pleckstrin homology domain;PF17820:PDZ domain;PF00595:PDZ domain;PF01369:Sec7 domain;PF00169:PH domain	stable	2088.25	1731.81	1956.14	-0.269512	0.161391	1.66993	0.0949327	0.255446	0.592701
Npum_000189	scaffold_1,+,13 exons,13 CDS:2621593-2621729 np,2621730-2621731,2621799-2621967,2622027-2622240,2622290-2622504,2626572-2626787,2626841-2627050,2627145-2627271,2627324-2627536,2627583-2627855,2627903-2628039,2628086-2628222,2628274-2628478,2628533-2628748,2628749-2629000 np	PF00226:DnaJ domain;PF00085:Thioredoxin	stable	1444.68	2155.03	1201.09	0.577404	0.260803	-2.21395	0.0268323	0.112874	0.947404
Npum_000190	scaffold_1,-,7 exons,7 CDS:2636019-2636179,2637823-2637972,2638480-2638708,2638756-2638904,2642330-2642510,2642575-2642862,2643423-2643431	PF06585:Haemolymph juvenile hormone binding protein (JHBP);PF00402:Calponin family repeat;PF00307:Calponin homology (CH) domain	stable	5457.8	3051.86	2764.39	-0.838327	0.614505	1.36423	0.172495	0.371334	0.430235
Npum_000191	scaffold_1,+,3 exons,3 CDS:2635491-2635537 np,2635538-2635567,2643917-2644128,2644179-2644491,2644492-2644543 np	PF00402:Calponin family repeat;PF00307:Calponin homology (CH) domain	stable	3830.82	4129.57	3599.87	0.108367	0.406127	-0.26683	0.7896	0.892615	0.049336
Npum_000192	scaffold_1,-,14 exons,14 CDS:2644522-2645175 np,2645176-2645487,2645545-2645826,2645881-2646286,2653575-2653707,2654010-2654303,2654360-2654526,2654576-2654995,2655051-2655229,2655279-2655493,2655553-2656292,2656343-2656485,2656534-2656728,2656780-2656982,2657041-2657083,2657084-2657291 np	PF19039:ASK kinase PH domain;PF07714:Protein tyrosine and serine/threonine kinase;PF00069:Protein kinase domain;PF13281:Domain of unknown function (DUF4071)	stable	1089.77	951.294	2078.88	-0.195667	0.382915	0.510994	0.609355	0.784681	0.105307
Npum_000193	scaffold_1,+,3 exons,2 CDS:2667828-2667910 np,2676998-2677030 np,2677031-2677229,2680557-2680585,2680586-2680751 np;scaffold_1,+,4 exons,3 CDS:2667574-2667769 np,2667770-2667778,2676998-2677229,2679417-2679442,2679443-2679460 np,2680557-2680751 np;scaffold_1,+,3 exons,3 CDS:2667574-2667769 np,2667770-2667778,2676998-2677229,2680557-2680585,2680586-2680751 np	0	stable	134.051	65.6469	57.5649	-1.02186	0.674609	1.51475	0.129836	0.310876	0.507413
Npum_000194	scaffold_1,+,1 exons,1 CDS:2701750-2702058	0	stable	24.2569	0.305693	22.8444	-6.25882	4.27998	1.46235	0.143646	0.33106	0.480094
Npum_000195	scaffold_1,-,4 exons,4 CDS:2755590-2755763,2756404-2756589,2761510-2761698,2762499-2762543	PF16002:Headcase protein	stable	232.727	200.103	178.738	-0.221791	0.333802	0.664439	0.506409	0.707756	0.150116
Npum_000196	scaffold_1,-,2 exons,2 CDS:2864872-2865694,2865745-2865884	PF15353:Headcase protein family homologue	stable	295.492	248.387	214.019	-0.254877	0.364773	0.698727	0.484722	0.690836	0.160625
Npum_000197	scaffold_1,-,3 exons,2 CDS:2869794-2869900 np,2869901-2870049,2870128-2870488,2870489-2870550 np,2870822-2870892 np	PF13920:Zinc finger, C3HC4 type (RING finger);PF13639:Ring finger domain;PF13923:Zinc finger, C3HC4 type (RING finger);PF13445:RING-type zinc-finger;PF00097:Zinc finger, C3HC4 type (RING finger)	down	48.232	0	18.1213	-7.49626	1.70797	4.38898	1.13882e-05	0.000422974	3.37369
Npum_000198	scaffold_1,+,1 exons,1 CDS:2892162-2892815	PF14447:Prokaryotic RING finger family 4;PF13639:Ring finger domain;PF13920:Zinc finger, C3HC4 type (RING finger);PF14634:zinc-RING finger domain;PF13923:Zinc finger, C3HC4 type (RING finger);PF15227:zinc finger of C3HC4-type, RING;PF00097:Zinc finger, C3HC4 type (RING finger);PF13445:RING-type zinc-finger	down	33.4718	0	28.9225	-21.4714	3.80555	5.64211	1.67976e-08	2.25143e-06	5.64754
Npum_000201	scaffold_1,+,11 exons,11 CDS:2947123-2947201,2947309-2947398,2947457-2947536,2947597-2947645,2947695-2947935,2953303-2953490,2953561-2953644,2953690-2953879,2953929-2953956,2954283-2954364,2954417-2954487	PF00089:Trypsin	stable	525.932	500.974	356.534	-0.0704904	0.572908	0.12304	0.902076	0.95538	0.0198236
Npum_000202	scaffold_1,+,6 exons,6 CDS:2954558-2954609,2955087-2955430,2961002-2961189,2961250-2961449,2961498-2961716,2961769-2961953	PF12032:Regulatory CLIP domain of proteinases;PF00089:Trypsin	stable	4229.8	6666.26	3504.57	0.656075	0.444976	-1.47441	0.140372	0.326282	0.486407
Npum_000203	scaffold_1,+,5 exons,5 CDS:2962373-2962424,2962474-2962864,2962919-2963073,2963124-2963207,2963256-2963578	PF12032:Regulatory CLIP domain of proteinases;PF00089:Trypsin	stable	202.843	206.398	183.19	0.0265907	0.546719	-0.0486369	0.961209	0.984865	0.00662333
Npum_000204	scaffold_1,+,7 exons,7 CDS:2971934-2972062 np,2972063-2972123,2972193-2972387,2972515-2972678,2972763-2972974,2973030-2973223,2973278-2973370,2980635-2980942,2980943-2981029 np;scaffold_1,+,6 exons,5 CDS:2971934-2972062 np,2972063-2972123,2972193-2972387,2972515-2972974,2973030-2973223,2973278-2973375,2973376-2973743 np,2980635-2981029 np	PF12032:Regulatory CLIP domain of proteinases;PF00089:Trypsin	stable	561.406	500.419	278.703	-0.163591	0.713624	0.22924	0.818683	0.908984	0.0414438
Npum_000208	scaffold_1,+,2 exons,2 CDS:3011108-3011191,3011244-3011510	0	stable	410.337	316.429	505.524	-0.374728	0.649012	0.577381	0.563682	0.750323	0.124752
Npum_000210	scaffold_1,+,5 exons,5 CDS:3046433-3046879,3046934-3047206,3047260-3047432,3047496-3047612,3047975-3048029	0	down	253.914	1.28155	138.603	-7.60127	2.55563	2.97433	0.00293633	0.0264484	1.5776
Npum_000211	scaffold_1,+,4 exons,4 CDS:3085992-3086019 np,3086020-3086091,3086151-3086168,3086239-3086277,3086336-3086578,3086579-3086639 np	0	stable	4874.95	8252.67	2626.65	0.75936	0.676965	-1.12171	0.261985	0.479806	0.318934
Npum_000212	scaffold_1,-,10 exons,10 CDS:3093471-3093506 np,3093507-3093743,3093793-3093843,3093891-3093944,3094031-3094099,3094150-3094221,3094278-3094349,3094488-3094547,3094598-3094693,3094750-3094818,3094880-3094951,3094952-3094961 np	0	stable	22129.7	35086.3	11445	0.66491	0.815982	-0.814858	0.415153	0.634357	0.197667
Npum_000213	scaffold_1,+,2 exons,2 CDS:3095512-3095597 np,3095598-3095783,3102269-3102508,3102509-3102617 np	0	stable	722.155	618.262	405.777	-0.223454	0.848076	0.263483	0.792178	0.893474	0.0489181
Npum_000214	scaffold_1,-,11 exons,11 CDS:3129476-3130542 np,3130543-3130881,3130934-3131155,3131203-3131379,3131433-3131603,3131656-3131854,3131902-3132092,3132148-3132411,3132463-3132669,3132720-3133043,3133097-3133183,3134739-3134792,3134793-3135102 np	PF00433:Protein kinase C terminal domain;PF07714:Protein tyrosine and serine/threonine kinase;PF00069:Protein kinase domain	stable	853.131	768.286	835.166	-0.151437	0.222381	0.680981	0.495883	0.699627	0.155134
Npum_000215	scaffold_1,+,4 exons,4 CDS:3135763-3135874,3135934-3136079,3141659-3141856,3143094-3144005	PF13920:Zinc finger, C3HC4 type (RING finger)	stable	1912.24	1967.28	2098.38	0.0415789	0.174524	-0.238242	0.811694	0.904372	0.0436527
Npum_000216	scaffold_1,+,2 exons,2 CDS:3144556-3144700,3144748-3145073	0	stable	157.021	145.324	331.055	-0.107104	0.62978	0.170066	0.864958	0.933549	0.029863
Npum_000217	scaffold_1,-,2 exons,2 CDS:3145209-3145840,3145887-3145995,3145996-3146062 np	0	stable	777.746	805.385	918.524	0.0497158	0.218836	-0.227182	0.820282	0.909993	0.040962
Npum_000218	scaffold_1,-,5 exons,5 CDS:3146449-3146807 np,3146808-3146917,3146966-3147114,3147167-3147301,3147352-3147428,3147480-3147482,3147483-3147585 np	PF11176:Translation machinery-associated protein 16	stable	194.847	390.484	382.439	0.998442	0.237927	-4.19642	2.71163e-05	0.0008373	3.07712
Npum_000219	scaffold_1,+,2 exons,2 CDS:3147640-3147684 np,3147685-3147767,3147820-3148516,3148517-3148953 np	PF03942:DTW domain	stable	180.655	233.02	284.553	0.364899	0.382027	-0.955165	0.339494	0.561317	0.250792
Npum_000220	scaffold_1,+,3 exons,3 CDS:3149066-3149146 np,3149147-3149338,3149393-3149822,3149881-3150341,3150342-3150798 np	PF06400:Alpha-2-macroglobulin RAP, N-terminal domain;PF06401:Alpha-2-macroglobulin RAP, C-terminal domain	stable	1697.08	1470.33	1218.69	-0.207363	0.303237	0.683831	0.494082	0.698375	0.155911
Npum_000221	scaffold_1,-,1 exons,1 CDS:3152864-3154258	PF09607:Brinker DNA-binding domain	stable	452.305	435.476	632.366	-0.0542018	0.549927	0.0985617	0.921486	0.966246	0.0149121
Npum_000222	scaffold_1,-,2 exons,2 CDS:3167870-3167877 np,3167878-3169047,3169100-3169789	0	stable	845.941	628.5	932.989	-0.429371	0.198698	2.16092	0.0307015	0.122836	0.910675
Npum_000223	scaffold_1,+,4 exons,4 CDS:3170176-3170249 np,3170250-3170383,3170439-3170511,3170565-3170736,3170792-3170871,3170872-3171111 np	PF14935:Transmembrane protein 138	stable	160.488	149.809	341.555	-0.0953205	0.363599	0.262158	0.7932	0.893559	0.0488769
Npum_000224	scaffold_1,+,5 exons,5 CDS:3171630-3171758 np,3171759-3171913,3171965-3172109,3172163-3172337,3172393-3172724,3172782-3172967,3172968-3173062 np	PF00316:Fructose-1-6-bisphosphatase, N-terminal domain;PF18913:Fructose-1-6-bisphosphatase, C-terminal domain	stable	3023.02	2574.95	2557.51	-0.23094	0.198185	1.16528	0.243907	0.45813	0.339011
Npum_000225	scaffold_1,-,17 exons,17 CDS:3173616-3173662 np,3173663-3173860,3173914-3174099,3174148-3174365,3178765-3178883,3178935-3179078,3179127-3179478,3179529-3179694,3179746-3179914,3179967-3181155,3181211-3181415,3181463-3182003,3182052-3182312,3182371-3182558,3182614-3183063,3183349-3183615,3183668-3183823,3183882-3183914,3183915-3184083 np;scaffold_1,-,18 exons,18 CDS:3173227-3173577 np,3173578-3173…	0	stable	1505.22	1504.83	1499.09	0.000349901	0.170054	-0.00205759	0.998358	1	0
Npum_000226	scaffold_1,-,10 exons,9 CDS:3184187-3184294 np,3184295-3184414,3184484-3184723,3184776-3184950,3185001-3185141,3185194-3185310,3185363-3185578,3186076-3186155,3186206-3186574,3186631-3186633,3186634-3186850 np,3186899-3187245 np	PF10268:Predicted transmembrane protein 161AB	stable	1138.74	1260.66	1059.2	0.146523	0.167576	-0.874364	0.38192	0.604629	0.218511
Npum_000227	scaffold_1,-,7 exons,7 CDS:3195528-3195608,3196790-3196998,3197645-3197794,3204140-3204325,3204375-3204536,3205268-3205411,3205461-3205587	0	stable	45.5129	43.1736	70.5086	-0.05651	0.567227	0.099625	0.920642	0.965836	0.0150966
Npum_000229	scaffold_1,+,2 exons,2 CDS:3216215-3216293,3216350-3216714,3216715-3217752 np	0	down	6.11081	0	12.6954	-4.47088	1.41892	3.1509	0.00162768	0.017668	1.75281
Npum_000230	scaffold_1,+,4 exons,4 CDS:3226072-3226261,3226317-3226394,3226456-3226756,3226807-3227080	PF13848:Thioredoxin-like domain;PF00085:Thioredoxin	stable	31.5071	0	19.0178	-6.88674	3.74451	1.83915	0.0658925	0.200227	0.698478
Npum_000232	scaffold_1,-,3 exons,3 CDS:3237691-3237701,3246779-3246907,3246956-3247508	0	stable	0.658544	0	207.132	-1.55317	2.25935	0.687439	0.491806	0.696344	0.157176
Npum_000233	scaffold_1,+,1 exons,1 CDS:3250249-3250291 np,3250292-3250984,3250985-3251096 np	0	stable	200.11	164.256	266.841	-0.286034	0.355295	0.80506	0.420785	0.639763	0.193981
Npum_000234	scaffold_1,+,29 exons,29 CDS:3262190-3262311,3262362-3262603,3262652-3262770,3262818-3263154,3263207-3264084,3264134-3264244,3264295-3264449,3264497-3264692,3264769-3265024,3265073-3265433,3265481-3266690,3266741-3267013,3272686-3273528,3273578-3274126,3274172-3274306,3274353-3274615,3274668-3274869,3274916-3275140,3275188-3275440,3275492-3275726,3275777-3276059,3278545-3278718,3278764-3279001,32…	PF12775:P-loop containing dynein motor region;PF08385:Dynein heavy chain, N-terminal region 1;PF12780:P-loop containing dynein motor region D4;PF12774:Hydrolytic ATP binding site of dynein motor region;PF17857:AAA+ lid domain;PF17852:Dynein heavy chain AAA lid domain;PF08393:Dynein heavy chain, N-terminal region 2;PF07728:AAA domain (dynein-related subfamily)	stable	26.4672	23.9905	39.8139	-0.0933178	0.533048	0.175064	0.861029	0.931695	0.030726
Npum_000235	scaffold_1,+,8 exons,8 CDS:3298058-3298221 np,3298222-3298390,3298442-3298608,3298664-3298891,3299020-3299180,3299231-3299307,3299362-3299471,3299520-3299684,3299739-3299933,3299934-3300375 np	PF10198:Histone acetyltransferases subunit 3	stable	747.528	663.925	799.449	-0.169092	0.173999	0.971799	0.331151	0.553009	0.257268
Npum_000236	scaffold_1,-,9 exons,8 CDS:3300787-3301026 np,3301027-3301103,3310201-3310327,3310379-3310588,3310650-3310986,3317018-3317247,3320009-3320424,3320478-3320757,3321088-3321126,3321127-3321217 np,3321270-3321313 np	PF01979:Amidohydrolase family	stable	1342.13	1254.94	1192.57	-0.0980387	0.222036	0.441544	0.658819	0.814834	0.0889308
Npum_000237	scaffold_1,+,6 exons,6 CDS:3321586-3321822,3321873-3322140,3322191-3322662,3323062-3323397,3323449-3323701,3323882-3324241,3324242-3324783 np	PF00051:Kringle domain;PF07714:Protein tyrosine and serine/threonine kinase;PF00069:Protein kinase domain;PF01392:Fz domain	stable	1819.48	1839.6	1508.22	0.0151858	0.164772	-0.0921624	0.926569	0.968757	0.0137851
Npum_000238	scaffold_1,-,3 exons,3 CDS:3325009-3325707 np,3325708-3325910,3325964-3326102,3326281-3326388,3326389-3326685 np	PF13639:Ring finger domain;PF13923:Zinc finger, C3HC4 type (RING finger);PF13445:RING-type zinc-finger;PF00097:Zinc finger, C3HC4 type (RING finger);PF17123:RING-like zinc finger	stable	1305.33	1087.09	1499.05	-0.264278	0.329749	0.801453	0.42287	0.641258	0.192967
Npum_000239	scaffold_1,+,4 exons,4 CDS:3343523-3343978 np,3343979-3344387,3344474-3344707,3344990-3345387,3345440-3345601,3345602-3345862 np	PF00019:Transforming growth factor beta like domain	stable	501.663	1351.65	838.763	1.43042	0.574861	-2.48829	0.0128361	0.0704413	1.15217
Npum_000241	scaffold_1,-,2 exons,1 CDS:3350272-3350727,3350728-3350746 np,3351938-3352483 np	0	stable	17.0897	13.2751	28.9887	-0.351363	1.89347	0.185565	0.852786	0.92731	0.0327749
Npum_000243	scaffold_1,-,2 exons,1 CDS:3352717-3352933 np,3352934-3354307,3354308-3354379 np,3354435-3354605 np	PF05761:5' nucleotidase family	stable	997.043	1511.29	1758.72	0.601526	0.198555	-3.02952	0.00244939	0.0233593	1.63154
Npum_000245	scaffold_1,+,3 exons,3 CDS:3358082-3358184,3358899-3359598,3359754-3359823	0	stable	111.665	0.917379	94.834	-6.9546	4.6542	1.49426	0.135107	0.318791	0.496494
Npum_000246	scaffold_1,+,8 exons,6 CDS:3360553-3361022 np,3364545-3364616 np,3364818-3364836 np,3364837-3364871,3366505-3366570,3367257-3367298,3367419-3369013,3369485-3370368,3373789-3373890,3373891-3376518 np;scaffold_1,+,7 exons,5 CDS:3360553-3361022 np,3364545-3364616 np,3367257-3367284 np,3367285-3367298,3367419-3369013,3369485-3370368,3373789-3373878,3374477-3374602,3374603-3375649 np;scaffold_1,+,5 ex…	PF00514:Armadillo/beta-catenin-like repeat	stable	5025.3	4520.7	4768.68	-0.152589	0.211225	0.722403	0.470047	0.679882	0.167567
Npum_000248	scaffold_1,+,9 exons,9 CDS:3410300-3410385 np,3410386-3410821,3411112-3411323,3411926-3412061,3412115-3412223,3412275-3412395,3412448-3412676,3412728-3413032,3413087-3413324,3413380-3413675,3413676-3414156 np;scaffold_1,+,7 exons,7 CDS:3410300-3411910 np,3411911-3412061,3412115-3412223,3412275-3412395,3412448-3412676,3412728-3413032,3413087-3413324,3413380-3413675,3413676-3414156 np	PF07679:Immunoglobulin I-set domain;PF13895:Immunoglobulin domain;PF00047:Immunoglobulin domain;PF07714:Protein tyrosine and serine/threonine kinase;PF00069:Protein kinase domain;PF13927:Immunoglobulin domain	stable	1221.08	869.617	772.26	-0.489308	0.403946	1.21132	0.225773	0.436843	0.359674
Npum_000249	scaffold_1,-,3 exons,2 CDS:3570679-3570892 np,3570893-3571098,3571182-3571185,3571186-3571280 np,3577178-3577211 np	0	stable	15.5694	1.52847	15.9362	-3.30761	2.21988	1.49	0.136225	0.320646	0.493974
Npum_000253	scaffold_1,+,1 exons,1 CDS:3603674-3603702 np,3603703-3605397,3605398-3607510 np	PF13306:BspA type Leucine rich repeat region (6 copies);PF00560:Leucine Rich Repeat;PF13855:Leucine rich repeat	stable	1495.42	1044.42	743.822	-0.517979	0.442886	1.16955	0.242181	0.456207	0.340838
Npum_000255	scaffold_1,-,10 exons,10 CDS:3647437-3647738 np,3647739-3647882,3647936-3648235,3648586-3648859,3648917-3649128,3649283-3649508,3649564-3649753,3650580-3650746,3650798-3650941,3651173-3651483,3651549-3651698,3651699-3651793 np	PF02182:SAD/SRA domain;PF00240:Ubiquitin family;PF00628:PHD-finger;PF12148:Tandem tudor domain within UHRF1	stable	583.857	595.773	794.684	0.0291164	0.643456	-0.04525	0.963908	0.986174	0.00604634
Npum_000256	scaffold_1,+,4 exons,4 CDS:3657023-3657382 np,3657383-3658669,3658731-3659107,3659157-3659412,3665398-3668916,3668917-3669223 np	PF00271:Helicase conserved C-terminal domain;PF03368:Dicer dimerisation domain;PF00636:Ribonuclease III domain;PF02170:PAZ domain;PF14622:Ribonuclease-III-like	stable	481.218	502.206	557.323	0.0578143	0.272143	-0.212441	0.831763	0.915756	0.03822
Npum_000257	scaffold_1,+,4 exons,4 CDS:3672386-3672461,3672550-3672806,3673211-3673801,3673859-3674149	0	stable	863.064	643.441	727.908	-0.424831	0.268648	1.58137	0.113794	0.285203	0.544846
Npum_000258	scaffold_1,-,4 exons,4 CDS:3678535-3678738 np,3678739-3679139,3691029-3691239,3701679-3701836,3873894-3873942	PF07679:Immunoglobulin I-set domain;PF13895:Immunoglobulin domain;PF00047:Immunoglobulin domain;PF13927:Immunoglobulin domain;PF07686:Immunoglobulin V-set domain	stable	18.5048	34.9203	117.499	0.951075	0.465879	-2.04146	0.041205	0.14909	0.826551
Npum_000259	scaffold_1,-,4 exons,4 CDS:3899033-3899151,3915253-3915429,3915482-3915618,3915671-3915852	0	stable	7.58912	2.75184	18.2141	-1.41378	1.07718	1.31249	0.189355	0.39387	0.404647
Npum_000260	scaffold_1,-,12 exons,11 CDS:3955612-3957999 np,3958000-3958161,3958211-3958363,3958418-3958487,3958548-3958786,3968760-3968895,3969117-3969541,3977715-3977810,3977868-3977997,3978325-3978533,3990834-3991056,3991742-3991974,3991975-3992002 np,4009355-4009520 np	PF07885:Ion channel;PF03530:Calcium-activated SK potassium channel;PF02888:Calmodulin binding domain	stable	321.08	159.507	271.526	-1.00498	0.542563	1.85229	0.0639846	0.196795	0.705986
Npum_000261	scaffold_1,+,30 exons,29 CDS:4028506-4028613 np,4029718-4029747 np,4029748-4029894,4030820-4030852,4031913-4032068,4032126-4032331,4032677-4032805,4033672-4033763,4033819-4034031,4034087-4034150,4034213-4034357,4034423-4034587,4034654-4034950,4035370-4035625,4035685-4035887,4039081-4039171,4039226-4039294,4039913-4040193,4040246-4040419,4040475-4040637,4040691-4040878,4040937-4041141,4041674-4041…	PF00520:Ion transport protein;PF11933:Cytoplasmic domain of voltage-gated Na+ ion channel;PF06512:Sodium ion transport-associated	stable	478.782	352.497	621.649	-0.438465	0.411993	1.06425	0.287214	0.508078	0.29407
Npum_000262	scaffold_1,-,4 exons,4 CDS:4059799-4059817 np,4059818-4060950,4061008-4061162,4061219-4061666,4061757-4062696,4062697-4062771 np	PF00400:WD domain, G-beta repeat;PF04192:Utp21 specific WD40 associated putative domain	stable	630.099	933.039	933.471	0.565377	0.240218	-2.35359	0.0185929	0.0893225	1.04904
Npum_000263	scaffold_1,-,1 exons,1 CDS:4068851-4070461	PF09531:Nucleoporin protein Ndc1-Nup	stable	361.76	393.502	468.276	0.119563	0.545869	-0.219032	0.826625	0.913198	0.0394351
Npum_000264	scaffold_1,+,2 exons,2 CDS:4070832-4071070 np,4071071-4072123,4072352-4072900,4072901-4073157 np	0	stable	238.314	232.284	264.495	-0.0351583	0.354396	0.0992064	0.920974	0.96602	0.0150137
Npum_000265	scaffold_1,-,3 exons,3 CDS:4073005-4073242 np,4073243-4073629,4073674-4073887,4073945-4074024,4074025-4074209 np	0	stable	299.866	417.353	458.47	0.473818	0.250171	-1.89398	0.0582282	0.185725	0.73113
Npum_000266	scaffold_1,-,5 exons,5 CDS:4075817-4076113,4076196-4076612,4077326-4077780,4087156-4087330,4087411-4087482,4087483-4087561 np	PF03144:Elongation factor Tu domain 2;PF09173:Initiation factor eIF2 gamma, C terminal;PF00009:Elongation factor Tu GTP binding domain	stable	2260.33	2680.49	2057.96	0.2456	0.208749	-1.17653	0.239382	0.452941	0.343958
Npum_000267	scaffold_1,+,7 exons,7 CDS:4088036-4088454 np,4088455-4088463,4088513-4089050,4089133-4089475,4089581-4090087,4090145-4090444,4090497-4090833,4090894-4091181,4091182-4091220 np	PF00888:Cullin family;PF10557:Cullin protein neddylation domain	stable	1374.79	1441.91	1698.22	0.0690048	0.208965	-0.330222	0.741232	0.866035	0.0624646
Npum_000268	scaffold_1,-,4 exons,4 CDS:4092158-4092294,4094557-4094905,4095191-4095312,4095653-4095692	PF00025:ADP-ribosylation factor family;PF08477:Ras of Complex, Roc, domain of DAPkinase;PF00071:Ras family;PF01926:50S ribosome-binding GTPase	stable	3642.72	3796.48	3449.17	0.0593888	0.150636	-0.394255	0.693393	0.835087	0.0782685
Npum_000269	scaffold_1,-,5 exons,4 CDS:4096814-4097142 np,4097143-4097260,4097314-4097530,4097623-4097893,4097950-4098069,4098070-4098157 np,4098213-4098237 np	PF01302:CAP-Gly domain;PF14560:Ubiquitin-like domain	stable	971.452	900.43	888.804	-0.112141	0.123301	0.909489	0.363092	0.585192	0.232701
Npum_000270	scaffold_1,+,6 exons,6 CDS:4098510-4098612 np,4098613-4098726,4098778-4099242,4099294-4099646,4099697-4100014,4100065-4100997,4101055-4101220,4101221-4101614 np	PF00271:Helicase conserved C-terminal domain;PF13959:Domain of unknown function (DUF4217);PF04851:Type III restriction enzyme, res subunit;PF00270:DEAD/DEAH box helicase	stable	673.251	792.067	802.765	0.237217	0.167125	-1.4194	0.155782	0.348128	0.458261
Npum_000271	scaffold_1,-,4 exons,4 CDS:4101301-4101393,4101443-4101612,4101663-4102435,4104068-4104141	PF01218:Coproporphyrinogen III oxidase	stable	757.186	804.199	872.537	0.0886398	0.122071	-0.726134	0.467757	0.677752	0.168929
Npum_000272	scaffold_1,+,3 exons,2 CDS:4103761-4104694 np,4104824-4104835 np,4104836-4104991,4109028-4109141,4109142-4110431 np;scaffold_1,+,3 exons,2 CDS:4103761-4104145 np,4104824-4104835 np,4104836-4104991,4110211-4110270,4110271-4110431 np	0	stable	289.009	303.701	315.02	0.0702723	0.285358	-0.24626	0.805481	0.900407	0.0455613
Npum_000274	scaffold_1,-,1 exons,1 CDS:4184285-4184620	PF13879:KIAA1430 homologue	down	58.1235	0	31.4728	-22.319	4.6764	4.77268	1.81791e-06	9.4986e-05	4.02234
Npum_000275	scaffold_1,+,21 exons,21 CDS:4202104-4202127,4203286-4203383,4223115-4223312,4232362-4232496,4232876-4232939,4239033-4239237,4239293-4239365,4239419-4239573,4239626-4239920,4243332-4243578,4243625-4243753,4249462-4249604,4249670-4249880,4250316-4251015,4258304-4258420,4258475-4258717,4272735-4272941,4272997-4273105,4274749-4274844,4274892-4275016,4275067-4275320,4275321-4277462 np	PF08366:LLGL2	stable	1970.73	1862.61	2087.05	-0.0797654	0.209248	0.381199	0.703055	0.841279	0.0750602
Npum_000276	scaffold_1,+,7 exons,6 CDS:4277627-4277787 np,4277837-4277917 np,4277918-4278050,4278106-4278227,4278277-4278621,4278672-4278801,4278858-4278984,4279511-4279610,4279611-4279668 np;scaffold_1,+,7 exons,6 CDS:4277627-4277787 np,4277837-4277917 np,4277918-4278050,4278106-4278227,4278277-4278621,4278672-4278801,4278858-4278984,4279404-4279425,4279426-4279668 np;scaffold_1,+,7 exons,6 CDS:4277627-4277…	PF01529:DHHC palmitoyltransferase	stable	1469.28	1511.12	1390.89	0.0389534	0.111396	-0.349684	0.726576	0.857348	0.0668427
Npum_000277	scaffold_1,-,9 exons,8 CDS:4279800-4281613 np,4281614-4281962,4284544-4284669,4289056-4289331,4289389-4289527,4290430-4290748,4290805-4291011,4291203-4291468,4291543-4291591,4291592-4291625 np,4291859-4292087 np;scaffold_1,-,8 exons,8 CDS:4282492-4284530 np,4284531-4284669,4289056-4289331,4289389-4289527,4290430-4290748,4290805-4291011,4291203-4291468,4291543-4291625,4291933-4291943,4291944-42920…	PF14671:Dual specificity protein phosphatase, N-terminal half	stable	1862.24	1973.39	1872.21	0.0840294	0.152699	-0.550296	0.582116	0.763706	0.117074
Npum_000278	scaffold_1,-,4 exons,4 CDS:4306598-4306726 np,4306727-4307718,4307777-4309899,4310008-4312237,4312321-4312351,4312352-4312378 np	PF09172:Domain of unknown function (DUF1943);PF00094:von Willebrand factor type D domain;PF01347:Lipoprotein amino terminal region	stable	85.4928	203.297	19584.3	1.24928	1.43403	-0.871167	0.383663	0.605833	0.217647
Npum_000281	scaffold_1,+,15 exons,15 CDS:4335322-4335460 np,4335461-4335525,4335632-4335768,4335822-4335916,4335974-4336127,4336178-4336368,4336423-4336767,4336820-4336999,4337047-4337342,4337395-4337533,4337585-4337924,4337976-4338185,4338232-4338338,4338396-4338494,4341588-4341664,4341768-4341867,4341868-4341970 np	PF05649:Peptidase family M13;PF01431:Peptidase family M13	stable	101.484	87.7848	113.051	-0.202069	0.489643	0.412686	0.679837	0.827549	0.0822065
Npum_000282	scaffold_1,-,6 exons,6 CDS:4341967-4342216,4342267-4342732,4342778-4343060,4343124-4343347,4343403-4343579,4343628-4343718	PF02421:Ferrous iron transport protein B;PF12631:MnmE helical domain;PF01926:50S ribosome-binding GTPase;PF10396:GTP-binding protein TrmE N-terminus	stable	285.217	249.868	317.81	-0.191246	0.269896	0.708591	0.478579	0.685554	0.163958
Npum_000283	scaffold_1,+,2 exons,2 CDS:4343982-4344749,4344804-4345025	PF13561:Enoyl-(Acyl carrier protein) reductase;PF00106:short chain dehydrogenase;PF08659:KR domain	stable	261.804	268.527	265.667	0.0320173	0.253338	-0.126381	0.89943	0.9543	0.0203152
Npum_000284	scaffold_1,-,5 exons,5 CDS:4348134-4348229,4348898-4349140,4349194-4349304,4349362-4349390,4349469-4349490	PF00628:PHD-finger	stable	256.353	277.542	469.325	0.112333	0.384343	-0.292273	0.770078	0.882038	0.0545128
Npum_000285	scaffold_1,+,3 exons,3 CDS:4350251-4350404 np,4350405-4350743,4350791-4351124,4351287-4351741,4351742-4351820 np	PF00561:alpha/beta hydrolase fold;PF12697:Alpha/beta hydrolase family	stable	1143.63	1065.16	1180.18	-0.104228	0.133953	0.77809	0.436516	0.651419	0.18614
Npum_000286	scaffold_1,-,2 exons,2 CDS:4351865-4352924 np,4352925-4356170,4356318-4357043,4357044-4357178 np	PF00035:Double-stranded RNA binding motif;PF00636:Ribonuclease III domain;PF14622:Ribonuclease-III-like	stable	1367.75	1401.16	1384.86	0.0346973	0.219971	-0.157735	0.874665	0.939441	0.0271306
Npum_000288	scaffold_1,+,15 exons,15 CDS:4361106-4361172,4380104-4380287,4387784-4387949,4388001-4388222,4388481-4388609,4388665-4388886,4388937-4389212,4389260-4389530,4389581-4389793,4389855-4389960,4390015-4390233,4390292-4390362,4396970-4397150,4397210-4397390,4398137-4398925	PF14604:Variant SH3 domain;PF00018:SH3 domain;PF00620:RhoGAP domain;PF07653:Variant SH3 domain;PF00611:Fes/CIP4, and EFC/F-BAR homology domain	stable	3600.71	2397.26	2882.32	-0.586845	0.265906	2.20696	0.0273165	0.114261	0.942103
Npum_000289	scaffold_1,+,24 exons,24 CDS:4408104-4408333 np,4408334-4408447,4408499-4408891,4408947-4409122,4409171-4409265,4409325-4409479,4409531-4409611,4415188-4415517,4416561-4416827,4417312-4417594,4417653-4417673,4417733-4417921,4424373-4424509,4424560-4424747,4424798-4424899,4424954-4425141,4425322-4425434,4430479-4430649,4431429-4431585,4431639-4431780,4431836-4432145,4432200-4432358,4432738-4432959…	PF00169:PH domain;PF06292:Domain of Unknown Function (DUF1041)	stable	2145.7	1586.96	1650.74	-0.434035	0.411181	1.05558	0.291159	0.512353	0.29043
Npum_000290	scaffold_1,+,5 exons,5 CDS:4437040-4437255 np,4437256-4437338,4437388-4437604,4437653-4437793,4437842-4438033,4438086-4438484,4438485-4438593 np	PF08449:UAA transporter family	stable	740.522	1326.72	1140.94	0.840548	0.307888	-2.73004	0.00633261	0.0449812	1.34697
Npum_000291	scaffold_1,-,7 exons,6 CDS:4438583-4439068 np,4439069-4439443,4439495-4439636,4439694-4439913,4439989-4440155,4440205-4440665,4440714-4440896,4440897-4441642 np,4441780-4441956 np	0	stable	883.81	575.561	902.304	-0.618371	0.331449	1.86566	0.0620888	0.192753	0.714998
Npum_000292	scaffold_1,+,7 exons,7 CDS:4441440-4441579,4441635-4441722,4441994-4442335,4442436-4442767,4442822-4443328,4443377-4443471,4445731-4445840	PF02759:RUN domain	stable	700.956	678.25	717.092	-0.047484	0.180989	0.262359	0.793045	0.893504	0.0489034
Npum_000295	scaffold_1,-,13 exons,11 CDS:4446690-4447970 np,4451691-4453690 np,4453691-4453805,4453855-4454465,4454519-4454814,4455056-4455367,4458588-4458790,4458841-4459147,4459410-4459640,4460168-4460239,4460752-4460794,4461312-4461584,4473857-4473910,4473911-4473916 np,4485193-4485507 np;scaffold_1,-,9 exons,9 CDS:4452848-4453690 np,4453691-4453805,4453855-4454465,4454519-4454814,4455056-4455373,4458588-…	PF00620:RhoGAP domain;PF01852:START domain	stable	1745.28	1110.01	1460.58	-0.651103	0.329847	1.97396	0.0483867	0.164467	0.783922
Npum_000298	scaffold_1,-,4 exons,4 CDS:4576585-4576776 np,4576777-4576860,4577751-4577801,4577851-4578038,4578095-4578281,4578282-4578410 np	PF15860:Domain of unknown function (DUF4728)	stable	531.758	348.145	438.547	-0.612826	0.291291	2.10383	0.0353937	0.134372	0.871692
Npum_000299	scaffold_1,+,6 exons,6 CDS:4578531-4578661 np,4578662-4578854,4578905-4579008,4579061-4579251,4579412-4579468,4579516-4579924,4579972-4580259,4580260-4580347 np	PF00153:Mitochondrial carrier protein	stable	590.001	746.195	823.034	0.342107	0.116045	-2.94806	0.00319773	0.0281651	1.55029
Npum_000300	scaffold_1,-,13 exons,12 CDS:4581450-4581618 np,4581619-4581825,4581879-4582005,4582057-4582523,4582709-4582871,4582924-4583063,4583118-4583553,4583610-4583820,4584221-4584650,4584706-4585009,4585096-4585422,4585481-4585835,4598879-4598972,4598973-4599054 np,4611974-4612261 np	PF02373:JmjC domain, hydroxylase	down	2705.86	1080.14	2428.7	-1.32517	0.435606	3.04213	0.00234914	0.0228088	1.6419
Npum_000301	scaffold_1,+,10 exons,10 CDS:4629624-4629692 np,4629693-4629809,4629916-4629973,4633860-4633947,4634050-4634122,4634174-4634300,4634352-4634400,4634459-4634604,4634665-4634807,4634857-4634909,4634966-4635161,4635162-4636056 np	PF03712:Copper type II ascorbate-dependent monooxygenase, C-terminal domain;PF01082:Copper type II ascorbate-dependent monooxygenase, N-terminal domain	stable	1457.34	1221.03	1208.81	-0.25289	0.206299	1.22584	0.220259	0.430226	0.366303
Npum_000302	scaffold_1,+,4 exons,4 CDS:4636695-4636861,4636917-4637299,4637354-4637424,4637472-4637786,4637787-4638386 np	PF05132:RNA polymerase III RPC4	stable	575.141	786.604	692.17	0.450813	0.250474	-1.79984	0.0718858	0.212266	0.673119
Npum_000303	scaffold_1,+,8 exons,6 CDS:4642155-4642245 np,4647381-4647588 np,4657231-4657310 np,4657311-4657316,4657364-4657506,4657727-4657925,4658711-4659331,4659435-4659596,4664971-4666272,4666273-4666536 np;scaffold_1,+,8 exons,7 CDS:4642155-4642245 np,4647381-4647499 np,4647500-4647584,4657231-4657316,4657364-4657506,4657727-4657925,4658711-4659331,4659435-4659596,4664971-4666272,4666273-4666536 np	PF00096:Zinc finger, C2H2 type	down	45.6581	11.0649	42.1089	-2.02784	0.72791	2.78584	0.00533899	0.0399655	1.39832
Npum_000304	scaffold_1,+,7 exons,6 CDS:4671305-4671759 np,4671813-4671913 np,4671914-4672003,4672198-4672282,4672339-4672495,4672551-4672682,4672733-4672919,4672971-4673228,4673229-4673911 np	PF00153:Mitochondrial carrier protein	stable	660.237	775.745	840.781	0.232468	0.259821	-0.894724	0.370934	0.593178	0.226815
Npum_000305	scaffold_1,+,1 exons,1 CDS:4674144-4674218 np,4674219-4675601,4675602-4676055 np	PF04597:Ribophorin I	stable	4692.94	7866.78	4527.13	0.745163	0.389514	-1.91306	0.0557406	0.180937	0.742472
Npum_000306	scaffold_1,-,4 exons,3 CDS:4679968-4680997 np,4680998-4681054,4681111-4682331,4682394-4682450,4682451-4682469 np,4682525-4683084 np	PF03953:Tubulin C-terminal domain;PF00091:Tubulin/FtsZ family, GTPase domain	up	3460.18	7802.03	4934.48	1.17276	0.398595	-2.94222	0.00325866	0.0285387	1.54457
Npum_000307	scaffold_1,+,8 exons,8 CDS:4684123-4684513 np,4684514-4684538,4684601-4684811,4684868-4685002,4685055-4685250,4685302-4685403,4686762-4687159,4687209-4688047,4688094-4688167,4688168-4688310 np	PF00501:AMP-binding enzyme	up	52.3018	711.688	945.488	3.76148	0.837366	-4.49204	7.05443e-06	0.000284275	3.54626
Npum_000308	scaffold_1,-,5 exons,5 CDS:4696784-4696947 np,4696948-4698753,4698847-4699464,4699952-4700432,4706282-4706793,4721435-4721557,4721558-4721907 np	PF12349:Sterol-sensing domain of SREBP cleavage-activation	stable	1261.11	797.097	657.497	-0.66336	0.306392	2.16507	0.0303825	0.122081	0.913353
Npum_000309	scaffold_1,+,7 exons,7 CDS:4728380-4728460 np,4728461-4728607,4728796-4729102,4729152-4729375,4729860-4730080,4730133-4730559,4730615-4730707,4731244-4731306,4731307-4733416 np	PF00615:Regulator of G protein signaling domain;PF18148:Regulator of G-protein signalling DHEX domain;PF00610:Domain found in Dishevelled, Egl-10, and Pleckstrin (DEP);PF00631:GGL domain	stable	2087.33	1518.01	1528.73	-0.459616	0.228842	2.00845	0.0445959	0.156456	0.805608
Npum_000310	scaffold_1,-,6 exons,6 CDS:4733515-4734422 np,4734423-4734530,4734578-4734868,4734944-4735104,4735154-4735376,4735657-4735875,4737211-4737261,4737262-4737881 np;scaffold_1,-,6 exons,6 CDS:4733515-4734422 np,4734423-4734530,4734578-4734868,4734944-4735104,4735154-4735376,4735657-4735875,4749909-4749932,4749933-4750237 np;scaffold_1,-,6 exons,5 CDS:4733515-4734422 np,4734423-4734530,4734578-4734868…	PF03360:Glycosyltransferase family 43	stable	1073.31	765.494	969.027	-0.486154	0.487	0.998262	0.318152	0.539634	0.267901
Npum_000312	scaffold_1,+,8 exons,7 CDS:4854920-4855062 np,4861805-4861822 np,4861823-4861894,4862501-4862692,4867892-4868076,4868664-4868770,4868858-4869150,4869201-4869581,4872989-4873264;scaffold_1,+,10 exons,10 CDS:4836070-4836098,4836153-4836334,4844074-4844135,4861805-4861894,4862501-4862692,4867892-4868076,4868664-4868770,4868858-4869150,4869201-4869581,4872989-4873264	PF13426:PAS domain;PF14598:PAS domain	stable	100.747	53.096	121.405	-0.925455	0.416277	2.22317	0.0262044	0.111068	0.954411
Npum_000313	scaffold_1,-,9 exons,7 CDS:4873380-4873415 np,4873562-4873791 np,4873961-4874016,4874072-4874354,4874404-4874760,4874813-4874837,4874887-4875196,4875253-4875367,4875415-4875480,4875481-4875563 np;scaffold_1,-,8 exons,7 CDS:4872922-4873791 np,4873961-4873995 np,4873996-4874016,4874070-4874354,4874404-4874760,4874813-4874837,4874887-4875196,4875253-4875367,4875415-4875480,4875481-4875563 np	PF04840:Vps16, C-terminal region	stable	1001	929.714	1028.88	-0.10569	0.2215	0.477154	0.633252	0.799737	0.0970528
Npum_000314	scaffold_1,-,8 exons,8 CDS:4876223-4876287,4876340-4877072,4877131-4877763,4877809-4878131,4878330-4878621,4883172-4883455,4883504-4883632,4883681-4884020	PF13540:Regulator of chromosome condensation (RCC1) repeat;PF13606:Ankyrin repeat;PF00023:Ankyrin repeat;PF13857:Ankyrin repeats (many copies);PF00651:BTB/POZ domain;PF13637:Ankyrin repeats (many copies);PF12796:Ankyrin repeats (3 copies);PF00415:Regulator of chromosome condensation (RCC1) repeat	down	779.037	1.14337	510.778	-9.41964	3.24502	2.9028	0.00369848	0.0311942	1.50593
Npum_000315	scaffold_1,+,1 exons,1 CDS:4893326-4893877	PF07074:Translocon-associated protein, gamma subunit (TRAP-gamma)	stable	3231.29	5770.13	3115.68	0.836966	0.322096	-2.5985	0.00936328	0.0583166	1.23421
Npum_000316	scaffold_1,-,3 exons,3 CDS:4894416-4894700,4894754-4895213,4895265-4895320	PF12656:G-patch domain;PF01585:G-patch domain;PF13821:Domain of unknown function (DUF4187)	stable	167.108	220.751	400.918	0.402388	0.46401	-0.867197	0.385834	0.607973	0.216115
Npum_000317	scaffold_1,-,7 exons,7 CDS:4903964-4905491 np,4905492-4905650,4905699-4905878,4905931-4906013,4906063-4906371,4906430-4906717,4906803-4907323,4907374-4907399,4907400-4907931 np;scaffold_1,-,7 exons,7 CDS:4903964-4905491 np,4905492-4905650,4905699-4905878,4905931-4906013,4906063-4906371,4906430-4906717,4906803-4907323,4907575-4907588,4907589-4907931 np	PF11629:C terminal SARAH domain of Mst1;PF07714:Protein tyrosine and serine/threonine kinase;PF00069:Protein kinase domain	stable	2249.23	2386.58	2551.64	0.0854741	0.294096	-0.290633	0.771332	0.882622	0.0542253
Npum_000318	scaffold_1,-,5 exons,5 CDS:4928662-4931420 np,4931421-4931674,4931727-4931996,4939305-4939436,4940462-4940604,4941036-4941094;scaffold_1,-,5 exons,5 CDS:4928662-4931367 np,4931368-4931374,4931428-4931674,4931727-4931996,4940462-4940604,4941036-4941094	PF00397:WW domain	stable	6061.35	4605.26	4283.65	-0.396505	0.271057	1.46281	0.143519	0.330915	0.480283
Npum_000319	scaffold_1,-,2 exons,2 CDS:4987984-4988607,4988660-4988710	0	stable	1638.27	1228.08	952.449	-0.41723	0.242426	1.72106	0.0852404	0.237897	0.623611
Npum_000320	scaffold_1,-,3 exons,3 CDS:4998969-4999463 np,4999464-5001395,5001451-5001600,5001733-5001777,5001778-5003692 np	PF13306:BspA type Leucine rich repeat region (6 copies);PF00560:Leucine Rich Repeat;PF13855:Leucine rich repeat	stable	1212.07	1151.44	811.873	-0.0725586	0.383365	0.189268	0.849883	0.925705	0.0335274
Npum_000321	scaffold_1,+,4 exons,4 CDS:4996269-4996413 np,4996414-4996503,4996554-4996992,5008024-5008200,5008259-5008467,5008468-5008543 np	PF00153:Mitochondrial carrier protein	stable	1299.43	1725.93	1498.58	0.408142	0.243012	-1.67951	0.0930519	0.252252	0.598166
Npum_000322	scaffold_1,-,7 exons,7 CDS:5008597-5008654 np,5008655-5008797,5008851-5009091,5009145-5009343,5009397-5009697,5009760-5009870,5009959-5010167,5010674-5010702,5010703-5010981 np	PF01545:Cation efflux family	stable	2202.02	2892.9	2291.5	0.393215	0.300657	-1.30785	0.190923	0.396343	0.401929
Npum_000323	scaffold_1,-,2 exons,2 CDS:5019545-5019709 np,5019710-5020115,5020165-5020187,5020188-5020497 np	0	stable	436.586	324.793	556.934	-0.422133	0.320489	1.31715	0.187787	0.391462	0.407311
Npum_000324	scaffold_1,-,12 exons,12 CDS:5021613-5023797 np,5023798-5023811,5024509-5024854,5024929-5025097,5025228-5025272,5025496-5025599,5025659-5025873,5025939-5026104,5026832-5027430,5027482-5028147,5028201-5028500,5047293-5047399,5052861-5052895,5052896-5053055 np;scaffold_1,-,11 exons,11 CDS:5021613-5024434 np,5024435-5024854,5024929-5025097,5025228-5025272,5025496-5025599,5025659-5025873,5025939-5026…	PF02140:Galactose binding lectin domain;PF00002:7 transmembrane receptor (Secretin family);PF05462:Slime mold cyclic AMP receptor;PF16489:GPCR-Autoproteolysis INducing (GAIN) domain;PF01825:GPCR proteolysis site, GPS, motif	stable	6103.88	4509.68	3602.44	-0.436973	0.315077	1.38688	0.165479	0.361858	0.441462
Npum_000327	scaffold_1,-,3 exons,2 CDS:5318094-5318809 np,5318810-5319074,5319134-5320143,5320144-5320153 np,5320317-5320382 np;scaffold_1,-,4 exons,3 CDS:5318091-5318809 np,5318810-5319074,5319134-5320153,5320798-5320847,5320848-5321155 np,5339222-5339294 np	PF00581:Rhodanese-like domain	stable	628.281	311.168	1023.83	-1.0133	0.772571	1.31159	0.189659	0.394315	0.404157
Npum_000328	scaffold_1,+,7 exons,6 CDS:5395400-5395581 np,5396356-5396368 np,5396369-5396403,5396516-5396747,5401540-5402079,5402135-5402414,5402475-5402692,5402744-5402977,5402978-5404071 np	PF02984:Cyclin, C-terminal domain;PF00134:Cyclin, N-terminal domain	stable	474.218	465.29	728.909	-0.0281122	0.6992	0.0402063	0.967929	0.987959	0.00526122
Npum_000329	scaffold_1,-,10 exons,10 CDS:5404106-5406261 np,5406262-5406306,5406944-5407113,5407162-5407278,5407342-5407517,5407574-5407796,5413092-5413533,5413589-5413705,5413759-5413961,5414020-5414142,5414711-5414846,5414847-5415175 np;scaffold_1,-,10 exons,10 CDS:5404106-5405497 np,5405498-5405548,5406944-5407113,5407162-5407278,5407330-5407517,5407574-5407796,5413092-5413533,5413589-5413705,5413759-5413…	PF11531:Coactivator-associated arginine methyltransferase 1 N terminal;PF05185:PRMT5 arginine-N-methyltransferase;PF08241:Methyltransferase domain;PF13649:Methyltransferase domain	stable	1789.01	1465.31	1856.93	-0.288199	0.330963	0.870789	0.383869	0.605909	0.217592
Npum_000330	scaffold_1,+,8 exons,8 CDS:5415669-5415771 np,5415772-5415861,5415910-5416019,5416069-5416249,5419442-5419590,5419635-5419749,5419805-5419971,5420029-5420286,5420340-5420631,5420632-5420708 np	PF13679:Methyltransferase domain	stable	143.632	170.637	215.467	0.256159	0.399459	-0.641265	0.52135	0.71862	0.143501
Npum_000332	scaffold_1,+,7 exons,5 CDS:5473830-5473970 np,5474022-5474076 np,5489611-5489665 np,5489666-5489681,5490446-5490693,5491715-5491870,5491928-5492126,5492178-5492326	0	stable	519.065	399.376	412.756	-0.378914	0.232464	1.62999	0.103104	0.268223	0.571504
Npum_000334	scaffold_1,-,1 exons,1 CDS:5586093-5586395	0	stable	24.3614	19.221	14.2203	-0.302243	0.614563	0.491802	0.622859	0.793419	0.100497
Npum_000335	scaffold_1,+,13 exons,11 CDS:5543849-5544052 np,5559525-5559638 np,5564303-5564350 np,5564351-5565024,5565115-5565328,5569436-5569638,5569694-5569832,5569885-5570199,5570254-5570353,5572056-5572240,5579315-5579469,5580578-5580788,5585638-5585924,5587182-5587431,5587432-5588925 np;scaffold_1,+,8 exons,6 CDS:5543849-5544052 np,5559525-5559638 np,5564303-5564350 np,5564351-5565024,5565115-5565328,55…	PF10541:Nuclear envelope localisation domain	stable	5442.9	4449.64	4004.78	-0.290398	0.228065	1.27331	0.202907	0.411589	0.385536
Npum_000336	scaffold_1,+,1 exons,1 CDS:5601817-5601983 np,5601984-5602373,5602374-5602740 np	0	stable	78.4998	29.4362	55.0176	-1.407	0.796345	1.76683	0.0772573	0.222584	0.652506
Npum_000337	scaffold_1,+,1 exons,1 CDS:5611347-5612432	PF02984:Cyclin, C-terminal domain;PF00134:Cyclin, N-terminal domain	down	381.16	0	280.531	-24.7908	4.34251	5.70887	1.13732e-08	1.62591e-06	5.7889
Npum_000340	scaffold_1,+,9 exons,8 CDS:5746938-5747230 np,5747726-5747757 np,5747758-5747799,5748223-5748312,5750011-5750173,5750229-5750350,5755542-5755842,5755950-5756097,5756158-5756282,5756357-5757438,5757439-5758714 np;scaffold_1,+,10 exons,10 CDS:5725192-5725488 np,5725489-5725658,5735613-5735851,5747726-5747799,5748223-5748312,5750011-5750173,5750229-5750350,5755542-5755842,5755950-5756097,5756158-575…	PF00989:PAS fold;PF13426:PAS domain;PF08447:PAS fold;PF14598:PAS domain	stable	959.888	577.565	833.653	-0.732615	0.530411	1.38122	0.167211	0.364094	0.438787
Npum_000341	scaffold_1,-,6 exons,6 CDS:5759076-5759732 np,5759733-5759957,5760010-5760122,5760179-5760328,5760410-5760524,5760675-5760844,5760895-5761276,5761277-5761398 np	0	stable	239.86	259.21	298.167	0.111069	0.325281	-0.341457	0.73276	0.860722	0.0651373
Npum_000343	scaffold_1,+,1 exons,1 CDS:5761754-5762512	PF00076:RNA recognition motif. (a.k.a. RRM, RBD, or RNP domain)	down	90.4921	0	55.6537	-22.9141	4.67584	4.90053	9.55788e-07	5.48178e-05	4.26108
Npum_000345	scaffold_1,+,10 exons,10 CDS:5769867-5769977 np,5769978-5770029,5770077-5770243,5770300-5770465,5770520-5770742,5770792-5770915,5770968-5771165,5771214-5771295,5771346-5771557,5771649-5771897,5771957-5772082,5772083-5772147 np	PF01607:Chitin binding Peritrophin-A domain;PF00704:Glycosyl hydrolases family 18	down	3547.15	220.884	778.406	-4.00388	0.955265	4.19139	2.77256e-05	0.000844524	3.07339
Npum_000347	scaffold_1,-,6 exons,6 CDS:5782571-5782895,5782949-5783180,5783970-5784011,5784381-5784534,5784836-5784939,5797182-5797383	PF00076:RNA recognition motif. (a.k.a. RRM, RBD, or RNP domain);PF13893:RNA recognition motif. (a.k.a. RRM, RBD, or RNP domain)	stable	2484.13	2697.34	3554.96	0.118814	0.202547	-0.586603	0.557471	0.745491	0.127558
Npum_000348	scaffold_1,-,9 exons,9 CDS:5821237-5821370,5821418-5821692,5821754-5821964,5822019-5822845,5823008-5823162,5823219-5823316,5823374-5823416,5823985-5824190,5832386-5832446	PF16796:Microtubule binding;PF00225:Kinesin motor domain	stable	1493.98	1360.2	1453.53	-0.135674	0.379907	0.357125	0.720998	0.853822	0.0686329
Npum_000349	scaffold_1,+,2 exons,2 CDS:5832921-5832966,5833488-5833933	0	stable	451.742	452.08	486.197	0.00789912	0.164816	-0.0479271	0.961774	0.985211	0.00647071
Npum_000350	scaffold_1,-,3 exons,3 CDS:5835587-5835703,5835798-5835959,5836013-5836270	PF00179:Ubiquitin-conjugating enzyme	stable	380.29	340.426	440.933	-0.162727	0.24378	0.667517	0.504442	0.705967	0.151216
Npum_000351	scaffold_1,+,7 exons,7 CDS:5836677-5836832,5836919-5837058,5837236-5837300,5837355-5837561,5837616-5837691,5837744-5837954,5838006-5838230	PF07714:Protein tyrosine and serine/threonine kinase;PF00069:Protein kinase domain;PF06293:Lipopolysaccharide kinase (Kdo/WaaP) family	stable	1023.58	795.553	1113.09	-0.363723	0.232722	1.56291	0.118074	0.291895	0.534773
Npum_000352	scaffold_1,-,9 exons,8 CDS:5838736-5839722 np,5839723-5839830,5839879-5840082,5840137-5840361,5840416-5840574,5840674-5841011,5841059-5841184,5841234-5841393,5841444-5841638,5841639-5841645 np,5841699-5842137 np	PF00595:PDZ domain	stable	1156.87	997.812	989.045	-0.213692	0.150786	1.41719	0.156428	0.349109	0.457039
Npum_000353	scaffold_1,+,4 exons,4 CDS:5847047-5847151 np,5847152-5847319,5847372-5847511,5847562-5847685,5847748-5848386,5848387-5848440 np	PF00682:HMGL-like	stable	378.962	683.106	490.381	0.854537	0.383972	-2.22552	0.0260464	0.110778	0.955545
Npum_000354	scaffold_1,-,5 exons,5 CDS:5849372-5849921 np,5849922-5850064,5850145-5850377,5862905-5862962,5868434-5868560,5874627-5875046,5875047-5875469 np	PF00076:RNA recognition motif. (a.k.a. RRM, RBD, or RNP domain)	stable	906.447	632.098	832.373	-0.5188	0.459798	1.12832	0.259185	0.476438	0.321994
Npum_000356	scaffold_1,+,5 exons,5 CDS:5953435-5953528 np,5953529-5953594,5960337-5960529,5979740-5980176,5980987-5981790,5981848-5982489,5982490-5983003 np	PF16534:Ubiquitin-like oligomerisation domain of SATB;PF00046:Homeodomain	stable	364.323	632.166	581.023	0.795252	0.394635	-2.01516	0.0438881	0.154978	0.809729
Npum_000357	scaffold_1,+,2 exons,2 CDS:6010830-6010927 np,6010928-6011107,6020090-6021766,6021767-6022154 np	PF00560:Leucine Rich Repeat;PF13855:Leucine rich repeat;PF13516:Leucine Rich repeat	stable	1176.86	1813.56	1415.63	0.623469	0.401655	-1.55225	0.120603	0.296057	0.528625
Npum_000358	scaffold_1,-,2 exons,1 CDS:6044468-6045897 np,6045898-6047430,6047431-6047438 np,6061206-6061511 np	PF13855:Leucine rich repeat	stable	6199.9	10769.1	7595.96	0.796779	0.345705	-2.30479	0.0211783	0.0976583	1.01029
Npum_000359	scaffold_1,+,2 exons,1 CDS:6061746-6062057 np,6076169-6076179 np,6076180-6078300	PF00560:Leucine Rich Repeat;PF13855:Leucine rich repeat	stable	15265.6	17878	14507	0.227886	0.447511	-0.50923	0.610591	0.785683	0.104753
Npum_000360	scaffold_1,-,15 exons,15 CDS:6079966-6080271,6086532-6086713,6087366-6087560,6087786-6087960,6088011-6088130,6088189-6088488,6088713-6088893,6088945-6089167,6089219-6089446,6089498-6089771,6089825-6089984,6090037-6090122,6090176-6090579,6090664-6090736,6091367-6091495	PF00018:SH3 domain;PF00169:PH domain;PF00023:Ankyrin repeat;PF14604:Variant SH3 domain;PF01412:Putative GTPase activating protein for Arf;PF16746:BAR domain of APPL family;PF07653:Variant SH3 domain;PF03114:BAR domain;PF12796:Ankyrin repeats (3 copies)	stable	1679.86	1113.44	1340.65	-0.592746	0.188247	3.14877	0.00163958	0.0177459	1.7509
Npum_000361	scaffold_1,-,2 exons,2 CDS:6092138-6092338,6092395-6092766	PF05753:Translocon-associated protein beta (TRAPB)	stable	2630.84	4627.51	2436.98	0.814989	0.405571	-2.00949	0.0444856	0.156257	0.806159
Npum_000362	scaffold_1,+,1 exons,1 CDS:6094342-6094797	PF00179:Ubiquitin-conjugating enzyme	stable	1072.82	1078.71	1046.31	0.00670596	0.247478	-0.0270972	0.978382	0.993025	0.00303963
Npum_000364	scaffold_1,-,16 exons,16 CDS:6097048-6097119,6097178-6097318,6097371-6097703,6097797-6098231,6106331-6106470,6106682-6106718,6106991-6107191,6112516-6112595,6112747-6112808,6113727-6113910,6113961-6114287,6119113-6119338,6119386-6119670,6119748-6120390,6125873-6125980,6134688-6134875	PF00640:Phosphotyrosine interaction domain (PTB/PID);PF17820:PDZ domain;PF00595:PDZ domain	stable	1685.53	1756.31	1998.13	0.0589268	0.275144	-0.214167	0.830417	0.915004	0.0385769
Npum_000365	scaffold_1,-,3 exons,3 CDS:6136791-6137049,6137101-6137278,6137326-6137371	PF10167:BLOC-1-related complex sub-unit 8	stable	422.972	247.98	429.993	-0.770241	0.320358	2.40431	0.0162029	0.0816503	1.08804
Npum_000366	scaffold_1,+,3 exons,3 CDS:6137326-6137670 np,6137671-6137995,6138056-6138267,6138322-6138687,6138688-6139358 np	PF11315:Mediator complex subunit 30	stable	446.182	369.482	606.509	-0.270884	0.260763	1.03881	0.298892	0.520424	0.283643
Npum_000367	scaffold_1,-,2 exons,2 CDS:6139446-6139469 np,6139470-6139820,6139891-6139983,6139984-6140154 np	0	stable	128.619	103.694	193.71	-0.309249	0.431516	0.716655	0.473587	0.682299	0.166025
Npum_000369	scaffold_1,-,4 exons,4 CDS:6145113-6145535,6146773-6147077,6147140-6147158,6152744-6152977	PF00001:7 transmembrane receptor (rhodopsin family)	stable	20.6444	12.7391	19.0145	-0.691736	0.957782	0.722226	0.470155	0.679882	0.167567
Npum_000371	scaffold_1,-,10 exons,10 CDS:6208851-6208857 np,6208858-6208997,6209483-6209672,6218687-6219159,6219404-6219543,6224166-6224404,6224456-6224634,6224774-6225159,6230981-6231253,6231303-6231498,6231549-6231588,6231589-6231643 np	0	stable	594.993	1096.48	950.899	0.87866	0.300919	-2.91992	0.00350125	0.0300871	1.52162
Npum_000372	scaffold_1,-,10 exons,10 CDS:6231887-6232029,6232083-6232448,6232503-6232673,6232722-6232913,6232966-6233108,6233156-6233276,6233333-6233791,6233847-6234165,6234262-6234430,6234483-6234718	0	stable	5597.75	11352.9	9627.89	1.02005	0.409159	-2.49305	0.0126651	0.069939	1.15528
Npum_000373	scaffold_1,-,2 exons,2 CDS:6235207-6235580,6235718-6235775	0	stable	636.994	396.97	389.624	-0.68013	0.467736	1.45409	0.145921	0.333911	0.47637
Npum_000374	scaffold_1,+,2 exons,2 CDS:6244141-6244370 np,6244371-6244416,6250427-6251049,6251050-6251120 np	0	stable	1221.52	2483.18	1564.82	1.02396	0.563331	-1.81768	0.0691127	0.207002	0.684025
Npum_000375	scaffold_1,+,2 exons,2 CDS:6251578-6251644 np,6251645-6251687,6258737-6259608,6259609-6259668 np	0	up	245.449	1500.69	1507.49	2.61084	0.784555	-3.3278	0.000875337	0.0115132	1.9388
Npum_000376	scaffold_1,-,5 exons,5 CDS:6260221-6260283 np,6260284-6260472,6266257-6266413,6266481-6266570,6266629-6266791,6267358-6267424,6267425-6267567 np	0	stable	2034.08	2896.1	2043.66	0.509495	0.597316	-0.852974	0.393674	0.614544	0.211447
Npum_000377	scaffold_1,+,2 exons,2 CDS:6267031-6267463 np,6267464-6267476,6268196-6268731;scaffold_1,+,2 exons,1 CDS:6267642-6267687 np,6268196-6268296 np,6268297-6268731	0	stable	48.3407	46.813	27.3326	-0.0430462	0.85524	0.0503323	0.959858	0.984528	0.00677189
Npum_000378	scaffold_1,-,6 exons,6 CDS:6269914-6270025,6272342-6272638,6272809-6273237,6273653-6274206,6274290-6274417,6282715-6282829	PF02019:WIF domain;PF07714:Protein tyrosine and serine/threonine kinase;PF00069:Protein kinase domain	down	1235.61	513.831	779.911	-1.26543	0.439013	2.88245	0.00394595	0.0324892	1.48826
Npum_000379	scaffold_1,-,5 exons,5 CDS:6283523-6283692,6283745-6283837,6283886-6283977,6284027-6284157,6284502-6284621	PF08212:Lipocalin-like domain;PF00061:Lipocalin / cytosolic fatty-acid binding protein family;PF03973:Triabin	stable	3.30612	6.50252	711.165	1.12409	1.26693	-0.88726	0.374939	0.597361	0.223763
Npum_000380	scaffold_1,-,3 exons,3 CDS:6284893-6285380,6285440-6285624,6285684-6285928	PF08212:Lipocalin-like domain;PF00061:Lipocalin / cytosolic fatty-acid binding protein family	down	789.246	52.9638	190.403	-3.8982	0.849284	4.58998	4.43289e-06	0.000199462	3.70014
Npum_000381	scaffold_1,-,4 exons,3 CDS:6290012-6291512 np,6291513-6292520,6292584-6292925,6292993-6293304,6293305-6293334 np,6306815-6307342 np	PF00096:Zinc finger, C2H2 type;PF00651:BTB/POZ domain	stable	1314.38	391.134	559.184	-1.74734	0.799561	2.18537	NA	1	0
Npum_000383	scaffold_1,-,12 exons,12 CDS:6328117-6329335 np,6329336-6329447,6329784-6329920,6336802-6336961,6337018-6337167,6337225-6337384,6337478-6337646,6353799-6354000,6354069-6354243,6362511-6362641,6362802-6362908,6378316-6378443,6394504-6394600,6394601-6394634 np	PF02019:WIF domain;PF07714:Protein tyrosine and serine/threonine kinase;PF00069:Protein kinase domain	stable	86.5033	137.873	164.849	0.686445	0.509412	-1.34753	0.177811	0.378489	0.421946
Npum_000384	scaffold_1,-,4 exons,4 CDS:6414230-6414985 np,6414986-6416773,6417066-6417145,6417266-6417353,6420437-6420568	PF00100:Zona pellucida-like domain	stable	3766.45	42.0768	771.72	-6.4809	1.40093	4.62613	NA	1	0
Npum_000387	scaffold_1,+,9 exons,9 CDS:6463158-6463514 np,6463515-6463659,6463721-6463896,6463945-6464169,6464220-6464354,6464407-6464561,6464621-6464807,6464857-6464997,6465048-6465199,6465256-6465460,6465461-6465559 np	PF05761:5' nucleotidase family	stable	547.063	676.819	621.267	0.309104	0.217212	-1.42305	0.154721	0.347136	0.4595
Npum_000388	scaffold_1,-,2 exons,2 CDS:6465781-6466003,6466055-6466191,6466192-6466440 np	0	stable	307.741	493.561	361.396	0.674162	0.314969	-2.14041	0.0323217	0.127135	0.895736
Npum_000389	scaffold_1,+,6 exons,6 CDS:6474465-6474672 np,6474673-6474695,6474750-6475051,6475392-6475709,6475759-6476348,6476402-6476654,6476708-6477171,6477172-6478041 np	PF00620:RhoGAP domain;PF00784:MyTH4 domain	stable	1903.82	1545.47	1908.75	-0.300704	0.265012	1.13468	0.256509	0.472796	0.325326
Npum_000390	scaffold_1,+,11 exons,10 CDS:6478621-6478730 np,6479268-6479350,6479402-6479450,6479506-6479607,6479658-6479786,6479838-6479993,6480353-6480731,6484170-6484409,6484462-6484618,6484676-6484819,6484868-6484973,6484974-6485569 np	PF00478:IMP dehydrogenase / GMP reductase domain;PF00571:CBS domain	up	1456.48	3728.8	2094.04	1.35566	0.355296	-3.81558	0.000135864	0.00293405	2.53253
Npum_000392	scaffold_1,+,5 exons,5 CDS:6502223-6502291 np,6502292-6502400,6507771-6507926,6508127-6508308,6508371-6508547,6511179-6511271,6511272-6511502 np	PF00010:Helix-loop-helix DNA-binding domain	stable	237.673	180.216	214.73	-0.397899	0.482572	0.824538	0.409634	0.629198	0.201213
Npum_000393	scaffold_1,-,7 exons,7 CDS:6513121-6513288 np,6513289-6513444,6513504-6513649,6513707-6513845,6513900-6514035,6514088-6514665,6514716-6514999,6516135-6516228,6516229-6516267 np	PF09342:Domain of unknown function (DUF1986);PF00089:Trypsin	down	5940.91	684.651	1349.4	-3.11696	0.755491	4.12574	3.69538e-05	0.00105237	2.97783
Npum_000394	scaffold_1,+,3 exons,3 CDS:6518896-6519072,6519123-6519229,6519296-6519446	0	stable	1384.31	1153.23	1555.26	-0.263173	0.159589	1.64907	0.0991337	0.26246	0.580937
Npum_000395	scaffold_1,-,7 exons,7 CDS:6525307-6526527 np,6526528-6527180,6532746-6535139,6535912-6536125,6536182-6536391,6536451-6537191,6537248-6537427,6538336-6538422,6538423-6539198 np;scaffold_1,-,7 exons,7 CDS:6523968-6528107 np,6528108-6528187,6532746-6535139,6535912-6536125,6536182-6536391,6536451-6537191,6537248-6537427,6538336-6538422,6538423-6539198 np	PF08123:Histone methylation protein DOT1	stable	2182.64	2032.6	1770.46	-0.103065	0.327351	0.314847	0.752878	0.872122	0.0594227
Npum_000396	scaffold_1,+,15 exons,13 CDS:6541071-6541162 np,6541264-6541284 np,6541285-6541351,6542617-6542743,6544650-6545261,6545316-6545506,6545561-6545836,6545888-6546157,6546358-6546639,6553807-6553994,6554046-6554225,6554281-6555316,6555370-6555679,6561974-6562077,6562198-6562292,6562293-6562295 np,6562446-6562897 np	PF07679:Immunoglobulin I-set domain;PF13882:Bravo-like intracellular region;PF13895:Immunoglobulin domain;PF00047:Immunoglobulin domain;PF13927:Immunoglobulin domain;PF00041:Fibronectin type III domain	stable	9646.22	6417.15	5054.69	-0.588061	0.220678	2.66479	0.00770361	0.0513754	1.28924
Npum_000397	scaffold_1,-,4 exons,4 CDS:6565181-6565284,6565655-6565804,6566286-6566414,6567857-6567986,6567987-6568057 np	0	stable	87.5731	46.4884	127.871	-0.901083	0.454025	1.98466	0.0471826	0.16206	0.790325
Npum_000398	scaffold_1,-,2 exons,2 CDS:6577353-6578390,6578453-6578509	0	stable	211.187	64.0401	110.971	-1.71869	0.967153	1.77706	0.0755583	0.219174	0.659211
Npum_000401	scaffold_1,-,14 exons,14 CDS:6574983-6575352 np,6575353-6575511,6575572-6575770,6575833-6576140,6576191-6576320,6576393-6576618,6576673-6576866,6576917-6577021,6578951-6578997,6579078-6579283,6579338-6579462,6580989-6581056,6581113-6581265,6581393-6581618,6581684-6581691,6581692-6581871 np	PF01522:Polysaccharide deacetylase	stable	4246.23	1181.8	1679.81	-1.84496	0.791914	2.32975	0.0198192	0.0931749	1.0307
Npum_000402	scaffold_1,-,13 exons,13 CDS:6621375-6621660 np,6621661-6621916,6621965-6622119,6622170-6622301,6622355-6622531,6622581-6622739,6622789-6622910,6622961-6623204,6623609-6623738,6623792-6623931,6623982-6624072,6624123-6624161,6624231-6624271,6624325-6624447,6624448-6624489 np	PF04960:Glutaminase;PF13637:Ankyrin repeats (many copies);PF13606:Ankyrin repeat;PF17959:EF-hand domain;PF12796:Ankyrin repeats (3 copies);PF00023:Ankyrin repeat	stable	126.225	153.817	301.99	0.290463	0.477683	-0.608065	0.543144	0.735021	0.1337
Npum_000403	scaffold_1,+,13 exons,12 CDS:6635847-6636047 np,6636172-6636283 np,6636284-6636347,6636571-6636782,6636834-6637259,6637312-6637420,6637467-6637620,6637671-6638160,6638207-6638434,6638489-6638754,6638802-6638960,6639016-6639429,6639481-6639688,6639745-6639822,6639823-6640646 np	PF02296:Alpha adaptin AP2, C-terminal domain;PF02883:Adaptin C-terminal domain;PF01602:Adaptin N terminal region	stable	3564.25	3799.96	3351.12	0.0931311	0.142594	-0.653121	0.513679	0.713509	0.1466
Npum_000404	scaffold_1,+,6 exons,6 CDS:6645323-6645419 np,6645420-6645466,6645522-6645670,6645718-6645767,6645821-6645948,6646115-6646352,6646404-6646808	PF07289:Bardet-Biedl syndrome 5 protein	down	14.999	0.91708	15.5282	-3.83933	1.18436	3.24168	0.00118828	0.0140218	1.8532
Npum_000405	scaffold_1,-,8 exons,8 CDS:6646872-6647010,6647067-6647215,6647264-6647319,6647369-6647593,6647718-6647957,6648074-6649436,6649696-6650590,6651149-6651255	0	stable	193.273	328.133	263.721	0.76715	0.522758	-1.4675	0.142239	0.329041	0.48275
Npum_000406	scaffold_1,-,5 exons,4 CDS:6658307-6658432 np,6658433-6658581,6658842-6659085,6664779-6665647,6676018-6676057,6676058-6676159 np,6676287-6676555 np;scaffold_1,-,4 exons,4 CDS:6658307-6658432 np,6658433-6658581,6658842-6659085,6664779-6665647,6677235-6677364,6677365-6677824 np	PF00595:PDZ domain	stable	1522.96	1416.49	1150.14	-0.103924	0.290822	0.357346	0.720833	0.853789	0.0686492
Npum_000407	scaffold_1,-,3 exons,3 CDS:6687586-6687638 np,6687639-6688871,6688922-6689035,6692917-6693072,6693073-6693654 np	PF07690:Major Facilitator Superfamily;PF00083:Sugar (and other) transporter	stable	485.02	920.499	308.958	0.926133	0.955939	-0.968819	0.332635	0.554362	0.256206
Npum_000408	scaffold_1,+,2 exons,2 CDS:6701839-6701986 np,6701987-6702016,6708145-6709668	0	stable	162.639	25.946	41.5481	-2.64425	1.18796	2.22587	0.0260228	0.110765	0.955596
Npum_000409	scaffold_1,+,2 exons,2 CDS:6710173-6710231 np,6710232-6710356,6710441-6710765,6710766-6711127 np	PF02284:Cytochrome c oxidase subunit Va	stable	2707.51	3937.3	4570.78	0.540151	0.39712	-1.36017	0.173776	0.373277	0.427969
Npum_000410	scaffold_1,-,9 exons,8 CDS:6711211-6713394 np,6713395-6713601,6717701-6717840,6717954-6718107,6718167-6718307,6719002-6719304,6719358-6719783,6720469-6720593,6720643-6720835,6720836-6720871 np,6721651-6721887 np;scaffold_1,-,9 exons,8 CDS:6714197-6714718 np,6714719-6714817,6717701-6717825,6717954-6718107,6718167-6718307,6719176-6719304,6719358-6719783,6720469-6720593,6720643-6720835,6720836-67208…	PF10491:NLS-binding and DNA-binding and dimerisation domains of Nrf1;PF10492:Nrf1 activator activation site binding domain	stable	3028.69	2921.78	2822.04	-0.0525533	0.146075	0.359769	0.71902	0.852602	0.0692536
Npum_000411	scaffold_1,+,1 exons,1 CDS:6727387-6727872	PF13180:PDZ domain;PF17820:PDZ domain;PF00595:PDZ domain	stable	1260.16	1366.01	1725.79	0.116495	0.334854	-0.347897	0.727918	0.858052	0.0664866
Npum_000412	scaffold_1,+,7 exons,7 CDS:6738179-6739226 np,6739227-6739272,6739324-6739469,6740437-6740720,6740989-6741694,6741754-6742319,6742429-6742584,6742638-6742719,6742720-6742896 np	0	stable	876.009	757.188	859.869	-0.207651	0.200994	1.03312	0.301546	0.522861	0.281614
Npum_000413	scaffold_1,-,3 exons,3 CDS:6742944-6743006 np,6743007-6743164,6743218-6743325,6743377-6743407,6743408-6743473 np	PF15715:PCNA-associated factor histone like domain	stable	0	0	181.795	0	2.27548	0	1	1	0
Npum_000414	scaffold_1,-,8 exons,8 CDS:6748951-6749509 np,6749510-6749640,6749692-6749830,6749880-6750086,6750142-6750359,6750410-6750623,6750676-6750864,6750919-6751016,6756463-6756478,6756479-6756892 np	PF00079:Serpin (serine protease inhibitor)	stable	1551	1652.44	1817.41	0.0913966	0.473755	-0.192919	0.847022	0.924303	0.0341854
Npum_000415	scaffold_1,+,14 exons,14 CDS:6856022-6856219 np,6856220-6856235,6863917-6864434,6878903-6879138,6879255-6879442,6882000-6882318,6882374-6882886,6882941-6883134,6883200-6883368,6883425-6883830,6883886-6883993,6884361-6884492,6884625-6884761,6891478-6891617,6891671-6891762,6891763-6894532 np	PF13520:Amino acid permease	stable	433.48	657.931	1101.78	0.607707	0.275073	-2.20926	0.0271568	0.113824	0.943766
Npum_000416	scaffold_1,-,23 exons,23 CDS:6894784-6895351 np,6895352-6895654,6895733-6895919,6901439-6901641,6901700-6901938,6901988-6902246,6902301-6903200,6903253-6903547,6903603-6903967,6904015-6904419,6904466-6904727,6904789-6904980,6905032-6905271,6905322-6906192,6906245-6907071,6907125-6907342,6907398-6907624,6918967-6919531,6919584-6920048,6920101-6920343,6920456-6920922,6920975-6921167,6921220-6921363…	PF00616:GTPase-activator protein for Ras-like GTPase;PF13716:Divergent CRAL/TRIO domain	stable	1664.39	1307.1	1584.17	-0.348544	0.229514	1.51862	0.128859	0.309377	0.509512
Npum_000417	scaffold_1,+,11 exons,10 CDS:6922097-6922511 np,6922562-6922603 np,6922604-6922659,6922822-6922894,6922949-6923010,6923070-6923154,6923396-6923437,6923868-6923954,6924009-6924185,6924245-6924293,6924719-6924912,6925001-6925396,6925397-6926476 np;scaffold_1,+,12 exons,12 CDS:6922097-6922603 np,6922604-6922659,6922822-6922894,6922949-6923010,6923070-6923154,6923396-6923437,6923868-6923954,6924009-6…	PF04503:Single-stranded DNA binding protein, SSDP	stable	2987.9	2521.67	3030.21	-0.244467	0.230937	1.05859	0.289787	0.510627	0.291896
Npum_000418	scaffold_1,-,4 exons,4 CDS:6930038-6930554 np,6930555-6930707,6930760-6931137,6931185-6931294,6931345-6931684,6931685-6931834 np	PF06456:Arfaptin-like domain	stable	677.419	795.112	1034.74	0.231816	0.328145	-0.706442	0.479913	0.686498	0.16336
Npum_000419	scaffold_1,-,2 exons,2 CDS:6932343-6932376,6932773-6933440	0	stable	56.3294	58.8679	86.4474	0.0801465	0.440939	-0.181763	0.855769	0.929495	0.0317528
Npum_000420	scaffold_1,-,1 exons,1 CDS:6934826-6936178	0	stable	43.6152	46.6601	75.4699	0.102042	0.56587	-0.180328	0.856895	0.930128	0.0314574
Npum_000421	scaffold_1,+,12 exons,12 CDS:6944884-6945176 np,6945177-6945206,6945271-6945362,6945543-6945759,6946030-6946483,6946538-6946624,6948054-6948150,6948201-6948721,6951555-6951888,6952236-6952391,6956324-6956456,6956516-6956718,6960395-6960734,6960735-6960943 np	PF10291:Muniscin C-terminal mu homology domain;PF00611:Fes/CIP4, and EFC/F-BAR homology domain	stable	1990.06	1849.47	2213.03	-0.10569	0.329105	0.321144	0.748101	0.869816	0.0605724
Npum_000422	scaffold_1,-,9 exons,9 CDS:6962162-6962585 np,6962586-6962710,6962761-6962988,6968048-6968200,6968552-6968692,6968767-6968937,6968989-6969259,6969308-6969555,6969864-6970068,6975384-6975506,6975507-6975746 np;scaffold_1,-,9 exons,9 CDS:6962162-6962585 np,6962586-6962710,6962761-6962988,6968552-6968692,6968767-6968937,6968989-6969259,6969308-6969555,6975828-6975890,6976124-6976226,6983967-6984023,…	PF15501:Nuclear protein MDM1	stable	578.236	515.958	516.37	-0.161028	0.338894	0.475157	0.634675	0.800796	0.0964781
Npum_000424	scaffold_1,+,9 exons,9 CDS:6984751-6984970 np,6984971-6985019,6991518-6991695,6996716-6996897,6996949-6997146,6997440-6997540,6997622-6997941,6997994-6998142,6998201-6998728,6998777-6998886,6998887-6998976 np	0	down	997.864	369.036	407.483	-1.43412	0.448492	3.19766	0.00138548	0.0156737	1.80483
Npum_000425	scaffold_1,-,20 exons,19 CDS:7002707-7003168,7003224-7003365,7003413-7003579,7003636-7003818,7003876-7004226,7004285-7004718,7004770-7004961,7005018-7005114,7005171-7005370,7005428-7005652,7005744-7006470,7006525-7006932,7012801-7013306,7013365-7013553,7013609-7013840,7013898-7014176,7014265-7014686,7015411-7015473,7015680-7015746,7015747-7015780 np,7023421-7024115 np	PF00055:Laminin N-terminal (Domain VI);PF00053:Laminin EGF domain	stable	13754.5	8292.98	6323.96	-0.729851	0.304117	2.3999	0.0163996	0.0823551	1.08431
Npum_000426	scaffold_1,-,1 exons,1 CDS:7027185-7027823	0	stable	177.595	249.891	434.493	0.495466	0.315927	-1.56829	0.116813	0.28959	0.538216
Npum_000427	scaffold_1,-,9 exons,9 CDS:7024362-7024440 np,7024441-7025840,7026135-7026218,7026891-7027077,7028643-7028823,7028875-7029001,7029055-7029217,7029272-7029446,7030086-7030218,7030552-7030558,7030559-7031047 np	PF01501:Glycosyl transferase family 8	stable	6582.62	7660.22	16742.8	0.218727	0.396586	-0.551524	0.581275	0.762933	0.117513
Npum_000428	scaffold_1,+,3 exons,2 CDS:7038090-7038554 np,7038875-7038908 np,7038909-7039184,7039704-7041017,7041018-7041193 np	0	stable	1061.29	588.34	812.673	-0.852164	0.262376	3.24787	0.00116271	0.0139084	1.85672
Npum_000429	scaffold_1,-,4 exons,4 CDS:7043312-7043437,7043496-7043782,7043832-7043984,7044039-7044150	PF13639:Ring finger domain;PF13923:Zinc finger, C3HC4 type (RING finger);PF16207:RAWUL domain RING finger- and WD40-associated ubiquitin-like;PF13445:RING-type zinc-finger;PF00097:Zinc finger, C3HC4 type (RING finger)	stable	168.189	92.6123	195.508	-0.86014	0.448545	1.91762	0.0551586	0.179699	0.745454
Npum_000430	scaffold_1,-,2 exons,1 CDS:7050394-7051219 np,7051220-7052191,7052192-7052208 np,7065912-7066460 np;scaffold_1,-,2 exons,2 CDS:7050394-7051219 np,7051220-7052208,7066245-7066251,7066252-7066460 np	PF16760:Starch/carbohydrate-binding module (family 53);PF03370:Carbohydrate/starch-binding module (family 21)	up	443.193	989.132	1096.53	1.15859	0.37776	-3.06701	0.00216215	0.021555	1.66645
Npum_000433	scaffold_1,-,3 exons,3 CDS:7090292-7091125,7095958-7096174,7123828-7123916	PF00076:RNA recognition motif. (a.k.a. RRM, RBD, or RNP domain)	stable	781.921	485.111	935.257	-0.688924	0.778868	0.88452	0.376416	0.598682	0.222804
Npum_000436	scaffold_1,-,2 exons,2 CDS:7175372-7175783,7175864-7177179	0	down	506.929	0	387.129	-25.1732	4.45901	5.64548	1.64722e-08	2.23207e-06	5.65129
Npum_000437	scaffold_1,-,1 exons,1 CDS:7191978-7192757	0	down	54.0022	0	25.8462	-22.2652	4.21415	5.28345	1.2677e-07	1.19329e-05	4.92326
Npum_000438	scaffold_1,-,2 exons,2 CDS:7198544-7198801 np,7198802-7199999,7200373-7200446,7200447-7200552 np	PF01239:Protein prenyltransferase alpha subunit repeat	stable	441.11	403.871	483.994	-0.129383	0.174707	0.740573	0.458953	0.670856	0.17337
Npum_000439	scaffold_1,+,2 exons,2 CDS:7200865-7201439 np,7201440-7201574,7202057-7203382,7203383-7203871 np	PF13894:C2H2-type zinc finger;PF00096:Zinc finger, C2H2 type;PF07776:Zinc-finger associated domain (zf-AD) ;PF13912:C2H2-type zinc finger	stable	723.679	904.323	867.182	0.321369	0.332301	-0.967103	0.333493	0.555041	0.255675
Npum_000440	scaffold_1,-,20 exons,19 CDS:7206951-7207739 np,7207740-7208054,7208103-7208229,7208283-7208498,7208555-7208844,7208900-7209130,7209186-7209516,7214347-7214702,7214811-7215053,7215110-7215287,7215343-7215582,7215632-7215746,7215849-7216077,7216135-7216309,7216366-7216833,7217071-7217267,7217327-7217458,7217520-7217676,7217727-7217959,7218307-7218810,7218811-7218813 np,7219368-7219517 np	PF00271:Helicase conserved C-terminal domain;PF00439:Bromodomain;PF07529:HSA;PF14619:Snf2-ATP coupling, chromatin remodelling complex;PF08880:QLQ;PF04851:Type III restriction enzyme, res subunit;PF00176:SNF2 family N-terminal domain;PF07533:BRK domain	stable	5449.56	4062.95	3926.74	-0.423669	0.139675	3.03325	0.00241937	0.0231805	1.63488
Npum_000441	scaffold_1,+,8 exons,8 CDS:7220001-7220110 np,7220111-7220221,7221390-7221536,7221597-7221861,7226202-7226614,7226694-7230584,7237816-7238025,7238116-7238548,7238605-7238840,7238841-7239613 np;scaffold_1,+,8 exons,7 CDS:7219832-7219975 np,7221390-7221443 np,7221444-7221536,7221597-7221861,7226202-7226614,7226694-7230593,7237822-7238025,7238116-7238548,7238605-7238840,7238841-7239613 np	PF07001:BAT2 N-terminus	stable	17684.6	13750.3	13149.8	-0.363043	0.142953	2.5396	0.0110978	0.064541	1.19016
Npum_000442	scaffold_1,-,2 exons,2 CDS:7242749-7242813 np,7242814-7242953,7243584-7243995,7243996-7244287 np	0	stable	45.065	100.1	116.634	1.16089	1.14689	-1.01221	0.311439	0.532974	0.273294
Npum_000443	scaffold_1,+,10 exons,9 CDS:7245599-7245661 np,7245662-7245793,7245839-7245906,7245959-7246089,7246139-7246254,7246382-7246603,7247019-7247122,7247182-7247375,7247428-7247786,7247836-7248069,7248070-7248388 np,7248438-7248582 np;scaffold_1,+,10 exons,8 CDS:7245599-7245661 np,7245662-7245793,7245839-7245906,7245959-7246089,7246139-7246254,7246382-7246603,7247019-7247122,7247182-7247375,7247428-724…	0	stable	463.887	498.492	526.933	0.10219	0.253728	-0.402753	0.68713	0.831663	0.0800527
Npum_000444	scaffold_1,-,7 exons,7 CDS:7250991-7251101 np,7251102-7251409,7251462-7251761,7251817-7251992,7252040-7252481,7252542-7252672,7252722-7252814,7252868-7252944,7252945-7253074 np	PF03985:Paf1	stable	746.455	829.926	783.991	0.152356	0.25828	-0.589886	0.555267	0.744239	0.128288
Npum_000445	scaffold_1,+,14 exons,14 CDS:7248700-7248973 np,7248974-7249082,7249755-7249928,7249981-7250183,7250236-7250417,7250464-7250546,7250595-7250788,7250842-7251002,7253243-7253411,7253471-7253664,7254283-7254409,7254458-7254647,7254696-7254838,7254886-7254985,7255034-7255116,7255117-7255303 np	PF01757:Acyltransferase family	stable	892.84	63.4744	286.899	-3.81259	1.03785	3.67355	NA	1	0
Npum_000447	scaffold_1,+,12 exons,11 CDS:7259186-7259623 np,7259624-7259705,7266330-7266634,7266683-7266867,7266916-7267087,7267142-7267506,7267612-7267755,7267801-7268041,7274663-7274978,7275094-7275221,7275270-7275520,7275574-7275748,7275749-7276083 np,7280838-7280963 np	PF17771:ADAM cysteine-rich domain;PF01421:Reprolysin (M12B) family zinc metalloprotease ;PF05986:ADAM-TS Spacer 1;PF01562:Reprolysin family propeptide;PF00090:Thrombospondin type 1 domain;PF13582:Metallo-peptidase family M12B Reprolysin-like;PF13583:Metallo-peptidase family M12B Reprolysin-like;PF13688:Metallo-peptidase family M12;PF13574:Metallo-peptidase family M12B Reprolysin-like	stable	462.972	606.332	658.05	0.389177	0.654205	-0.594886	0.55192	0.741659	0.129796
Npum_000448	scaffold_1,-,14 exons,14 CDS:7281007-7281480 np,7281481-7281832,7281888-7282023,7282717-7283313,7289960-7290183,7290243-7290515,7290615-7291073,7291132-7291425,7291480-7291636,7291687-7292065,7300082-7300258,7300317-7300438,7300502-7300868,7301225-7301567,7301630-7302255,7302256-7302387 np	PF03455:dDENN domain;PF03456:uDENN domain;PF02141:DENN (AEX-3) domain	stable	2133.32	1960.42	1852.81	-0.121027	0.136115	0.889158	0.373918	0.596393	0.224468
Npum_000449	scaffold_1,+,4 exons,4 CDS:7304299-7304454,7306279-7306348,7310105-7310175,7310338-7310661	PF13202:EF hand;PF13833:EF-hand domain pair;PF13499:EF-hand domain pair;PF00036:EF hand	stable	35.0007	13.9062	37.8022	-1.2872	0.589033	2.18527	0.0288692	0.118301	0.92701
Npum_000451	scaffold_1,+,8 exons,7 CDS:7314321-7314450 np,7314615-7314627 np,7314628-7314822,7314873-7314917,7315884-7315993,7316122-7316302,7316584-7317277,7317331-7317545,7317595-7317798,7317799-7317837 np;scaffold_1,+,4 exons,4 CDS:7316014-7316077 np,7316078-7316302,7316584-7317277,7317331-7317545,7317595-7317798,7317799-7317837 np	PF02932:Neurotransmitter-gated ion-channel transmembrane region;PF02931:Neurotransmitter-gated ion-channel ligand binding domain	stable	211.973	154.597	156.136	-0.455628	0.664849	0.685311	0.493148	0.697523	0.156441
Npum_000452	scaffold_1,+,6 exons,6 CDS:7324184-7324236 np,7324237-7324360,7324415-7324574,7325310-7325562,7325612-7325722,7325789-7325891,7325941-7326080,7326081-7326474 np	PF00650:CRAL/TRIO domain	stable	106.569	65.6659	341.297	-0.694898	0.605242	1.14813	0.250913	0.466669	0.330991
Npum_000453	scaffold_1,+,3 exons,3 CDS:7353400-7353441 np,7353442-7353524,7367539-7367870,7368117-7370140,7370141-7371402 np	PF00001:7 transmembrane receptor (rhodopsin family);PF10320:Serpentine type 7TM GPCR chemoreceptor Srsx;PF10328:Serpentine type 7TM GPCR chemoreceptor Srx	stable	29.4911	14.9388	37.7651	-0.937454	0.728661	1.28654	0.198253	0.405619	0.391882
Npum_000454	scaffold_1,-,12 exons,10 CDS:7371751-7371765 np,7371766-7372011,7372181-7372381,7372430-7372736,7372910-7373240,7373293-7373588,7373664-7373952,7374004-7374157,7374482-7374740,7379987-7380192,7380248-7380289,7380290-7380396 np,7380570-7380719 np,7380766-7381189 np	PF17786:Mannosidase Ig/CBM-like domain;PF17753:Ig-fold domain;PF00703:Glycosyl hydrolases family 2	stable	3553.16	4960.72	2787.55	0.481354	0.576352	-0.835174	0.40362	0.624078	0.204761
Npum_000456	scaffold_1,+,12 exons,12 CDS:7389452-7389523,7389580-7389808,7397842-7398080,7398300-7398371,7401462-7401799,7401852-7402023,7402083-7402244,7402372-7402503,7402557-7402785,7402836-7402941,7402993-7403173,7403224-7403325	PF01061:ABC-2 type transporter;PF00005:ABC transporter	stable	452.906	728.887	1199.28	0.686317	0.728045	-0.942685	0.345842	0.567929	0.245706
Npum_000457	scaffold_1,+,1 exons,1 CDS:7403912-7405006	PF00046:Homeodomain;PF05920:Homeobox KN domain;PF03792:PBC domain	stable	1236.91	931.914	1309.98	-0.409026	0.336427	1.21579	0.224063	0.434764	0.361746
Npum_000458	scaffold_1,-,8 exons,8 CDS:7408390-7408712 np,7408713-7408901,7408961-7409151,7409994-7410207,7410379-7410776,7411159-7411392,7411454-7411685,7411977-7412340,7412718-7412857,7412858-7413060 np	PF00855:PWWP domain	stable	1210.97	1459.43	1493.25	0.267228	0.217735	-1.22731	0.219708	0.429753	0.366781
Npum_000459	scaffold_1,-,4 exons,4 CDS:7413286-7413832 np,7413833-7414000,7414058-7415851,7416007-7416116,7416173-7416218,7416219-7416339 np	PF07766:LETM1-like protein	stable	1351.17	2469.41	1939.4	0.870085	0.217059	-4.00852	6.11006e-05	0.00157292	2.80329
Npum_000461	scaffold_1,+,18 exons,18 CDS:7423181-7423252,7424156-7424239,7424656-7424761,7425028-7425167,7432892-7433021,7433316-7433512,7434111-7434204,7439101-7439285,7439473-7439560,7439844-7439983,7447311-7447406,7447693-7447800,7448183-7448287,7448441-7448581,7448758-7448889,7449240-7449392,7449496-7449633,7449904-7450098	0	stable	62.7552	0	23.8178	-7.88145	3.62723	2.17285	0.0297913	0.120935	0.917449
Npum_000462	scaffold_1,+,22 exons,22 CDS:7451259-7451419 np,7451420-7451611,7452655-7452787,7454786-7455087,7455210-7455357,7455410-7455976,7460834-7461351,7461413-7461662,7461869-7462041,7462456-7462638,7462698-7462836,7462900-7463108,7463164-7463550,7464330-7464491,7465044-7465299,7465354-7465833,7465924-7466264,7466318-7466674,7466733-7468141,7468198-7468342,7470583-7472622,7472686-7472844,7473463-7473492…	PF00013:KH domain;PF13857:Ankyrin repeats (many copies);PF13637:Ankyrin repeats (many copies);PF13606:Ankyrin repeat;PF12796:Ankyrin repeats (3 copies);PF00023:Ankyrin repeat	stable	12003.3	10998.2	9798.94	-0.126236	0.173743	0.726568	0.467491	0.677752	0.168929
Npum_000463	scaffold_1,-,6 exons,6 CDS:7474285-7474357 np,7474358-7475570,7475626-7475781,7475879-7476063,7476110-7476261,7476322-7476496,7476997-7477404,7477405-7477848 np	PF16923:Glycosyl hydrolase family 63 N-terminal domain;PF03200:Glycosyl hydrolase family 63 C-terminal domain	stable	1526.01	1816.72	1333.96	0.251137	0.199458	-1.2591	0.207995	0.417582	0.379258
Npum_000464	scaffold_1,+,6 exons,6 CDS:7483130-7483148 np,7483149-7483272,7483623-7483892,7483949-7484203,7484266-7484581,7485037-7485352,7486984-7487106,7487107-7487208 np;scaffold_1,+,5 exons,5 CDS:7483130-7483148 np,7483149-7483272,7483623-7483892,7483949-7484215,7484266-7484581,7485037-7485427,7485428-7485526 np;scaffold_1,+,9 exons,8 CDS:7480826-7481091 np,7481147-7482511 np,7482512-7482692,7482747-7482…	PF03366:YEATS family;PF17793:ANC1 homology domain (AHD)	stable	958.171	784.726	953.564	-0.286605	0.246311	1.16359	0.244591	0.458772	0.338403
Npum_000466	scaffold_1,-,3 exons,3 CDS:7488187-7488636 np,7488637-7488680,7488730-7488786,7489020-7489134,7489135-7489338 np	PF15061:Domain of unknown function (DUF4538)	stable	102.886	95.4696	115.112	-0.11357	0.30897	0.367577	0.713188	0.848791	0.0711991
Npum_000467	scaffold_1,+,12 exons,11 CDS:7489020-7489946 np,7492398-7492455 np,7492456-7493937,7500625-7500725,7500835-7501825,7505280-7506425,7509945-7510492,7510543-7510903,7510957-7511110,7511168-7511350,7511401-7511939,7512031-7512213,7512274-7512381,7512382-7516349 np	PF01437:Plexin repeat;PF17960:TIG domain;PF01403:Sema domain;PF08337:Plexin cytoplasmic RasGAP domain;PF18020:TIG domain found in plexin;PF01833:IPT/TIG domain	stable	9255.41	5944.15	5332.73	-0.639111	0.203513	3.14039	0.00168722	0.0180757	1.74291
Npum_000469	scaffold_1,-,2 exons,1 CDS:7516580-7518358,7518359-7518391 np,7518444-7518525 np	0	stable	82.1776	1.22277	54.2229	-6.03473	2.72704	2.21292	0.026903	0.113029	0.946809
Npum_000470	scaffold_1,-,3 exons,3 CDS:7520748-7520859 np,7520860-7521042,7523984-7524201,7524456-7524471,7524472-7524525 np;scaffold_1,-,4 exons,4 CDS:7518914-7519049 np,7519050-7519190,7520917-7521042,7523984-7524201,7524456-7524471,7524472-7524525 np	PF03045:DAN domain	stable	166.434	145.202	153.229	-0.179883	0.199452	0.901884	0.367118	0.589215	0.229726
Npum_000471	scaffold_1,+,1 exons,1 CDS:7524720-7525055	PF07061:Swi5	stable	271.11	245.5	233.73	-0.132018	0.159548	0.827448	0.407983	0.628148	0.201938
Npum_000473	scaffold_1,+,2 exons,2 CDS:7526076-7526260,7526412-7526676	0	stable	274.006	279.831	262.129	0.0360112	0.178563	-0.201672	0.840173	0.921055	0.0357146
Npum_000474	scaffold_1,-,2 exons,2 CDS:7526692-7527347,7534653-7534971	PF00287:Sodium / potassium ATPase beta chain	down	74.2082	23.172	52.0449	-1.67298	0.591639	2.82771	0.00468818	0.0366582	1.43583
Npum_000475	scaffold_1,+,3 exons,3 CDS:7531950-7535383 np,7535384-7535473,7535530-7535824,7535963-7536366	0	stable	768.08	722.614	652.997	-0.0879767	0.193707	0.454174	0.649703	0.808853	0.0921306
Npum_000476	scaffold_1,-,3 exons,3 CDS:7536407-7536460 np,7536461-7536523,7536575-7536693,7536752-7536869,7536870-7537252 np	PF04908:SH3-binding, glutamic acid-rich protein	stable	160.262	81.909	170.774	-0.95917	0.525869	1.82397	0.0681562	0.205334	0.687538
Npum_000477	scaffold_1,+,4 exons,4 CDS:7537328-7537382 np,7537383-7537417,7537471-7537644,7537718-7537863,7537918-7539296,7539297-7539391 np	PF01207:Dihydrouridine synthase (Dus)	stable	278.162	408.018	423.523	0.551648	0.321185	-1.71754	0.0858802	0.238834	0.621904
Npum_000478	scaffold_1,+,10 exons,9 CDS:7539780-7540183 np,7540236-7540261 np,7540262-7540416,7540472-7540632,7540708-7540892,7540946-7541057,7541163-7541320,7541378-7541493,7545143-7545242,7545295-7545361,7547128-7547606,7547607-7548655 np	PF01529:DHHC palmitoyltransferase	stable	1863.53	1612.11	1842.22	-0.209126	0.224268	0.932484	0.351086	0.573257	0.241651
Npum_000480	scaffold_1,+,7 exons,6 CDS:7548759-7548865 np,7548866-7549109,7549706-7549875,7549928-7550068,7550122-7550614,7550872-7551078,7552799-7552977,7552978-7554144 np,7554214-7555016 np;scaffold_1,+,7 exons,7 CDS:7548759-7548865 np,7548866-7549109,7549706-7549875,7549928-7550068,7550122-7550614,7550872-7551078,7552799-7552961,7553218-7553251,7553252-7553900 np	PF00076:RNA recognition motif. (a.k.a. RRM, RBD, or RNP domain);PF18694:Transactive response DNA-binding protein N-terminal domain	stable	2846.17	2762.43	2619.4	-0.0429314	0.157514	0.272556	0.785195	0.890402	0.0504137
Npum_000481	scaffold_1,-,3 exons,2 CDS:7554601-7555079,7555339-7555633,7555634-7555642 np,7555812-7555847 np	PF00181:Ribosomal Proteins L2, RNA binding domain;PF03947:Ribosomal Proteins L2, C-terminal domain	stable	11931.5	16378.2	10275.3	0.456859	0.224981	-2.03066	0.0422895	0.151538	0.819478
Npum_000482	scaffold_1,-,9 exons,8 CDS:7556073-7556358 np,7556411-7556874 np,7556875-7558808,7560906-7561299,7561350-7561535,7561588-7561752,7561800-7562363,7563584-7563768,7563821-7564015,7564066-7564078,7564079-7564103 np;scaffold_1,-,10 exons,10 CDS:7556073-7556161 np,7556162-7556358,7556411-7556829,7556879-7558808,7560906-7561299,7561350-7561535,7561588-7561752,7561800-7562363,7563584-7563768,7563821-756…	PF08996:DNA Polymerase alpha zinc finger;PF00136:DNA polymerase family B;PF03104:DNA polymerase family B, exonuclease domain;PF12254:DNA polymerase alpha subunit p180 N terminal	stable	1022.3	1300.91	821.942	0.346637	0.275453	-1.25843	0.208238	0.417707	0.379129
Npum_000483	scaffold_1,+,7 exons,7 CDS:7564846-7565160 np,7565161-7565235,7565449-7566036,7566413-7566967,7567020-7567190,7570869-7570976,7571034-7571158,7571206-7571926	PF00888:Cullin family;PF10557:Cullin protein neddylation domain	stable	4227.84	3742.36	3798.42	-0.176392	0.173593	1.01613	0.30957	0.531214	0.27473
Npum_000484	scaffold_1,-,3 exons,3 CDS:7572187-7572209 np,7572210-7572282,7572902-7573284,7573326-7573496,7573497-7573519 np	0	stable	334.889	302.544	443.225	-0.144442	0.298197	0.484387	0.628112	0.796866	0.0986149
Npum_000485	scaffold_1,+,6 exons,6 CDS:7573580-7573695 np,7573696-7573777,7573826-7574019,7574070-7574180,7574241-7574421,7574471-7574604,7574657-7574707	PF07542:ATP12 chaperone protein	stable	297.504	294.362	390.33	-0.0243513	0.151607	0.160622	0.872391	0.937959	0.027816
Npum_000486	scaffold_1,-,4 exons,4 CDS:7574715-7575093,7575147-7575306,7575361-7575457,7575506-7575982,7575983-7576019 np	0	stable	102.733	141.852	207.304	0.457846	0.336904	-1.35898	0.174153	0.373735	0.427436
Npum_000487	scaffold_1,+,8 exons,7 CDS:7576165-7576356 np,7576457-7576478 np,7576479-7576668,7576773-7577168,7577561-7577932,7577992-7578407,7578499-7578690,7578745-7578948,7579002-7579130,7579131-7579208 np	PF00005:ABC transporter;PF12848:ABC transporter	stable	5526.46	6748.88	5586.22	0.287842	0.167695	-1.71646	0.0860773	0.23922	0.621202
Npum_000488	scaffold_1,-,4 exons,3 CDS:7579258-7579310 np,7579311-7579565,7579620-7579851,7579905-7580305,7580306-7580357 np,7580417-7580632 np	0	stable	904.948	674.038	840.952	-0.427438	0.174178	2.45402	0.0141269	0.0747748	1.12624
Npum_000489	scaffold_1,+,6 exons,6 CDS:7581082-7581193 np,7581194-7581251,7581577-7581870,7581936-7582222,7582346-7582498,7582554-7582745,7584125-7584625,7584626-7584779 np	PF08662:Eukaryotic translation initiation factor eIF2A;PF12894:Anaphase-promoting complex subunit 4 WD40 domain;PF00400:WD domain, G-beta repeat;PF08513:LisH	stable	1121.5	946.715	1023.13	-0.244796	0.328009	0.746309	0.455481	0.66792	0.175276
Npum_000490	scaffold_1,-,5 exons,5 CDS:7585542-7585960 np,7585961-7586196,7586262-7586432,7586541-7586673,7586724-7586977,7593784-7593898,7593899-7593930 np	PF00704:Glycosyl hydrolases family 18	stable	9979.63	20036.9	13430.3	1.00563	0.613763	-1.63847	0.101325	0.265385	0.576124
Npum_000491	scaffold_1,+,6 exons,6 CDS:7593275-7594311 np,7594312-7594444,7594897-7595168,7600240-7600372,7600421-7600760,7600817-7601091,7605496-7605716,7605717-7605760 np	PF00704:Glycosyl hydrolases family 18	stable	7862.1	11316.2	9181.76	0.525508	0.660351	-0.795801	0.426148	0.643422	0.191504
Npum_000492	scaffold_1,-,8 exons,7 CDS:7605818-7606129 np,7606130-7606399,7606457-7606756,7606815-7607623,7607798-7608111,7608165-7608321,7608373-7608996,7609601-7609652,7609653-7609670 np,7609725-7610035 np	PF00632:HECT-domain (ubiquitin-transferase);PF00168:C2 domain;PF00397:WW domain	stable	4029.69	3688	4267.8	-0.127368	0.146724	0.868081	0.38535	0.607415	0.216515
Npum_000493	scaffold_1,-,10 exons,10 CDS:7610134-7610533 np,7610534-7610581,7610630-7610938,7610993-7611103,7611155-7611469,7611519-7612279,7612329-7612576,7612626-7612958,7613012-7613172,7613231-7613510,7613589-7613647,7613648-7616241 np	PF16796:Microtubule binding;PF00225:Kinesin motor domain	stable	6191.61	3916.62	4368.96	-0.66043	0.340587	1.93909	0.05249	0.173648	0.760331
Npum_000497	scaffold_1,-,5 exons,5 CDS:7660773-7661229 np,7661230-7661445,7661502-7661835,7661889-7662106,7662156-7662451,7662512-7662557,7662558-7662729 np	PF03095:Phosphotyrosyl phosphate activator (PTPA) protein	stable	1321.32	1326.15	1537.64	0.00255276	0.113895	-0.0224132	0.982118	0.994866	0.0022355
Npum_000498	scaffold_1,+,6 exons,6 CDS:7663497-7663554,7663609-7663618,7663666-7663740,7663787-7663937,7664309-7664387,7664444-7664457	0	stable	70.7336	82.969	83.5107	0.239763	0.900423	-0.266278	0.790025	0.892615	0.049336
Npum_000499	scaffold_1,+,1 exons,1 CDS:7664533-7664958	PF13613:Helix-turn-helix of DDE superfamily endonuclease	stable	63.7498	101.935	85.7914	0.688396	0.966293	-0.712409	0.476211	0.683651	0.165165
Npum_000500	scaffold_1,+,3 exons,2 CDS:7669704-7669774 np,7669775-7670128,7670254-7671420,7671421-7673285 np,7673340-7673554 np	PF13894:C2H2-type zinc finger;PF00096:Zinc finger, C2H2 type;PF07776:Zinc-finger associated domain (zf-AD) ;PF12874:Zinc-finger of C2H2 type;PF13912:C2H2-type zinc finger	stable	959.627	1325.84	1425.57	0.467796	0.188332	-2.48389	0.0129956	0.0709674	1.14894
Npum_000501	scaffold_1,-,2 exons,2 CDS:7672133-7672634,7672701-7672834	PF03908:Sec20;PF12352:Snare region anchored in the vesicle membrane C-terminus	stable	107.526	86.4403	123.554	-0.310681	0.393135	0.790265	0.429373	0.64584	0.189875
Npum_000502	scaffold_1,-,4 exons,4 CDS:7673649-7674375 np,7674376-7674921,7675033-7675391,7675474-7676031,7676086-7676245,7676246-7676915 np;scaffold_1,-,5 exons,4 CDS:7673649-7674375 np,7674376-7674921,7675033-7675391,7675474-7676031,7676086-7676164,7676165-7676232 np,7692421-7692466 np	PF01153:Glypican	down	3695.23	1789.6	1514.88	-1.04635	0.34567	3.02701	0.00246985	0.0235015	1.6289
Npum_000503	scaffold_1,+,4 exons,3 CDS:7715278-7715460 np,7715746-7715946 np,7715947-7716097,7716147-7716368,7716420-7716832,7716833-7717426 np;scaffold_1,+,3 exons,3 CDS:7715006-7715393 np,7715394-7715460,7715746-7715964,7716420-7716832,7716833-7717426 np	PF00702:haloacid dehalogenase-like hydrolase;PF13419:Haloacid dehalogenase-like hydrolase	stable	290.968	353.12	326.819	0.27842	0.35699	-0.779909	0.435444	0.650738	0.186594
Npum_000505	scaffold_1,+,1 exons,1 CDS:7722833-7723669	PF00089:Trypsin	stable	16.5354	1.37607	11.9886	-3.65516	2.38015	1.53568	0.124616	0.302905	0.518693
Npum_000506	scaffold_1,+,7 exons,7 CDS:7723890-7723936,7723998-7724217,7728427-7728491,7728547-7728746,7728828-7729054,7729277-7729542,7729591-7729954	PF15619:Ciliary protein causing Leber congenital amaurosis disease	down	264.898	1.69402	169.354	-7.27073	1.99948	3.63631	0.000276576	0.00490009	2.3098
Npum_000507	scaffold_1,-,1 exons,1 CDS:7743607-7743653 np,7743654-7745741	0	down	237.845	0.305693	177.821	-9.08213	2.05093	4.42831	9.49741e-06	0.000365977	3.43655
Npum_000508	scaffold_1,-,19 exons,18 CDS:7728826-7730345 np,7730346-7730497,7730553-7730868,7730923-7732004,7732048-7732425,7737444-7737683,7737741-7737877,7737932-7738236,7742654-7742889,7742939-7743327,7749896-7750326,7750380-7750912,7751002-7751252,7751309-7751518,7751573-7751727,7751967-7752131,7756269-7756698,7756814-7757305,7764586-7764830,7764831-7764837 np,7767566-7767824 np	PF04898:Glutamate synthase central domain;PF00310:Glutamine amidotransferases class-II;PF07992:Pyridine nucleotide-disulphide oxidoreductase;PF13450:NAD(P)-binding Rossmann-like domain;PF14691:Dihydroprymidine dehydrogenase domain II, 4Fe-4S cluster;PF01645:Conserved region in glutamate synthase;PF01493:GXGXG motif	stable	1667.35	2138.03	5291.15	0.359228	0.395135	-0.909126	0.363283	0.585192	0.232701
Npum_000509	scaffold_1,+,4 exons,4 CDS:7774614-7774914 np,7774915-7775219,7776161-7776482,7779414-7779624,7779683-7780089,7780090-7780242 np	0	stable	1615.21	1761.67	1556.24	0.126502	0.502666	-0.251661	0.801303	0.897833	0.0468046
Npum_000510	scaffold_1,+,5 exons,5 CDS:7780659-7780869 np,7780870-7780889,7780943-7781297,7781748-7781825,7781882-7782063,7782111-7782156,7782157-7782424 np	PF01652:Eukaryotic initiation factor 4E	stable	613.473	764.4	795.75	0.318547	0.204975	-1.55408	0.120166	0.295349	0.529665
Npum_000511	scaffold_1,-,2 exons,2 CDS:7785005-7785926,7785976-7786208	PF00348:Polyprenyl synthetase	stable	189.423	340.952	386.43	0.854333	0.21899	-3.90123	9.57038e-05	0.00224358	2.64906
Npum_000512	scaffold_1,-,15 exons,15 CDS:7786407-7786491 np,7786492-7786658,7786713-7786883,7786931-7787024,7787081-7787201,7787252-7787439,7790435-7790521,7790575-7790790,7790841-7790990,7791039-7791123,7791351-7791496,7791550-7791679,7791731-7791892,7792143-7792361,7792881-7793226,7793357-7793417,7793418-7793544 np	PF12972:Alpha-N-acetylglucosaminidase (NAGLU) C-terminal domain;PF12971:Alpha-N-acetylglucosaminidase (NAGLU) N-terminal domain;PF05089:Alpha-N-acetylglucosaminidase (NAGLU) tim-barrel domain	stable	346.722	525.303	345.248	0.59901	0.589314	-1.01645	0.309414	0.531021	0.274889
Npum_000513	scaffold_1,+,20 exons,19 CDS:7793875-7793964 np,7795936-7795959 np,7795960-7796045,7796127-7796207,7796298-7796488,7796572-7796685,7796777-7796919,7796972-7797167,7797222-7797422,7797832-7798017,7798074-7798237,7798395-7798667,7798728-7798972,7799030-7799507,7799558-7799741,7799888-7800168,7800226-7800327,7800391-7800546,7800603-7800767,7800857-7801000,7801056-7801136,7801137-7801299 np	PF12114:Period protein 2/3C-terminal region;PF08447:PAS fold;PF14598:PAS domain	stable	23.4036	27.5646	65.2008	0.242698	0.609007	-0.398514	0.690251	0.833499	0.079095
Npum_000514	scaffold_1,+,5 exons,5 CDS:7801659-7801678 np,7801679-7801838,7801891-7802100,7802162-7802374,7802431-7802609,7802654-7802815,7802816-7803159 np	PF08450:SMP-30/Gluconolactonase/LRE-like region	stable	1470.41	2739.89	1458.63	0.897058	0.423735	-2.11703	0.0342576	0.131845	0.879938
Npum_000515	scaffold_1,+,2 exons,2 CDS:7803407-7803466 np,7803467-7803578,7803775-7805342	PF07525:SOCS box;PF13637:Ankyrin repeats (many copies);PF13606:Ankyrin repeat;PF12796:Ankyrin repeats (3 copies);PF00023:Ankyrin repeat	stable	139.309	117.892	168.934	-0.240302	0.379649	0.632957	0.526762	0.722284	0.141292
Npum_000516	scaffold_1,-,5 exons,5 CDS:7805680-7806259 np,7806260-7806501,7806555-7806720,7806784-7807076,7807354-7807810,7808058-7808618,7808619-7808749 np	PF00412:LIM domain	stable	1446.35	1267.28	1447.85	-0.190507	0.317323	0.600358	0.548268	0.739196	0.13124
Npum_000517	scaffold_1,+,2 exons,2 CDS:7808953-7809201 np,7809202-7809825,7810058-7812091,7812092-7812292 np	PF09453:HIRA B motif;PF00400:WD domain, G-beta repeat	stable	550.979	491.271	596.016	-0.166173	0.325406	0.510663	0.609587	0.784882	0.105196
Npum_000518	scaffold_1,+,1 exons,1 CDS:7812526-7812772 np,7812773-7813915,7813916-7814062 np	PF16491:CAAX prenyl protease N-terminal, five membrane helices;PF01435:Peptidase family M48	stable	1376.17	1619.35	1185.45	0.233956	0.22552	-1.03741	0.299544	0.520971	0.283187
Npum_000520	scaffold_1,+,1 exons,1 CDS:7836954-7838507	0	stable	312.801	0.640773	235.107	-8.90738	4.03868	2.20552	0.0274176	0.114606	0.940794
Npum_000523	scaffold_1,+,10 exons,10 CDS:7876559-7876749,7903063-7903182,7904532-7904715,7909789-7910037,7910094-7910342,7910927-7911186,7911246-7911540,7911598-7912972,7919200-7919799,7920465-7921171	PF00595:PDZ domain;PF00397:WW domain;PF00373:FERM central domain	stable	781.139	600.174	742.5	-0.377912	0.440435	0.858043	0.390869	0.612533	0.212871
Npum_000524	scaffold_1,+,5 exons,5 CDS:7922624-7922695,7922824-7923124,7923325-7923580,7923638-7923943,7923991-7924333	PF00676:Dehydrogenase E1 component	stable	132.59	243.798	378.874	0.880056	0.485452	-1.81286	0.0698536	0.208411	0.681078
Npum_000525	scaffold_1,-,9 exons,9 CDS:7924521-7925932 np,7925933-7926064,7926118-7926308,7926368-7926646,7926810-7927144,7927341-7927511,7927569-7927780,7927878-7927990,7928291-7928434,7928741-7928822,7928823-7928866 np;scaffold_1,-,10 exons,10 CDS:7923940-7925932 np,7925933-7926064,7926118-7926308,7926368-7926646,7926906-7927144,7927341-7927511,7927569-7927780,7927878-7927990,7928291-7928434,7929025-792913…	PF15891:Nucleoside 2-deoxyribosyltransferase like	stable	2722.62	2635.79	3826.01	-0.0468029	0.204951	0.228362	0.819365	0.909578	0.0411601
Npum_000527	scaffold_1,-,1 exons,1 CDS:7965845-7966849	PF13855:Leucine rich repeat	stable	2084.05	1953.95	2349.29	-0.0932982	0.547166	0.170512	0.864608	0.933549	0.029863
Npum_000528	scaffold_1,+,3 exons,3 CDS:7973630-7973746 np,7973747-7973813,7976148-7976451,7979245-7979479,7979480-7979632 np	PF00046:Homeodomain	stable	26.4338	12.6818	49.6301	-1.03095	0.807854	1.27616	0.201898	0.41062	0.38656
Npum_000529	scaffold_1,+,2 exons,2 CDS:7988038-7988055,7988109-7988387	0	stable	0	0	108.327	0	1.90933	0	1	1	0
Npum_000530	scaffold_1,+,5 exons,5 CDS:7988635-7988735,7988797-7989014,7989062-7989450,7989500-7989652,7989699-7989851	PF07714:Protein tyrosine and serine/threonine kinase;PF00069:Protein kinase domain	stable	71.8726	63.6483	125.085	-0.176855	0.783113	0.225836	0.821329	0.910446	0.0407457
Npum_000531	scaffold_1,-,6 exons,5 CDS:7995687-7996771 np,7996772-7997034,7997088-7997177,7997225-7997357,7997409-7997558,8000000-8000326,8000327-8000410 np,8000797-8001012 np	PF00188:Cysteine-rich secretory protein family	stable	69.3397	68.8725	177.933	0.0095404	0.49581	-0.019242	0.984648	0.995302	0.00204492
Npum_000532	scaffold_1,+,4 exons,4 CDS:8001767-8001770,8002028-8002187,8002467-8002665,8002921-8002989	PF00164:Ribosomal protein S12/S23	stable	859.502	1449.68	845.927	0.754555	0.280167	-2.69323	0.00707637	0.0486392	1.31301
Npum_000533	scaffold_1,+,9 exons,9 CDS:8008932-8009091,8009142-8009232,8009396-8009514,8009906-8010027,8010863-8010877,8011718-8011870,8012470-8012597,8012656-8012751,8017094-8017295	PF04145:Ctr copper transporter family;PF03694:Erg28 like protein	stable	1086.31	1140.44	1023.55	0.0728339	0.274031	-0.265787	0.790403	0.892615	0.049336
Npum_000534	scaffold_1,-,2 exons,1 CDS:8016638-8017842 np,8017843-8019180,8019181-8019224 np,8019297-8019943 np	PF02847:MA3 domain	stable	5282.27	4585.19	5039.42	-0.204069	0.282892	0.721368	0.470683	0.680368	0.167256
Npum_000535	scaffold_1,-,2 exons,1 CDS:8020993-8021816 np,8021817-8022533,8022534-8022544 np,8022598-8022775 np	PF00560:Leucine Rich Repeat;PF13855:Leucine rich repeat;PF13516:Leucine Rich repeat;PF12799:Leucine Rich repeats (2 copies)	stable	719.567	550.653	842.492	-0.385641	0.271611	1.41983	0.155658	0.348128	0.458261
Npum_000536	scaffold_1,+,15 exons,15 CDS:8026299-8026667 np,8026668-8026812,8028368-8028647,8031951-8032215,8032266-8032519,8032572-8032700,8032752-8032915,8033241-8033711,8033761-8033874,8034211-8034424,8034483-8034820,8041272-8041440,8041492-8041854,8041909-8042187,8042244-8042375,8042425-8042557,8042558-8044285 np;scaffold_1,+,16 exons,16 CDS:8022981-8023256 np,8023257-8023293,8028368-8028647,8031951-8032…	PF00618:RasGEF N-terminal motif;PF00617:RasGEF domain	stable	4591.12	3232.3	3278.63	-0.506063	0.206883	2.44613	0.01444	0.0758993	1.11976
Npum_000537	scaffold_1,-,10 exons,9 CDS:8044404-8044566,8044622-8044800,8056824-8056958,8057019-8057309,8057368-8057804,8057877-8058111,8058158-8058303,8058356-8058536,8061465-8061644,8061645-8061651 np,8061716-8061896 np	PF00324:Amino acid permease	stable	1393.76	1609.53	1641.89	0.207995	0.243556	-0.853993	0.393109	0.61422	0.211676
Npum_000538	scaffold_1,+,13 exons,11 CDS:8061937-8062118 np,8062340-8062465 np,8062533-8062545 np,8062546-8062771,8063478-8063714,8063767-8063946,8063998-8064215,8064257-8064793,8064859-8065155,8065204-8065380,8065431-8065517,8065565-8066199,8066251-8066590,8066641-8066793,8066794-8067185 np	PF13540:Regulator of chromosome condensation (RCC1) repeat;PF00632:HECT-domain (ubiquitin-transferase);PF00415:Regulator of chromosome condensation (RCC1) repeat	stable	1235.04	1413.99	1430.43	0.193165	0.218039	-0.88592	0.375661	0.598098	0.223227
Npum_000539	scaffold_1,+,6 exons,6 CDS:8073133-8073235,8082575-8082721,8088349-8088489,8089131-8089248,8089303-8089484,8093398-8093537	0	stable	346.794	199.207	410.783	-0.795488	0.433344	1.8357	0.0664026	0.20138	0.695984
Npum_000541	scaffold_1,-,9 exons,9 CDS:8098653-8099000 np,8099001-8099123,8099180-8099334,8099388-8099514,8099567-8099706,8099757-8099896,8099951-8100117,8100175-8100330,8100389-8100585,8100739-8100982,8100983-8101137 np	PF00246:Zinc carboxypeptidase;PF13620:Carboxypeptidase regulatory-like domain	stable	216.085	178.467	352.195	-0.260493	0.286514	0.909179	0.363255	0.585192	0.232701
Npum_000543	scaffold_1,-,2 exons,2 CDS:8109382-8109531,8109587-8109847	0	stable	0.976892	2.65518	99.6864	1.82409	1.19844	-1.52206	0.127995	0.308383	0.51091
Npum_000544	scaffold_1,-,2 exons,2 CDS:8110071-8110282,8110336-8110486	0	stable	0	0	141.957	0	1.57908	0	1	1	0
Npum_000545	scaffold_1,-,4 exons,4 CDS:8111350-8111364 np,8111365-8111565,8111632-8111945,8112022-8112345,8112424-8112577,8112578-8112683 np	PF13561:Enoyl-(Acyl carrier protein) reductase;PF00106:short chain dehydrogenase;PF08659:KR domain	stable	14.4107	5.57697	587.336	-1.41969	0.833974	1.70232	0.0886954	0.244458	0.611796
Npum_000546	scaffold_1,-,4 exons,4 CDS:8114386-8115108 np,8115109-8115300,8115347-8115693,8115747-8116070,8116128-8116269	PF13561:Enoyl-(Acyl carrier protein) reductase;PF00106:short chain dehydrogenase;PF08659:KR domain	stable	20.5855	3.97461	858.588	-2.38977	1.05106	2.27367	0.022986	0.102859	0.987757
Npum_000547	scaffold_1,+,28 exons,28 CDS:8131036-8131131 np,8131132-8131183,8132119-8132294,8133147-8133431,8133487-8133873,8133922-8134374,8134429-8135404,8135457-8135652,8135703-8136050,8136109-8136358,8136412-8137082,8137134-8137371,8137442-8137581,8137636-8137829,8137883-8138202,8138261-8138917,8138981-8139277,8139329-8139474,8139987-8140269,8140324-8140627,8140685-8140864,8140917-8143702,8143821-8144051…	PF15410:Pleckstrin homology domain;PF00307:Calponin homology (CH) domain;PF00435:Spectrin repeat;PF00169:PH domain	stable	14100.7	17049.4	12998.7	0.274153	0.298681	-0.91788	0.358682	0.581269	0.235623
Npum_000549	scaffold_1,-,8 exons,8 CDS:8148595-8148868 np,8148869-8149042,8149093-8149274,8149324-8149826,8149883-8149997,8150045-8150199,8150252-8150358,8150702-8150933,8154447-8154601,8154602-8154955 np;scaffold_1,-,9 exons,7 CDS:8148842-8148868 np,8148869-8149042,8149093-8149274,8149324-8149826,8149883-8149997,8150045-8150199,8150252-8150358,8150702-8150827,8150828-8150933 np,8153842-8153928 np,8153987-81…	PF07690:Major Facilitator Superfamily;PF00083:Sugar (and other) transporter	up	628.392	1377.88	1553.15	1.13307	0.405779	-2.79233	0.00523301	0.0394428	1.40403
Npum_000550	scaffold_1,+,9 exons,9 CDS:8157125-8157185 np,8157186-8157293,8157350-8157650,8157727-8157903,8157948-8158132,8158179-8158297,8158349-8158563,8158610-8158738,8158793-8158977,8159030-8159230,8159231-8159242 np	PF13894:C2H2-type zinc finger;PF00096:Zinc finger, C2H2 type;PF07776:Zinc-finger associated domain (zf-AD) ;PF12874:Zinc-finger of C2H2 type;PF13912:C2H2-type zinc finger	stable	201.056	126.808	257.809	-0.661314	0.454087	1.45636	0.145293	0.332872	0.477723
Npum_000551	scaffold_1,-,13 exons,13 CDS:8159274-8159494,8159546-8159664,8159719-8159885,8159936-8160094,8160145-8160264,8160324-8160522,8160572-8160662,8160715-8160827,8160876-8161052,8161101-8161354,8161400-8161668,8161724-8161964,8162074-8162193,8162194-8162223 np	PF16457:Pleckstrin homology domain	stable	785.365	878.174	1471.59	0.163138	0.323792	-0.503834	0.614378	0.788498	0.103199
Npum_000552	scaffold_1,-,6 exons,5 CDS:8162401-8162488 np,8162489-8162721,8163046-8163163,8163216-8163357,8163951-8164009,8164079-8164219,8164220-8164220 np,8164386-8164549 np	PF13409:Glutathione S-transferase, N-terminal domain;PF00043:Glutathione S-transferase, C-terminal domain;PF13417:Glutathione S-transferase, N-terminal domain;PF02798:Glutathione S-transferase, N-terminal domain;PF14497:Glutathione S-transferase, C-terminal domain	stable	741.277	745.939	998.416	0.00980163	0.348882	-0.0280944	0.977587	0.992967	0.00306502
Npum_000553	scaffold_1,-,5 exons,3 CDS:8165116-8165175 np,8165176-8166320,8171337-8171450,8171675-8171897,8171898-8171921 np,8172720-8173054 np,8174986-8175168 np	0	stable	2739.99	6.02024	560.662	-8.82024	1.48929	5.92245	NA	1	0
Npum_000554	scaffold_1,-,3 exons,3 CDS:8176024-8176379 np,8176380-8176545,8176609-8176967,8177016-8177063,8177064-8177255 np	PF16077:Spaetzle	stable	19.7256	20.7634	24.4543	0.0746709	1.02246	-0.0730309	0.941782	0.976554	0.0103036
Npum_000555	scaffold_1,+,5 exons,5 CDS:8177504-8177870 np,8177871-8178120,8178178-8178308,8178364-8178569,8178758-8178940,8178991-8179291,8179292-8179344 np	PF00487:Fatty acid desaturase	stable	4.35244	0.611387	317.394	-2.74209	1.38143	1.98497	0.0471476	0.161989	0.790516
Npum_000556	scaffold_1,-,4 exons,4 CDS:8179661-8179734 np,8179735-8179906,8181608-8181980,8182044-8182206,8184428-8184469,8184470-8184655 np	PF16077:Spaetzle	stable	1356.82	785.644	1050.32	-0.785929	0.37705	2.08442	0.0371223	0.138714	0.85788
Npum_000557	scaffold_1,-,4 exons,4 CDS:8184869-8185025 np,8185026-8185206,8185266-8185581,8185691-8185799,8190438-8190494,8190495-8190684 np;scaffold_1,-,4 exons,3 CDS:8184869-8185025 np,8185026-8185206,8185266-8185581,8185691-8185727,8185728-8185799 np,8191110-8191134 np	PF16077:Spaetzle	stable	232.247	329.624	485.408	0.497252	0.274685	-1.81026	0.0702552	0.209154	0.679533
Npum_000558	scaffold_1,+,4 exons,2 CDS:8190497-8190555 np,8191359-8191398 np,8191451-8191473 np,8191474-8191793,8191849-8192026,8192027-8192421 np	PF16077:Spaetzle	stable	32.8629	17.1142	151.511	-0.938734	1.30706	0.718202	0.472632	0.681959	0.166242
Npum_000559	scaffold_1,+,5 exons,4 CDS:8192473-8192618 np,8192671-8192862 np,8192863-8192919,8193219-8193297,8198426-8198810,8198859-8199099,8199100-8199211 np	PF16077:Spaetzle	stable	828.016	551.612	305.491	-0.585641	0.518494	1.12951	0.258685	0.475812	0.322565
Npum_000560	scaffold_1,-,1 exons,1 CDS:8223785-8224626	0	stable	15.8011	9.75606	13.653	-0.617492	0.736795	0.838078	0.401987	0.622258	0.20603
Npum_000561	scaffold_1,-,3 exons,3 CDS:8233029-8233109 np,8233110-8233328,8233377-8233590,8233676-8233842,8233843-8234532 np	0	stable	16.6723	22.2636	31.5876	0.431921	0.7513	-0.574897	0.565361	0.751235	0.124224
Npum_000562	scaffold_1,+,6 exons,5 CDS:8205512-8205640 np,8212624-8212711 np,8212712-8213280,8216334-8216538,8231797-8231865,8232051-8232255,8236997-8237202,8237203-8237280 np	PF00001:7 transmembrane receptor (rhodopsin family);PF10320:Serpentine type 7TM GPCR chemoreceptor Srsx	stable	12.634	18.4662	46.3175	0.44231	0.476597	-0.928057	0.353378	0.575628	0.239858
Npum_000563	scaffold_1,-,2 exons,2 CDS:8237463-8238384,8240245-8240408	PF18322:Serine protease Clip domain PPAF-2;PF00089:Trypsin	stable	73.8297	273.236	366.948	1.88466	1.113	-1.69332	0.0903945	0.247481	0.606458
Npum_000564	scaffold_1,+,3 exons,3 CDS:8241313-8241338 np,8241339-8241503,8241559-8241783,8241840-8242181,8242182-8242221 np	PF00314:Thaumatin family	stable	6387.82	28083.5	11615.7	2.1363	0.956346	-2.23382	0.025495	0.109338	0.961229
Npum_000565	scaffold_1,+,4 exons,3 CDS:8242530-8242674 np,8242791-8242833 np,8242834-8243004,8243062-8243286,8243343-8243693,8243694-8243808 np	PF00314:Thaumatin family	stable	4640.6	2829.19	2321.97	-0.714095	0.514503	1.38793	0.165157	0.361791	0.441542
Npum_000566	scaffold_1,+,4 exons,3 CDS:8244323-8244375 np,8244376-8244543,8244591-8244815,8244868-8245212,8245213-8245214 np,8245315-8245486 np	PF00314:Thaumatin family	stable	9121	14911.3	8376.55	0.709136	0.936831	-0.756952	0.449079	0.662408	0.178874
Npum_000567	scaffold_1,-,7 exons,6 CDS:8245875-8245945 np,8245946-8246046,8246103-8246422,8246477-8246753,8246806-8246922,8247135-8247231,8247282-8247401,8247402-8247431 np,8247484-8247609 np	PF08662:Eukaryotic translation initiation factor eIF2A;PF12894:Anaphase-promoting complex subunit 4 WD40 domain;PF00400:WD domain, G-beta repeat	stable	1095.59	1291.71	1031.11	0.236526	0.265207	-0.891853	0.372472	0.594864	0.225582
Npum_000568	scaffold_1,+,2 exons,2 CDS:8252398-8252453 np,8252454-8252706,8252754-8252977	PF15375:Domain of unknown function (DUF4602)	stable	12.9512	32.5616	28.2636	1.3005	0.670701	-1.93902	0.0524984	0.173648	0.760331
Npum_000569	scaffold_1,-,6 exons,6 CDS:8252398-8253288 np,8253289-8253439,8253493-8253798,8253848-8254100,8254251-8254457,8254509-8254640,8254695-8254764,8254765-8254985 np	PF00240:Ubiquitin family	stable	2333.11	2144.03	2505.4	-0.122145	0.287689	0.424573	0.671148	0.822298	0.0849707
Npum_000570	scaffold_1,+,10 exons,8 CDS:8255450-8255552 np,8255617-8255741 np,8255742-8255811,8255868-8256067,8256119-8256275,8256331-8256464,8256512-8256893,8257436-8257637,8257692-8257947,8257998-8258177,8258178-8258181 np,8258232-8260305 np	PF07714:Protein tyrosine and serine/threonine kinase;PF00069:Protein kinase domain	stable	2722.47	2418.8	2131.5	-0.171705	0.13695	1.25378	0.209922	0.419403	0.377369
Npum_000571	scaffold_1,-,8 exons,8 CDS:8264730-8264866 np,8264867-8267742,8267928-8268298,8268351-8268405,8268453-8268639,8268689-8268815,8268870-8268975,8269024-8269194,8269246-8269285,8269286-8269488 np	0	stable	841.414	755.195	905.59	-0.153647	0.231099	0.664853	0.506144	0.707546	0.150245
Npum_000572	scaffold_1,-,5 exons,5 CDS:8269700-8269746 np,8269747-8270095,8270146-8270324,8270372-8270621,8270811-8271142,8271192-8271623,8271624-8271795 np	PF03109:ABC1 family	stable	513.702	706.742	769.394	0.458196	0.160722	-2.85086	0.00436007	0.0348438	1.45787
Npum_000573	scaffold_1,+,11 exons,11 CDS:8367367-8367637,8392550-8392720,8401524-8401652,8415223-8415361,8421636-8421784,8427450-8427503,8427553-8427665,8435629-8435638,8435972-8436173,8436433-8436523,8436573-8436923	PF07679:Immunoglobulin I-set domain;PF00047:Immunoglobulin domain;PF13927:Immunoglobulin domain	stable	102.963	39.8109	78.4302	-1.35359	0.623037	2.17257	0.0298124	0.120935	0.917449
Npum_000574	scaffold_1,+,1 exons,1 CDS:8436957-8437673	PF13857:Ankyrin repeats (many copies);PF13637:Ankyrin repeats (many copies);PF13606:Ankyrin repeat;PF12796:Ankyrin repeats (3 copies);PF00023:Ankyrin repeat	stable	73.1533	53.5714	66.0166	-0.442738	0.54844	0.807268	0.419512	0.638627	0.194753
Npum_000575	scaffold_1,+,3 exons,3 CDS:8437690-8437694,8437986-8437993,8438156-8438700	PF01734:Patatin-like phospholipase	stable	16.113	1.46589	9.52478	-3.478	1.47187	2.36298	0.0181288	0.0879063	1.05598
Npum_000576	scaffold_1,-,9 exons,8 CDS:8439940-8441158 np,8441159-8441820,8444675-8444812,8445068-8445260,8445310-8445637,8452304-8452468,8452733-8452901,8456440-8456662,8462119-8462244,8462245-8462407 np,8471300-8471568 np	PF07690:Major Facilitator Superfamily	down	2137.1	766.706	781.121	-1.47871	0.489085	3.02343	0.00249926	0.0236882	1.62547
Npum_000577	scaffold_1,-,2 exons,2 CDS:8482783-8483170 np,8483171-8483599,8483651-8484433,8484434-8484436 np	PF02958:Ecdysteroid kinase;PF01636:Phosphotransferase enzyme family	stable	10.6021	18.6932	76.3702	0.818756	0.738422	-1.10879	0.26752	0.485259	0.314026
Npum_000578	scaffold_1,-,1 exons,1 CDS:8487830-8488219	0	stable	28.6164	40.5397	64.4953	0.50913	0.518419	-0.982082	0.326059	0.547696	0.26146
Npum_000579	scaffold_1,-,1 exons,1 CDS:8488361-8489182	PF02958:Ecdysteroid kinase	stable	113.062	112.789	206	-0.0124797	0.484882	0.0257377	0.979467	0.993303	0.00291804
Npum_000580	scaffold_1,-,2 exons,2 CDS:8489455-8489910,8490043-8490819	PF02958:Ecdysteroid kinase;PF01636:Phosphotransferase enzyme family;PF07914:Protein of unknown function (DUF1679)	stable	172.715	215.994	360.222	0.316916	0.545871	-0.580569	0.561531	0.74889	0.125582
Npum_000581	scaffold_1,-,3 exons,3 CDS:8501860-8501940 np,8501941-8502035,8502103-8502231,8512016-8512025,8512026-8512094 np	0	stable	128.36	59.6482	42.5082	-1.10807	0.688426	1.60957	0.107492	0.275397	0.560041
Npum_000582	scaffold_1,+,7 exons,7 CDS:8532091-8532109,8532158-8532251,8532413-8532469,8532520-8532654,8532704-8532818,8532895-8533012,8533072-8533271	PF00025:ADP-ribosylation factor family;PF08477:Ras of Complex, Roc, domain of DAPkinase;PF00071:Ras family	up	1026.14	2130.69	1349.79	1.05361	0.241532	-4.3622	1.28759e-05	0.000465611	3.33198
Npum_000583	scaffold_1,-,4 exons,3 CDS:8544702-8545057,8563899-8564219,8564275-8564431,8564432-8564519 np,8581860-8582087 np;scaffold_1,-,3 exons,2 CDS:8544702-8545057,8563899-8564313,8564314-8564519 np,8581860-8582087 np	0	stable	73.2106	101.899	39.7126	0.475033	0.66044	-0.719268	0.471976	0.681651	0.166438
Npum_000584	scaffold_1,+,9 exons,8 CDS:8603324-8603376 np,8603434-8603489 np,8603490-8603535,8603821-8604063,8604115-8604240,8604306-8604450,8604504-8604828,8604882-8605031,8605082-8605250,8605307-8605371,8605372-8606164 np;scaffold_1,+,11 exons,10 CDS:8587981-8588082 np,8597546-8597676 np,8597677-8597719,8602907-8603161,8603434-8603535,8603821-8604063,8604115-8604240,8604306-8604450,8604504-8604828,8604882-…	PF13520:Amino acid permease;PF00324:Amino acid permease	stable	635.717	959.3	1074.18	0.594176	0.415113	-1.43136	0.152327	0.343767	0.463735
Npum_000585	scaffold_1,+,6 exons,5 CDS:8608891-8609748 np,8609808-8610099 np,8610100-8610282,8610349-8610576,8610636-8610775,8610825-8611039,8611087-8611166,8611167-8611253 np;scaffold_1,+,5 exons,5 CDS:8608891-8609202 np,8609203-8609283,8610349-8610576,8610636-8610775,8610825-8611039,8611087-8611166,8611167-8611253 np	PF14580:Leucine-rich repeat	stable	1433.62	2607.37	1406.36	0.861962	0.301824	-2.85584	0.00429227	0.0345709	1.46129
Npum_000586	scaffold_1,+,4 exons,3 CDS:8613826-8613995 np,8614094-8614216 np,8614217-8614532,8614729-8615310,8629689-8630461,8630462-8631660 np	PF14604:Variant SH3 domain;PF00018:SH3 domain;PF07653:Variant SH3 domain	stable	1610.87	1359.71	1723.61	-0.245261	0.191367	1.28162	0.199976	0.408059	0.389277
Npum_000587	scaffold_1,+,6 exons,6 CDS:8655440-8655503 np,8655504-8655583,8662535-8662771,8663305-8663438,8664316-8664857,8664916-8665225,8672407-8674424;scaffold_1,+,7 exons,6 CDS:8647364-8647634 np,8654730-8654791 np,8654792-8654832,8662535-8662771,8663305-8663438,8664316-8664857,8664913-8665225,8672407-8674424	PF02318:FYVE-type zinc finger	stable	1394.42	996.771	760.054	-0.485308	0.275051	1.76443	0.0776597	0.223587	0.650554
Npum_000588	scaffold_1,-,20 exons,20 CDS:8684550-8684590 np,8684591-8684794,8684845-8684991,8685050-8685448,8685501-8685660,8685708-8685949,8686002-8686205,8686257-8686418,8686472-8686576,8686625-8686783,8686837-8686937,8686991-8687180,8687230-8687604,8687654-8687779,8687836-8688060,8688741-8689061,8693278-8693449,8693503-8693603,8693650-8693949,8694000-8694042,8694100-8694218,8694219-8694279 np	PF00664:ABC transporter transmembrane region;PF00005:ABC transporter	stable	114.453	161.53	189.179	0.503919	0.612913	-0.82217	0.41098	0.63054	0.200287
Npum_000589	scaffold_1,+,1 exons,1 CDS:8725320-8727197	0	stable	471.752	18.7304	399.377	-4.65672	1.87799	2.47963	0.0131518	0.0713482	1.14662
Npum_000590	scaffold_1,+,1 exons,1 CDS:8732702-8732827 np,8732828-8733820,8733821-8733937 np	0	down	194.524	4.70154	144.727	-5.38146	1.93325	2.78363	0.00537542	0.040148	1.39634
Npum_000591	scaffold_1,+,8 exons,8 CDS:8712053-8712105 np,8712106-8712327,8717311-8719189,8734453-8734652,8734888-8735082,8735171-8735425,8738772-8738959,8739012-8739220,8739277-8739419,8739420-8739822 np	PF00168:C2 domain	stable	3858.16	4029.17	4218.64	0.0629098	0.177607	-0.354209	0.723182	0.855155	0.067955
Npum_000592	scaffold_1,-,4 exons,4 CDS:8740296-8740418,8740470-8740706,8741148-8741468,8741556-8741606	PF00226:DnaJ domain	stable	578.128	572.947	671.722	-0.0165754	0.129024	0.128468	0.897779	0.952958	0.0209263
Npum_000593	scaffold_1,+,1 exons,1 CDS:8748274-8749101 np,8749102-8749530	PF00250:Forkhead domain	up	432.222	963.938	703.176	1.15717	0.367552	-3.14833	0.00164209	0.0177459	1.7509
Npum_000595	scaffold_1,+,7 exons,7 CDS:8876567-8876588,8876633-8876727,8881975-8882258,8882410-8882631,8882932-8883091,8883626-8883854,8883905-8884086,8884087-8884102 np	PF16676:Transactivation domain of FOXO protein family	up	650.106	1326.61	973.403	1.02992	0.329014	-3.13032	0.00174614	0.0185732	1.73111
Npum_000598	scaffold_1,-,3 exons,2 CDS:8934306-8934337 np,8934338-8935013,8935075-8935295,8935296-8935296 np,8935399-8935570 np	0	stable	44.9539	28.3869	18.2109	-0.664799	1.06586	0.623722	0.53281	0.726894	0.138529
Npum_000599	scaffold_1,-,3 exons,3 CDS:8949314-8949754 np,8949755-8950700,8958879-8958956,8959117-8959121	0	stable	973.916	808.396	526.514	-0.268452	0.504253	0.532377	0.594465	0.772429	0.112141
Npum_000600	scaffold_1,+,5 exons,4 CDS:8970509-8970600 np,8978671-8978810 np,8978811-8978930,8979358-8979556,8979690-8979796,8986892-8987014	0	stable	40.6125	48.5009	49.0465	0.251771	0.898062	-0.280349	0.77921	0.886796	0.0521763
Npum_000601	scaffold_1,-,6 exons,6 CDS:8988458-8988477 np,8988478-8988533,8988585-8988671,8988734-8988904,8988964-8989098,8989160-8989187,8989243-8989245,8989246-8989289 np	0	down	33.9284	0.917379	8528.15	-5.49209	1.42312	3.8592	0.000113758	0.00257859	2.58862
Npum_000602	scaffold_1,-,6 exons,6 CDS:8995257-8995282,8995451-8995537,8995588-8995755,8995807-8995947,8996245-8996272,8996820-8996822	0	stable	18764.6	24200	17364.5	0.366958	0.391538	-0.937223	0.348644	0.571118	0.243274
Npum_000603	scaffold_1,-,2 exons,2 CDS:8997483-8997801,8997849-8997961	0	stable	25.0091	0	25.1351	-6.55377	4.19901	1.56079	0.118573	0.292659	0.533638
Npum_000604	scaffold_1,+,2 exons,2 CDS:9002621-9004307,9004703-9004962,9004963-9005025 np	0	down	245.464	9.50311	201.071	-4.69383	1.54874	3.03074	0.00243953	0.0233064	1.63252
Npum_000605	scaffold_1,-,22 exons,21 CDS:9005426-9005664 np,9005665-9005748,9009149-9009311,9009364-9009620,9009771-9009980,9010597-9010753,9010800-9011134,9011183-9011455,9011512-9011874,9012830-9012953,9013225-9013402,9013459-9013669,9013725-9013838,9013894-9014262,9014317-9014496,9015023-9015040,9015101-9015254,9015310-9015854,9020433-9020487,9026993-9027168,9028157-9028215,9028286-9029327,9029328-9029332…	PF00621:RhoGEF domain;PF00168:C2 domain;PF17820:PDZ domain;PF00595:PDZ domain	stable	144.553	126.224	164.93	-0.194321	0.463758	0.419015	0.675205	0.824763	0.0836708
Npum_000607	scaffold_1,-,13 exons,13 CDS:9057867-9058801 np,9058802-9058805,9059014-9059090,9059145-9059335,9059389-9059559,9059612-9059711,9059767-9059882,9059937-9060159,9060212-9060427,9060486-9060734,9060790-9061035,9061874-9062791,9062904-9063331,9063389-9063554,9063555-9063995 np	PF07814:Wings apart-like protein regulation of heterochromatin	stable	1597.45	1433.69	1578.4	-0.157258	0.188587	0.833878	0.40435	0.624738	0.204302
Npum_000608	scaffold_1,+,1 exons,1 CDS:9064752-9064914 np,9064915-9066549,9066550-9066876 np	PF00155:Aminotransferase class I and II	stable	4383.73	7129.85	9351.45	0.701692	0.399811	-1.75506	0.079249	0.226838	0.644284
Npum_000609	scaffold_1,-,5 exons,5 CDS:9069869-9069924 np,9069925-9070127,9070178-9070479,9070540-9070895,9070952-9071009,9071220-9071338,9071339-9071623 np	0	stable	4923.53	13020.4	4890.91	1.40298	0.543946	-2.57927	0.00990091	0.0603202	1.21954
Npum_000610	scaffold_1,+,4 exons,4 CDS:9076567-9076667,9077276-9077343,9077393-9077664,9077877-9078680	0	up	932.292	1918.64	1400.91	1.04164	0.371458	-2.8042	0.00504411	0.0384894	1.41466
Npum_000611	scaffold_1,-,6 exons,6 CDS:9079140-9079210,9079899-9079965,9080019-9080224,9080275-9080434,9080873-9080931,9081317-9081386	PF00025:ADP-ribosylation factor family;PF08477:Ras of Complex, Roc, domain of DAPkinase;PF09439:Signal recognition particle receptor beta subunit;PF00071:Ras family;PF01926:50S ribosome-binding GTPase	stable	1732.2	1792.76	1547.84	0.0519956	0.175183	-0.296808	0.766613	0.879907	0.0555633
Npum_000612	scaffold_1,-,2 exons,2 CDS:9093401-9095776 np,9095777-9095983,9096288-9096533	PF00627:UBA/TS-N domain	up	44.8198	122.536	79.4998	1.45279	0.524251	-2.77118	0.00558537	0.0411274	1.38587
Npum_000613	scaffold_1,-,1 exons,1 CDS:9097866-9098471	0	stable	110.518	43.8138	95.8329	-1.33643	1.24937	1.06968	0.284764	0.505678	0.296126
Npum_000614	scaffold_1,+,11 exons,10 CDS:9081933-9082163 np,9090441-9090616 np,9090617-9090657,9099061-9099091,9099150-9099210,9106578-9106771,9106828-9107018,9107077-9107358,9111545-9111688,9111746-9111832,9111892-9112029,9117383-9117473,9117474-9118844 np;scaffold_1,+,11 exons,10 CDS:9081933-9082163 np,9090441-9090521 np,9090522-9090556,9099061-9099091,9099150-9099210,9106578-9106771,9106828-9107018,910707…	PF00339:Arrestin (or S-antigen), N-terminal domain;PF02752:Arrestin (or S-antigen), C-terminal domain	stable	3346.76	4535.44	6220.12	0.437898	0.201288	-2.17548	0.0295942	0.120485	0.919067
Npum_000615	scaffold_1,-,17 exons,17 CDS:9119049-9119332,9119395-9119529,9119578-9119749,9119800-9119885,9119936-9120047,9120103-9120261,9120314-9120481,9120527-9120654,9120707-9120932,9120980-9121069,9121125-9121425,9121481-9121752,9121801-9122063,9122113-9122491,9122539-9122654,9122712-9123010,9125145-9125608	PF00271:Helicase conserved C-terminal domain;PF13892:DNA-binding domain;PF00176:SNF2 family N-terminal domain	stable	962.863	1127.06	955.15	0.228602	0.206321	-1.10799	0.267865	0.48567	0.313659
Npum_000616	scaffold_1,-,5 exons,5 CDS:9125629-9125820,9125869-9126036,9126091-9126263,9126318-9126488,9126539-9126587	0	stable	129.589	149.853	132.05	0.21122	0.310757	-0.679697	0.496696	0.700109	0.154834
Npum_000617	scaffold_1,+,8 exons,8 CDS:9127160-9127288 np,9127289-9127342,9127657-9127851,9127908-9128033,9128137-9128479,9128662-9128800,9128851-9129041,9129091-9129232,9129283-9129427,9129428-9130208 np	PF01399:PCI domain	stable	1249.65	1375.74	1411.63	0.138795	0.162496	-0.854143	0.393026	0.61422	0.211676
Npum_000618	scaffold_1,+,10 exons,9 CDS:9139590-9139697 np,9141560-9141620 np,9141621-9142008,9151123-9151224,9151465-9151648,9151706-9152077,9152131-9152255,9152305-9152549,9152603-9152806,9152854-9153021,9153072-9153146,9153147-9154410 np	PF00209:Sodium:neurotransmitter symporter family	stable	136.263	163.811	371.255	0.272964	0.443038	-0.616118	0.537817	0.731361	0.135868
Npum_000619	scaffold_1,-,7 exons,6 CDS:9156870-9157569 np,9157570-9157776,9157826-9158023,9158081-9158421,9158474-9158989,9159046-9159235,9160407-9160580,9160581-9160591 np,9160650-9160853 np	PF00240:Ubiquitin family;PF00627:UBA/TS-N domain;PF11976:Ubiquitin-2 like Rad60 SUMO-like	stable	6141.05	7003.81	5917.08	0.189283	0.152077	-1.24465	0.21326	0.423327	0.373324
Npum_000620	scaffold_1,+,1 exons,1 CDS:9161577-9161981	0	down	97.6815	0	46.6898	-23.0095	3.54479	6.49108	8.5222e-11	2.38835e-08	7.6219
Npum_000621	scaffold_1,+,4 exons,4 CDS:9162445-9162496,9162549-9162933,9163295-9163502,9163553-9163822	PF00498:FHA domain	down	202.193	0	94.186	-23.9754	3.28607	7.29606	2.9631e-13	1.30493e-10	9.88441
Npum_000623	scaffold_1,-,6 exons,6 CDS:9180064-9180234 np,9180235-9180286,9180337-9180464,9180521-9180918,9180969-9181365,9181420-9181677,9181725-9181814,9181815-9181843 np	PF04137:Endoplasmic Reticulum Oxidoreductin 1 (ERO1)	stable	22.1093	18.7059	44.4259	-0.21976	0.715982	0.306935	0.758893	0.875366	0.0578104
Npum_000624	scaffold_1,-,12 exons,12 CDS:9182323-9183221 np,9183222-9183992,9184126-9184744,9184828-9185223,9185275-9185845,9185907-9186054,9186116-9186441,9186623-9186841,9191499-9192057,9194651-9195777,9195874-9196003,9214312-9214590,9222539-9223330,9223331-9223935 np	PF01388:ARID/BRIGHT DNA binding domain;PF12031:SWI/SNF-like complex subunit BAF250/Osa	stable	5476.12	4956.74	5481.53	-0.143811	0.363327	0.395817	0.69224	0.834808	0.0784133
Npum_000625	scaffold_1,-,6 exons,5 CDS:9224201-9224513 np,9224514-9224780,9224839-9225332,9225386-9225801,9225851-9226077,9226356-9226529,9226530-9226556 np,9226620-9226984 np	PF17862:AAA+ lid domain;PF07724:AAA domain (Cdc48 subfamily);PF00004:ATPase family associated with various cellular activities (AAA);PF09336:Vps4 C terminal oligomerisation domain	stable	1081.8	847.578	1259.9	-0.350864	0.251345	1.39594	0.162732	0.358457	0.445563
Npum_000626	scaffold_1,+,1 exons,1 CDS:9229791-9230108,9230109-9230365 np	0	stable	114.798	48.8647	180.422	-1.22785	0.777127	1.57999	0.114109	0.285702	0.544087
Npum_000627	scaffold_1,+,3 exons,3 CDS:9227855-9227882,9228153-9228201,9253226-9253307	0	stable	217.305	224.657	237.862	0.0510414	0.37785	-0.135084	0.892546	0.950061	0.0222487
Npum_000629	scaffold_1,-,2 exons,2 CDS:9260132-9260438,9260514-9260527	0	stable	93.7443	169.163	103.86	0.852927	0.844199	-1.01034	0.312333	0.533875	0.27256
Npum_000630	scaffold_1,+,5 exons,5 CDS:9258962-9259811 np,9259812-9259929,9267024-9267344,9267402-9267596,9273409-9273708,9273819-9274462,9274463-9275699 np	PF00989:PAS fold;PF00010:Helix-loop-helix DNA-binding domain;PF13426:PAS domain;PF08447:PAS fold;PF14598:PAS domain	stable	3768.71	3139.29	4021.37	-0.263377	0.373454	0.705246	0.480657	0.687346	0.162825
Npum_000631	scaffold_1,-,9 exons,9 CDS:9275748-9275939 np,9275940-9276199,9276250-9276920,9276981-9277178,9277289-9277403,9277450-9277617,9277671-9279505,9279559-9279769,9279818-9280001,9288044-9288157,9288158-9288449 np;scaffold_1,-,9 exons,9 CDS:9275748-9275939 np,9275940-9276199,9276250-9276447,9276499-9276920,9276981-9277178,9277289-9277403,9277450-9277617,9277671-9279505,9279559-9279769,9279818-9279848,…	PF00057:Low-density lipoprotein receptor domain class A;PF09342:Domain of unknown function (DUF1986);PF00089:Trypsin	down	2769.6	639.058	834.033	-2.11547	0.774493	2.73142	0.00630624	0.0448973	1.34778
Npum_000632	scaffold_1,-,3 exons,3 CDS:9289643-9289677 np,9289678-9289884,9293133-9293316,9293372-9293496,9293497-9293534 np	0	stable	38.7721	39.2163	18.2767	0.0278371	1.0458	-0.0266182	0.978764	0.993025	0.00303963
Npum_000634	scaffold_1,+,4 exons,4 CDS:9296385-9296442 np,9296443-9296619,9296694-9296937,9296989-9297259,9297314-9297449,9297450-9297626 np	PF00849:RNA pseudouridylate synthase	stable	23.7626	20.0871	96.9218	-0.247156	0.695499	0.355365	0.722316	0.854459	0.068309
Npum_000635	scaffold_1,+,29 exons,29 CDS:9298652-9299181 np,9299182-9299206,9309917-9310253,9310459-9310564,9310648-9310787,9312141-9312247,9312310-9312459,9312520-9312719,9313965-9314068,9314127-9314533,9323332-9323405,9323462-9323613,9323965-9324175,9324225-9324345,9324413-9324608,9324657-9324848,9324901-9325033,9325088-9325254,9325307-9325394,9325503-9325610,9326225-9326277,9330511-9331129,9331229-9331312…	PF00520:Ion transport protein;PF08016:Polycystin cation channel;PF08763:Voltage gated calcium channel IQ domain;PF16905:Voltage-dependent L-type calcium channel, IQ-associated	stable	296.57	202.166	315.193	-0.544648	0.330785	1.64653	0.0996551	0.263136	0.579819
Npum_000636	scaffold_1,-,5 exons,5 CDS:9344359-9344541 np,9344542-9344887,9344942-9345144,9345204-9345306,9351340-9351586,9351667-9351766,9351767-9352195 np	PF00001:7 transmembrane receptor (rhodopsin family);PF10320:Serpentine type 7TM GPCR chemoreceptor Srsx;PF10328:Serpentine type 7TM GPCR chemoreceptor Srx;PF10292:Serpentine type 7TM GPCR receptor class ab chemoreceptor	stable	1628.63	1203.63	1118.34	-0.436526	0.353433	1.2351	0.216792	0.426407	0.370176
Npum_000637	scaffold_1,-,13 exons,13 CDS:9358021-9358229 np,9358230-9358373,9358427-9358848,9358901-9359002,9359054-9359491,9359549-9359926,9359981-9360217,9360320-9360434,9365706-9365828,9366178-9366251,9366361-9366430,9366484-9366607,9366655-9366931,9368362-9368533,9368534-9368803 np	PF00076:RNA recognition motif. (a.k.a. RRM, RBD, or RNP domain);PF12656:G-patch domain;PF17780:OCRE domain;PF01585:G-patch domain	stable	4193.48	3443.35	3534.28	-0.284465	0.136835	2.07888	0.037628	0.139925	0.854105
Npum_000638	scaffold_1,-,39 exons,39 CDS:9370311-9370605 np,9370606-9370734,9370785-9371104,9371171-9371520,9371577-9371871,9371920-9372139,9372191-9372365,9372415-9372959,9378492-9378656,9378707-9379539,9379586-9379811,9379859-9379981,9380037-9380306,9380637-9380799,9380855-9381119,9381169-9381404,9381457-9381592,9381643-9381880,9381928-9382113,9382174-9382246,9387991-9388201,9388250-9388703,9388756-9388996…	0	stable	3779.94	3666.68	3898.57	-0.0434059	0.191434	0.226741	0.820625	0.910008	0.0409549
Npum_000639	scaffold_1,+,9 exons,6 CDS:9402291-9402924 np,9402974-9403199 np,9403247-9403339 np,9403651-9403921 np,9403922-9404206,9404288-9404400,9404455-9404676,9404726-9404867,9404917-9405018,9405069-9405149	PF01612:3'-5' exonuclease	stable	146.192	215.03	256.317	0.556442	0.460175	-1.2092	0.226587	0.437802	0.358723
Npum_000640	scaffold_1,-,4 exons,4 CDS:9405298-9405858,9405908-9406075,9406168-9406359,9406412-9406852,9406853-9406954 np	PF00787:PX domain;PF12799:Leucine Rich repeats (2 copies)	stable	392.632	352.888	518.693	-0.151688	0.265674	0.570958	0.568028	0.75348	0.122928
Npum_000641	scaffold_1,+,3 exons,3 CDS:9407067-9407263 np,9407264-9407299,9407353-9407520,9407563-9407769,9407770-9407941 np	PF10571:Uncharacterised protein family UPF0547	stable	303.739	443.36	646.563	0.544313	0.407053	-1.3372	0.181156	0.383163	0.416617
Npum_000642	scaffold_1,+,4 exons,4 CDS:9408883-9408974,9409054-9409195,9409253-9409477,9411074-9411202	PF07086:Jagunal, ER re-organisation during oogenesis	stable	1225.34	1512.11	1154.39	0.304143	0.277631	-1.09549	0.2733	0.492052	0.307989
Npum_000644	scaffold_1,-,7 exons,7 CDS:9421498-9422154 np,9422155-9422316,9422368-9422494,9422545-9422785,9422840-9423047,9423521-9423634,9423690-9423794,9423880-9423936,9423937-9424094 np	PF04144:SCAMP family	stable	2333.2	2793.56	2409.81	0.259319	0.184741	-1.40369	0.160412	0.354996	0.449777
Npum_000645	scaffold_1,+,7 exons,7 CDS:9424300-9424723 np,9424724-9425038,9425088-9425933,9425990-9426147,9426204-9426372,9426421-9426603,9426660-9426830,9426882-9427010,9427011-9427118 np	PF13901:Putative zinc-RING and/or ribbon;PF02759:RUN domain	stable	931.816	664.513	1162.78	-0.487388	0.274865	1.77319	0.0761972	0.220509	0.656574
Npum_000646	scaffold_1,+,8 exons,7 CDS:9427785-9427934 np,9428216-9428287 np,9428288-9428377,9429091-9429161,9429219-9429453,9429704-9429864,9430053-9430324,9430382-9430626,9432702-9432830,9432831-9434076 np	PF00640:Phosphotyrosine interaction domain (PTB/PID);PF00017:SH2 domain	stable	5748.96	4522.61	4813.95	-0.346259	0.170986	2.02507	0.0428603	0.152749	0.816023
Npum_000647	scaffold_1,+,11 exons,11 CDS:9435611-9435693,9440224-9440401,9440456-9440529,9440584-9440939,9440995-9441324,9441385-9441626,9441682-9441795,9441849-9442013,9442067-9442209,9442261-9442894,9442943-9443608	PF00271:Helicase conserved C-terminal domain;PF04851:Type III restriction enzyme, res subunit;PF00176:SNF2 family N-terminal domain;PF00385:Chromo (CHRromatin Organisation MOdifier) domain	stable	2156.5	2133.28	2210.37	-0.015737	0.217976	0.0721961	0.942446	0.97699	0.0101097
Npum_000648	scaffold_1,+,5 exons,5 CDS:9443644-9444798,9444855-9445036,9445091-9445211,9445271-9445695,9445748-9445967	PF18375:CDH1/2 SANT-Helical linker 1;PF13907:Domain of unknown function (DUF4208)	stable	2805.62	2654.61	2790.41	-0.079638	0.254989	0.31232	0.754797	0.873444	0.0587649
Npum_000649	scaffold_1,+,4 exons,4 CDS:9447491-9447611,9447668-9447875,9447929-9448058,9449600-9449689	PF00025:ADP-ribosylation factor family;PF08477:Ras of Complex, Roc, domain of DAPkinase;PF09439:Signal recognition particle receptor beta subunit;PF00071:Ras family;PF00009:Elongation factor Tu GTP binding domain;PF01926:50S ribosome-binding GTPase	stable	617.34	646.701	951.182	0.0664542	0.26375	-0.251959	0.801073	0.897676	0.0468804
Npum_000650	scaffold_1,-,4 exons,4 CDS:9452752-9452932,9453049-9453305,9453368-9453543,9453594-9453915	PF03145:Seven in absentia protein family	stable	670.895	574.102	901.49	-0.226961	0.29094	0.780096	0.435334	0.650729	0.1866
Npum_000651	scaffold_1,-,4 exons,4 CDS:9458094-9458792 np,9458793-9459203,9459259-9459553,9459605-9459855,9459904-9460395,9460396-9460534 np	PF01485:IBR domain, a half RING-finger domain	stable	938.554	857.562	1079.05	-0.130692	0.242401	0.539156	0.589779	0.768445	0.114387
Npum_000652	scaffold_1,+,4 exons,4 CDS:9460757-9460861 np,9460862-9461047,9461100-9461346,9462161-9462336,9462394-9462642,9462643-9463124 np	PF05719:Golgi phosphoprotein 3 (GPP34)	stable	1156.9	1027.31	1198.28	-0.172721	0.178552	0.967344	0.333372	0.55499	0.255715
Npum_000653	scaffold_1,-,5 exons,5 CDS:9463249-9463777 np,9463778-9464218,9464270-9464427,9464478-9464700,9464757-9464876,9464937-9465359,9465360-9465543 np	PF00481:Protein phosphatase 2C	stable	1072.36	1193.87	1100.51	0.155756	0.127727	-1.21944	0.222676	0.433504	0.363007
Npum_000654	scaffold_1,-,9 exons,8 CDS:9465862-9465970 np,9465971-9466057,9466176-9466367,9466420-9466695,9466775-9466969,9467022-9467152,9467919-9468000,9468047-9468247,9468301-9468498,9468499-9468510 np,9468608-9468732 np	0	stable	119.321	165.188	421.932	0.470955	0.527778	-0.892335	0.372213	0.594683	0.225715
Npum_000655	scaffold_1,-,1 exons,1 CDS:9470637-9471164	PF00025:ADP-ribosylation factor family;PF08477:Ras of Complex, Roc, domain of DAPkinase;PF04670:Gtr1/RagA G protein conserved region;PF09439:Signal recognition particle receptor beta subunit;PF00071:Ras family	stable	1392.03	1485.7	1319.48	0.0944217	0.208644	-0.452549	0.650874	0.809555	0.0917538
Npum_000656	scaffold_1,+,5 exons,5 CDS:9472795-9473131 np,9473132-9473134,9473183-9473320,9473372-9473411,9473466-9473669,9473722-9473912,9473913-9473969 np	0	stable	717.741	670.367	723.741	-0.0981519	0.208708	0.470284	0.638152	0.802637	0.0954806
Npum_000657	scaffold_1,+,3 exons,3 CDS:9496187-9496457 np,9496458-9497103,9513735-9513916,9526671-9526835,9526836-9527393 np	PF00046:Homeodomain	stable	48.5599	24.5874	36.3473	-0.999071	0.643195	1.55329	0.120353	0.29569	0.529163
Npum_000658	scaffold_1,+,5 exons,5 CDS:9538841-9539017 np,9539018-9539160,9539220-9539527,9540116-9540412,9540686-9541137,9541223-9543643,9543644-9544121 np	PF08264:Anticodon-binding domain of tRNA ligase;PF00133:tRNA synthetases class I (I, L, M and V)	stable	1567.7	2557.62	1684.36	0.706155	0.216675	-3.25906	0.00111783	0.0135121	1.86928
Npum_000659	scaffold_1,+,2 exons,2 CDS:9544446-9544473,9544525-9544934	0	stable	63.7493	0	27.087	-7.90387	4.67626	1.69021	0.0909875	0.248113	0.605351
Npum_000660	scaffold_1,+,4 exons,4 CDS:9545466-9547053,9556284-9556515,9556588-9556775,9556942-9558374	PF11502:B-cell lymphoma 9 protein	stable	2382.19	1967.6	2509.18	-0.276069	0.420957	0.655813	0.511945	0.712102	0.147458
Npum_000661	scaffold_1,-,1 exons,1 CDS:9559224-9559754	0	stable	247.109	221.69	314.861	-0.157485	0.265302	0.593608	0.552774	0.742108	0.129533
Npum_000662	scaffold_1,+,3 exons,3 CDS:9560218-9560890,9560947-9561180,9561513-9561742	PF07645:Calcium-binding EGF domain	stable	842.487	1127.42	849.63	0.41929	0.303302	-1.38242	0.166843	0.363616	0.439357
Npum_000664	scaffold_1,+,6 exons,6 CDS:9585100-9585582 np,9585583-9585626,9588356-9588574,9588650-9588932,9588983-9589145,9589193-9589395,9589449-9589907,9589908-9589984 np;scaffold_1,+,7 exons,7 CDS:9586510-9586586 np,9586587-9586744,9588161-9588304,9588356-9588574,9588650-9588932,9588983-9589145,9589193-9589395,9589449-9589907,9589908-9589932 np;scaffold_1,+,6 exons,5 CDS:9586510-9586840 np,9588356-9588473…	PF07714:Protein tyrosine and serine/threonine kinase;PF00069:Protein kinase domain	stable	204.2	138.139	295.943	-0.559357	0.430637	1.29891	0.193976	0.40032	0.397592
Npum_000667	scaffold_1,+,5 exons,5 CDS:9591120-9591179 np,9591180-9591215,9591268-9591420,9591601-9591865,9591922-9592289,9592341-9592520,9592521-9592525 np	PF00766:Electron transfer flavoprotein FAD-binding domain;PF01012:Electron transfer flavoprotein domain	stable	4692.29	5859.11	4798.55	0.320323	0.348573	-0.918956	0.358119	0.580742	0.236017
Npum_000668	scaffold_1,-,1 exons,1 CDS:9598922-9599464	0	stable	43.6446	54.868	5445.66	0.328441	1.29302	-0.25401	0.799488	0.897041	0.0471877
Npum_000669	scaffold_1,-,4 exons,4 CDS:9592732-9593752,9594358-9595082,9600927-9601202,9601612-9602067,9602068-9602170 np	PF17820:PDZ domain;PF00595:PDZ domain	stable	2226.54	1730.07	1982.91	-0.364023	0.217946	1.67024	0.0948718	0.255373	0.592825
Npum_000670	scaffold_1,+,2 exons,2 CDS:9603735-9603778,9616649-9617198	PF07084:Thyroid hormone-inducible hepatic protein Spot 14	stable	2763.52	1993.11	3021.8	-0.470958	0.334148	1.40943	0.158708	0.352555	0.452773
Npum_000671	scaffold_1,+,7 exons,7 CDS:9619177-9619389 np,9619390-9619556,9619714-9619857,9619911-9620054,9620110-9620253,9620305-9620448,9620503-9620722,9620775-9622199	PF13306:BspA type Leucine rich repeat region (6 copies);PF00560:Leucine Rich Repeat;PF13855:Leucine rich repeat;PF13895:Immunoglobulin domain;PF13927:Immunoglobulin domain;PF12799:Leucine Rich repeats (2 copies);PF07679:Immunoglobulin I-set domain;PF00047:Immunoglobulin domain	stable	1682.2	1220.27	1241.97	-0.463654	0.283759	1.63397	0.102265	0.266838	0.573752
Npum_000672	scaffold_1,-,9 exons,9 CDS:9623642-9623725 np,9623726-9623828,9623879-9624039,9624096-9624436,9624485-9624786,9624849-9625007,9625058-9625275,9625325-9625471,9625814-9625938,9626876-9626894,9626895-9626927 np;scaffold_1,-,10 exons,8 CDS:9623642-9623725 np,9623726-9623828,9623879-9624039,9624096-9624436,9624485-9624786,9624849-9625007,9625058-9625275,9625325-9625471,9625814-9625879,9625880-9625938…	PF00479:Glucose-6-phosphate dehydrogenase, NAD binding domain;PF02781:Glucose-6-phosphate dehydrogenase, C-terminal domain	stable	797.301	1384.19	1427.98	0.796581	0.287837	-2.76747	0.00564924	0.0414569	1.3824
Npum_000673	scaffold_1,+,7 exons,7 CDS:9628161-9628753 np,9628754-9628851,9628915-9629056,9629110-9629314,9630903-9631015,9631074-9631339,9631396-9631585,9631636-9631815,9631816-9631829 np	PF13641:Glycosyltransferase like family 2;PF13632:Glycosyl transferase family group 2;PF13506:Glycosyl transferase family 21	stable	1526.5	1567.82	1373.67	0.0365673	0.182446	-0.200428	0.841146	0.921526	0.0354924
Npum_000674	scaffold_1,-,14 exons,14 CDS:9634246-9634378 np,9634379-9634435,9635067-9635260,9635314-9635712,9635946-9636436,9636486-9636814,9636866-9637104,9637150-9637567,9637614-9637790,9637837-9638061,9638117-9638338,9638430-9638605,9638652-9638808,9638858-9638994,9639051-9639102,9639103-9639208 np	PF14744:WASH complex subunit 7;PF14745:WASH complex subunit 7, N-terminal;PF14746:WASH complex subunit 7, C-terminal	stable	683.18	624.162	722.33	-0.128547	0.173915	0.739136	0.459824	0.671255	0.173112
Npum_000675	scaffold_1,-,3 exons,3 CDS:9639566-9640960 np,9640961-9641398,9643104-9643266,9645536-9646650,9646651-9646911 np	PF11601:Shal-type voltage-gated potassium channels, N-terminal;PF07885:Ion channel;PF00520:Ion transport protein;PF02214:BTB/POZ domain;PF11879:Domain of unknown function (DUF3399)	stable	316.058	386.634	484.053	0.295497	0.409855	-0.720981	0.470921	0.680447	0.167206
Npum_000676	scaffold_1,-,4 exons,4 CDS:9650747-9650989,9651040-9651152,9652339-9652362,9654837-9656160	PF02376:CUT domain;PF00046:Homeodomain	stable	115.774	72.165	93.4316	-0.681131	0.413506	1.64721	0.0995145	0.262883	0.580238
Npum_000678	scaffold_1,-,10 exons,10 CDS:9663300-9663307,9666556-9666688,9666751-9667014,9667067-9667186,9667238-9667426,9667482-9667750,9667807-9668221,9668294-9668388,9668444-9668773,9668856-9669036	PF13516:Leucine Rich repeat	stable	434.099	613.911	503.969	0.49793	0.265249	-1.87722	0.0604877	0.189983	0.721285
Npum_000679	scaffold_1,-,7 exons,6 CDS:9671342-9671640 np,9671641-9671864,9671916-9672083,9672138-9672387,9672440-9672622,9672671-9672829,9672890-9673231,9673232-9673282 np,9673343-9673536 np	PF07690:Major Facilitator Superfamily	stable	837.345	449.737	574.414	-0.893212	0.306548	2.91378	0.00357083	0.0304298	1.5167
Npum_000680	scaffold_1,-,3 exons,3 CDS:9675246-9675494,9675653-9675918,9676138-9676177	PF06553:BNIP3	stable	2245.46	1300.2	1799.63	-0.788853	0.344681	2.28864	0.0221	0.100509	0.997795
Npum_000681	scaffold_1,+,4 exons,4 CDS:9676509-9676851 np,9676852-9676893,9676948-9677718,9677782-9678138,9678189-9678287,9678288-9678406 np	PF01217:Clathrin adaptor complex small chain;PF00928:Adaptor complexes medium subunit family	stable	2509.54	2215.25	2378.5	-0.180575	0.149378	1.20885	0.22672	0.437852	0.358672
Npum_000682	scaffold_1,-,5 exons,4 CDS:9684539-9684938 np,9684939-9685024,9685070-9685229,9685279-9685874,9685929-9686271,9686272-9686322 np,9686390-9686650 np	PF16685:zinc RING finger of MSL2;PF16682:CXC domain of E3 ubiquitin-protein ligase MSL2	stable	548.208	286.949	536.279	-0.93613	0.275134	3.40245	0.00066785	0.00943435	2.02529
Npum_000683	scaffold_1,+,4 exons,3 CDS:9686587-9686598 np,9686931-9687056 np,9687057-9687113,9687181-9687294,9687352-9687540,9687541-9688422 np	PF00595:PDZ domain	stable	597.965	751.286	913.194	0.327559	0.304344	-1.07628	0.281804	0.502011	0.299287
Npum_000684	scaffold_1,+,6 exons,6 CDS:9691119-9691385 np,9691386-9691437,9691630-9691797,9692085-9692174,9692235-9692506,9692557-9692831,9692882-9693350,9693351-9693474 np;scaffold_1,+,7 exons,7 CDS:9691119-9691385 np,9691386-9691437,9691630-9691797,9692085-9692174,9692235-9692506,9692557-9692831,9692882-9693326,9693379-9693396,9693397-9693465 np	0	stable	796.378	709.333	649.896	-0.165261	0.426719	0.387284	0.698546	0.837982	0.0767652
Npum_000685	scaffold_1,-,13 exons,12 CDS:9693379-9693810 np,9693811-9694193,9694242-9694565,9694614-9694681,9694799-9695101,9695155-9695413,9695466-9695557,9695829-9696562,9696612-9696728,9696780-9696884,9696937-9697014,9697123-9697200,9700861-9702600,9702601-9702610 np,9705697-9705967 np	PF19056:WD40 repeated domain;PF00621:RhoGEF domain;PF19057:PH domain	stable	1164.83	681.959	813.249	-0.770275	0.270503	2.84757	0.0044055	0.0351386	1.45422
Npum_000687	scaffold_1,-,3 exons,3 CDS:9706137-9706891 np,9706892-9707113,9711926-9712223,9712278-9713122,9713123-9713130 np	0	stable	46.0115	42.4611	52.6251	-0.0790667	0.439701	0.17982	0.857294	0.930318	0.0313686
Npum_000688	scaffold_1,-,7 exons,7 CDS:9714100-9714203 np,9714204-9714292,9714348-9714474,9714532-9714709,9714767-9715479,9715534-9715716,9715769-9715900,9716294-9716329,9716330-9716543 np;scaffold_1,-,7 exons,6 CDS:9714100-9714203 np,9714204-9714292,9714348-9714474,9714532-9714709,9714767-9715479,9715534-9715716,9715769-9715900,9715963-9716543 np	PF00018:SH3 domain;PF07653:Variant SH3 domain;PF00621:RhoGEF domain;PF00169:PH domain	down	654.003	217.589	229.805	-1.58674	0.506924	3.13014	0.00174722	0.0185732	1.73111
Npum_000689	scaffold_1,+,1 exons,1 CDS:9720947-9721375 np,9721376-9721777,9721778-9721919 np	PF00581:Rhodanese-like domain	stable	263.47	292.448	387.073	0.155815	0.220122	-0.70786	0.479032	0.685841	0.163776
Npum_000690	scaffold_1,+,1 exons,1 CDS:9722206-9722562	PF00581:Rhodanese-like domain	stable	29.7671	2.36615	22.1174	-3.64713	3.19372	1.14197	0.253467	0.469436	0.328424
Npum_000691	scaffold_1,-,6 exons,6 CDS:9722794-9722893,9722948-9723140,9723556-9723696,9723765-9723867,9723921-9724004,9724057-9724140	PF00106:short chain dehydrogenase	stable	1668.94	1347.09	1215.61	-0.307326	0.270157	1.13758	0.255295	0.471546	0.326476
Npum_000692	scaffold_1,+,3 exons,3 CDS:9724793-9724914,9725816-9726026,9726081-9726248	PF10256:Golgin subfamily A member 7/ERF4 family	stable	215.266	245.571	412.528	0.188627	0.343289	-0.549471	0.582682	0.763961	0.116929
Npum_000693	scaffold_1,-,2 exons,2 CDS:9727047-9727178,9727235-9727795	PF14604:Variant SH3 domain;PF00018:SH3 domain;PF07653:Variant SH3 domain	stable	450.407	407.679	616.792	-0.141433	0.248224	0.569781	0.568826	0.754052	0.122599
Npum_000694	scaffold_1,-,24 exons,23 CDS:9728311-9730158 np,9730159-9730365,9730416-9730613,9730663-9730945,9730995-9731092,9731147-9731351,9731398-9731577,9731632-9731768,9731821-9731927,9731975-9732244,9732296-9732520,9732633-9732956,9733147-9733417,9733482-9733609,9733659-9733759,9733805-9733928,9733981-9734083,9734132-9734257,9734307-9734500,9740866-9741349,9741664-9741811,9742040-9742146,9749032-9749163…	PF00621:RhoGEF domain;PF00618:RasGEF N-terminal motif;PF00169:PH domain;PF00617:RasGEF domain	stable	668.271	577.602	436.028	-0.210215	0.410161	0.512518	0.608289	0.783784	0.105804
Npum_000695	scaffold_1,+,7 exons,6 CDS:9766852-9767046 np,9770391-9770420 np,9770421-9770651,9773051-9773125,9773176-9773244,9773479-9773893,9773949-9774625,9774679-9774861,9774862-9775024 np	PF00626:Gelsolin repeat	stable	11104.6	7521.16	7741.35	-0.562253	0.383144	1.46747	0.142248	0.329041	0.48275
Npum_000696	scaffold_1,-,6 exons,6 CDS:9775384-9776133 np,9776134-9776421,9776468-9776643,9776693-9776945,9777003-9777075,9777125-9777339,9777389-9777589,9777590-9777827 np	PF03151:Triose-phosphate Transporter family	stable	1117.35	1791.21	1482.04	0.680781	0.276827	-2.45923	0.0139237	0.0739736	1.13092
Npum_000697	scaffold_1,+,9 exons,9 CDS:9778288-9778660 np,9778661-9778726,9778820-9778926,9779069-9779366,9779417-9779572,9779623-9779779,9779830-9780038,9780090-9780369,9780589-9780810,9780860-9780987	PF02338:OTU-like cysteine protease	stable	973.874	746.927	1196.49	-0.38082	0.220712	1.72542	0.0844521	0.236524	0.626124
Npum_000698	scaffold_1,-,3 exons,3 CDS:9781272-9781603,9781653-9781968,9782068-9782556,9782557-9783963 np	0	stable	3907.43	3476.07	2919.76	-0.168569	0.671052	0.251202	0.801658	0.898087	0.0466814
Npum_000699	scaffold_1,+,10 exons,10 CDS:9784202-9784411 np,9784412-9784481,9784541-9784678,9785409-9785761,9785817-9786063,9786118-9786461,9786516-9786702,9786916-9787242,9787292-9787430,9787483-9787642,9787695-9787892,9787893-9788033 np	PF07714:Protein tyrosine and serine/threonine kinase;PF00069:Protein kinase domain;PF13606:Ankyrin repeat;PF00023:Ankyrin repeat;PF13857:Ankyrin repeats (many copies);PF13637:Ankyrin repeats (many copies);PF00017:SH2 domain;PF12796:Ankyrin repeats (3 copies)	stable	1783.35	1731.33	1652.39	-0.0414355	0.130133	0.31841	0.750174	0.870707	0.0601278
Npum_000700	scaffold_1,-,7 exons,6 CDS:9789951-9791118 np,9791119-9791233,9792818-9794317,9794977-9795037,9796869-9797114,9808631-9808685,9813286-9813489,9813490-9813579 np,9814040-9814086 np;scaffold_1,-,7 exons,7 CDS:9789951-9791118 np,9791119-9791233,9792818-9794317,9794977-9795037,9796869-9797114,9808631-9808685,9813286-9813579,9814373-9814420,9814421-9814856 np	PF00008:EGF-like domain;PF01414:Delta serrate ligand;PF12661:Human growth factor-like EGF;PF07645:Calcium-binding EGF domain;PF07657:N terminus of Notch ligand	stable	824.811	419.717	477.124	-0.973004	0.394022	2.46942	0.0135334	0.0728333	1.13767
Npum_000703	scaffold_1,+,8 exons,8 CDS:9861309-9861401 np,9861402-9861459,9875094-9875206,9881350-9881535,9882135-9882336,9894045-9894176,9894476-9894595,9899847-9900017,9900071-9900408,9900409-9902120 np	PF07679:Immunoglobulin I-set domain;PF13895:Immunoglobulin domain;PF00047:Immunoglobulin domain;PF13927:Immunoglobulin domain;PF07686:Immunoglobulin V-set domain	stable	148.139	96.4328	127.417	-0.616939	0.41826	1.47501	0.140209	0.326025	0.486749
Npum_000704	scaffold_1,-,8 exons,7 CDS:9907861-9908579 np,9908580-9908779,9909279-9909449,9911978-9912097,9913998-9914322,9918743-9918928,9923694-9923806,9929492-9929561,9929562-9929614 np,9948501-9948715 np	PF07679:Immunoglobulin I-set domain;PF00047:Immunoglobulin domain;PF13927:Immunoglobulin domain;PF07686:Immunoglobulin V-set domain	stable	77.6754	29.8691	60.0169	-1.36845	0.694615	1.97008	0.0488294	0.165553	0.781064
Npum_000705	scaffold_1,+,3 exons,3 CDS:9964535-9964715 np,9964716-9964797,9965699-9966675,9966902-9967195,9967196-9968099 np	PF06585:Haemolymph juvenile hormone binding protein (JHBP);PF16984:Group 7 allergen	stable	5507.18	4187.69	4066.43	-0.395177	0.573891	0.688592	0.49108	0.695875	0.157469
Npum_000706	scaffold_1,-,4 exons,4 CDS:9968406-9968509 np,9968510-9968675,9968732-9969115,9969433-9969606,9976775-9977985,9977986-9978614 np	0	stable	2107.64	1946.8	1659.01	-0.114682	0.157917	0.726218	0.467705	0.677752	0.168929
Npum_000707	scaffold_1,+,7 exons,7 CDS:9979813-9979970 np,9979971-9980177,9980231-9980389,9980479-9980544,9982545-9982760,9982820-9983187,9983246-9983662,9983719-9983800,9983801-9984822 np	PF01485:IBR domain, a half RING-finger domain	stable	1176.1	966.651	1235.02	-0.282604	0.14743	1.91686	0.0552552	0.179871	0.745039
Npum_000709	scaffold_1,+,2 exons,2 CDS:9990043-9990286,9991621-9991706	0	stable	154.041	181.769	155.406	0.245796	0.412476	-0.595904	0.551239	0.741303	0.130004
Npum_000710	scaffold_1,+,5 exons,5 CDS:9991731-9991933,9991995-9992309,9992367-9993172,9993230-9993389,9993743-9993926	PF07690:Major Facilitator Superfamily;PF00083:Sugar (and other) transporter	stable	2671.3	3199.66	3100.47	0.260862	0.329226	-0.79235	0.428156	0.64464	0.190683
Npum_000711	scaffold_1,+,13 exons,13 CDS:9994430-9994618 np,9994619-9994676,9994777-9994968,9995031-9995411,9995555-9995931,9995991-9996249,9996305-9996455,9996508-9996739,9996793-9998224,9998377-9998576,9999178-9999431,9999481-9999896,9999947-10000112,10000162-10000477,10000478-10000681 np	PF12110:Nuclear protein 96;PF04096:Nucleoporin autopeptidase	stable	4827.53	3816.85	3710.42	-0.338853	0.176597	1.9188	0.0550098	0.179451	0.746053
Npum_000712	scaffold_1,+,10 exons,10 CDS:10003878-10003901,10003965-10004076,10004126-10004301,10004354-10004617,10004670-10004835,10004889-10005028,10005647-10005865,10005920-10006064,10006415-10006534,10006586-10006863	PF12894:Anaphase-promoting complex subunit 4 WD40 domain	stable	260.149	255.563	346.885	-0.0126202	0.206408	0.061142	0.951246	0.981059	0.00830486
Npum_000713	scaffold_1,+,6 exons,6 CDS:10006924-10007160,10007208-10007386,10007443-10007646,10007693-10007836,10007884-10008079,10008129-10008398	0	stable	306.163	333.681	372.167	0.122664	0.19781	-0.620109	0.535186	0.728972	0.137289
Npum_000714	scaffold_1,+,1 exons,1 CDS:10008511-10008861	0	stable	179.686	217.973	190.189	0.285906	0.200571	-1.42545	0.154026	0.346207	0.460664
Npum_000715	scaffold_1,-,3 exons,3 CDS:10009518-10009901,10010265-10010501,10010556-10010669	PF00406:Adenylate kinase;PF13207:AAA domain;PF05191:Adenylate kinase, active site lid	stable	867.467	1556.08	1200.7	0.842015	0.229022	-3.67657	0.000236396	0.00437687	2.35884
Npum_000716	scaffold_1,-,7 exons,7 CDS:10010903-10010953 np,10010954-10011238,10011291-10011548,10011601-10011803,10011853-10012026,10012080-10012374,10012430-10012617,10013534-10013846,10013847-10014143 np	PF00035:Double-stranded RNA binding motif	stable	503.292	598.6	594.244	0.253114	0.245309	-1.03182	0.302156	0.52352	0.281067
Npum_000717	scaffold_1,-,8 exons,8 CDS:10017811-10018520 np,10018521-10018789,10018872-10019042,10019835-10019954,10020011-10020139,10026879-10027071,10029073-10029258,10031020-10031129,10031405-10031441	PF07679:Immunoglobulin I-set domain;PF13895:Immunoglobulin domain;PF00047:Immunoglobulin domain;PF13927:Immunoglobulin domain;PF07686:Immunoglobulin V-set domain	stable	188.244	126.6	95.797	-0.572784	0.384528	1.48958	0.136336	0.320675	0.493935
Npum_000718	scaffold_1,-,4 exons,4 CDS:10089844-10089895 np,10089896-10090049,10090100-10090210,10090286-10090467,10090529-10090534,10090535-10090764 np;scaffold_1,-,5 exons,5 CDS:10089844-10089895 np,10089896-10090049,10090100-10090210,10090286-10090467,10090529-10090631,10090687-10090736,10090737-10090764 np	PF07841:DM4/DM12 family	stable	50.9376	41.3389	85.3881	-0.30919	0.428902	0.720887	0.470979	0.68045	0.167204
Npum_000720	scaffold_1,+,6 exons,6 CDS:10163716-10163855 np,10163856-10163999,10164054-10164244,10164854-10165096,10165153-10166114,10166170-10166549,10166602-10167021,10167022-10167464 np	PF10257:Retinoic acid induced 16-like protein	stable	1446.89	1331.53	1403.84	-0.120151	0.147672	0.813634	0.415854	0.635192	0.197095
Npum_000721	scaffold_1,+,8 exons,5 CDS:10167531-10167571 np,10167623-10168038 np,10169053-10169093 np,10169094-10169345,10169702-10169848,10169902-10170987,10171045-10171206,10171358-10171483,10171484-10172607 np,10172856-10173036 np;scaffold_1,+,9 exons,7 CDS:10167531-10167571 np,10167623-10168038 np,10169053-10169093 np,10169094-10169345,10169702-10169848,10169902-10170987,10171045-10171206,10171358-101714…	PF00018:SH3 domain;PF08416:Phosphotyrosine-binding domain;PF18016:SAM domain (Sterile alpha motif)	stable	2860.92	2768.56	2853.84	-0.0478287	0.229423	0.208474	0.834859	0.918099	0.0371105
Npum_000722	scaffold_1,+,3 exons,3 CDS:10173066-10173106,10173251-10173376,10176642-10176690	0	stable	0.987817	7.02877	12.5536	2.65414	1.51088	-1.75668	0.0789725	0.226415	0.645096
Npum_000723	scaffold_1,+,15 exons,15 CDS:10199679-10199835,10203087-10203278,10213016-10213296,10213345-10213555,10214418-10214453,10214968-10215371,10215499-10215741,10215800-10216041,10219572-10220016,10220071-10220472,10220531-10220729,10220787-10220995,10221054-10221205,10221312-10221447,10224813-10225100	PF12424:Plasma membrane calcium transporter ATPase C terminal;PF00702:haloacid dehalogenase-like hydrolase;PF00122:E1-E2 ATPase;PF00689:Cation transporting ATPase, C-terminus;PF13246:Cation transport ATPase (P-type);PF00690:Cation transporter/ATPase, N-terminus	stable	9463.55	12607.9	8862.63	0.413777	0.162196	-2.5511	0.0107384	0.0632963	1.19862
Npum_000724	scaffold_1,+,4 exons,4 CDS:10225730-10225786,10226675-10226743,10227958-10227972,10230187-10230408	0	stable	486.494	623.663	407.706	0.358094	0.318878	-1.12298	0.261445	0.479346	0.319351
Npum_000725	scaffold_1,-,9 exons,9 CDS:10233904-10233999,10234127-10234302,10234516-10234738,10234793-10235478,10235530-10235741,10235796-10235892,10235948-10236237,10236294-10236459,10236614-10236743	PF13193:AMP-binding enzyme C-terminal domain;PF00501:AMP-binding enzyme;PF16177:Acetyl-coenzyme A synthetase N-terminus	stable	902.493	825.132	567.497	-0.130424	0.399654	0.326343	0.744165	0.867981	0.0614897
Npum_000726	scaffold_1,+,4 exons,2 CDS:10241708-10242531 np,10242646-10243032 np,10244228-10244240 np,10244241-10244421,10244474-10244553,10244554-10244731 np;scaffold_1,+,2 exons,2 CDS:10237850-10244204 np,10244205-10244421,10244474-10244553,10244554-10244731 np	0	stable	440.334	505.741	436.168	0.197892	0.230988	-0.85672	0.391599	0.612794	0.212686
Npum_000727	scaffold_1,-,16 exons,16 CDS:10247913-10248560 np,10248561-10248620,10249032-10249178,10249231-10249356,10249407-10249552,10249744-10249809,10249858-10250164,10250219-10250323,10250379-10250811,10250863-10250993,10251047-10251176,10251225-10251393,10251445-10251597,10256890-10258772,10259190-10259523,10259580-10259904,10259955-10260131,10260132-10260307 np;scaffold_1,-,15 exons,13 CDS:10247913-10…	PF00168:C2 domain	stable	1633.16	1959.6	2116.27	0.263797	0.242976	-1.08569	0.277616	0.496848	0.303777
Npum_000729	scaffold_1,-,5 exons,5 CDS:10263966-10264829 np,10264830-10264950,10264999-10265120,10265171-10265274,10265334-10265681,10265741-10266038,10266039-10266396 np	PF00628:PHD-finger	stable	970.282	686.682	818.1	-0.500255	0.288648	1.7331	0.0830787	0.234105	0.630589
Npum_000730	scaffold_1,+,13 exons,13 CDS:10288173-10288331,10288388-10289026,10289182-10289311,10289430-10289750,10293929-10294081,10294671-10294886,10294964-10295105,10295258-10295436,10295878-10296067,10297554-10297707,10298358-10298481,10298699-10298847,10299936-10300112,10300113-10302514 np	PF00057:Low-density lipoprotein receptor domain class A;PF13365:Trypsin-like peptidase domain;PF15494:Scavenger receptor cysteine-rich domain;PF09342:Domain of unknown function (DUF1986);PF01392:Fz domain;PF00089:Trypsin	stable	128.605	41.1039	187.586	-1.64318	0.813996	2.01866	0.0435223	0.154128	0.812119
Npum_000731	scaffold_1,-,2 exons,2 CDS:10309198-10309380 np,10309381-10309608,10309674-10309721,10309722-10310127 np	0	stable	8.90836	16.6982	36.8309	0.882679	0.820826	-1.07536	0.282216	0.50236	0.298985
Npum_000732	scaffold_1,-,3 exons,3 CDS:10312675-10312963 np,10312964-10313586,10315525-10315742,10315832-10315992,10315993-10316103 np	PF07527:Hairy Orange;PF00010:Helix-loop-helix DNA-binding domain	stable	35.0184	20.6237	15.9618	-0.759791	1.12354	0.676246	0.498885	0.701242	0.154132
Npum_000733	scaffold_1,+,11 exons,10 CDS:10303070-10303162 np,10320963-10321115 np,10321116-10321167,10321557-10321751,10321806-10322491,10322552-10322639,10323891-10324033,10324528-10324762,10324812-10324917,10324967-10325201,10325250-10325737,10325791-10325941,10325942-10325971 np	PF13181:Tetratricopeptide repeat;PF05118:Aspartyl/Asparaginyl beta-hydroxylase;PF13176:Tetratricopeptide repeat	stable	2969.3	3231.38	3413.42	0.122177	0.380937	-0.320729	0.748416	0.869816	0.0605724
Npum_000734	scaffold_1,+,17 exons,16 CDS:10326356-10326578 np,10326722-10326739 np,10326740-10326868,10326923-10327134,10327183-10327330,10327381-10327666,10327734-10327897,10327948-10328341,10328393-10328755,10328806-10329058,10329125-10329234,10329284-10329447,10329764-10329838,10329894-10330811,10330872-10333262,10333336-10333549,10333694-10333839,10333887-10334060,10334061-10334785 np	0	stable	2076.29	1389.95	1668.26	-0.578264	0.166856	3.46564	0.000528973	0.00790779	2.10194
Npum_000736	scaffold_1,+,4 exons,4 CDS:10506746-10506768,10506982-10507292,10511529-10511774,10511833-10511966,10511967-10513943 np	PF00812:Ephrin	down	1548.42	563.698	626.81	-1.45696	0.32123	4.53555	5.74532e-06	0.000244295	3.61209
Npum_000737	scaffold_1,-,4 exons,4 CDS:10513931-10514063 np,10514064-10514175,10514232-10514298,10514348-10514566,10514618-10514621,10514622-10514674 np	PF09775:Keratinocyte-associated protein 2	stable	331.573	312.333	282.706	-0.0890716	0.353195	0.252188	0.800896	0.897568	0.0469328
Npum_000738	scaffold_1,+,9 exons,9 CDS:10523390-10523434,10523747-10523815,10523871-10524221,10524272-10524338,10524762-10524862,10524915-10525018,10525067-10525299,10529397-10529512,10529566-10529685	PF14604:Variant SH3 domain;PF00018:SH3 domain;PF07653:Variant SH3 domain;PF03114:BAR domain	stable	1318.17	1159.97	1289.47	-0.180791	0.142529	1.26845	0.204637	0.413805	0.383204
Npum_000739	scaffold_1,-,14 exons,14 CDS:10531719-10531784 np,10531785-10532414,10532462-10532699,10532747-10532940,10532990-10533706,10533753-10533931,10533983-10534170,10534231-10534492,10534544-10534721,10534767-10535000,10535049-10535214,10535267-10535424,10535480-10535608,10535661-10535760,10535815-10535948,10535949-10536213 np	0	stable	2203.3	2885.24	2102.46	0.389556	0.193016	-2.01825	0.043565	0.154235	0.811817
Npum_000741	scaffold_1,+,6 exons,6 CDS:10564596-10564677,10564851-10565152,10573687-10573816,10580000-10580281,10580337-10580429,10585218-10585579	PF15998:Domain of unknown function (DUF4773)	down	166.896	8.58603	44.6361	-4.28792	1.09086	3.93076	8.46764e-05	0.00203141	2.6922
Npum_000742	scaffold_1,+,7 exons,6 CDS:10585884-10586121 np,10593546-10593575 np,10593576-10593657,10593732-10594042,10602236-10602449,10603962-10604124,10608740-10608876,10609014-10609117,10609118-10609721 np	PF07679:Immunoglobulin I-set domain;PF00047:Immunoglobulin domain;PF13927:Immunoglobulin domain;PF07686:Immunoglobulin V-set domain	stable	78.7379	47.0341	197.638	-0.738835	0.4677	1.57972	0.114171	0.285753	0.544009
Npum_000743	scaffold_1,-,7 exons,7 CDS:10610178-10610564,10610616-10610879,10610940-10611304,10611355-10612579,10612636-10612668,10612719-10612936,10613970-10614042,10614043-10614076 np	PF16880:N-terminal EH-domain containing protein	stable	4960.93	7614.94	5755.38	0.618229	0.547668	-1.12884	0.258965	0.476115	0.322288
Npum_000744	scaffold_1,-,6 exons,6 CDS:10620915-10621031,10621092-10621384,10621449-10621659,10625230-10625546,10625597-10625647,10640086-10640167	PF16367:RNA recognition motif;PF00076:RNA recognition motif. (a.k.a. RRM, RBD, or RNP domain);PF16366:Cytoplasmic polyadenylation element-binding protein ZZ domain	stable	1048.32	1308.46	1302.41	0.319432	0.342519	-0.932597	0.351028	0.573257	0.241651
Npum_000745	scaffold_1,-,2 exons,2 CDS:10646484-10646624,10653741-10654520,10654521-10654806 np	0	stable	578.25	781.422	562.293	0.434284	0.326431	-1.3304	0.183386	0.385712	0.413737
Npum_000746	scaffold_1,-,2 exons,2 CDS:10657915-10658655 np,10658656-10659528,10659586-10659924,10659925-10660188 np	PF09728:Myosin-like coiled-coil protein	stable	881.654	885.554	1143.98	0.00724506	0.339028	-0.0213701	0.98295	0.995246	0.00206938
Npum_000747	scaffold_1,+,6 exons,4 CDS:10661758-10661918 np,10662353-10662497 np,10662548-10662576 np,10662577-10662903,10663217-10663394,10665075-10665295,10665454-10665708,10665709-10666435 np	PF00001:7 transmembrane receptor (rhodopsin family);PF10320:Serpentine type 7TM GPCR chemoreceptor Srsx;PF10328:Serpentine type 7TM GPCR chemoreceptor Srx	stable	183.484	204.372	152.486	0.152222	0.467703	-0.325467	0.744828	0.868271	0.0613445
Npum_000748	scaffold_1,+,5 exons,5 CDS:10669938-10670124 np,10670125-10670164,10672137-10672271,10674058-10674197,10674687-10675250,10678669-10678914,10678915-10679805 np	PF01607:Chitin binding Peritrophin-A domain	stable	418.89	195.534	189.742	-1.09468	0.713852	1.53348	0.125157	0.30404	0.51707
Npum_000749	scaffold_1,-,6 exons,6 CDS:10680268-10680533 np,10680534-10680695,10680750-10680950,10681006-10681450,10681498-10681713,10682123-10683285,10683336-10683746,10683747-10684043 np;scaffold_1,-,5 exons,5 CDS:10680288-10680533 np,10680534-10680695,10680750-10680950,10681006-10681450,10681498-10681713,10682123-10683207,10683208-10683613 np;scaffold_1,-,8 exons,8 CDS:10680268-10680533 np,10680534-106806…	PF13857:Ankyrin repeats (many copies);PF13637:Ankyrin repeats (many copies);PF13606:Ankyrin repeat;PF12796:Ankyrin repeats (3 copies);PF00023:Ankyrin repeat	stable	2790.34	2323.95	2562.87	-0.263749	0.244535	1.07857	0.280779	0.500592	0.300516
Npum_000750	scaffold_1,-,17 exons,15 CDS:10692661-10692736 np,10692737-10692880,10692928-10693150,10693203-10693475,10693527-10693748,10694118-10694301,10694360-10694594,10694649-10694807,10694915-10695163,10695283-10695437,10695492-10695717,10695775-10695955,10696009-10696294,10696343-10696531,10696591-10696755,10696840-10696879,10696880-10697128 np,10700981-10701028 np,10701233-10701466 np;scaffold_1,-,16 …	PF01433:Peptidase family M1 domain;PF11838:ERAP1-like C-terminal domain;PF17900:Peptidase M1 N-terminal domain	stable	269.052	148.339	156.602	-0.854144	0.41782	2.04429	0.0409251	0.148251	0.829002
Npum_000751	scaffold_1,-,5 exons,5 CDS:10702363-10702521,10702574-10702763,10702813-10703198,10705055-10705240,10705296-10705427	PF13894:C2H2-type zinc finger;PF00096:Zinc finger, C2H2 type;PF07776:Zinc-finger associated domain (zf-AD)	stable	19.3516	10.4468	35.5327	-0.825877	0.759763	1.08702	0.277028	0.496108	0.304424
Npum_000752	scaffold_1,-,2 exons,2 CDS:10707007-10707246,10707420-10708235	PF01556:DnaJ C terminal domain;PF00226:DnaJ domain	up	7116.95	14461.7	8400.47	1.02291	0.310246	-3.29708	0.000976951	0.0124316	1.90547
Npum_000753	scaffold_1,+,4 exons,4 CDS:10711167-10711226,10711285-10711569,10712811-10712975,10713030-10713137	PF01284:Membrane-associating domain	stable	1380.16	1109.76	1181.41	-0.314618	0.245836	1.27979	0.20062	0.4089	0.388383
Npum_000754	scaffold_1,+,7 exons,6 CDS:10714256-10714983 np,10715035-10715410 np,10715411-10715651,10715702-10716250,10716835-10717032,10717088-10717392,10717445-10717668,10717722-10718121,10718122-10718185 np;scaffold_1,+,7 exons,5 CDS:10714256-10714983 np,10715035-10715397 np,10715443-10715811 np,10715812-10716250,10716835-10717032,10717088-10717392,10717445-10717668,10717722-10718121,10718122-10718185 np;…	PF03098:Animal haem peroxidase	up	636.931	1808.35	1582.88	1.50591	0.431679	-3.4885	0.000485741	0.00750585	2.1246
Npum_000755	scaffold_1,+,5 exons,5 CDS:10718315-10718372 np,10718373-10718828,10718875-10718974,10719028-10719152,10719202-10719452,10719506-10719626,10719627-10720110 np	PF17182:OSK domain;PF12872:OST-HTH/LOTUS domain;PF13472:GDSL-like Lipase/Acylhydrolase family	stable	14.5866	3.51439	3897.58	-2.11384	1.48597	1.42253	0.154872	0.347183	0.459441
Npum_000756	scaffold_1,+,61 exons,60 CDS:10721834-10721979 np,10722644-10722687 np,10722688-10723000,10723054-10723075,10723515-10723677,10724799-10724940,10727353-10727488,10727642-10727845,10727900-10728201,10728479-10728702,10728759-10729517,10729572-10729841,10729901-10729987,10730077-10730133,10730245-10730292,10730351-10730404,10730460-10730513,10730567-10730662,10731879-10731902,10731991-10732128,1073…	PF07679:Immunoglobulin I-set domain;PF13895:Immunoglobulin domain;PF00047:Immunoglobulin domain;PF07714:Protein tyrosine and serine/threonine kinase;PF00069:Protein kinase domain;PF13927:Immunoglobulin domain;PF00041:Fibronectin type III domain	stable	12375	16715.1	18660.4	0.433791	0.408424	-1.06211	0.288186	0.508866	0.293397
Npum_000757	scaffold_1,+,13 exons,13 CDS:10763233-10763668 np,10763669-10764127,10782519-10782692,10782744-10782813,10797487-10797632,10797695-10797862,10797923-10798184,10798239-10798366,10798428-10798521,10798576-10798840,10798951-10799071,10799301-10799767,10799816-10800002,10800051-10800203,10800204-10801105 np;scaffold_1,+,13 exons,13 CDS:10771726-10772260 np,10772261-10772281,10782519-10782692,10782744…	PF03131:bZIP Maf transcription factor;PF07716:Basic region leucine zipper;PF00170:bZIP transcription factor	stable	7645.61	6261.92	5872.77	-0.288244	0.228847	1.25955	0.207833	0.417392	0.379456
Npum_000760	scaffold_1,-,11 exons,10 CDS:10806084-10806490 np,10806491-10806497,10806548-10806668,10806725-10806971,10807041-10807206,10807263-10807415,10807470-10807620,10807668-10808039,10808349-10808495,10808608-10808695,10811130-10811219,10811220-10811294 np,10811363-10811512 np	PF00670:S-adenosyl-L-homocysteine hydrolase, NAD binding domain;PF02882:Tetrahydrofolate dehydrogenase/cyclohydrolase, NAD(P)-binding domain;PF02826:D-isomer specific 2-hydroxyacid dehydrogenase, NAD binding domain	stable	1929.03	1368.54	1615.8	-0.493769	0.245004	2.01535	0.0438681	0.154952	0.809803
Npum_000761	scaffold_1,+,9 exons,8 CDS:10811497-10812146 np,10812456-10812492 np,10812493-10812674,10813287-10813642,10813695-10813992,10814046-10814207,10814263-10814560,10814611-10814794,10814849-10815272,10815357-10816029,10816030-10818017 np	PF00651:BTB/POZ domain;PF07707:BTB And C-terminal Kelch	stable	1577.6	1128.3	1392.21	-0.48308	0.238372	2.02658	0.0427055	0.152461	0.81684
Npum_000762	scaffold_1,+,6 exons,6 CDS:10818373-10818517 np,10818518-10818730,10819597-10819700,10819750-10820027,10820077-10820182,10820237-10820299,10820351-10820486,10820487-10820826 np	PF13181:Tetratricopeptide repeat;PF13431:Tetratricopeptide repeat;PF13414:TPR repeat;PF00515:Tetratricopeptide repeat;PF13432:Tetratricopeptide repeat;PF07719:Tetratricopeptide repeat;PF16546:Homodimerisation domain of SGTA	stable	1500.66	1748.04	1363.95	0.219352	0.183045	-1.19835	0.230781	0.442714	0.353877
Npum_000763	scaffold_1,-,4 exons,4 CDS:10820859-10821223 np,10821224-10821334,10821493-10822130,10822900-10822974,10823206-10823212,10823213-10823283 np	0	stable	443.852	374.3	633.606	-0.244328	0.24742	0.987505	0.323395	0.545375	0.263305
Npum_000765	scaffold_1,+,3 exons,1 CDS:10840865-10841133 np,10859666-10859741 np,10869270-10869271 np,10869272-10870405	PF01762:Galactosyltransferase	stable	1283.91	807.005	1092.75	-0.668991	0.295133	2.26674	0.0234059	0.103857	0.983565
Npum_000766	scaffold_1,-,8 exons,7 CDS:10870262-10871165 np,10871166-10871227,10871280-10871532,10871583-10871662,10871745-10871979,10872031-10872174,10872223-10872400,10872458-10872558,10872559-10872604 np,10872686-10872954 np	PF07714:Protein tyrosine and serine/threonine kinase;PF00069:Protein kinase domain;PF06293:Lipopolysaccharide kinase (Kdo/WaaP) family	stable	1955.85	1491.96	1856.22	-0.389603	0.252833	1.54095	0.12333	0.300608	0.521999
Npum_000767	scaffold_1,-,5 exons,5 CDS:10878471-10878729 np,10878730-10878901,10878949-10879052,10879105-10879348,10879409-10879488,10879541-10879666,10879667-10879799 np	PF00352:Transcription factor TFIID (or TATA-binding protein, TBP)	stable	321.89	280.165	423.781	-0.198233	0.309107	0.64131	0.521322	0.71862	0.143501
Npum_000768	scaffold_1,+,5 exons,5 CDS:10880044-10880087 np,10880088-10880226,10880857-10881173,10881223-10881376,10881487-10881813,10881869-10882065,10882066-10882329 np	PF03031:NLI interacting factor-like phosphatase	stable	800.141	1411.39	1098.07	0.817725	0.252823	-3.23438	0.00121908	0.0142942	1.84484
Npum_000769	scaffold_1,-,2 exons,1 CDS:10882533-10882872 np,10882873-10884459,10884460-10884462 np,10884784-10884995 np	0	stable	1733.41	992.892	2360.89	-0.803788	0.56149	1.43153	0.152279	0.343754	0.463753
Npum_000770	scaffold_1,-,4 exons,4 CDS:10902693-10903469 np,10903470-10904011,10904360-10906649,10909160-10909395,10924306-10924315,10924316-10924488 np	0	stable	590.879	295.107	652.086	-1.00172	0.495087	2.02332	0.0430398	0.153079	0.815085
Npum_000774	scaffold_1,-,4 exons,3 CDS:11113415-11113722 np,11113723-11114485,11114535-11115057,11118402-11118417,11118418-11118483 np,11118725-11119384 np	0	down	295.562	79.493	131.199	-1.8938	0.583546	3.24533	0.00117314	0.0139498	1.85543
Npum_000775	scaffold_1,+,2 exons,1 CDS:11119731-11119959 np,11120724-11120730 np,11120731-11121885,11121886-11122003 np	PF00096:Zinc finger, C2H2 type	stable	755.391	862.651	784.939	0.193031	0.435053	-0.443696	0.657262	0.813745	0.0895117
Npum_000776	scaffold_1,+,4 exons,4 CDS:11123151-11123371 np,11123372-11123469,11123533-11124169,11124225-11124554,11124603-11124707,11124708-11125167 np	PF07714:Protein tyrosine and serine/threonine kinase;PF00069:Protein kinase domain	stable	1797.13	1404.49	1657.35	-0.356135	0.231069	1.54125	0.123256	0.300487	0.522174
Npum_000777	scaffold_1,+,4 exons,4 CDS:11125515-11125588,11125644-11125783,11125834-11126120,11127619-11128515	PF00566:Rab-GTPase-TBC domain	stable	666.165	677.289	650.351	0.0217834	0.204015	-0.106774	0.914969	0.96234	0.0166713
Npum_000778	scaffold_1,+,6 exons,6 CDS:11129263-11129329,11130342-11130761,11132379-11132539,11132593-11132702,11132755-11133178,11133241-11133405	PF00089:Trypsin	stable	5557.33	3965.75	3102.93	-0.486736	0.380237	1.28009	0.200515	0.408802	0.388487
Npum_000779	scaffold_1,-,3 exons,3 CDS:11140451-11140863 np,11140864-11141046,11146711-11146824,11162196-11162687,11162688-11162779 np;scaffold_1,-,5 exons,5 CDS:11134052-11134209 np,11134210-11134406,11135345-11135495,11140906-11141046,11146711-11146824,11162196-11162687,11162688-11162779 np	0	stable	55.7196	32.7737	51.8394	-0.761668	0.745556	1.02161	0.306965	0.528682	0.276806
Npum_000780	scaffold_1,-,6 exons,6 CDS:11169876-11170700 np,11170701-11171479,11171532-11171682,11171738-11172020,11172073-11172209,11172590-11174046,11174104-11174278,11174279-11174470 np	0	stable	925.22	962.917	1114.61	0.0581429	0.279723	-0.207859	0.835339	0.918313	0.0370091
Npum_000781	scaffold_1,+,16 exons,16 CDS:11174615-11174771 np,11174772-11174951,11175022-11175257,11175308-11175426,11175968-11176149,11176205-11176296,11176343-11176429,11176488-11176732,11176784-11176994,11177047-11177100,11177152-11177231,11177457-11177536,11177589-11177987,11178038-11178161,11178210-11178950,11179007-11179483,11179536-11179708,11179709-11179977 np;scaffold_1,+,15 exons,15 CDS:11174626-11…	PF15914:FAM193 family C-terminal	stable	1441.2	1593.37	1571.87	0.146197	0.23531	-0.621296	0.534405	0.72823	0.137732
Npum_000782	scaffold_1,+,17 exons,16 CDS:11180483-11181182 np,11181183-11181246,11182224-11182508,11182563-11183096,11183158-11183539,11183594-11183913,11183967-11184154,11184208-11184651,11184738-11184974,11185026-11185433,11185489-11185968,11186019-11186543,11186597-11187700,11187755-11188069,11188119-11188265,11188317-11188546,11188600-11188822,11188823-11189266 np,11189321-11190991 np;scaffold_1,+,19 exo…	PF12765:HEAT repeat associated with sister chromatid cohesion;PF12830:Sister chromatid cohesion C-terminus	stable	3730.76	3167.89	2699.04	-0.235737	0.18579	1.26884	0.2045	0.41371	0.383304
Npum_000783	scaffold_1,+,9 exons,9 CDS:11195281-11195438,11196358-11197013,11197115-11197519,11197571-11197856,11197912-11198162,11198225-11198624,11198761-11198911,11199627-11200460,11200510-11200809	PF00397:WW domain;PF01846:FF domain	stable	3271.6	3427.63	2710.69	0.0671298	0.236737	-0.283563	0.776745	0.885135	0.0529905
Npum_000784	scaffold_1,+,1 exons,1 CDS:11202104-11202282 np,11202283-11204199,11204200-11204257 np	PF00342:Phosphoglucose isomerase	stable	212.11	27.6526	182.294	-2.93898	1.35707	2.16567	0.0303361	0.122047	0.913473
Npum_000785	scaffold_1,-,7 exons,7 CDS:11204703-11204817 np,11204818-11204938,11204990-11205230,11205334-11205601,11205689-11206179,11206228-11206329,11206383-11207141,11208221-11208305,11208306-11208346 np	PF03366:YEATS family	stable	453.189	351.073	522.885	-0.36436	0.306707	1.18797	0.234843	0.447305	0.349396
Npum_000786	scaffold_1,+,18 exons,18 CDS:11210181-11210205 np,11210206-11210397,11212944-11213054,11225354-11225434,11225536-11225666,11226183-11226378,11226565-11226656,11227277-11227479,11230709-11230905,11231038-11231518,11231594-11231895,11231947-11232463,11232545-11233030,11233222-11233632,11234006-11234378,11234499-11234686,11234737-11235213,11235270-11235598,11235760-11236056,11236057-11237221 np	PF00781:Diacylglycerol kinase catalytic domain;PF00536:SAM domain (Sterile alpha motif);PF07647:SAM domain (Sterile alpha motif);PF00169:PH domain;PF00609:Diacylglycerol kinase accessory domain;PF00130:Phorbol esters/diacylglycerol binding domain (C1 domain)	stable	744.751	927.547	782.816	0.319118	0.398413	-0.800973	0.423147	0.641353	0.192903
Npum_000787	scaffold_1,-,8 exons,8 CDS:11237242-11237287 np,11237288-11237374,11237428-11237737,11237787-11237947,11238003-11238234,11238284-11238498,11238569-11238764,11238816-11239050,11239568-11239661,11239662-11239820 np	PF00749:tRNA synthetases class I (E and Q), catalytic domain	stable	255.306	355.032	325.052	0.481773	0.224567	-2.14534	0.0319255	0.126056	0.899436
Npum_000788	scaffold_1,+,1 exons,1 CDS:11239920-11240005 np,11240006-11240692,11240693-11240968 np	0	stable	79.8185	110.521	258.814	0.469774	0.699148	-0.671924	0.501632	0.703311	0.152852
Npum_000789	scaffold_1,+,4 exons,4 CDS:11241102-11241128 np,11241129-11241276,11241323-11241381,11241456-11242049,11243888-11244076,11244077-11244287 np;scaffold_1,+,3 exons,3 CDS:11241008-11241378 np,11241379-11241381,11241456-11242049,11243888-11244076,11244077-11244291 np	PF14555:UBA-like domain;PF03556:Cullin binding	stable	483.406	436.601	515.41	-0.144104	0.159466	0.903661	0.366175	0.588403	0.230325
Npum_000790	scaffold_1,-,3 exons,3 CDS:11244799-11244972,11245020-11245181,11245234-11245422	0	stable	10.1637	0	10.6225	-5.25569	4.68388	1.12208	0.261829	0.479681	0.319048
Npum_000792	scaffold_1,+,4 exons,4 CDS:11255473-11255533 np,11255534-11255616,11255666-11255787,11255836-11256116,11256166-11256375,11256376-11256438 np	0	stable	492.499	463.836	686.465	-0.0816545	0.170094	0.480055	0.631188	0.798685	0.0976245
Npum_000793	scaffold_1,-,7 exons,6 CDS:11256466-11256522 np,11256523-11256666,11256720-11256851,11256902-11257399,11257450-11257812,11257860-11258154,11258204-11258301,11258302-11258342 np,11258391-11259686 np	PF02709:N-terminal domain of galactosyltransferase;PF00535:Glycosyl transferase family 2;PF00652:Ricin-type beta-trefoil lectin domain	stable	1693.2	1688.16	1856.72	-0.00396428	0.20411	0.0194222	0.984504	0.995302	0.00204492
Npum_000795	scaffold_1,+,5 exons,3 CDS:11259505-11259860 np,11260341-11260552 np,11260608-11260625 np,11260626-11261648,11262219-11262433,11262636-11262747,11262748-11263350 np	0	stable	669.767	691.995	1060.13	0.0486786	0.334044	-0.145725	0.884138	0.945234	0.0244606
Npum_000796	scaffold_1,-,8 exons,6 CDS:11263828-11264656,11264765-11265180,11265230-11265384,11265508-11265911,11265968-11266226,11266347-11266683,11266684-11266697 np,11275019-11275072 np,11281776-11281952 np	PF10264:Winged helix Storkhead-box1 domain	stable	2500.26	1754.4	1929.43	-0.509925	0.254413	2.00432	0.0450361	0.157187	0.803585
Npum_000797	scaffold_1,+,14 exons,14 CDS:11283390-11283656 np,11283657-11284306,11285082-11285274,11285325-11285668,11285717-11285951,11285999-11286185,11286234-11286309,11286657-11287145,11287232-11287363,11287427-11287535,11287586-11287745,11287822-11288016,11288073-11288281,11288388-11288633,11288793-11289032,11289033-11289147 np	0	stable	1337.8	1264.21	1864.37	-0.0812139	0.283192	0.286781	0.77428	0.884205	0.0534469
Npum_000798	scaffold_1,-,5 exons,5 CDS:11289518-11289586 np,11289587-11289773,11289825-11289970,11290020-11290175,11290226-11290331,11290391-11290458,11290459-11290733 np	0	up	2360.3	25665.1	5820.21	3.44273	1.26074	-2.73073	0.00631947	0.0449656	1.34712
Npum_000799	scaffold_1,-,1 exons,1 CDS:11291257-11291438 np,11291439-11291843	0	stable	1.94358	1.57255	18.6308	-0.126583	1.14706	0.110354	0.912129	0.960828	0.0173542
Npum_000800	scaffold_1,-,11 exons,11 CDS:11293315-11295483 np,11295484-11295700,11295757-11295844,11295896-11296248,11296301-11296502,11296559-11296732,11296786-11297081,11301197-11301337,11302268-11302724,11303452-11303988,11304842-11304923,11304978-11305007,11305008-11305129 np;scaffold_1,-,12 exons,12 CDS:11293465-11294256 np,11294257-11294285,11295495-11295700,11295757-11295844,11295896-11296248,11296301…	PF13857:Ankyrin repeats (many copies);PF13637:Ankyrin repeats (many copies);PF13606:Ankyrin repeat;PF12796:Ankyrin repeats (3 copies);PF00023:Ankyrin repeat	stable	1546.33	1455.82	1540.11	-0.0885401	0.184549	0.479765	0.631395	0.79876	0.0975838
Npum_000801	scaffold_1,+,1 exons,1 CDS:11302942-11303244	0	stable	66.4557	4.64021	49.628	-3.82822	1.80973	2.11536	0.0343995	0.132102	0.879089
Npum_000803	scaffold_1,+,5 exons,4 CDS:11305567-11305718 np,11305779-11305789 np,11305790-11306135,11306442-11306671,11307973-11308354,11308442-11309049,11309050-11309057 np	PF10453:Nuclear fragile X mental retardation-interacting protein 1 (NUFIP1)	stable	855.082	1036.24	974.848	0.279117	0.185186	-1.50722	0.131753	0.314057	0.502991
Npum_000804	scaffold_1,-,8 exons,7 CDS:11313511-11313582 np,11313583-11313906,11314094-11314373,11314633-11314832,11314886-11315411,11315466-11315618,11315912-11317765,11317828-11318315,11318316-11318357 np,11319596-11319720 np	PF00240:Ubiquitin family;PF00097:Zinc finger, C3HC4 type (RING finger)	stable	1076.56	783.233	691.553	-0.458941	0.590467	0.77725	0.437011	0.651921	0.185805
Npum_000805	scaffold_1,+,3 exons,3 CDS:11323188-11323517,11323780-11324057,11324109-11324175	PF09174:Maf1 regulator	stable	1347.13	699.032	932.397	-0.945945	0.208883	4.52859	5.93781e-06	0.000250486	3.60122
Npum_000806	scaffold_1,-,5 exons,5 CDS:11324918-11325081,11325138-11325225,11325679-11325856,11326264-11326442,11327266-11327433	PF01652:Eukaryotic initiation factor 4E	stable	3125.02	2746.49	3442.1	-0.186333	0.251425	0.741109	0.458627	0.67046	0.173627
Npum_000807	scaffold_1,-,1 exons,1 CDS:11327962-11328771	PF01151:GNS1/SUR4 family	stable	62.8345	148.473	363.937	1.24555	0.671317	-1.85539	0.0635409	0.196063	0.707605
Npum_000808	scaffold_1,+,2 exons,2 CDS:11329983-11330035 np,11330036-11330183,11330250-11330911,11330912-11330952 np	PF01151:GNS1/SUR4 family	stable	0	0	54.1292	0	1.59782	0	1	1	0
Npum_000811	scaffold_1,-,1 exons,1 CDS:11335291-11336082	PF01151:GNS1/SUR4 family	stable	38.6333	37.4161	67.8925	-0.0191393	0.694895	0.0275427	0.978027	0.993025	0.00303963
Npum_000812	scaffold_1,+,1 exons,1 CDS:11336983-11337660	PF01151:GNS1/SUR4 family	stable	479.91	911.373	307.647	0.924263	0.738961	-1.25076	0.211022	0.420782	0.375943
Npum_000813	scaffold_1,-,1 exons,1 CDS:11337983-11338819	PF01151:GNS1/SUR4 family	stable	484.352	1006.52	319.563	1.05459	0.897697	-1.17477	0.240085	0.453582	0.343344
Npum_000814	scaffold_1,-,1 exons,1 CDS:11340065-11340895	PF01151:GNS1/SUR4 family	up	856.32	2176.58	631.975	1.34475	0.49533	-2.71487	0.00663024	0.0466919	1.33076
Npum_000815	scaffold_1,+,8 exons,8 CDS:11342132-11342356 np,11342357-11342428,11342484-11342680,11342733-11342801,11342856-11343243,11343296-11343540,11343749-11344353,11344844-11344884,11344940-11345011,11345012-11345078 np	PF00076:RNA recognition motif. (a.k.a. RRM, RBD, or RNP domain)	stable	986.801	864.272	1042.83	-0.189266	0.160471	1.17944	0.238223	0.45151	0.345333
Npum_000816	scaffold_1,-,11 exons,11 CDS:11345437-11346380,11346432-11346680,11346737-11346906,11346960-11347065,11347119-11347341,11347394-11347534,11348021-11348063,11348484-11348495,11348551-11348786,11348847-11349055,11349344-11349389	PF00025:ADP-ribosylation factor family;PF08477:Ras of Complex, Roc, domain of DAPkinase;PF18755:Restriction Enzyme Adenine Methylase Associated;PF09439:Signal recognition particle receptor beta subunit;PF00071:Ras family;PF01398:JAB1/Mov34/MPN/PAD-1 ubiquitin protease;PF01926:50S ribosome-binding GTPase	stable	1250.26	992.664	1245.6	-0.332615	0.30062	1.10643	0.26854	0.48625	0.31314
Npum_000817	scaffold_1,+,14 exons,13 CDS:11349899-11350211,11350674-11350852,11350911-11351245,11352393-11352612,11353897-11354067,11355004-11355167,11362507-11362748,11363124-11363234,11363412-11363508,11363572-11363699,11364440-11364652,11364712-11364857,11364945-11365256,11365257-11365285 np,11365410-11367997 np	PF00248:Aldo/keto reductase family;PF02219:Methylenetetrahydrofolate reductase	stable	783.028	725.54	1246.6	-0.108794	0.351542	0.309477	0.756959	0.874366	0.0583068
Npum_000818	scaffold_1,+,2 exons,2 CDS:11368355-11368721 np,11368722-11368806,11368855-11368985,11368986-11369073 np	0	stable	12.896	10.2063	16.4002	-0.335237	0.757555	0.442525	0.658109	0.814365	0.0891809
Npum_000819	scaffold_1,+,14 exons,12 CDS:11371980-11372468 np,11376255-11376360 np,11376417-11376658 np,11376659-11376676,11384591-11384929,11385019-11385219,11386814-11386832,11399538-11399668,11408335-11408383,11410352-11410489,11410886-11411214,11411288-11411491,11411544-11411690,11411846-11411983,11412036-11412251,11412252-11412605 np;scaffold_1,+,10 exons,9 CDS:11390933-11391608 np,11396473-11396492 np,…	PF00571:CBS domain	stable	3258.19	3113.23	4841.25	-0.0669444	0.122687	0.545651	0.585306	0.765392	0.116116
Npum_000821	scaffold_1,+,6 exons,6 CDS:11412998-11413089 np,11413090-11413518,11413620-11414211,11415335-11415708,11415832-11416047,11416177-11416609,11416664-11417193,11417194-11417623 np	PF00443:Ubiquitin carboxyl-terminal hydrolase;PF01302:CAP-Gly domain	stable	1499.85	1353.87	1714.18	-0.14763	0.188775	0.782041	0.43419	0.649679	0.187301
Npum_000822	scaffold_1,-,1 exons,1 CDS:11427864-11428643	PF00076:RNA recognition motif. (a.k.a. RRM, RBD, or RNP domain)	stable	101.252	47.2611	82.9133	-1.10303	1.07676	1.02439	0.30565	0.527423	0.277841
Npum_000823	scaffold_1,-,1 exons,1 CDS:11433438-11434289	0	stable	19.212	34.3355	31.1411	0.875544	0.744849	-1.17547	0.239809	0.453259	0.343653
Npum_000824	scaffold_1,-,8 exons,8 CDS:11419132-11419972 np,11419973-11420093,11420150-11420373,11421621-11421790,11425975-11426149,11426238-11426438,11436024-11436630,11448631-11448713,11452734-11452766,11452767-11452953 np;scaffold_1,-,7 exons,7 CDS:11419132-11419972 np,11419973-11420093,11420150-11420373,11421621-11421790,11425975-11426149,11426238-11426438,11436024-11436630,11440950-11441074,11441075-114…	PF06297:PET Domain;PF00412:LIM domain	stable	7995.24	12639.5	9059.44	0.660876	0.264539	-2.49822	0.012482	0.0691758	1.16005
Npum_000825	scaffold_1,+,2 exons,2 CDS:11450867-11451442,11452000-11452419	PF13561:Enoyl-(Acyl carrier protein) reductase;PF00106:short chain dehydrogenase;PF08659:KR domain	stable	56.6948	48.0908	110.615	-0.222733	0.591607	0.376489	0.706554	0.843928	0.0736948
Npum_000827	scaffold_1,-,9 exons,8 CDS:11453303-11454231 np,11454331-11454337 np,11454338-11455646,11455967-11456203,11456260-11456403,11456632-11456880,11456932-11457281,11458275-11458445,11458499-11458711,11458796-11458804,11458805-11458943 np	PF01480:PWI domain	stable	6512.51	6984.06	6024.01	0.100912	0.240581	-0.41945	0.674887	0.824763	0.0836708
Npum_000828	scaffold_1,+,5 exons,5 CDS:11460095-11460382 np,11460383-11460412,11461113-11461261,11461333-11461493,11464370-11464539,11464637-11464840,11464841-11465027 np	0	down	1314.11	148.152	300.985	-3.14583	0.584572	5.38142	7.39007e-08	7.85577e-06	5.10481
Npum_000829	scaffold_1,+,8 exons,8 CDS:11465833-11465845,11469631-11469656,11474714-11475278,11483708-11483932,11484007-11484307,11495137-11495391,11496487-11496783,11501079-11501289	PF00001:7 transmembrane receptor (rhodopsin family)	stable	24.5867	18.9691	23.4507	-0.34614	0.552304	0.62672	0.530842	0.72563	0.139285
Npum_000831	scaffold_1,+,2 exons,1 CDS:11507199-11507378 np,11508832-11508843 np,11508844-11509197	0	stable	16.02	33.2105	22.2618	1.07455	0.732032	-1.4679	0.142132	0.329041	0.48275
Npum_000832	scaffold_1,+,1 exons,1 CDS:11563530-11564000	PF04930:FUN14 family	stable	59.1069	1.60193	26.8041	-5.17505	2.24584	2.30429	0.0212066	0.09772	1.01002
Npum_000833	scaffold_1,+,6 exons,6 CDS:11552121-11552196 np,11552197-11552355,11552412-11552616,11553944-11554226,11564323-11564507,11564924-11565187,11565904-11566424,11566425-11567094 np	PF00001:7 transmembrane receptor (rhodopsin family)	stable	52.546	104.492	88.6845	0.996079	0.477191	-2.08738	0.0368537	0.138087	0.859848
Npum_000834	scaffold_1,-,14 exons,14 CDS:11569457-11569548 np,11569549-11569619,11569672-11570116,11570172-11570348,11570407-11570591,11570640-11570962,11572768-11572832,11580460-11580675,11580834-11581022,11581076-11581328,11581524-11581750,11581810-11582573,11583005-11583174,11583226-11583343,11583432-11583450,11583451-11583568 np	PF01851:Proteasome/cyclosome repeat;PF18004:26S proteasome regulatory subunit RPN2 C-terminal domain;PF13646:HEAT repeats	stable	7010.2	7713.74	5821.24	0.13789	0.266428	-0.517549	0.604773	0.780885	0.107413
Npum_000835	scaffold_1,-,3 exons,3 CDS:11583845-11584038 np,11584039-11584242,11584296-11584499,11584553-11584597,11584598-11584676 np	PF04908:SH3-binding, glutamic acid-rich protein	stable	2773.93	2242.45	2237.88	-0.306198	0.115484	2.65142	0.00801545	0.0528548	1.27692
Npum_000836	scaffold_1,+,3 exons,3 CDS:11585037-11585106,11585154-11585392,11585444-11585584	PF07096:Protein of unknown function (DUF1358)	stable	255.424	275.478	324.474	0.106316	0.241531	-0.440174	0.659811	0.815419	0.0886194
Npum_000837	scaffold_1,+,9 exons,9 CDS:11585776-11585807,11585861-11585978,11586035-11586218,11586722-11587029,11587086-11587865,11587923-11588141,11588198-11588858,11588909-11589002,11589072-11589105	PF05804:Kinesin-associated protein (KAP)	stable	842.881	803.317	892.114	-0.0640976	0.136009	0.471275	0.637445	0.801911	0.095874
Npum_000838	scaffold_1,+,1 exons,1 CDS:11589797-11590300	0	stable	178.893	193.995	291.058	0.111642	0.249594	-0.447295	0.654662	0.811891	0.0905021
Npum_000839	scaffold_1,+,6 exons,6 CDS:11590482-11590656,11590817-11591352,11591417-11591608,11591663-11592122,11592176-11592473,11592525-11593035	PF01422:NF-X1 type zinc finger;PF01424:R3H domain	stable	978.457	861.793	1186.92	-0.182685	0.283873	0.643545	0.519871	0.717462	0.144201
Npum_000840	scaffold_1,-,3 exons,3 CDS:11593181-11593350 np,11593351-11593485,11593723-11593991,11594042-11594231,11594232-11594336 np	PF13774:Regulated-SNARE-like domain;PF00957:Synaptobrevin	stable	1715.26	1504.82	1454.15	-0.187744	0.114508	1.63957	0.101094	0.265063	0.576651
Npum_000841	scaffold_1,+,2 exons,2 CDS:11594363-11594454 np,11594455-11594712,11594794-11596161,11596162-11596183 np	PF11708:Pre-mRNA splicing Prp18-interacting factor	stable	787.253	596.004	905.102	-0.400749	0.172518	2.32294	0.0201826	0.0943411	1.0253
Npum_000842	scaffold_1,-,4 exons,4 CDS:11598002-11598101 np,11598102-11598365,11598418-11599106,11599162-11599460,11599699-11599865,11599866-11600034 np	PF14604:Variant SH3 domain;PF00018:SH3 domain;PF07653:Variant SH3 domain;PF02218:Repeat in HS1/Cortactin	stable	5365.54	5093.99	4799.88	-0.075171	0.14045	0.535215	0.592502	0.770933	0.112983
Npum_000843	scaffold_1,+,9 exons,9 CDS:11600176-11600301 np,11600302-11600325,11605094-11605209,11606051-11606104,11606168-11606474,11606536-11606820,11607546-11607776,11609912-11610375,11610441-11610613,11610681-11610841,11610842-11611402 np	PF00018:SH3 domain;PF00611:Fes/CIP4, and EFC/F-BAR homology domain	stable	3725.94	3634.99	3949.75	-0.0353523	0.211104	0.167464	0.867005	0.935104	0.0291402
Npum_000844	scaffold_1,+,14 exons,14 CDS:11611621-11611882,11611939-11612283,11612333-11613258,11613320-11613633,11613691-11613895,11613952-11614103,11614290-11614426,11614480-11614725,11614777-11614950,11615002-11615230,11615288-11615451,11615510-11615902,11615952-11616478,11616529-11616924	PF00054:Laminin G domain;PF00008:EGF-like domain;PF12661:Human growth factor-like EGF;PF02210:Laminin G domain	stable	27.498	20.0452	34.0147	-0.46117	0.804785	0.573035	0.566621	0.752261	0.123631
Npum_000845	scaffold_1,+,1 exons,1 CDS:11617242-11617301 np,11617302-11619053	PF06209:Cofactor of BRCA1 (COBRA1)	stable	360.532	283.703	339.57	-0.346903	0.261763	1.32525	0.185087	0.387818	0.411372
Npum_000846	scaffold_1,-,3 exons,3 CDS:11619270-11619702,11619774-11619984,11620036-11620093	PF00397:WW domain	stable	206.287	245.562	336.529	0.245772	0.23237	-1.05768	0.290203	0.511286	0.291336
Npum_000847	scaffold_1,-,8 exons,6 CDS:11620676-11620841 np,11620842-11620954,11621010-11621300,11621349-11621457,11621914-11622015,11622118-11622284,11622896-11622971,11622972-11623236 np,11623298-11623455 np,11636571-11636722 np	PF07679:Immunoglobulin I-set domain;PF00047:Immunoglobulin domain;PF13927:Immunoglobulin domain;PF07686:Immunoglobulin V-set domain	stable	246.438	163.14	346.497	-0.593001	0.534455	1.10954	0.267196	0.485013	0.314247
Npum_000848	scaffold_1,-,16 exons,15 CDS:11639562-11641137 np,11641138-11641269,11641318-11641523,11641584-11641933,11641999-11642285,11642331-11642505,11642558-11642787,11644457-11644586,11644637-11644740,11644800-11644987,11645040-11645254,11645759-11645811,11647802-11647876,11647947-11648087,11648139-11648309,11651522-11651614,11651615-11651727 np,11651999-11652305 np	PF00930:Dipeptidyl peptidase IV (DPP IV) N-terminal region;PF00326:Prolyl oligopeptidase family	stable	430.377	584.848	700.211	0.443021	0.525924	-0.842366	0.399583	0.619703	0.207816
Npum_000849	scaffold_1,-,3 exons,3 CDS:11657165-11657236 np,11657237-11657346,11658836-11659123,11662415-11662715,11662716-11662720 np;scaffold_1,-,6 exons,5 CDS:11657165-11657236 np,11657237-11657346,11658836-11659123,11662415-11662628,11667804-11667973,11668058-11668154,11668155-11668350 np,11684024-11684248 np	PF07679:Immunoglobulin I-set domain;PF13895:Immunoglobulin domain;PF00047:Immunoglobulin domain;PF13927:Immunoglobulin domain;PF07686:Immunoglobulin V-set domain	stable	24.0066	12.5578	31.0849	-0.880831	0.504379	1.74637	0.0807472	0.22937	0.639464
Npum_000850	scaffold_1,+,12 exons,12 CDS:11695710-11695757,11696399-11696630,11696683-11696843,11696901-11697014,11697221-11697329,11697389-11697685,11702408-11702485,11702541-11702554,11709271-11709319,11709377-11709604,11711526-11711688,11711740-11712178	PF07679:Immunoglobulin I-set domain;PF07686:Immunoglobulin V-set domain;PF00059:Lectin C-type domain	stable	1048.88	861.888	670.343	-0.284125	0.533426	0.532642	0.594282	0.772272	0.11223
Npum_000851	scaffold_1,-,7 exons,7 CDS:11712296-11712419 np,11712420-11712510,11712564-11712729,11712778-11712981,11714452-11714636,11714708-11714864,11714917-11715114,11720815-11720860,11720861-11721010 np	PF00059:Lectin C-type domain	stable	272.311	213.149	262.756	-0.348079	0.542181	0.641998	0.520875	0.718333	0.143674
Npum_000852	scaffold_1,+,6 exons,6 CDS:11722706-11722779 np,11722780-11722925,11725516-11725633,11725678-11726073,11726515-11726646,11726702-11726874,11726926-11727007,11727008-11727016 np	PF00248:Aldo/keto reductase family	stable	384.351	462.786	390.263	0.274355	0.294719	-0.930904	0.351903	0.573969	0.241112
Npum_000853	scaffold_1,-,7 exons,7 CDS:11726245-11727066 np,11727067-11727134,11727195-11727306,11727424-11727540,11727841-11728105,11728157-11728412,11728904-11729055,11729548-11729684,11729685-11729856 np	PF01070:FMN-dependent dehydrogenase	up	1985.14	6127.57	4949.84	1.62593	0.543301	-2.9927	0.00276524	0.0254275	1.5947
Npum_000854	scaffold_1,-,4 exons,4 CDS:11729834-11729930 np,11729931-11730079,11730127-11730241,11731688-11731787,11731944-11731945,11731946-11732202 np;scaffold_1,-,3 exons,3 CDS:11729834-11729930 np,11729931-11730079,11730127-11730241,11731688-11731777,11731778-11732202 np	PF07491:Protein phosphatase inhibitor	stable	1820.02	938.321	1162.81	-0.957037	0.252261	3.79384	0.000148338	0.00311611	2.50639
Npum_000856	scaffold_1,+,5 exons,5 CDS:11732494-11732629 np,11732630-11732750,11733010-11733306,11733357-11733641,11733717-11734284,11734334-11734610,11734611-11734629 np	PF13964:Kelch motif;PF13418:Galactose oxidase, central domain;PF01344:Kelch motif;PF00646:F-box domain;PF13415:Galactose oxidase, central domain;PF07646:Kelch motif;PF13854:Kelch motif;PF12937:F-box-like	stable	576.966	385.666	806.736	-0.577579	0.306422	1.88491	0.0594416	0.188039	0.725753
Npum_000857	scaffold_1,-,6 exons,6 CDS:11734618-11734625,11734669-11734927,11735015-11735404,11735458-11735903,11735950-11736133,11736180-11736524	PF00939:Sodium:sulfate symporter transmembrane region;PF03600:Citrate transporter	stable	216.189	90.9102	148.239	-1.25056	1.12853	1.10813	0.267807	0.485637	0.313688
Npum_000858	scaffold_1,-,8 exons,8 CDS:11736902-11737135,11737190-11737462,11737511-11737830,11737880-11738132,11738185-11738237,11738288-11738382,11738431-11738559,11738859-11738965	PF03062:MBOAT, membrane-bound O-acyltransferase family	stable	4024.52	5114.05	3254.19	0.345449	0.271754	-1.27118	0.203665	0.412558	0.384515
Npum_000859	scaffold_1,-,8 exons,7 CDS:11739337-11740227 np,11740228-11740404,11740459-11740533,11740628-11740825,11740877-11741046,11741104-11741572,11741626-11741892,11743185-11743250,11743251-11743422 np,11744984-11745440 np;scaffold_1,-,9 exons,9 CDS:11739337-11740227 np,11740228-11740404,11740459-11740533,11740628-11740825,11740877-11741046,11741104-11741572,11741626-11741892,11743185-11743523,11747008-…	PF00018:SH3 domain;PF13180:PDZ domain;PF07653:Variant SH3 domain;PF00625:Guanylate kinase;PF02828:L27 domain;PF00595:PDZ domain	down	3115.56	1499.14	1834.61	-1.0546	0.3519	2.99688	0.00272762	0.0252131	1.59837
Npum_000860	scaffold_1,+,10 exons,10 CDS:11747841-11748012 np,11748013-11748227,11748277-11748421,11749299-11749464,11749686-11749723,11749934-11749945,11750173-11750287,11750337-11750497,11750546-11750787,11750844-11751061,11751119-11751273,11751274-11751354 np	PF13202:EF hand	stable	1377.41	1319.9	1374.12	-0.061732	0.218048	0.283112	0.777091	0.885202	0.0529577
Npum_000861	scaffold_1,+,9 exons,9 CDS:11751595-11751665 np,11751666-11751696,11751747-11752116,11752280-11752598,11752648-11752830,11752942-11753239,11753286-11753497,11753554-11753887,11754071-11754284,11754339-11754537,11754538-11754542 np	PF14551:MCM N-terminal domain;PF00493:MCM P-loop domain;PF17207:MCM OB domain;PF17855:MCM AAA-lid domain;PF07728:AAA domain (dynein-related subfamily)	stable	1247.19	1073.15	1018.39	-0.21739	0.441748	0.492112	0.62264	0.793419	0.100497
Npum_000862	scaffold_1,-,2 exons,2 CDS:11754588-11754627 np,11754628-11754791,11754842-11754959,11754960-11754967 np	PF03670:Uncharacterised protein family (UPF0184)	stable	568.699	607.52	617.995	0.0916976	0.195427	-0.469217	0.638915	0.803187	0.0951834
Npum_000863	scaffold_1,+,5 exons,5 CDS:11755058-11755138 np,11755139-11755141,11755193-11755404,11755454-11755626,11755680-11755879,11755992-11756231	PF01115:F-actin capping protein, beta subunit	stable	1925.79	2075.14	1921.81	0.107178	0.158454	-0.676399	0.498788	0.701242	0.154132
Npum_000864	scaffold_1,+,3 exons,2 CDS:11757754-11758015 np,11766565-11766572 np,11766573-11766783,11767810-11769017,11769018-11769562 np	PF11901:Protein of unknown function (DUF3421)	stable	1878.7	1688.57	2256.37	-0.153739	0.347739	0.44211	0.658409	0.814573	0.0890702
Npum_000865	scaffold_1,+,4 exons,4 CDS:11769763-11769862 np,11769863-11770061,11771908-11772165,11772217-11772506,11772562-11772837,11772838-11772966 np;scaffold_1,+,4 exons,4 CDS:11771075-11771578 np,11771579-11771684,11771908-11772165,11772217-11772506,11772562-11772837,11772838-11772966 np	PF00287:Sodium / potassium ATPase beta chain	down	3547.93	1654.43	2082.66	-1.10039	0.393416	2.79702	0.00515759	0.0390173	1.40874
Npum_000866	scaffold_1,+,8 exons,8 CDS:11774217-11774372 np,11774373-11774522,11774656-11775086,11775139-11775407,11775461-11775744,11775826-11776257,11776307-11776662,11777068-11777330,11777387-11777589,11777590-11777876 np	PF00362:Integrin beta chain VWA domain;PF08725:Integrin beta cytoplasmic domain;PF07965:Integrin beta tail domain;PF18372:Integrin beta epidermal growth factor like domain 1	stable	2350.34	2022.4	1615.58	-0.216557	0.305455	0.708965	0.478346	0.685472	0.16401
Npum_000867	scaffold_1,-,3 exons,3 CDS:11778541-11779077,11779127-11779451,11780903-11780925	PF03171:2OG-Fe(II) oxygenase superfamily	stable	2378.09	3092.48	1496.8	0.379484	0.372564	-1.01857	0.308405	0.52988	0.275823
Npum_000868	scaffold_1,+,9 exons,9 CDS:11781100-11781181,11781235-11781335,11781389-11781470,11781521-11781588,11781638-11781784,11781951-11782076,11782137-11782208,11782259-11782408,11782546-11782704	PF07679:Immunoglobulin I-set domain;PF00047:Immunoglobulin domain;PF13927:Immunoglobulin domain	stable	38.1862	33.1155	130.618	-0.15529	0.542699	0.286144	0.774768	0.884211	0.0534441
Npum_000869	scaffold_1,-,4 exons,4 CDS:11782887-11783118,11783170-11783291,11783596-11783930,11783984-11784005	0	stable	2127	2698.31	1356.64	0.343658	0.42734	-0.80418	0.421293	0.639841	0.193928
Npum_000870	scaffold_1,-,2 exons,2 CDS:11784032-11784549,11785699-11785768	0	stable	1491.08	1957.27	966.065	0.393001	0.424447	-0.925912	0.354492	0.576756	0.239008
Npum_000871	scaffold_1,-,4 exons,4 CDS:11788886-11788908 np,11788909-11788998,11789051-11789260,11789312-11789728,11789779-11789889,11789890-11789945 np	PF00097:Zinc finger, C3HC4 type (RING finger);PF04757:Pex2 / Pex12 amino terminal region	stable	193.198	177.297	263.087	-0.126573	0.280845	0.450685	0.652217	0.810326	0.0913401
Npum_000872	scaffold_1,+,4 exons,4 CDS:11790022-11790093 np,11790094-11790171,11790230-11790433,11790485-11790521,11790625-11790863,11790864-11791033 np	PF09340:Histone acetyltransferase subunit NuA4	stable	485.469	417.578	447.039	-0.211269	0.238439	0.886047	0.375592	0.598067	0.22325
Npum_000873	scaffold_1,-,6 exons,6 CDS:11791552-11791702 np,11791703-11791920,11792005-11792754,11792808-11793408,11793459-11793678,11794085-11794236,11794286-11794711,11794712-11794815 np	PF00271:Helicase conserved C-terminal domain;PF00270:DEAD/DEAH box helicase	stable	1228.56	1363.76	1257.73	0.150438	0.199401	-0.754447	0.450581	0.663684	0.178039
Npum_000874	scaffold_1,+,4 exons,4 CDS:11794823-11795062 np,11795063-11795128,11795182-11795388,11795513-11795635,11795689-11795970,11795971-11795991 np	PF13472:GDSL-like Lipase/Acylhydrolase family	stable	426.813	445.697	621.378	0.062884	0.369506	-0.170184	0.864866	0.933549	0.029863
Npum_000875	scaffold_1,-,4 exons,4 CDS:11796394-11796574 np,11796575-11796696,11796748-11797196,11797762-11797964,11798090-11798182,11798183-11798245 np	PF04089:BRICHOS domain	stable	7641.21	5719.86	6055.44	-0.417736	0.351276	1.1892	0.234362	0.446803	0.349884
Npum_000876	scaffold_1,+,4 exons,4 CDS:11798847-11798920,11799260-11799355,11799405-11799867,11799942-11800034	0	stable	397.534	388.465	526.978	-0.0330635	0.299329	0.110459	0.912046	0.960823	0.0173565
Npum_000877	scaffold_1,+,3 exons,3 CDS:11800047-11800854,11800905-11801032,11801082-11801276	PF12260:Protein-kinase domain of FAM69	stable	499.58	450.147	547.161	-0.151035	0.26271	0.574911	0.565352	0.751235	0.124224
Npum_000878	scaffold_1,+,4 exons,4 CDS:11801521-11801695 np,11801696-11802661,11802716-11802871,11802919-11803164,11803220-11803849,11803850-11804545 np	PF04129:Vps52 / Sac2 family	stable	1408.47	883.239	1233.88	-0.670689	0.204199	3.28448	0.00102169	0.0128257	1.89192
Npum_000880	scaffold_1,-,1 exons,1 CDS:11813786-11814928	PF13519:von Willebrand factor type A domain;PF04056:Ssl1-like;PF02809:Ubiquitin interaction motif	stable	478.87	405.146	453.349	-0.241273	0.196075	1.23051	0.218505	0.428187	0.368366
Npum_000881	scaffold_1,+,7 exons,7 CDS:11815585-11815655 np,11815656-11816011,11816061-11816377,11816440-11816750,11816807-11817284,11817344-11817935,11817984-11818202,11818259-11818667,11818668-11818843 np	PF00271:Helicase conserved C-terminal domain;PF07717:Oligonucleotide/oligosaccharide-binding (OB)-fold;PF00270:DEAD/DEAH box helicase;PF04408:Helicase associated domain (HA2)	stable	565.894	520.348	540.849	-0.121542	0.297319	0.408795	0.68269	0.82917	0.0813562
Npum_000882	scaffold_1,+,7 exons,7 CDS:11822456-11822514,11822572-11822762,11822821-11823043,11823099-11823282,11823334-11823563,11823687-11823718,11823768-11823775	PF05783:Dynein light intermediate chain (DLIC)	stable	1155.41	988.379	1068.19	-0.227792	0.153394	1.48501	0.13754	0.322129	0.49197
Npum_000883	scaffold_1,+,3 exons,3 CDS:11823807-11823869,11823924-11824073,11824567-11824815	0	stable	364.698	302.566	318.166	-0.272956	0.184096	1.48268	0.138159	0.32312	0.490636
Npum_000885	scaffold_1,-,4 exons,4 CDS:11825201-11826682 np,11826683-11826844,11826895-11827149,11827200-11827708,11827765-11827885,11827886-11827940 np	PF01992:ATP synthase (C/AC39) subunit	stable	3481.65	4068.21	3870.09	0.224961	0.208197	-1.08052	0.279911	0.499717	0.301276
Npum_000886	scaffold_1,+,5 exons,5 CDS:11828033-11828139 np,11828140-11828164,11828266-11828456,11828711-11829052,11829148-11829399,11829458-11829946,11829947-11830537 np	PF00670:S-adenosyl-L-homocysteine hydrolase, NAD binding domain;PF02826:D-isomer specific 2-hydroxyacid dehydrogenase, NAD binding domain	up	2335.23	4865.5	3395.59	1.0587	0.309372	-3.4221	0.000621386	0.00894085	2.04862
Npum_000887	scaffold_1,-,4 exons,4 CDS:11831269-11831446 np,11831447-11831587,11831668-11832039,11832092-11832622,11832683-11832898,11832899-11832904 np	PF13920:Zinc finger, C3HC4 type (RING finger);PF13857:Ankyrin repeats (many copies);PF13923:Zinc finger, C3HC4 type (RING finger);PF13637:Ankyrin repeats (many copies);PF13606:Ankyrin repeat;PF12796:Ankyrin repeats (3 copies);PF00023:Ankyrin repeat	stable	1468.84	1180.56	1196.6	-0.315491	0.258807	1.21902	0.222835	0.433609	0.362902
Npum_000888	scaffold_1,-,4 exons,4 CDS:11868426-11868487,11868540-11868686,11868742-11869499,11869554-11869729	PF13904:Domain of unknown function (DUF4207)	stable	212.426	3.69404	135.197	-5.84831	3.0376	1.92531	0.0541911	0.177674	0.750377
Npum_000889	scaffold_1,-,2 exons,2 CDS:11870878-11871389,11871439-11871460	0	down	243.565	0	262.837	-24.1281	4.67519	5.16088	2.45794e-07	1.9305e-05	4.71433
Npum_000890	scaffold_1,-,3 exons,3 CDS:11922940-11923195,11923253-11923550,11923648-11923765	0	stable	35.1187	0	19.1682	-7.04416	3.73336	1.88682	0.0591851	0.187655	0.726639
Npum_000891	scaffold_1,-,4 exons,4 CDS:11924920-11925079,11925464-11925715,11925785-11926100,11926186-11926294	0	stable	117.702	6.89364	81.6863	-4.09111	2.48125	1.64881	0.099186	0.26246	0.580937
Npum_000892	scaffold_1,-,3 exons,3 CDS:11926742-11926756 np,11926757-11927018,11927072-11927390,11927448-11927565	0	stable	61.9517	5.83479	40.0924	-3.42664	1.76544	1.94096	0.052263	0.173194	0.761467
Npum_000894	scaffold_1,-,2 exons,2 CDS:11987168-11987323,11988281-11988565	PF13857:Ankyrin repeats (many copies);PF13637:Ankyrin repeats (many copies);PF00023:Ankyrin repeat	stable	106.44	171.181	120.96	0.682939	1.69005	-0.404095	0.686143	0.830715	0.0805481
Npum_000895	scaffold_1,-,6 exons,6 CDS:12019290-12019402,12019951-12020208,12020793-12021138,12021392-12021724,12022189-12022857,12022975-12023091,12023092-12023162 np	PF13637:Ankyrin repeats (many copies);PF18346:Mind bomb SH3 repeat domain;PF00569:Zinc finger, ZZ type;PF06701:Mib_herc2;PF12796:Ankyrin repeats (3 copies)	stable	2108.33	1628.62	1604.83	-0.372851	0.24782	1.50453	0.132446	0.314631	0.502199
Npum_000896	scaffold_1,+,4 exons,4 CDS:12023490-12023494 np,12023495-12023622,12023675-12023811,12023860-12024125,12024175-12024390,12024391-12024476 np	0	down	54.2878	0	60.4815	-7.67187	2.15284	3.56361	0.000365794	0.00597431	2.22371
Npum_000897	scaffold_1,+,2 exons,2 CDS:12024916-12024942 np,12024943-12025146,12025203-12025943,12025944-12025961 np	PF03942:DTW domain	stable	118.736	133.453	174.89	0.167531	0.398841	-0.420044	0.674453	0.824413	0.0838549
Npum_000898	scaffold_1,+,5 exons,5 CDS:12026760-12026824 np,12026825-12026844,12026900-12027010,12027070-12027203,12027257-12027448,12027928-12028421	PF08271:TFIIB zinc-binding;PF00134:Cyclin, N-terminal domain;PF00382:Transcription factor TFIIB repeat	stable	1215.79	930.422	1229.93	-0.386366	0.203007	1.90322	0.0570123	0.183173	0.737138
Npum_000899	scaffold_1,-,7 exons,6 CDS:12028553-12028561 np,12028562-12028844,12028902-12029121,12029173-12029398,12029461-12029662,12032927-12033343,12034200-12034390,12034391-12034398 np,12034455-12034830 np	PF00201:UDP-glucoronosyl and UDP-glucosyl transferase	up	118.864	312.23	478.11	1.39479	0.375305	-3.71641	0.00020207	0.00386185	2.4132
Npum_000900	scaffold_1,+,9 exons,9 CDS:12029461-12030009 np,12030010-12030204,12030255-12030360,12030488-12030575,12030799-12030828,12030880-12031019,12031072-12031204,12031257-12031578,12031634-12032476,12032525-12032857,12032858-12033320 np	PF00160:Cyclophilin type peptidyl-prolyl cis-trans isomerase/CLD	stable	2060.29	2470.59	2399.3	0.263746	0.158115	-1.66806	0.0953037	0.256033	0.591704
Npum_000903	scaffold_1,-,7 exons,7 CDS:12035212-12035273,12035425-12035784,12035837-12036101,12036151-12036297,12036468-12036605,12036655-12036833,12036887-12037100	0	stable	2081.72	2055.14	1639.07	-0.0178051	0.182236	0.0977032	0.922168	0.966614	0.0147467
Npum_000904	scaffold_1,+,1 exons,1 CDS:12039520-12041079	0	down	82.3453	17.0339	57.6276	-2.28453	0.582868	3.91946	8.87468e-05	0.00210855	2.67602
Npum_000905	scaffold_1,-,18 exons,18 CDS:12043031-12043193,12043247-12043412,12043464-12043851,12043903-12044671,12044727-12044925,12044990-12045103,12045156-12045354,12045409-12045546,12045599-12045840,12045895-12046117,12046183-12046441,12046490-12046908,12046965-12047195,12047243-12047412,12047678-12047951,12048006-12048173,12048230-12048340,12048389-12048472	0	stable	925.851	1731.3	1227.82	0.903877	0.247952	-3.64537	0.000267004	0.00476639	2.32181
Npum_000906	scaffold_1,+,10 exons,10 CDS:12048844-12049278 np,12049279-12049431,12049481-12049678,12049759-12050181,12050447-12050545,12050598-12050769,12051520-12051892,12051981-12052176,12052518-12052685,12052740-12053060,12053110-12053409	PF00096:Zinc finger, C2H2 type;PF07776:Zinc-finger associated domain (zf-AD) ;PF12874:Zinc-finger of C2H2 type;PF13912:C2H2-type zinc finger	stable	2097.32	1478.74	1846.4	-0.504739	0.149256	3.3817	0.000720389	0.0098963	2.00453
Npum_000907	scaffold_1,-,4 exons,4 CDS:12053959-12054120 np,12054121-12054155,12054636-12054927,12054982-12055086,12057000-12057029,12057030-12057036 np	0	up	17.9166	82.1063	510.646	2.20945	0.795313	-2.77809	0.00546803	0.0406182	1.39128
Npum_000908	scaffold_1,+,5 exons,4 CDS:12057172-12057208 np,12059580-12059647 np,12059648-12059749,12059808-12060496,12060545-12060641,12060934-12061014,12061015-12061017 np	PF11527:The ARF-like 2 binding protein BART	stable	632.504	60.0884	741.428	-3.39625	1.36991	2.47918	0.0131686	0.0713828	1.14641
Npum_000909	scaffold_1,-,11 exons,11 CDS:12061018-12061137,12061190-12061393,12061441-12061677,12061805-12062172,12062228-12062441,12062511-12062706,12062764-12063084,12063184-12063326,12063381-12063668,12063722-12063902,12063972-12064135,12064136-12064192 np	PF04097:Nup93/Nic96	stable	1248.25	1465.93	1457.8	0.231505	0.296859	-0.779851	0.435479	0.650738	0.186594
Npum_000910	scaffold_1,+,7 exons,6 CDS:12064254-12064474 np,12064528-12064554 np,12064555-12064681,12064752-12065243,12065297-12065578,12065628-12066017,12066078-12066210,12066267-12066411,12066412-12066696 np	0	stable	181.676	243.126	190.122	0.416344	0.582526	-0.714722	0.474781	0.683288	0.165396
Npum_000911	scaffold_1,+,16 exons,16 CDS:12069796-12069870 np,12069871-12069924,12069973-12070127,12070177-12070353,12070403-12070691,12070925-12071239,12071296-12071547,12071603-12071803,12071857-12072019,12072072-12072326,12072385-12072585,12072715-12073106,12073170-12073407,12073470-12073613,12073663-12073864,12073913-12074026,12074078-12074297,12074298-12074315 np	PF04561:RNA polymerase Rpb2, domain 2;PF00562:RNA polymerase Rpb2, domain 6;PF04565:RNA polymerase Rpb2, domain 3;PF04563:RNA polymerase beta subunit;PF04566:RNA polymerase Rpb2, domain 4;PF04560:RNA polymerase Rpb2, domain 7	up	911.516	1901.49	1296.72	1.0603	0.346535	-3.05972	0.00221543	0.0219425	1.65871
Npum_000912	scaffold_1,+,5 exons,5 CDS:12074506-12074616 np,12074617-12074886,12074961-12075252,12075306-12075502,12075654-12075726,12075779-12076020,12076021-12076156 np;scaffold_1,+,6 exons,6 CDS:12074506-12074616 np,12074617-12074886,12074961-12075252,12075306-12075502,12075654-12075726,12075779-12075999,12076065-12076082,12076083-12076156 np	PF00153:Mitochondrial carrier protein	stable	274.958	277.076	311.636	0.00977122	0.368184	-0.026539	0.978827	0.993025	0.00303963
Npum_000913	scaffold_1,-,1 exons,1 CDS:12077282-12078298	PF04142:Nucleotide-sugar transporter	stable	4288.55	3817.66	2810.95	-0.167659	0.172198	0.973637	0.330237	0.551782	0.258233
Npum_000914	scaffold_1,-,3 exons,3 CDS:12078335-12078549,12079710-12079865,12080495-12080555	0	stable	2428.07	2148.56	1552.11	-0.176581	0.187371	0.94241	0.345983	0.568009	0.245645
Npum_000915	scaffold_1,+,19 exons,19 CDS:12082530-12082944 np,12082945-12083003,12083566-12083758,12083810-12084040,12084094-12084344,12084405-12084735,12084787-12084972,12085028-12085249,12085303-12085437,12085918-12086190,12086250-12086304,12086355-12086565,12086616-12086920,12086980-12087140,12087197-12087594,12087656-12087875,12087926-12088450,12088501-12088676,12088732-12089021,12089073-12089281,1208928…	PF01835:MG2 domain;PF17789:Macroglobulin domain MG4;PF00207:Alpha-2-macroglobulin family;PF07678:A-macroglobulin TED domain;PF07677:A-macroglobulin receptor binding domain;PF17791:Macroglobulin domain MG3;PF07703:Alpha-2-macroglobulin bait region domain	stable	5505.6	3602.27	3224.73	-0.611698	0.553582	1.10498	0.269167	0.487029	0.312445
Npum_000916	scaffold_1,+,5 exons,5 CDS:12089462-12089484 np,12089485-12089648,12089697-12089879,12089930-12090298,12090374-12090731,12094939-12095358,12095359-12095542 np	PF05577:Serine carboxypeptidase S28	stable	2071.01	1340.27	992.687	-0.62769	0.425201	1.47622	0.139884	0.32564	0.487262
Npum_000917	scaffold_1,+,11 exons,10 CDS:12096821-12097018 np,12099707-12099714 np,12099715-12099918,12099967-12100113,12100168-12100321,12100881-12101066,12101122-12101318,12101375-12101549,12101773-12101972,12102028-12102190,12102243-12102372,12102425-12102638,12102639-12102664 np	PF00135:Carboxylesterase family;PF07859:alpha/beta hydrolase fold	stable	2693.81	1253.89	1241.15	-1.10292	0.967675	1.13976	0.254385	0.470571	0.327375
Npum_000918	scaffold_1,-,5 exons,5 CDS:12102710-12102922 np,12102923-12103048,12103320-12103634,12103697-12104035,12104098-12104432,12105612-12105933,12105934-12106145 np	PF13540:Regulator of chromosome condensation (RCC1) repeat;PF00415:Regulator of chromosome condensation (RCC1) repeat	stable	3647.84	2151.94	2064.66	-0.761445	0.219472	3.46944	0.000521535	0.00785232	2.105
Npum_000919	scaffold_1,+,9 exons,9 CDS:12106327-12106528 np,12106529-12106656,12106713-12106917,12107163-12107387,12107448-12107775,12108711-12108934,12109000-12109251,12109452-12109927,12110477-12111054,12111130-12111761,12111762-12112228 np	PF07714:Protein tyrosine and serine/threonine kinase;PF00069:Protein kinase domain;PF08311:Mad3/BUB1 homology region 1	stable	2162.18	1957.03	2017.89	-0.14542	0.157374	0.924042	0.355464	0.577798	0.238224
Npum_000920	scaffold_1,-,8 exons,8 CDS:12112643-12112765 np,12112766-12112839,12112894-12112992,12117505-12117798,12123086-12123214,12124179-12124337,12134578-12134785,12144913-12145019,12151571-12151658,12151659-12151743 np	PF07679:Immunoglobulin I-set domain;PF00047:Immunoglobulin domain;PF13927:Immunoglobulin domain;PF07686:Immunoglobulin V-set domain	stable	18.9659	14.2612	33.741	-0.396328	0.643186	0.616196	0.537765	0.731361	0.135868
Npum_000921	scaffold_1,+,7 exons,7 CDS:12156299-12156377 np,12156378-12156504,12156635-12156775,12156828-12156947,12157369-12157553,12157801-12157902,12157971-12158139,12158440-12158543,12158544-12159622 np	PF00287:Sodium / potassium ATPase beta chain	stable	781.48	933.745	1173.12	0.25804	0.446939	-0.57735	0.563703	0.750323	0.124752
Npum_000922	scaffold_1,-,9 exons,9 CDS:12160629-12160743 np,12160744-12160836,12160904-12161047,12161096-12161231,12161329-12161665,12161728-12162702,12162772-12163588,12163641-12164234,12164373-12164462,12164511-12164783,12164784-12164874 np	PF00702:haloacid dehalogenase-like hydrolase;PF00122:E1-E2 ATPase	stable	3305.62	3425.96	2802.75	0.0516573	0.172776	-0.298984	0.764952	0.879294	0.0558659
Npum_000923	scaffold_1,+,6 exons,6 CDS:12164988-12165205 np,12165206-12165277,12165332-12165652,12166052-12166180,12166233-12166379,12166434-12166561,12166768-12166918,12166919-12167007 np	PF03987:Autophagocytosis associated protein, active-site domain	stable	788.083	809.874	827.948	0.0331652	0.110173	-0.301027	0.763394	0.878444	0.0562858
Npum_000924	scaffold_1,+,6 exons,5 CDS:12167114-12167250 np,12167251-12167431,12167484-12167638,12167752-12167929,12167980-12168681,12168732-12168964,12168965-12169375 np,12169428-12170123 np	PF12937:F-box-like;PF00646:F-box domain	stable	541.953	359.778	727.98	-0.593051	0.438591	1.35217	0.17632	0.376102	0.424694
Npum_000925	scaffold_1,-,10 exons,10 CDS:12170152-12170471,12170522-12170755,12170817-12171128,12171229-12171353,12171407-12171771,12171995-12172160,12172217-12172380,12172431-12172586,12172814-12173167,12173229-12173276,12173277-12173305 np	PF06565:DUF1126 PH-like domain	down	466.207	4.88713	303.928	-6.56222	1.77021	3.70703	0.000209705	0.0039844	2.39964
Npum_000926	scaffold_1,+,1 exons,1 CDS:12187327-12187629	0	stable	32.6218	22.6934	23.051	-0.505511	0.586935	0.861273	0.389088	0.610801	0.214101
Npum_000927	scaffold_1,+,34 exons,33 CDS:12173956-12174140 np,12174622-12174632 np,12174633-12174696,12178110-12178321,12178490-12178727,12178794-12179040,12180167-12180323,12181243-12181375,12181424-12181539,12181591-12181984,12182035-12182225,12182278-12182644,12182699-12183309,12183363-12183564,12185665-12185932,12185983-12186168,12186373-12186707,12186774-12186929,12188728-12188876,12189530-12189620,1218…	PF15917:Piezo;PF12166:Piezo non-specific cation channel, R-Ras-binding domain	stable	7995.61	9672.41	6258.88	0.27485	0.190643	-1.4417	0.149388	0.339006	0.469793
Npum_000928	scaffold_1,+,7 exons,6 CDS:12198623-12199116 np,12200451-12200557 np,12200558-12200563,12202422-12202484,12208036-12208194,12209002-12209142,12209223-12209505,12210150-12210484,12210485-12210938 np	0	stable	60.4672	30.4404	45.9555	-0.993829	0.480925	2.06649	0.038782	0.14271	0.845546
Npum_000929	scaffold_1,-,21 exons,20 CDS:12211058-12211519 np,12211520-12211846,12211920-12212168,12212520-12212618,12212732-12212814,12212864-12213089,12213233-12213308,12213360-12213613,12213664-12213762,12213817-12213904,12214394-12214555,12214611-12214696,12214753-12214776,12214839-12214928,12214980-12215118,12215260-12215418,12219212-12219339,12219394-12219505,12223082-12223197,12223260-12223409,1222518…	PF00211:Adenylate and Guanylate cyclase catalytic domain;PF16214:Adenylyl cyclase N-terminal extracellular and transmembrane region	stable	352.687	407.213	388.035	0.209038	0.40131	-0.520889	0.602444	0.778693	0.108633
Npum_000930	scaffold_1,-,6 exons,6 CDS:12234657-12234708 np,12234709-12235056,12235122-12235315,12238546-12238696,12238760-12238854,12244632-12244788,12245415-12245417,12245418-12245951 np	PF00650:CRAL/TRIO domain	stable	4559.41	2706.45	3886.92	-0.752593	0.263357	2.85769	0.0042674	0.0344155	1.46325
Npum_000932	scaffold_1,+,7 exons,7 CDS:12254642-12255326 np,12255327-12255333,12255618-12255797,12256293-12256387,12256436-12256589,12256921-12257114,12257166-12257427,12257487-12257527,12257528-12258064 np;scaffold_1,+,7 exons,7 CDS:12253830-12253857 np,12253858-12253933,12255618-12255797,12256293-12256387,12256436-12256589,12256921-12257114,12257166-12257427,12257487-12257527,12257528-12258064 np;scaffold_…	PF00650:CRAL/TRIO domain;PF13716:Divergent CRAL/TRIO domain	stable	2286.55	2647.39	2822.73	0.212002	0.284411	-0.745406	0.456026	0.668481	0.174911
Npum_000933	scaffold_1,-,8 exons,7 CDS:12259845-12260250 np,12260251-12260318,12260472-12260622,12260674-12260784,12260834-12261027,12261171-12261324,12261380-12261474,12261549-12261732,12261733-12261772 np,12262988-12263279 np;scaffold_1,-,5 exons,4 CDS:12260762-12260809 np,12260810-12261027,12261171-12261324,12261380-12261474,12261549-12261732,12261733-12261772 np,12262988-12263279 np	PF00650:CRAL/TRIO domain	stable	883.574	879.545	877.008	-0.00357308	0.414401	0.00862229	0.99312	0.998979	0.00044369
Npum_000934	scaffold_1,-,5 exons,4 CDS:12263301-12263391 np,12263392-12263577,12263617-12263921,12263977-12264133,12265042-12265266,12265267-12265279 np,12265341-12265400 np	PF00650:CRAL/TRIO domain	stable	19041	30711.4	19341.4	0.689634	0.48798	-1.41324	0.157585	0.350716	0.455045
Npum_000935	scaffold_1,-,4 exons,2 CDS:12267946-12268016 np,12268017-12268286,12268359-12268409,12268410-12268532 np,12268591-12268709 np,12268768-12268906 np	0	stable	107.558	79.6206	97.5874	-0.435509	0.294528	1.47867	0.139229	0.324421	0.488891
Npum_000936	scaffold_1,+,4 exons,4 CDS:12269528-12269603 np,12269604-12269666,12270010-12270127,12272212-12272360,12272656-12272775,12272776-12273053 np	PF14770:Transmembrane protein 18	stable	1428.42	1024.92	1263.84	-0.478834	0.4727	1.01298	0.311072	0.532679	0.273534
Npum_000938	scaffold_1,-,6 exons,5 CDS:12273106-12273984 np,12273985-12274859,12274909-12275041,12275971-12276228,12276719-12276867,12277254-12277398,12277399-12277411 np,12278849-12278964 np	0	stable	194.357	169.859	363.78	-0.186098	0.449566	0.413949	0.678911	0.827004	0.0824925
Npum_000940	scaffold_1,+,1 exons,1 CDS:12306634-12306954	PF04930:FUN14 family	down	42.2904	0	29.4056	-21.8642	4.677	4.67483	2.94193e-06	0.000143956	3.84177
Npum_000941	scaffold_1,-,3 exons,3 CDS:12308791-12308852,12308899-12309028,12318928-12319008,12319009-12319045 np	0	stable	19.097	15.4515	28.2411	-0.231703	0.733415	0.315923	0.752061	0.871588	0.0596886
Npum_000943	scaffold_1,+,5 exons,5 CDS:12321722-12321911,12323405-12323524,12324916-12326127,12326556-12326756,12326805-12326947,12326948-12327568 np	PF07690:Major Facilitator Superfamily	stable	1529.03	2135.1	1635.99	0.482957	0.300149	-1.60906	0.107603	0.27551	0.559863
Npum_000944	scaffold_1,-,5 exons,5 CDS:12327454-12327464 np,12327465-12327505,12327602-12327683,12327738-12327907,12327959-12328290,12328447-12329270	PF00856:SET domain	down	103.443	10.4173	52.8929	-3.27384	0.684545	4.78251	1.73118e-06	9.12274e-05	4.03987
Npum_000945	scaffold_1,-,4 exons,4 CDS:12329659-12329728,12329781-12330252,12330312-12330403,12330796-12330899	PF03575:Peptidase family S51	stable	924.228	954.213	937.156	0.0449613	0.21839	-0.205876	0.836888	0.918531	0.036906
Npum_000946	scaffold_1,+,3 exons,3 CDS:12331342-12332765,12332930-12334070,12334097-12334453	0	stable	2114.37	2018.51	1826.14	-0.0677027	0.167186	0.404954	0.685512	0.830439	0.0806921
Npum_000947	scaffold_1,+,4 exons,4 CDS:12335337-12335413 np,12335414-12335451,12335501-12335858,12335974-12336131,12336184-12336796,12336797-12337068 np	PF03372:Endonuclease/Exonuclease/phosphatase family	stable	558.396	464.645	565.292	-0.267711	0.258132	1.03711	0.299686	0.521143	0.283043
Npum_000948	scaffold_1,-,4 exons,4 CDS:12337250-12338233,12338281-12338427,12338544-12338702,12338784-12339068	PF00955:HCO3- transporter family	stable	812.749	527.622	722.883	-0.624265	0.380292	1.64154	0.100685	0.264553	0.577487
Npum_000949	scaffold_1,-,6 exons,6 CDS:12338727-12339223 np,12339224-12339393,12339450-12339887,12340791-12341081,12341133-12341303,12341351-12341464,12341513-12341591,12341592-12341648 np	PF07565:Band 3 cytoplasmic domain	stable	812.313	482.055	635.851	-0.753572	0.329663	2.28589	0.022261	0.101031	0.995547
Npum_000950	scaffold_1,+,4 exons,4 CDS:12362706-12363053 np,12363054-12363157,12369169-12369431,12377139-12377437,12389207-12389779,12389780-12390571 np	PF00110:wnt family	stable	157.348	70.8447	100.81	-1.14815	0.615799	1.86449	0.0622525	0.193116	0.714182
Npum_000952	scaffold_1,-,4 exons,4 CDS:12405751-12406413 np,12406414-12406875,12406964-12407259,12408527-12408747,12410619-12410680,12410681-12411045 np	PF00110:wnt family	stable	420.25	245.13	218.615	-0.781047	0.461139	1.69373	0.0903157	0.247375	0.606644
Npum_000953	scaffold_1,-,2 exons,1 CDS:12411695-12412923 np,12412924-12414027,12414028-12414032 np,12414522-12414934 np	PF01148:Cytidylyltransferase family	stable	1235.3	1542.6	985.308	0.319029	0.398808	-0.799956	0.423736	0.64178	0.192614
Npum_000954	scaffold_1,+,4 exons,2 CDS:12431805-12431898 np,12431948-12432550 np,12432602-12433121 np,12433122-12433149,12433218-12437992,12437993-12438057 np;scaffold_1,+,4 exons,3 CDS:12431805-12431898 np,12431948-12432550,12432602-12433149,12433207-12437992,12437993-12438057 np	PF12397:U3 small nucleolar RNA-associated protein 10 ;PF08146:BP28CT (NUC211) domain	stable	1016.67	1501.53	1123.81	0.561733	0.244986	-2.29292	0.0218526	0.0999106	1.00039
Npum_000955	scaffold_1,-,9 exons,8 CDS:12438237-12438504 np,12438505-12438577,12438636-12438720,12438773-12438832,12440344-12440709,12442071-12442262,12442318-12442421,12442781-12442949,12443002-12443071,12443072-12443156 np,12443926-12444312 np	PF00431:CUB domain	stable	416.865	557.993	363.324	0.416395	0.262336	-1.58726	0.112454	0.282994	0.548223
Npum_000957	scaffold_1,-,10 exons,10 CDS:12449564-12450894 np,12450895-12451107,12451337-12451414,12451475-12451612,12451671-12452136,12454150-12454236,12454289-12454430,12454481-12454721,12454800-12455117,12455177-12455373,12457325-12457499,12457500-12457704 np;scaffold_1,-,10 exons,10 CDS:12449564-12450066 np,12450067-12450186,12451337-12451414,12451475-12451612,12451671-12452136,12454150-12454236,12454289…	PF13855:Leucine rich repeat;PF00307:Calponin homology (CH) domain	stable	3032.87	2863.26	2868.53	-0.0827945	0.248365	0.333359	0.738863	0.864574	0.063198
Npum_000958	scaffold_1,-,4 exons,4 CDS:12459558-12459792,12465965-12466226,12466285-12466525,12466587-12466721	PF16878:Transcriptional regulator, SIX1, N-terminal SD domain;PF00046:Homeodomain;PF05920:Homeobox KN domain	stable	633.62	398.455	497.68	-0.669094	0.402431	1.66263	0.0963867	0.257931	0.588497
Npum_000959	scaffold_1,-,4 exons,4 CDS:12466755-12466779,12468584-12468623,12468830-12469055,12469126-12469137	0	stable	36.1698	25.4383	30.0923	-0.496833	0.499976	0.993714	0.320362	0.542189	0.265849
Npum_000960	scaffold_1,+,7 exons,6 CDS:12500836-12501536 np,12502664-12502668 np,12502669-12502846,12503221-12503343,12503393-12503503,12504597-12504817,12504896-12505123,12505176-12505277,12505278-12505665 np	PF13561:Enoyl-(Acyl carrier protein) reductase;PF00106:short chain dehydrogenase	stable	3063.98	1829.29	1441.63	-0.743628	0.610501	1.21806	0.2232	0.433909	0.362601
Npum_000961	scaffold_1,+,13 exons,12 CDS:12507322-12507514 np,12513843-12513846 np,12513847-12513941,12514182-12514426,12515038-12515732,12515787-12516588,12516641-12517078,12517131-12517762,12517812-12518117,12518166-12518410,12518460-12518763,12518995-12519171,12519925-12520092,12520141-12520728,12520729-12520840 np	PF13632:Glycosyl transferase family group 2	stable	10729.9	3841.04	3393.23	-1.48202	0.985357	1.50404	0.132571	0.314857	0.501887
Npum_000962	scaffold_1,+,1 exons,1 CDS:12521787-12523247	PF00962:Adenosine/AMP deaminase;PF08451:Adenosine/AMP deaminase N-terminal	stable	975.19	1191.13	1114.22	0.288808	0.592149	-0.487728	0.625742	0.79473	0.0997806
Npum_000963	scaffold_1,+,8 exons,8 CDS:12523328-12523428,12523482-12523642,12524352-12524544,12524599-12524798,12524845-12525122,12525175-12525329,12525384-12525559,12525610-12526148	PF03901:Alg9-like mannosyltransferase family	stable	899.162	1283.01	966.32	0.509738	0.175641	-2.90216	0.00370602	0.0312364	1.50534
Npum_000964	scaffold_1,-,16 exons,15 CDS:12526260-12526513 np,12526514-12526875,12526924-12527188,12527237-12527388,12527581-12527801,12527848-12527985,12528040-12528206,12528263-12528550,12528604-12528830,12528882-12529091,12529140-12529344,12529396-12529551,12529599-12529909,12529956-12530096,12530153-12530307,12530357-12530604,12530605-12530633 np,12530689-12530902 np	PF05222:Alanine dehydrogenase/PNT, N-terminal domain;PF01262:Alanine dehydrogenase/PNT, C-terminal domain;PF02233:NAD(P) transhydrogenase beta subunit;PF12769:4TM region of pyridine nucleotide transhydrogenase, mitoch	stable	7966.34	8295.37	4811.67	0.0582569	0.214858	-0.271142	0.786282	0.891179	0.0500349
Npum_000965	scaffold_1,+,5 exons,5 CDS:12531194-12531519 np,12531520-12531586,12531885-12532345,12532401-12532639,12532686-12532937,12532991-12533276,12533277-12533404 np	PF00180:Isocitrate/isopropylmalate dehydrogenase	stable	4924.42	6898.04	6786.04	0.486223	0.403638	-1.2046	0.228357	0.439842	0.356703
Npum_000966	scaffold_1,-,4 exons,4 CDS:12533705-12533744 np,12533745-12533948,12534000-12534287,12534337-12534661,12534716-12534786,12534787-12534932 np	0	stable	942.785	723.14	1094.48	-0.382526	0.481289	0.794795	0.426733	0.643514	0.191442
Npum_000967	scaffold_1,+,11 exons,10 CDS:12535972-12536024 np,12536121-12536215 np,12536216-12536233,12536816-12536959,12537197-12537388,12537505-12537675,12538225-12538347,12538534-12538659,12538820-12538945,12539188-12539301,12539417-12539485,12540157-12540417,12540418-12540554 np	0	down	29.0992	4.73716	27.6314	-2.68202	0.7358	3.64504	0.00026735	0.00476639	2.32181
Npum_000968	scaffold_1,+,5 exons,4 CDS:12541168-12541315 np,12541374-12541545 np,12541546-12541569,12542242-12542580,12542633-12542781,12542831-12543509,12543510-12544865 np;scaffold_1,+,3 exons,3 CDS:12541168-12542256 np,12542257-12542580,12542633-12542781,12542831-12543509,12543510-12543875 np	PF00379:Insect cuticle protein	up	110.182	1298.88	1858.75	3.55814	0.848452	-4.19368	2.74468e-05	0.000841907	3.07474
Npum_000969	scaffold_1,-,5 exons,4 CDS:12543575-12543805,12543877-12543899,12545026-12545396,12545478-12545503,12545504-12545616 np,12545677-12546925 np	0	down	258.836	45.51	86.6546	-2.502	0.795407	3.14556	0.00165772	0.017806	1.74943
Npum_000970	scaffold_1,+,7 exons,6 CDS:12546417-12546490 np,12546978-12546989 np,12546990-12547112,12547164-12547286,12547346-12547583,12547631-12547807,12547858-12548422,12548477-12548930,12548931-12549511 np	PF13537:Glutamine amidotransferase domain;PF13522:Glutamine amidotransferase domain	up	1370.72	4541.01	1906.3	1.72832	0.418586	-4.12894	3.64438e-05	0.00104025	2.98286
Npum_000971	scaffold_1,+,4 exons,4 CDS:12550160-12550540 np,12550541-12550701,12559522-12560081,12560934-12561164,12561252-12561484	PF01412:Putative GTPase activating protein for Arf	stable	1613.81	1531.88	1901.92	-0.0746696	0.27316	0.273355	0.784581	0.889923	0.0506476
Npum_000972	scaffold_1,-,9 exons,9 CDS:12558155-12559150 np,12559151-12559204,12561933-12561954,12562004-12562224,12562274-12562459,12562515-12563252,12563316-12563632,12563684-12564161,12564215-12564412,12564464-12564544,12564545-12564735 np;scaffold_1,-,8 exons,8 CDS:12561881-12561911 np,12561912-12561954,12562004-12562224,12562274-12562459,12562515-12563252,12563316-12563632,12563684-12564161,12564215-125…	PF08318:COG4 transport protein	stable	872.859	827.851	918.488	-0.0754421	0.177974	0.423895	0.671642	0.822338	0.0849495
Npum_000973	scaffold_1,-,2 exons,2 CDS:12572491-12572751 np,12572752-12573174,12573327-12573530,12573531-12573823 np	PF01393:Chromo shadow domain;PF00385:Chromo (CHRromatin Organisation MOdifier) domain	stable	54.9019	58.701	143.681	0.100559	0.751298	-0.133847	0.893523	0.950393	0.0220966
Npum_000974	scaffold_1,-,8 exons,8 CDS:12574049-12574788 np,12574789-12574927,12574983-12575164,12575220-12575842,12575926-12576229,12576400-12576742,12580581-12580775,12582161-12582283,12582436-12582449,12582450-12582564 np	PF00102:Protein-tyrosine phosphatase;PF00017:SH2 domain	stable	3597.88	3676.72	3605.99	0.0312389	0.160512	-0.19462	0.84569	0.923749	0.0344459
Npum_000975	scaffold_1,+,3 exons,3 CDS:12582971-12583049 np,12583050-12583088,12583143-12583553,12583602-12583688,12583689-12583768 np	PF04051:Transport protein particle (TRAPP) component	stable	447.147	354.444	487.787	-0.336054	0.194343	1.72917	0.0837778	0.235376	0.628238
Npum_000976	scaffold_1,-,16 exons,16 CDS:12584048-12584271,12584325-12584437,12584490-12584704,12584756-12584923,12584978-12585196,12585248-12585390,12585442-12586101,12586154-12586312,12586359-12586479,12586528-12586644,12586698-12586870,12586919-12587065,12587112-12587347,12587394-12587608,12587729-12587837,12587888-12588000,12588001-12588147 np	PF00615:Regulator of G protein signaling domain;PF02194:PXA domain;PF00787:PX domain;PF08628:Sorting nexin C terminal	stable	809.815	685.875	883.398	-0.237214	0.176325	1.34533	0.17852	0.379539	0.420744
Npum_000978	scaffold_1,+,4 exons,4 CDS:12592229-12592511 np,12592512-12592541,12592912-12593048,12593099-12593270,12593330-12593560,12593561-12593947 np	PF14705:Costars	stable	464.716	947.481	1821.3	1.02758	0.491368	-2.09127	0.0365042	0.137157	0.862783
Npum_000979	scaffold_1,+,18 exons,18 CDS:12594604-12594708 np,12594709-12594749,12594927-12595193,12595351-12595457,12595518-12595591,12595675-12595788,12595838-12595985,12596038-12596124,12596174-12596380,12596430-12596555,12596603-12596823,12596921-12597068,12597147-12597203,12597257-12597393,12597446-12597679,12597735-12597862,12597912-12598035,12598108-12598237,12598286-12598404,12598405-12598463 np	PF00010:Helix-loop-helix DNA-binding domain	stable	1244.08	1638.34	1683.56	0.398134	0.190353	-2.09156	0.0364782	0.137145	0.862821
Npum_000980	scaffold_1,-,3 exons,3 CDS:12598508-12598771 np,12598772-12599223,12599281-12599555,12599658-12600265,12600266-12600540 np	PF14360:PAP2 superfamily C-terminal	stable	1037.71	989.635	1402.14	-0.0702217	0.230016	0.30529	0.760145	0.876034	0.0574789
Npum_000981	scaffold_1,+,4 exons,4 CDS:12601098-12601171,12601222-12601444,12601496-12601669,12601718-12601762	PF00071:Ras family	stable	28.7684	0	15.7951	-6.75579	3.72713	1.8126	0.0698938	0.208431	0.681038
Npum_000982	scaffold_1,-,4 exons,4 CDS:12602138-12602206 np,12602207-12602320,12602377-12602571,12602624-12602846,12602893-12602999,12603000-12603080 np	PF00025:ADP-ribosylation factor family;PF08477:Ras of Complex, Roc, domain of DAPkinase;PF00071:Ras family	stable	395.414	544.917	477.924	0.460718	0.258819	-1.78008	0.0750636	0.218407	0.660733
Npum_000983	scaffold_1,+,6 exons,6 CDS:12603471-12603751,12604535-12604735,12604784-12605013,12605065-12605343,12605393-12605646,12605695-12605796,12605797-12606043 np	PF00076:RNA recognition motif. (a.k.a. RRM, RBD, or RNP domain)	stable	1613.35	1206.13	1524.89	-0.417663	0.227251	1.83789	0.066078	0.200692	0.697471
Npum_000984	scaffold_1,-,6 exons,5 CDS:12606455-12606717 np,12606718-12606803,12606856-12607057,12607110-12607219,12607904-12608016,12608124-12608188,12608189-12608195 np,12608500-12608624 np	PF00025:ADP-ribosylation factor family;PF08477:Ras of Complex, Roc, domain of DAPkinase;PF00071:Ras family	stable	4055.16	3999.41	3691.58	-0.0227518	0.0795447	0.286025	0.774859	0.884211	0.0534441
Npum_000985	scaffold_1,+,1 exons,1 CDS:12609199-12609888	PF18035:Bap31/Bap29 cytoplasmic coiled-coil domain;PF05529:Bap31/Bap29 transmembrane region	stable	2767.7	3336.19	3126.16	0.269411	0.414012	-0.650731	0.51522	0.714081	0.146252
Npum_000986	scaffold_1,-,1 exons,1 CDS:12611668-12612978	PF00989:PAS fold;PF00010:Helix-loop-helix DNA-binding domain;PF13426:PAS domain;PF08447:PAS fold;PF14598:PAS domain	stable	878.53	829.982	896.843	-0.0828557	0.188279	0.44007	0.659887	0.815419	0.0886194
Npum_000987	scaffold_1,-,2 exons,2 CDS:12612995-12613306,12614003-12614311	0	stable	325.616	336.682	364.086	0.0423808	0.236783	-0.178986	0.857949	0.930482	0.0312918
Npum_000988	scaffold_1,+,3 exons,3 CDS:12616407-12616560,12617591-12617902,12617951-12618114	PF00560:Leucine Rich Repeat;PF13855:Leucine rich repeat	stable	2819.05	1714.7	1998.98	-0.717121	0.877265	0.81745	0.413671	0.632954	0.198628
Npum_000989	scaffold_1,+,3 exons,3 CDS:12619235-12619267,12619319-12619809,12619895-12620162	PF01425:Amidase	stable	117.781	180.73	166.319	0.602143	0.26765	-2.24974	0.0244655	0.106791	0.971465
Npum_000990	scaffold_1,+,3 exons,3 CDS:12620235-12620285,12620338-12620555,12620608-12620965	0	stable	80.0036	97.3408	109.045	0.279833	0.326416	-0.85729	0.391284	0.612597	0.212825
Npum_000991	scaffold_1,+,1 exons,1 CDS:12621185-12621220 np,12621221-12621694,12621695-12622189 np	0	stable	3.36785	0	277.536	-3.62049	1.90905	1.89649	0.0578956	0.185095	0.732606
Npum_000992	scaffold_1,-,7 exons,6 CDS:12622378-12622443 np,12622444-12622676,12622723-12622890,12622941-12623128,12623175-12623545,12623834-12624244,12624301-12624435,12624436-12624442 np,12635050-12635220 np	PF00096:Zinc finger, C2H2 type;PF00651:BTB/POZ domain;PF12874:Zinc-finger of C2H2 type	down	49.2428	6.44588	34.724	-2.94415	0.737695	3.99102	6.57902e-05	0.00167962	2.77479
Npum_000993	scaffold_1,+,4 exons,4 CDS:12637191-12637245 np,12637246-12637370,12637423-12637859,12637912-12638274,12638323-12638552	PF01018:GTP1/OBG;PF01926:50S ribosome-binding GTPase	stable	387.084	513.585	508.177	0.407478	0.231599	-1.75941	0.0785074	0.225186	0.647458
Npum_000994	scaffold_1,-,7 exons,7 CDS:12638571-12638727,12638774-12638919,12638974-12639122,12639176-12639383,12639525-12639781,12639989-12640122,12640172-12640353	PF00814:tRNA N6-adenosine threonylcarbamoyltransferase	stable	215.12	314.596	325.303	0.552112	0.231649	-2.38339	0.0171538	0.0847417	1.0719
Npum_000995	scaffold_1,+,10 exons,8 CDS:12640342-12640392 np,12640567-12640779 np,12641361-12641415 np,12641416-12641573,12642194-12642424,12642476-12642656,12642702-12642847,12642901-12644204,12644259-12644631,12644684-12645134,12645217-12646101	PF00400:WD domain, G-beta repeat;PF12349:Sterol-sensing domain of SREBP cleavage-activation	stable	2496.9	2835.98	2280.01	0.183037	0.14377	-1.27313	0.202973	0.411655	0.385466
Npum_000996	scaffold_1,+,3 exons,3 CDS:12647513-12647564,12647615-12647758,12647808-12647935	0	stable	255.385	387.927	555.89	0.60227	0.882115	-0.682757	0.49476	0.698938	0.155561
Npum_000997	scaffold_1,-,2 exons,2 CDS:12646524-12647068,12648071-12649190,12649191-12649252 np	PF00271:Helicase conserved C-terminal domain;PF00270:DEAD/DEAH box helicase	stable	527.13	939.217	800.077	0.831337	0.32813	-2.53356	0.011291	0.065076	1.18658
Npum_000998	scaffold_1,-,2 exons,2 CDS:12771558-12771746 np,12771747-12772000,12772051-12772054,12772055-12772141 np	0	stable	15.3457	15.7253	18.8104	0.0239208	0.932235	-0.0256596	0.979529	0.993303	0.00291804
Npum_000999	scaffold_1,+,6 exons,3 CDS:12772446-12772536 np,12772594-12772707 np,12772708-12772892,12772945-12773140,12773199-12775346,12775347-12776068 np,12776219-12776284 np,12794793-12795111 np;scaffold_1,+,6 exons,5 CDS:12772446-12772536 np,12772594-12772707 np,12772708-12772892,12772945-12773140,12773199-12775332,12776219-12776284,12794793-12794872,12794873-12795111 np	0	stable	1572.82	803.205	1963.98	-0.970249	0.276919	3.50373	0.000458783	0.00718837	2.14337
Npum_001000	scaffold_1,-,3 exons,3 CDS:12796878-12796975,12800171-12800342,12802287-12802397	PF00235:Profilin	stable	5201.44	5447.32	3967.81	0.0662171	0.17585	-0.376555	0.706504	0.843928	0.0736948
Npum_001001	scaffold_1,-,4 exons,4 CDS:12803863-12804690 np,12804691-12804835,12805331-12805900,12806570-12807103,12808110-12808129,12808130-12808429 np	PF00271:Helicase conserved C-terminal domain;PF04851:Type III restriction enzyme, res subunit;PF00270:DEAD/DEAH box helicase	stable	27265.1	31894.1	22600.8	0.22614	0.14504	-1.55915	0.118961	0.293089	0.533
Npum_001002	scaffold_1,-,3 exons,3 CDS:12809348-12810094,12810260-12810741,12810795-12810867	PF16040:Domain of unknown function (DUF4792);PF16041:Domain of unknown function (DUF4793)	stable	905.382	1200.56	798.63	0.406135	0.405784	-1.00087	0.316892	0.538607	0.268728
Npum_001003	scaffold_1,-,6 exons,6 CDS:12812380-12812612,12812664-12812979,12813019-12813283,12813337-12813427,12813475-12813659,12813705-12813709	PF10469:AKAP7 2'5' RNA ligase-like domain;PF00013:KH domain	stable	297.554	427.673	372.834	0.518619	0.23578	-2.19959	0.0278361	0.115688	0.936711
Npum_001004	scaffold_1,+,4 exons,4 CDS:12814359-12814429 np,12814430-12814519,12814570-12814808,12814859-12815011,12815683-12815818,12815819-12816004 np	PF02545:Maf-like protein	stable	78.053	104.162	136.628	0.420505	0.334633	-1.25662	0.208893	0.418295	0.378518
Npum_001005	scaffold_1,+,5 exons,4 CDS:12816090-12816239 np,12830194-12830346,12843320-12843576,12843987-12844305,12844362-12844613,12844614-12844680 np	PF00788:Ras association (RalGDS/AF-6) domain	stable	519.402	900.632	656.129	0.795191	0.26876	-2.95874	0.00308902	0.0274824	1.56094
Npum_001006	scaffold_1,-,5 exons,4 CDS:12844990-12845069 np,12845070-12845308,12845359-12845724,12845795-12846172,12846565-12846616,12846617-12846749 np,12847326-12847390 np	PF00151:Lipase	stable	3228.24	7797.05	3145.53	1.27219	0.612168	-2.07818	0.0376931	0.140125	0.853486
Npum_001007	scaffold_1,+,6 exons,6 CDS:12898019-12898227 np,12898228-12898321,12898373-12898901,12898959-12899163,12899337-12899542,12899595-12899781,12899836-12899847,12899848-12900017 np	PF01896:DNA primase small subunit	stable	250.082	267.964	337.453	0.0967631	0.444515	-0.217682	0.827677	0.913844	0.0391281
Npum_001008	scaffold_1,+,9 exons,7 CDS:12894239-12894362 np,12907223-12907378 np,12914942-12914991 np,12914992-12915130,12936522-12937198,12940299-12940447,12942078-12942217,12947328-12947480,12947730-12948104,12948158-12948627,12948628-12949497 np;scaffold_1,+,11 exons,10 CDS:12876088-12876180 np,12876262-12876423 np,12876424-12876683,12885550-12885767,12907223-12907378,12914942-12915130,12936522-12937198,1…	PF00135:Carboxylesterase family	stable	88.0401	75.5813	109.682	-0.212712	0.454114	0.468412	0.63949	0.803253	0.0951475
Npum_001009	scaffold_1,+,8 exons,8 CDS:12950709-12950777 np,12950778-12950823,12951103-12951201,12952028-12952219,12952380-12952485,12952534-12952908,12953155-12953402,12953454-12953747,12956186-12956835,12956836-12957166 np;scaffold_1,+,8 exons,7 CDS:12950135-12950284 np,12951103-12951119 np,12951120-12951201,12952028-12952219,12952380-12952485,12952534-12952908,12953155-12953402,12953454-12953747,12956186-…	PF00999:Sodium/hydrogen exchanger family	stable	440.425	695.218	1496.55	0.659959	0.297618	-2.21747	0.0265907	0.112289	0.949663
Npum_001010	scaffold_1,-,9 exons,9 CDS:12959190-12959199 np,12959200-12959240,12960128-12960239,12960296-12960463,12960513-12960777,12960832-12961063,12961408-12961579,12961626-12961745,12961831-12961947,12963902-12963967,12963968-12964180 np;scaffold_1,-,9 exons,9 CDS:12958827-12959449 np,12959450-12959571,12960128-12960239,12960296-12960463,12960513-12960777,12960832-12961063,12961369-12961579,12961626-129…	PF12052:Voltage gated calcium channel subunit beta domain 4Aa N terminal;PF00625:Guanylate kinase	stable	642.256	749.711	1529.6	0.226337	0.264037	-0.857218	0.391325	0.612597	0.212825
Npum_001012	scaffold_1,-,2 exons,2 CDS:12995738-12997773 np,12997774-12997962,12998017-12998046,12998047-12998073 np	0	stable	4.60003	20.8503	29.511	2.09756	0.806591	-2.60052	0.00930812	0.0581157	1.23571
Npum_001014	scaffold_1,+,12 exons,12 CDS:13017363-13017442,13017489-13017670,13017747-13017811,13019665-13020206,13020270-13020429,13026461-13026664,13026756-13026942,13027000-13027056,13034392-13034668,13034773-13035021,13035077-13035457,13036414-13036504	PF00651:BTB/POZ domain	stable	1460.38	2197.94	909.999	0.589628	0.432137	-1.36445	0.172427	0.371324	0.430247
Npum_001015	scaffold_1,+,1 exons,1 CDS:13091993-13092062 np,13092063-13092431,13092432-13092863 np	0	stable	37.7909	85.2879	32.2103	1.16977	0.597258	-1.95857	0.0501628	0.168636	0.773049
Npum_001016	scaffold_1,+,16 exons,16 CDS:13077554-13077903 np,13077904-13077921,13097408-13097452,13097846-13098079,13098328-13098500,13098597-13098910,13098963-13099178,13099229-13099408,13107665-13107796,13108832-13109549,13112361-13112706,13112766-13113050,13113912-13114126,13114622-13114941,13115177-13115436,13115509-13115885,13115939-13116098,13116099-13116710 np;scaffold_1,+,20 exons,20 CDS:13059831-13…	PF08416:Phosphotyrosine-binding domain;PF00017:SH2 domain;PF10409:C2 domain of PTEN tumour-suppressor protein	stable	10738.3	11333.9	9103.75	0.0777944	0.312299	-0.249103	0.803281	0.899007	0.0462367
Npum_001018	scaffold_1,+,1 exons,1 CDS:13118744-13119032 np,13119033-13119755,13119756-13119873 np	PF06105:Aph-1 protein	stable	606.821	500.283	566.633	-0.278248	0.32103	0.866735	0.386087	0.608103	0.216023
Npum_001019	scaffold_1,-,3 exons,2 CDS:13119978-13120283 np,13120284-13122015,13122076-13122401,13122402-13122404 np,13123479-13124173 np	PF16019:Cysteine/serine-rich nuclear protein N-terminus	stable	2472.1	1828.04	3078.29	-0.435404	0.235938	1.84542	0.0649764	0.19858	0.702065
Npum_001020	scaffold_1,-,3 exons,3 CDS:13129363-13129991 np,13129992-13130430,13131729-13131964,13132020-13132139,13132140-13132324 np	PF00010:Helix-loop-helix DNA-binding domain	stable	120.765	60.1967	70.1614	-0.991471	0.55566	1.78431	0.074373	0.216961	0.663619
Npum_001021	scaffold_1,-,49 exons,48 CDS:13147228-13147242 np,13147243-13147449,13147507-13147650,13147701-13147838,13147891-13148042,13148097-13148331,13148632-13148798,13148851-13149007,13149174-13149545,13149595-13149893,13149943-13150127,13150176-13150545,13150593-13150819,13150873-13151064,13151118-13151251,13151303-13151456,13151788-13152016,13152069-13152636,13152691-13153099,13153149-13153378,1315342…	PF12775:P-loop containing dynein motor region;PF12780:P-loop containing dynein motor region D4;PF12781:ATP-binding dynein motor region;PF12777:Microtubule-binding stalk of dynein motor;PF18198:Dynein heavy chain AAA lid domain;PF18199:Dynein heavy chain C-terminal domain;PF12774:Hydrolytic ATP binding site of dynein motor region;PF17857:AAA+ lid domain;PF17852:Dynein heavy chain AAA lid domain;PF…	stable	1311.85	419.481	838.045	-1.64463	0.80574	2.04114	0.0412371	0.149121	0.826461
Npum_001022	scaffold_1,+,4 exons,4 CDS:13163799-13163886 np,13163887-13163889,13164140-13164289,13164339-13164590,13164640-13165128,13165129-13165179 np	PF00889:Elongation factor TS	stable	445.464	645.428	556.166	0.542167	0.187699	-2.88849	0.00387099	0.0321435	1.49291
Npum_001023	scaffold_1,+,2 exons,1 CDS:13177548-13177719 np,13189361-13189582 np,13189583-13190056	0	stable	9.55608	24.4547	17.7917	1.36794	0.707882	-1.93244	0.0533048	0.175608	0.755455
Npum_001024	scaffold_1,-,11 exons,10 CDS:13165268-13165965 np,13165966-13165970,13166438-13167225,13167666-13168509,13172005-13172149,13172721-13172911,13173676-13174015,13174066-13174217,13174275-13174441,13174499-13174678,13177344-13177504,13177505-13177515 np,13178821-13179057 np	PF00554:Rel homology DNA-binding domain;PF16179:Rel homology dimerisation domain;PF01833:IPT/TIG domain	stable	15664.2	8958.7	10495.7	-0.806183	0.350792	2.29818	0.0215516	0.0990135	1.00431
Npum_001025	scaffold_1,-,7 exons,7 CDS:13200367-13200548 np,13200549-13200785,13200838-13201020,13201129-13201329,13201583-13201839,13201893-13202058,13202111-13202315,13202394-13202656,13202657-13202788 np	PF00651:BTB/POZ domain;PF07707:BTB And C-terminal Kelch	stable	1979.35	1327.9	1580.48	-0.574334	0.171157	3.3556	0.000791939	0.0106629	1.97213
Npum_001026	scaffold_1,+,13 exons,13 CDS:13204985-13205151 np,13205152-13205184,13207080-13207292,13207346-13207545,13207594-13207807,13207859-13208128,13208179-13208392,13208445-13208689,13208736-13208916,13208966-13209202,13209505-13209792,13209841-13209947,13209996-13210193,13210245-13210358,13210359-13210381 np	PF02209:Villin headpiece domain;PF00626:Gelsolin repeat	down	216.727	22.6074	169.569	-3.24518	0.86323	3.75935	0.000170354	0.0034664	2.46012
Npum_001027	scaffold_1,-,8 exons,7 CDS:13211129-13211355,13211414-13211709,13211763-13212826,13212884-13213185,13213466-13214630,13214685-13215448,13215525-13215705,13215706-13215844 np,13215966-13216140 np	PF07714:Protein tyrosine and serine/threonine kinase;PF00069:Protein kinase domain;PF08912:Rho Binding	stable	2382.12	2315.73	2810.63	-0.0406527	0.235478	0.172639	0.862935	0.932774	0.0302235
Npum_001028	scaffold_1,-,1 exons,1 CDS:13216807-13217727	0	down	1260.17	3.48017	724.458	-8.48614	2.40936	3.52215	0.00042806	0.00684618	2.16455
Npum_001029	scaffold_1,+,7 exons,7 CDS:13218688-13218741 np,13218742-13218792,13218841-13219033,13219081-13219463,13219514-13219725,13219772-13219916,13219963-13220107,13220154-13220347	0	stable	202.351	252.321	350.503	0.324145	0.316671	-1.0236	0.306022	0.5276	0.277695
Npum_001030	scaffold_1,-,3 exons,3 CDS:13220409-13220423 np,13220424-13220786,13221302-13221462,13221522-13221657,13221658-13221665 np	0	stable	5125.94	384.42	1555.94	-3.73622	0.867516	4.3068	NA	1	0
Npum_001031	scaffold_1,+,15 exons,15 CDS:13224480-13224504,13224568-13225173,13225227-13225313,13225387-13225403,13225456-13225729,13225782-13225978,13226025-13226295,13226344-13226671,13226789-13226999,13227053-13227319,13227367-13227462,13227513-13227611,13227664-13227852,13227910-13228044,13228094-13228180	PF00271:Helicase conserved C-terminal domain	stable	430.453	388.048	639.275	-0.149043	0.372834	0.399755	0.689337	0.83298	0.0793655
Npum_001032	scaffold_1,-,4 exons,4 CDS:13228268-13228478,13228536-13228772,13228826-13229562,13229618-13229704,13229705-13229772 np	PF05148:Hypothetical methyltransferase;PF08241:Methyltransferase domain	stable	429.08	424.449	651.39	-0.00834571	0.20994	0.0397527	0.96829	0.988246	0.00513497
Npum_001033	scaffold_1,+,3 exons,3 CDS:13229911-13229995 np,13229996-13230089,13230230-13230307,13230357-13231021,13231022-13231072 np	PF09756:DDRGK domain	stable	2080.41	2021.79	1846.98	-0.0404917	0.33447	0.121062	0.903642	0.95598	0.0195511
Npum_001034	scaffold_1,-,6 exons,5 CDS:13231469-13231664 np,13231665-13231942,13231997-13232405,13232455-13233189,13233240-13233361,13233413-13233752,13233753-13233756 np,13234257-13234690 np	PF01222:Ergosterol biosynthesis ERG4/ERG24 family	stable	1587.82	1206.39	1339.26	-0.397134	0.238659	1.66402	0.096108	0.257576	0.589094
Npum_001035	scaffold_1,-,1 exons,1 CDS:13236287-13237645	PF00017:SH2 domain;PF16454:Phosphatidylinositol 3-kinase regulatory subunit P85 inter-SH2 domain	stable	882.657	660.131	724.297	-0.418741	0.273815	1.52929	0.126194	0.305776	0.514596
Npum_001036	scaffold_1,+,4 exons,4 CDS:13235543-13235634 np,13235635-13235871,13238193-13238315,13238374-13238485,13238537-13238682,13238683-13238735 np	PF00047:Immunoglobulin domain;PF07686:Immunoglobulin V-set domain	stable	74.3344	76.0789	219.429	0.0388245	0.631791	-0.0614515	0.951	0.981059	0.00830486
Npum_001037	scaffold_1,-,8 exons,6 CDS:13238740-13238795 np,13238796-13238905,13238958-13239612,13239658-13240051,13240109-13240453,13240954-13241012,13241328-13241384,13241385-13241488 np,13241541-13243421 np,13243485-13243632 np	PF00076:RNA recognition motif. (a.k.a. RRM, RBD, or RNP domain)	stable	3246.29	3332.35	3580.75	0.0390433	0.154104	-0.253357	0.799993	0.897364	0.0470315
Npum_001038	scaffold_1,-,23 exons,23 CDS:13243980-13244127 np,13244128-13244325,13244380-13244559,13244613-13245352,13245402-13245791,13246142-13246411,13246469-13246702,13246755-13247167,13247249-13247360,13247412-13247598,13247647-13247843,13247895-13248225,13248276-13248397,13248451-13248697,13248745-13248969,13249023-13249191,13249247-13249574,13249788-13249929,13249985-13250185,13250244-13250418,1325047…	PF03542:Tuberin;PF02145:Rap/ran-GAP;PF11864:Domain of unknown function (DUF3384)	stable	2237.68	1845.56	2479.94	-0.278248	0.256271	1.08576	0.277586	0.496848	0.303777
Npum_001039	scaffold_1,+,10 exons,10 CDS:13251836-13252268 np,13252269-13252968,13253028-13253283,13253339-13253564,13253797-13254092,13254476-13254698,13254953-13255198,13255249-13255502,13255555-13256210,13256258-13256493,13256544-13256765,13256766-13257226 np	PF14444:S1-like;PF14443:DBC1	stable	2160.99	2482.72	2223.81	0.201316	0.259333	-0.776283	0.437582	0.652394	0.18549
Npum_001040	scaffold_1,-,5 exons,5 CDS:13257239-13257397,13257449-13257559,13257702-13257803,13257853-13258680,13258726-13258800	0	down	178.877	0	116.547	-23.8238	4.67533	5.09565	3.47552e-07	2.53913e-05	4.59531
Npum_001041	scaffold_1,-,5 exons,5 CDS:13259115-13259333,13259384-13259503,13259553-13259714,13259787-13259882,13259928-13260023	PF13879:KIAA1430 homologue	down	134.753	0	111.571	-23.3946	4.5769	5.11145	3.1969e-07	2.38038e-05	4.62335
Npum_001042	scaffold_1,-,4 exons,4 CDS:13260364-13260582,13260632-13260757,13260808-13260969,13261151-13261300	PF13879:KIAA1430 homologue	stable	122.907	4.1503	81.5777	-4.88345	2.24387	2.17635	0.0295288	0.12037	0.919482
Npum_001043	scaffold_1,+,10 exons,9 CDS:13261768-13262205 np,13262431-13262442 np,13262443-13262649,13262699-13262801,13262893-13263100,13263205-13263475,13263530-13263715,13263763-13263874,13263932-13264082,13264133-13264254,13264308-13264393,13264394-13264414 np	PF13347:MFS/sugar transport protein	stable	1655.05	1354.77	1712.88	-0.287318	0.225511	1.27408	0.202636	0.411331	0.385809
Npum_001044	scaffold_1,-,3 exons,3 CDS:13264975-13265086,13265191-13265489,13265551-13265676,13265677-13269800 np	PF00782:Dual specificity phosphatase, catalytic domain	stable	7288.6	6537.81	10672.3	-0.156858	0.264038	0.594074	0.552462	0.742012	0.129589
Npum_001045	scaffold_1,+,1 exons,1 CDS:13272680-13273054	0	stable	164.389	253.578	150.408	0.62444	0.429571	-1.45364	0.146047	0.333996	0.476259
Npum_001046	scaffold_1,+,1 exons,1 CDS:13273967-13274572	0	stable	57.8118	91.8187	106.03	0.667397	0.42379	-1.57483	0.115296	0.287388	0.541531
Npum_001047	scaffold_1,+,5 exons,5 CDS:13271886-13272122,13275373-13275589,13275783-13275964,13276015-13276158,13276209-13276319,13276320-13276731 np	PF00025:ADP-ribosylation factor family;PF08477:Ras of Complex, Roc, domain of DAPkinase;PF04670:Gtr1/RagA G protein conserved region;PF00071:Ras family	stable	1358.27	2147.5	2400.31	0.660436	0.295863	-2.23224	0.0255993	0.10962	0.960111
Npum_001048	scaffold_1,-,5 exons,5 CDS:13277239-13279216,13279281-13279807,13279860-13279973,13280118-13280237,13280287-13280403	PF16498:SWIRM-associated domain at the C-terminal;PF04433:SWIRM domain;PF13921:Myb-like DNA-binding domain;PF16496:SWIRM-associated domain at the N-terminal;PF00249:Myb-like DNA-binding domain;PF16495:SWIRM-associated region 1	stable	2780.53	2405.1	2234.28	-0.210211	0.182372	1.15266	0.249052	0.464522	0.332994
Npum_001049	scaffold_1,+,7 exons,7 CDS:13281275-13281408 np,13281409-13281537,13281591-13281714,13281766-13282256,13282329-13282533,13282589-13282734,13283095-13283225,13283287-13283377,13283378-13284148 np	PF07714:Protein tyrosine and serine/threonine kinase;PF00069:Protein kinase domain	stable	613.155	607.536	700.459	-0.013927	0.308062	0.0452085	0.963941	0.986174	0.00604634
Npum_001050	scaffold_1,-,8 exons,8 CDS:13285946-13286098,13286151-13286238,13286446-13286713,13286768-13286891,13286947-13287085,13287300-13287374,13287599-13287733,13287793-13287929	PF07714:Protein tyrosine and serine/threonine kinase;PF00069:Protein kinase domain;PF01163:RIO1 family	stable	1375.38	1460.2	1366.2	0.0874681	0.136795	-0.639409	0.522557	0.719249	0.143121
Npum_001051	scaffold_1,+,5 exons,5 CDS:13288737-13288824,13288875-13289018,13289071-13289220,13289276-13289551,13289597-13289955	PF01683:EB module	stable	883.673	1280.15	932.681	0.533549	0.353647	-1.5087	0.131375	0.313403	0.503896
Npum_001052	scaffold_1,-,4 exons,4 CDS:13290371-13290450,13290512-13290631,13290709-13290837,13291814-13291895	0	stable	627.068	395.556	497.402	-0.660528	0.425663	1.55177	0.120718	0.296176	0.528451
Npum_001053	scaffold_1,-,2 exons,2 CDS:13294507-13294857,13295819-13297285	PF05199:GMC oxidoreductase;PF00732:GMC oxidoreductase	stable	672.429	128.4	208.366	-2.38896	1.05256	2.26968	NA	1	0
Npum_001054	scaffold_1,+,5 exons,5 CDS:13299461-13299518,13299569-13299616,13299727-13299903,13299961-13300155,13300207-13300760	0	down	403.575	50.4946	165.661	-2.99538	0.805702	3.71773	0.000201018	0.00385498	2.41398
Npum_001055	scaffold_1,-,4 exons,4 CDS:13300885-13301117,13301170-13301274,13301324-13301387,13301690-13301776	0	stable	143.379	154.054	201.191	0.115961	0.192718	-0.601715	0.547364	0.738696	0.131534
Npum_001056	scaffold_1,-,3 exons,3 CDS:13302703-13302948,13302995-13303206,13303296-13303365,13303366-13303449 np	PF09781:NADH:ubiquinone oxidoreductase, NDUFB5/SGDH subunit	stable	980.619	1351.48	1597.45	0.462965	0.405365	-1.14209	0.253415	0.46941	0.328448
Npum_001057	scaffold_1,+,5 exons,4 CDS:13305875-13306170 np,13308361-13308366 np,13308367-13308615,13308667-13309432,13309485-13309661,13309841-13310376,13310377-13310427 np	PF13516:Leucine Rich repeat;PF12937:F-box-like;PF00646:F-box domain	down	896.377	398.364	608.165	-1.16753	0.392216	2.97675	0.00291321	0.0263258	1.57962
Npum_001058	scaffold_1,-,10 exons,9 CDS:13310517-13310823 np,13310824-13311112,13311161-13311276,13311328-13312001,13312079-13312442,13312497-13312708,13312760-13312913,13312965-13313102,13313156-13313434,13313488-13313799,13313800-13313934 np,13314659-13314690 np	PF00135:Carboxylesterase family;PF07859:alpha/beta hydrolase fold	stable	3012.9	1993.65	2277.13	-0.596053	0.236909	2.51596	0.0118709	0.0672876	1.17207
Npum_001059	scaffold_1,-,4 exons,3 CDS:13315635-13315766 np,13315767-13316282,13320411-13320446,13320505-13320696,13320697-13320875 np,13321664-13321760 np	PF04752:ChaC-like protein;PF06094:Gamma-glutamyl cyclotransferase, AIG2-like	stable	773.728	1163.11	1105.63	0.587771	0.502696	-1.16924	0.242308	0.456239	0.340808
Npum_001060	scaffold_1,+,3 exons,3 CDS:13322698-13322739,13322866-13323027,13337900-13337917	0	stable	185.826	60.3612	70.7566	-1.61444	0.745108	2.16672	0.030256	0.121901	0.913992
Npum_001061	scaffold_1,+,9 exons,9 CDS:13337946-13338062,13347728-13347885,13350534-13350606,13350658-13350819,13350879-13351077,13351128-13351366,13352482-13352569,13352631-13352828,13352882-13352997	PF03166:MH2 domain	stable	2461.61	917.986	983.117	-1.42239	0.710419	2.00218	0.0452654	0.157784	0.801936
Npum_001062	scaffold_1,-,9 exons,8 CDS:13352937-13354680 np,13354681-13354824,13354874-13355150,13356329-13356546,13356606-13356888,13356943-13356990,13357048-13357206,13357252-13357488,13359374-13359429,13359430-13359445 np,13359499-13359727 np	PF14608:RNA-binding, Nab2-type zinc finger;PF00097:Zinc finger, C3HC4 type (RING finger)	stable	3100.09	2285.96	3854.74	-0.4392	0.355812	1.23436	0.217069	0.426606	0.369973
Npum_001063	scaffold_1,+,5 exons,4 CDS:13360770-13360890 np,13360942-13360958 np,13360959-13361163,13361215-13361350,13361397-13361523,13361576-13361881,13361882-13361959 np	PF06271:RDD family	stable	736.844	526.588	811.373	-0.487739	0.183483	2.65822	0.00785539	0.0520499	1.28358
Npum_001064	scaffold_1,-,4 exons,4 CDS:13361964-13362311 np,13362312-13363268,13363735-13363942,13368359-13368485,13368580-13368901,13368902-13368989 np	PF00230:Major intrinsic protein	down	615.788	165.398	250.757	-1.89221	0.486138	3.89232	9.92891e-05	0.00231006	2.63638
Npum_001065	scaffold_1,+,9 exons,9 CDS:13369981-13370158 np,13370159-13370254,13370302-13370406,13370498-13370717,13370769-13370980,13371119-13371277,13371349-13371437,13371493-13371707,13371760-13371939,13371991-13372415,13372416-13373159 np	PF09380:FERM C-terminal PH-like domain;PF08736:FERM adjacent (FA);PF09379:FERM N-terminal domain ;PF00373:FERM central domain	stable	948.55	780.123	1008.53	-0.28356	0.190518	1.48837	0.136654	0.320826	0.49373
Npum_001066	scaffold_1,+,7 exons,7 CDS:13374030-13374212 np,13374213-13374270,13374317-13374484,13374556-13374727,13375113-13375776,13375835-13376009,13376064-13377477,13377587-13378073,13378074-13378449 np	PF00023:Ankyrin repeat;PF13920:Zinc finger, C3HC4 type (RING finger);PF13857:Ankyrin repeats (many copies);PF13637:Ankyrin repeats (many copies);PF18346:Mind bomb SH3 repeat domain;PF12796:Ankyrin repeats (3 copies);PF06701:Mib_herc2;PF00569:Zinc finger, ZZ type	stable	2061.96	1418.59	1694.44	-0.539351	0.19423	2.77687	0.00548846	0.0406964	1.39044
Npum_001067	scaffold_1,+,5 exons,4 CDS:13387652-13387801 np,13387850-13387925 np,13387926-13387947,13388002-13388176,13388491-13388883,13389052-13389943,13389944-13390488 np;scaffold_1,+,5 exons,4 CDS:13387635-13387801 np,13387850-13387882 np,13387883-13387943,13388002-13388176,13388491-13388883,13389052-13389943,13389944-13390488 np;scaffold_1,+,4 exons,3 CDS:13387635-13387801 np,13387876-13388096 np,133880…	PF03735:ENT domain	stable	413.527	325.37	484.322	-0.347021	0.335837	1.0333	0.301463	0.522858	0.281616
Npum_001068	scaffold_1,-,3 exons,3 CDS:13391022-13391106 np,13391107-13391264,13391897-13392252,13394111-13394331,13394332-13394403 np	PF00010:Helix-loop-helix DNA-binding domain	down	16.5961	1.83476	13.8666	-3.38243	1.01881	3.31997	0.000900267	0.0117102	1.93144
Npum_001069	scaffold_1,-,11 exons,11 CDS:13398066-13399231 np,13399232-13399358,13399540-13399774,13400263-13400436,13400870-13401702,13401751-13401898,13401952-13402270,13402344-13403039,13403128-13403325,13403380-13403544,13403608-13403687,13403766-13403874,13403875-13404406 np;scaffold_1,-,10 exons,9 CDS:13398066-13400083 np,13400084-13400436,13400870-13401702,13401751-13401898,13401952-13402270,13402344-…	PF13771:PHD-like zinc-binding domain;PF00628:PHD-finger;PF13831:PHD-finger;PF13832:PHD-zinc-finger like domain	stable	2659.98	2458.66	2415.17	-0.113706	0.303561	0.374573	0.707978	0.844792	0.0732501
Npum_001070	scaffold_1,+,8 exons,8 CDS:13404726-13404829 np,13404830-13404911,13404996-13405123,13405833-13406052,13406104-13406277,13406379-13406611,13406690-13406937,13406998-13407108,13407491-13408808	PF00595:PDZ domain	stable	1121.2	871.042	1106.5	-0.363357	0.241823	1.50257	0.132949	0.315464	0.50105
Npum_001072	scaffold_1,-,4 exons,4 CDS:13409027-13409528 np,13409529-13409702,13409798-13409995,13410267-13410463,13410536-13410632,13410633-13410898 np	PF10607:CTLH/CRA C-terminal to LisH motif domain;PF08513:LisH	stable	845.272	725.202	897.483	-0.221836	0.276495	0.802312	0.422372	0.640861	0.193236
Npum_001073	scaffold_1,-,8 exons,8 CDS:13411417-13414954 np,13414955-13415015,13419867-13420075,13420372-13420508,13423565-13423706,13424767-13424829,13425694-13425747,13428322-13428399,13429325-13429387;scaffold_1,-,8 exons,6 CDS:13411417-13415015 np,13419867-13420075 np,13420291-13420353 np,13420354-13420508,13423565-13423727,13424767-13424829,13425694-13425747,13428322-13428399,13429325-13429387	PF00076:RNA recognition motif. (a.k.a. RRM, RBD, or RNP domain)	stable	1896.02	1361.85	1925.2	-0.476521	0.319071	1.49346	0.135316	0.319163	0.495988
Npum_001074	scaffold_1,+,3 exons,3 CDS:13465377-13465492,13465562-13465794,13465939-13466177	PF00025:ADP-ribosylation factor family;PF08477:Ras of Complex, Roc, domain of DAPkinase;PF00071:Ras family	stable	691.109	557.931	669.775	-0.309744	0.267233	1.15908	0.246424	0.461381	0.33594
Npum_001075	scaffold_1,-,4 exons,4 CDS:13469129-13469799,13469856-13469885,13470001-13470042,13470222-13470228	PF13306:BspA type Leucine rich repeat region (6 copies);PF13855:Leucine rich repeat	stable	11910.8	10497	7857.61	-0.182321	0.592384	0.307776	0.758253	0.875044	0.0579699
Npum_001076	scaffold_1,+,13 exons,12 CDS:13467885-13468150 np,13470637-13470666 np,13470667-13470765,13473548-13473871,13474658-13474891,13474945-13475315,13475673-13476297,13476531-13476892,13477032-13477181,13479368-13479641,13479792-13479818,13479893-13480183,13480236-13480309,13480828-13480999,13481000-13481502 np	0	stable	3433.22	2000.54	3743.41	-0.778948	0.207131	3.76065	0.000169473	0.00346562	2.46022
Npum_001077	scaffold_1,+,6 exons,5 CDS:13482787-13483002 np,13484012-13484018 np,13484019-13484199,13486491-13486551,13487888-13487959,13488042-13488287,13488362-13488476,13488477-13489186 np	PF16054:Transmembrane protein family 72	stable	64.6166	53.5489	62.7218	-0.241187	0.48436	0.497949	0.61852	0.791099	0.101769
Npum_001078	scaffold_1,+,7 exons,6 CDS:13489743-13489957 np,13490174-13490246 np,13490247-13490426,13490497-13490755,13490811-13490974,13491041-13491193,13491250-13491600,13492032-13492592,13492593-13493421 np	PF00009:Elongation factor Tu GTP binding domain	stable	2072.72	1689.48	2591.97	-0.295151	0.331347	0.890762	0.373057	0.595568	0.225069
Npum_001079	scaffold_1,-,10 exons,9 CDS:13493546-13493679,13493731-13494049,13494108-13494201,13494253-13494995,13495089-13495335,13495384-13495633,13495679-13496090,13496206-13496340,13496399-13496635,13496636-13496647 np,13499775-13499801 np	0	stable	571.493	23.2927	143.265	-4.61578	1.03056	4.47891	NA	1	0
Npum_001081	scaffold_1,+,9 exons,9 CDS:13501504-13501527,13501740-13501862,13501922-13501992,13502048-13502155,13502764-13502799,13502857-13502926,13504467-13504540,13504599-13504775,13504829-13505006	PF00076:RNA recognition motif. (a.k.a. RRM, RBD, or RNP domain);PF13893:RNA recognition motif. (a.k.a. RRM, RBD, or RNP domain)	stable	2258.35	2154.99	1933.12	-0.0685248	0.219538	0.312132	0.75494	0.873444	0.0587649
Npum_001082	scaffold_1,+,14 exons,14 CDS:13506780-13506810,13506865-13507010,13507116-13507298,13507356-13507572,13507629-13507840,13507890-13508075,13508133-13508286,13508343-13508528,13510346-13510458,13510510-13510692,13510748-13510958,13511019-13511233,13511289-13511474,13511528-13511929	PF00079:Serpin (serine protease inhibitor)	stable	6284.71	6860.47	6640	0.126281	0.341598	-0.369676	0.711624	0.847666	0.0717754
Npum_001086	scaffold_1,+,2 exons,2 CDS:13516978-13517744 np,13517745-13518075,13522885-13524005,13524006-13524257 np;scaffold_1,+,2 exons,2 CDS:13512599-13512657 np,13512658-13512670,13522885-13524005,13524006-13524257 np	PF00067:Cytochrome P450	stable	113.5	66.8648	60.9754	-0.764737	0.958334	0.797986	NA	1	0
Npum_001088	scaffold_1,-,8 exons,8 CDS:13562110-13562248 np,13562249-13562296,13562350-13563029,13563256-13563519,13563572-13564133,13564336-13564464,13564678-13564793,13564853-13565022,13565182-13565294,13565295-13565521 np	PF02922:Carbohydrate-binding module 48 (Isoamylase N-terminal domain);PF02806:Alpha amylase, C-terminal all-beta domain	stable	1768.04	3014.33	3495.05	0.76942	0.403798	-1.90546	0.0567204	0.182472	0.738803
Npum_001089	scaffold_1,-,1 exons,1 CDS:13566570-13566771 np,13566772-13567410,13567411-13567477 np	PF04410:Gar1/Naf1 RNA binding region	stable	328.488	763.928	552.024	1.21629	0.469016	-2.59327	0.00950685	0.0589028	1.22986
Npum_001090	scaffold_1,+,4 exons,4 CDS:13567813-13567960 np,13567961-13568416,13568598-13569267,13569503-13569708,13569768-13570106,13570107-13570575 np	PF07714:Protein tyrosine and serine/threonine kinase	stable	1476.19	1227.38	1542.31	-0.267619	0.161322	1.65891	0.097133	0.259084	0.586559
Npum_001091	scaffold_1,+,3 exons,3 CDS:13573183-13573184 np,13573185-13573298,13573350-13573504,13573557-13573773,13573774-13573803 np	0	stable	106.647	6.93822	83.6222	-3.94725	2.32161	1.70022	0.0890896	0.24527	0.610356
Npum_001092	scaffold_1,-,6 exons,6 CDS:13576320-13576493,13576756-13576889,13576952-13577191,13577242-13577469,13577531-13577641,13579863-13580058,13580059-13581464 np	PF13886:Domain of unknown function (DUF4203)	stable	735.613	525.832	560.872	-0.48662	0.218996	2.22205	0.02628	0.111284	0.953568
Npum_001093	scaffold_1,-,2 exons,1 CDS:13584008-13584271 np,13584272-13584715,13584716-13584718 np,13584773-13584890 np	PF00179:Ubiquitin-conjugating enzyme	stable	508.788	512.295	646.965	0.00732881	0.27142	-0.0270017	0.978458	0.993025	0.00303963
Npum_001094	scaffold_1,+,13 exons,13 CDS:13586037-13586210,13586265-13586402,13586450-13586567,13586625-13586877,13586929-13587343,13587400-13587580,13587631-13587885,13587953-13588207,13588265-13588466,13588788-13589038,13589328-13589761,13590336-13590490,13590547-13590646	PF02779:Transketolase, pyrimidine binding domain;PF16078:2-oxoglutarate dehydrogenase N-terminus;PF16870:2-oxoglutarate dehydrogenase C-terminal;PF00676:Dehydrogenase E1 component	down	466.062	37.8789	429.246	-3.62456	1.30841	2.77019	0.00560233	0.041218	1.38491
Npum_001095	scaffold_1,+,6 exons,6 CDS:13590859-13590990,13591037-13591163,13591370-13591554,13591603-13591764,13591820-13592170,13592718-13593020	PF02771:Acyl-CoA dehydrogenase, N-terminal domain;PF02770:Acyl-CoA dehydrogenase, middle domain;PF00441:Acyl-CoA dehydrogenase, C-terminal domain;PF08028:Acyl-CoA dehydrogenase, C-terminal domain	stable	919.746	1408.81	1765.58	0.614743	0.444798	-1.38207	0.16695	0.36375	0.439197
Npum_001096	scaffold_1,-,8 exons,8 CDS:13593373-13593411 np,13593412-13593534,13593645-13593774,13593831-13593922,13593979-13594029,13594099-13594242,13595669-13595918,13595974-13596122,13596244-13596357,13596358-13596515 np;scaffold_1,-,8 exons,8 CDS:13593373-13593411 np,13593412-13593534,13593645-13593774,13593831-13593922,13593979-13594029,13594099-13594242,13595669-13595918,13595974-13596122,13597883-135…	PF15936:Domain of unknown function (DUF4749);PF00595:PDZ domain	stable	2430.61	3175.44	3031.64	0.38573	0.506909	-0.760946	0.446689	0.660382	0.180205
Npum_001097	scaffold_1,-,4 exons,3 CDS:13598306-13598755 np,13598756-13599195,13599493-13599856,13600476-13600613,13600614-13600691 np,13600747-13600844 np;scaffold_1,-,2 exons,2 CDS:13598306-13598755 np,13598756-13599195,13599493-13599877,13599878-13600227 np	PF13561:Enoyl-(Acyl carrier protein) reductase;PF00106:short chain dehydrogenase;PF08659:KR domain	stable	1205.32	1544.34	1488.75	0.357398	0.226428	-1.57842	0.11447	0.286023	0.543599
Npum_001098	scaffold_1,+,12 exons,11 CDS:13601101-13601198 np,13601534-13601541 np,13601542-13601760,13601822-13602022,13602785-13602905,13604777-13605032,13605091-13605369,13605423-13605558,13605620-13605800,13605856-13606365,13606414-13607294,13607347-13607501,13608954-13609056,13609057-13609326 np	PF02779:Transketolase, pyrimidine binding domain;PF16078:2-oxoglutarate dehydrogenase N-terminus;PF16870:2-oxoglutarate dehydrogenase C-terminal;PF00676:Dehydrogenase E1 component	stable	6183.3	9408.95	12857.1	0.605635	0.358069	-1.69139	0.0907624	0.247826	0.605853
Npum_001099	scaffold_1,-,3 exons,3 CDS:13609938-13610056 np,13610057-13610322,13610458-13610675,13610727-13610749,13610750-13611143 np	PF14972:Mitochondrial morphogenesis regulator	stable	539.804	452.768	501.862	-0.25643	0.150993	1.69829	0.089453	0.245941	0.609169
Npum_001100	scaffold_1,+,10 exons,9 CDS:13610728-13611325 np,13611388-13611519 np,13611520-13611627,13615852-13615932,13618864-13618929,13619418-13619628,13620152-13620403,13622790-13622971,13623069-13623670,13624179-13626479,13626559-13627096,13627097-13627919 np	PF00169:PH domain	stable	3582.77	2668.37	4134.65	-0.424485	0.284006	1.49463	0.135011	0.318626	0.496719
Npum_001101	scaffold_1,-,14 exons,14 CDS:13627937-13628212 np,13628213-13628251,13628304-13628449,13628505-13628820,13628871-13629060,13629109-13629979,13630151-13630315,13630370-13630556,13630616-13630863,13630961-13631309,13631363-13631631,13631691-13631997,13632052-13632144,13632217-13632552,13632647-13632871,13632872-13632999 np;scaffold_1,-,13 exons,13 CDS:13628229-13628294 np,13628295-13628449,13628505…	PF00337:Galactoside-binding lectin;PF06462:Propeller	stable	1512.02	1334.98	1342.06	-0.179528	0.239478	0.749661	0.453459	0.665992	0.176531
Npum_001102	scaffold_1,+,8 exons,8 CDS:13634290-13634486 np,13634487-13634639,13636581-13636782,13636834-13637435,13637488-13637976,13638043-13638225,13638283-13638586,13638646-13638942,13638992-13639212,13639213-13639394 np	PF00096:Zinc finger, C2H2 type;PF07776:Zinc-finger associated domain (zf-AD) ;PF12874:Zinc-finger of C2H2 type;PF13912:C2H2-type zinc finger	stable	1346.7	985.52	1033.04	-0.451051	0.218741	2.06203	0.0392049	0.143666	0.842646
Npum_001103	scaffold_1,-,4 exons,4 CDS:13639791-13639869 np,13639870-13640929,13640996-13641623,13641679-13641902,13642078-13642169,13642170-13642230 np	0	stable	72.4309	77.3646	778.504	0.0905052	1.23872	-0.0730636	0.941756	0.976554	0.0103036
Npum_001104	scaffold_1,+,4 exons,4 CDS:13643662-13643789 np,13643790-13644045,13644398-13644595,13644646-13644900,13644990-13645585,13645586-13645727 np	PF00240:Ubiquitin family;PF09668:Aspartyl protease;PF08284:Retroviral aspartyl protease;PF13975:gag-polyprotein putative aspartyl protease;PF13650:Aspartyl protease;PF00077:Retroviral aspartyl protease	stable	1321.71	845.049	1014.06	-0.645524	0.240583	2.68317	0.00729285	0.0494614	1.30573
Npum_001105	scaffold_1,-,9 exons,8 CDS:13645732-13645846 np,13645847-13645937,13645986-13646083,13646139-13646240,13646300-13646424,13646502-13646760,13646929-13647048,13647099-13647255,13647308-13647345,13647346-13647437 np,13647497-13647636 np	PF01694:Rhomboid family	stable	1061.72	1280.8	1461.65	0.269461	0.163424	-1.64884	0.0991796	0.26246	0.580937
Npum_001106	scaffold_1,+,2 exons,2 CDS:13647928-13648811,13648977-13651386	PF02383:SacI homology domain;PF03372:Endonuclease/Exonuclease/phosphatase family;PF08952:Domain of unknown function (DUF1866)	stable	1232.2	1139.56	1400.44	-0.113541	0.275517	0.412103	0.680264	0.827902	0.0820212
Npum_001107	scaffold_1,+,3 exons,3 CDS:13653262-13653302,13653354-13653495,13653578-13653706	PF04568:Mitochondrial ATPase inhibitor, IATP	stable	992.789	1441.22	1642.78	0.537315	0.339403	-1.58312	0.113395	0.284722	0.545578
Npum_001108	scaffold_1,-,7 exons,7 CDS:13653578-13654137 np,13654138-13654214,13654272-13654624,13655016-13655220,13655276-13657094,13657148-13657522,13657573-13657868,13657981-13658506,13658507-13659555 np	0	stable	1671.2	1951.52	1956.53	0.222932	0.17093	-1.30423	0.192155	0.397628	0.400523
Npum_001109	scaffold_1,+,2 exons,2 CDS:13659232-13659556,13659661-13660127	PF05172:Nup53/35/40-type RNA recognition motif;PF14605:Nup53/35/40-type RNA recognition motif	stable	318.862	358.452	483.515	0.166686	0.453142	-0.367845	0.712989	0.848636	0.0712788
Npum_001110	scaffold_1,-,3 exons,3 CDS:13660527-13660880,13660930-13661172,13661261-13661512,13661513-13661715 np	PF13920:Zinc finger, C3HC4 type (RING finger);PF14447:Prokaryotic RING finger family 4;PF13923:Zinc finger, C3HC4 type (RING finger);PF00097:Zinc finger, C3HC4 type (RING finger);PF04757:Pex2 / Pex12 amino terminal region	stable	392.427	516.2	485.52	0.399111	0.245429	-1.62618	0.103911	0.269641	0.569215
Npum_001111	scaffold_1,+,2 exons,2 CDS:13661725-13661840 np,13661841-13662190,13662244-13662664,13662665-13662816 np	PF06916:Protein of unknown function (DUF1279)	stable	693.08	912.816	933.672	0.397804	0.216235	-1.83969	0.0658143	0.200099	0.698755
Npum_001112	scaffold_1,+,29 exons,29 CDS:13666209-13666339 np,13666340-13666401,13666459-13666659,13667107-13667279,13667336-13667711,13668278-13668474,13668533-13668717,13668890-13669550,13669668-13669787,13670173-13670729,13671106-13671397,13671448-13671561,13671620-13672106,13672169-13672388,13672570-13672942,13672992-13674155,13674217-13674349,13674401-13674630,13674684-13674796,13674857-13675016,1367512…	PF00658:Poly-adenylate binding protein, unique domain;PF00632:HECT-domain (ubiquitin-transferase);PF11547:E3 ubiquitin ligase EDD	stable	11300.3	8861.72	8442.22	-0.350746	0.13926	2.51865	0.0117806	0.0669429	1.1743
Npum_001113	scaffold_1,-,3 exons,3 CDS:13680300-13680446,13680497-13680625,13680928-13680930,13680931-13680989 np	PF01780:Ribosomal L37ae protein family	stable	3600.38	4669.07	2986.11	0.374377	0.218507	-1.71334	0.0866497	0.240431	0.619009
Npum_001114	scaffold_1,-,9 exons,9 CDS:13681782-13681902 np,13681903-13682100,13682154-13682347,13682435-13682789,13683168-13683272,13683329-13683465,13683523-13683648,13683837-13684017,13684719-13684862,13685071-13685658,13685659-13686017 np	PF13640:2OG-Fe(II) oxygenase superfamily	stable	3083.82	2434.04	1831.92	-0.34199	0.245051	1.39559	0.162839	0.35863	0.445353
Npum_001115	scaffold_1,-,2 exons,1 CDS:13687131-13687679 np,13687680-13689140,13689141-13689930 np,13690790-13690981 np	PF01704:UTP--glucose-1-phosphate uridylyltransferase	stable	3860.59	5314.57	4151.5	0.461552	0.260802	-1.76974	0.0767706	0.2217	0.654234
Npum_001116	scaffold_1,-,1 exons,1 CDS:13691550-13692989	PF00443:Ubiquitin carboxyl-terminal hydrolase;PF13423:Ubiquitin carboxyl-terminal hydrolase;PF02148:Zn-finger in ubiquitin-hydrolases and other protein	stable	198.812	238.168	446.26	0.257739	0.518916	-0.496686	0.61941	0.79155	0.101522
Npum_001117	scaffold_1,-,3 exons,2 CDS:13700549-13701120,13701536-13701800,13701801-13701813 np,13702028-13702127 np	PF13923:Zinc finger, C3HC4 type (RING finger);PF00097:Zinc finger, C3HC4 type (RING finger)	stable	259.569	244.928	380.112	-0.088096	0.288587	0.305267	0.760163	0.876034	0.0574789
Npum_001118	scaffold_1,-,1 exons,1 CDS:13703291-13703686	0	stable	265.197	295.9	235.202	0.154767	0.280667	-0.551426	0.581341	0.762933	0.117513
Npum_001119	scaffold_1,+,5 exons,5 CDS:13706717-13707019,13707194-13707317,13707426-13707589,13708180-13708296,13708380-13708418	PF00244:14-3-3 protein	stable	19245.1	21982.8	15009.6	0.191759	0.172185	-1.11368	0.265418	0.48308	0.315981
Npum_001120	scaffold_1,-,6 exons,5 CDS:13709540-13709745 np,13709746-13709862,13709909-13710061,13710121-13710268,13710319-13711020,13711494-13711561,13711562-13711563 np,13711621-13712512 np	0	stable	2419.49	2308.88	1612.13	-0.067473	0.465129	0.145063	0.884661	0.945463	0.0243553
Npum_001124	scaffold_1,-,6 exons,6 CDS:13718512-13718894 np,13718895-13718966,13719022-13719096,13719149-13719410,13719474-13719712,13719764-13719907,13719963-13720088,13720089-13720267 np	PF15926:E3 ubiquitin-protein ligase RNF220;PF13923:Zinc finger, C3HC4 type (RING finger)	stable	65.7828	73.5361	51.3524	0.147542	0.327634	-0.450326	0.652476	0.810403	0.0912991
Npum_001125	scaffold_1,+,4 exons,4 CDS:13780883-13781043 np,13781044-13781142,13781223-13781428,13781484-13781632,13781697-13781878,13781879-13782182 np	PF13499:EF-hand domain pair	stable	2998.5	4155.36	2279.35	0.4709	0.362237	-1.29998	0.193609	0.399697	0.398269
Npum_001126	scaffold_1,+,4 exons,4 CDS:13783160-13783185 np,13783186-13783397,13785395-13786499,13787001-13787267,13787321-13787728,13787729-13787853 np	PF02779:Transketolase, pyrimidine binding domain;PF00456:Transketolase, thiamine diphosphate binding domain;PF02780:Transketolase, C-terminal domain;PF02775:Thiamine pyrophosphate enzyme, C-terminal TPP binding domain	stable	6270.98	8222.46	7283.27	0.390837	0.364988	-1.07082	0.284249	0.504983	0.296723
Npum_001127	scaffold_1,+,5 exons,3 CDS:13789937-13790724 np,13791207-13791473 np,13791619-13791620 np,13791621-13791803,13791857-13792219,13794653-13795921,13795922-13796227 np;scaffold_1,+,6 exons,5 CDS:13790200-13790451 np,13790511-13790560 np,13790561-13790724,13791207-13791473,13791656-13791803,13791857-13792219,13794653-13795921,13795922-13796227 np	PF03167:Uracil DNA glycosylase superfamily	stable	2059.4	2085.35	1984.33	0.0179779	0.228197	-0.0787824	0.937206	0.974074	0.011408
Npum_001128	scaffold_1,-,5 exons,5 CDS:13796516-13797263 np,13797264-13797439,13797493-13797877,13797969-13799298,13799347-13799613,13800051-13800256,13800257-13800390 np	PF17820:PDZ domain;PF00595:PDZ domain;PF00397:WW domain	stable	1944.61	1165.98	1689.73	-0.737605	0.404277	1.8245	0.068076	0.205243	0.687731
Npum_001129	scaffold_1,+,14 exons,14 CDS:13800737-13800919 np,13800920-13801076,13801343-13801431,13801488-13801663,13801770-13801872,13801926-13802110,13802168-13802456,13802506-13803236,13803289-13803359,13803471-13803926,13804386-13804624,13804675-13804945,13804996-13805210,13805267-13805596,13805651-13807066,13807067-13807936 np	PF07714:Protein tyrosine and serine/threonine kinase;PF00069:Protein kinase domain;PF17820:PDZ domain;PF00595:PDZ domain;PF08926:Domain of unknown function (DUF1908)	stable	3330.81	2415.52	2511.33	-0.463677	0.197343	2.3496	0.0187934	0.0899211	1.04614
Npum_001130	scaffold_1,+,10 exons,9 CDS:13808642-13808763 np,13808764-13808816,13811025-13811137,13811227-13811294,13813645-13813868,13813920-13814002,13814054-13814188,13814241-13814393,13814440-13814720,13814805-13815035,13815036-13815050 np,13815644-13815784 np;scaffold_1,+,8 exons,7 CDS:13810810-13812418 np,13812419-13812421,13813645-13813868,13813920-13814002,13814054-13814188,13814241-13814393,13814440…	PF02932:Neurotransmitter-gated ion-channel transmembrane region;PF02931:Neurotransmitter-gated ion-channel ligand binding domain	stable	335.356	167.157	321	-0.997209	0.448699	2.22245	0.0262532	0.111209	0.953862
Npum_001131	scaffold_1,-,1 exons,1 CDS:13820712-13821080	PF13894:C2H2-type zinc finger;PF00096:Zinc finger, C2H2 type	up	58.072	267.535	116.892	2.19464	0.470639	-4.6631	3.1148e-06	0.000151813	3.81869
Npum_001132	scaffold_1,-,5 exons,4 CDS:13816009-13817427 np,13817428-13817920,13818115-13818410,13821830-13821901,13825197-13825835,13838542-13838720 np	PF00096:Zinc finger, C2H2 type;PF00651:BTB/POZ domain	up	446.49	1620.81	809.583	1.86018	0.400108	-4.6492	3.33222e-06	0.000159262	3.79789
Npum_001133	scaffold_1,+,5 exons,5 CDS:13848430-13848462 np,13848463-13848637,13848684-13848952,13849401-13849701,13849899-13850043,13850097-13850202,13850203-13850408 np	PF06309:Torsin	stable	432.777	527.822	474.453	0.284632	0.23594	-1.20638	0.227673	0.439142	0.357395
Npum_001134	scaffold_1,+,8 exons,8 CDS:13850757-13850880 np,13850881-13850985,13851038-13851310,13851733-13851918,13851971-13852206,13852254-13852435,13852631-13852902,13852958-13853170,13853220-13853417,13853418-13853735 np	PF08616:Stabilization of polarity axis;PF02141:DENN (AEX-3) domain	stable	865.48	693.3	869.277	-0.319263	0.230904	1.38266	0.166768	0.363517	0.439475
Npum_001135	scaffold_1,-,1 exons,1 CDS:13856000-13856069 np,13856070-13856603,13856604-13856605 np	0	stable	42.1274	10.3444	43.7947	-2.02298	1.76158	1.14838	0.25081	0.466617	0.33104
Npum_001136	scaffold_1,-,8 exons,8 CDS:13853834-13854146 np,13854147-13854349,13854403-13854634,13855072-13855226,13855282-13855590,13855639-13855707,13855761-13855991,13857404-13857668,13857844-13857915,13857916-13858191 np	PF04791:LMBR1-like membrane protein	stable	1298.2	1065.39	1185.74	-0.286917	0.21967	1.30612	0.19151	0.396759	0.401473
Npum_001137	scaffold_1,+,4 exons,4 CDS:13859576-13859704,13859756-13859980,13860025-13860175,13860234-13860748	PF08449:UAA transporter family	stable	243.681	270.005	297.219	0.141391	0.273565	-0.516847	0.605263	0.781436	0.107107
Npum_001138	scaffold_1,+,3 exons,2 CDS:13861336-13861654 np,13861801-13861912 np,13861913-13861956,13862414-13862834,13862835-13863026 np	0	stable	350.426	277.943	621.501	-0.32874	0.248424	1.3233	0.185735	0.388647	0.410445
Npum_001139	scaffold_1,+,4 exons,3 CDS:13865034-13865284 np,13869906-13869915 np,13869916-13870081,13870606-13870929,13873245-13873822,13873823-13874116 np	PF00217:ATP:guanido phosphotransferase, C-terminal catalytic domain;PF02807:ATP:guanido phosphotransferase, N-terminal domain	stable	8555.27	24282.9	16641.9	1.50505	0.773733	-1.94518	0.0517535	0.172246	0.76385
Npum_001140	scaffold_1,-,6 exons,6 CDS:13874137-13874148 np,13874149-13874226,13874279-13874538,13874586-13874744,13874797-13874969,13875021-13875579,13875629-13875731,13875732-13875805 np	PF13540:Regulator of chromosome condensation (RCC1) repeat;PF00415:Regulator of chromosome condensation (RCC1) repeat	stable	398.951	424.081	434.435	0.0801507	0.198565	-0.403651	0.68647	0.831029	0.080384
Npum_001141	scaffold_1,+,10 exons,10 CDS:13876506-13876638 np,13876639-13876743,13876968-13877516,13878886-13879188,13879238-13880059,13880112-13880219,13880269-13880614,13880666-13880761,13881759-13881834,13882200-13882374,13882431-13882538,13882539-13884370 np;scaffold_1,+,10 exons,8 CDS:13876506-13876638 np,13876639-13876743,13876968-13877516,13878886-13879188,13879238-13880059,13880112-13880219,13880269-…	PF13513:HEAT-like repeat;PF03810:Importin-beta N-terminal domain	stable	2928.04	3398.33	2809.21	0.214382	0.216186	-0.991655	0.321366	0.54344	0.264849
Npum_001143	scaffold_1,-,13 exons,13 CDS:13884778-13884900 np,13884901-13885045,13885096-13885493,13885542-13886022,13886119-13886261,13886309-13886469,13886522-13886768,13886819-13887039,13887095-13887653,13887706-13887955,13888039-13888199,13888249-13888419,13888469-13888544,13888633-13888745,13888746-13888826 np	PF14796:Clathrin-adaptor complex-3 beta-1 subunit C-terminal;PF12717:non-SMC mitotic condensation complex subunit 1;PF01602:Adaptin N terminal region	stable	1709.98	1590.47	1455.22	-0.10644	0.0925194	1.15047	0.249952	0.465723	0.331872
Npum_001144	scaffold_1,+,6 exons,6 CDS:13889079-13889154 np,13889155-13889248,13889299-13889657,13889710-13889906,13889958-13890253,13890885-13891150,13891307-13891396,13891397-13892904 np;scaffold_1,+,5 exons,5 CDS:13889079-13889154 np,13889155-13889248,13889299-13889657,13889710-13889906,13889958-13890253,13890885-13891267,13891268-13892904 np	PF02373:JmjC domain, hydroxylase;PF13621:Cupin-like domain	stable	1016.58	1399.69	1671.44	0.460535	0.315553	-1.45945	0.14444	0.331674	0.479289
Npum_001145	scaffold_1,-,1 exons,1 CDS:13934280-13936127	PF00342:Phosphoglucose isomerase	down	172.236	0	120.988	-23.7361	4.67535	5.07685	3.83742e-07	2.71437e-05	4.56633
Npum_001146	scaffold_1,-,4 exons,4 CDS:13894156-13894322,13897001-13897300,13909952-13910317,13940266-13940314	PF07679:Immunoglobulin I-set domain;PF13895:Immunoglobulin domain;PF00047:Immunoglobulin domain;PF13927:Immunoglobulin domain;PF07686:Immunoglobulin V-set domain	stable	70.7422	37.3863	88.5767	-0.904567	0.465956	1.94131	0.0522205	0.1731	0.761703
Npum_001147	scaffold_1,+,1 exons,1 CDS:13972668-13975289	0	down	3388.73	0	2223.64	-27.8233	3.80658	7.30925	2.68628e-13	1.22683e-10	9.91121
Npum_001148	scaffold_1,+,5 exons,5 CDS:14005902-14006125 np,14006126-14006420,14006472-14006755,14006892-14007195,14007594-14008054,14008106-14008534,14008535-14008761 np	0	stable	1068.88	663.215	842.011	-0.690631	0.169812	4.06703	4.76165e-05	0.00129902	2.88638
Npum_001149	scaffold_1,-,2 exons,1 CDS:14008780-14008959 np,14008960-14009760,14009761-14010437 np,14010797-14010961 np	0	stable	1461.56	2150.71	1094.97	0.557026	0.3393	-1.64169	0.100654	0.264528	0.577528
Npum_001150	scaffold_1,+,2 exons,2 CDS:14019141-14021577,14021889-14022033	PF14381:Ethylene-responsive protein kinase Le-CTR1	stable	79.6717	16.988	54.9794	-2.23059	1.30799	1.70536	0.0881279	0.243274	0.613904
Npum_001151	scaffold_1,+,8 exons,8 CDS:14013231-14013675 np,14013676-14013713,14018384-14018575,14023011-14023272,14023632-14025579,14025637-14025968,14026021-14026181,14026239-14026415,14026477-14026489,14026490-14026674 np	PF16796:Microtubule binding;PF00225:Kinesin motor domain	stable	1434.83	2300.39	2469.04	0.682639	0.270782	-2.52099	0.0117027	0.0666231	1.17638
Npum_001152	scaffold_1,-,2 exons,2 CDS:14027153-14027410 np,14027411-14027607,14027663-14027678,14027679-14028505 np	0	stable	765.202	413.47	431.508	-0.887689	0.526041	1.68749	0.0915093	0.249205	0.603443
Npum_001153	scaffold_1,+,10 exons,9 CDS:14028915-14028966 np,14031198-14031233 np,14031234-14031269,14034747-14034784,14034885-14034989,14035049-14035390,14035664-14035829,14035885-14036213,14036265-14036423,14036542-14037003,14037056-14037164,14037165-14037300 np	PF10300:Protein of unknown function (DUF3808)	stable	2698.46	2707.76	2230.38	0.00494012	0.403058	-0.0122566	0.990221	0.997734	0.000985036
Npum_001154	scaffold_1,-,6 exons,6 CDS:14037678-14038066 np,14038067-14038758,14038813-14038876,14038935-14039117,14040144-14040227,14040278-14040415,14040464-14040517,14040518-14041158 np	PF05640:Na,K-Atpase Interacting protein	stable	808.261	566.017	751.388	-0.513586	0.221743	2.31613	0.0205511	0.0954845	1.02007
Npum_001155	scaffold_1,-,27 exons,24 CDS:14041443-14042107 np,14042163-14042385 np,14042386-14042569,14042623-14042944,14042999-14043187,14043250-14043775,14043833-14043975,14044026-14044362,14044418-14045070,14045121-14045344,14045397-14045758,14045820-14046823,14047215-14047609,14047731-14047878,14047924-14048061,14048112-14051324,14051384-14051945,14052001-14052206,14052260-14052808,14052887-14053697,1405…	PF14377:Ubiquitin binding region;PF06025:Domain of Unknown Function (DUF913);PF00627:UBA/TS-N domain;PF00632:HECT-domain (ubiquitin-transferase);PF06012:Domain of Unknown Function (DUF908);PF02825:WWE domain	stable	9464.75	8854.75	7193.99	-0.0963876	0.139714	0.689894	0.490261	0.695364	0.157788
Npum_001156	scaffold_1,-,14 exons,14 CDS:14058442-14058488 np,14058489-14058528,14058582-14058800,14058859-14059224,14059272-14059430,14060703-14060918,14060965-14061159,14062138-14062229,14062283-14062435,14062492-14062579,14062807-14062927,14062976-14063073,14063125-14063246,14063295-14063399,14065636-14065647,14065648-14065761 np;scaffold_1,-,15 exons,14 CDS:14058440-14058488 np,14058489-14058528,14058582…	PF09380:FERM C-terminal PH-like domain;PF08736:FERM adjacent (FA);PF09379:FERM N-terminal domain ;PF00373:FERM central domain	down	1206.02	521.131	562.504	-1.20864	0.349882	3.45443	0.000551467	0.00813413	2.08969
Npum_001157	scaffold_1,+,4 exons,3 CDS:14071518-14071576 np,14071644-14071923 np,14071924-14072636,14072688-14072739,14072788-14072964,14072965-14073596 np	PF01166:TSC-22/dip/bun family	stable	105.467	62.74	102.081	-0.751712	0.535409	1.404	0.16032	0.354857	0.449947
Npum_001158	scaffold_1,-,5 exons,5 CDS:14074465-14074614 np,14074615-14074734,14074913-14075543,14075589-14076521,14076569-14077052,14077105-14077225,14077226-14077324 np	PF12832:MFS_1 like family	up	135.731	372.879	232.487	1.45291	0.467763	-3.10608	0.00189583	0.0197445	1.70455
Npum_001159	scaffold_1,+,5 exons,5 CDS:14114804-14114879 np,14114880-14115179,14115227-14115361,14115416-14115619,14115669-14115831,14115879-14116156,14116157-14116374 np	PF18084:ARTD15 N-terminal domain;PF00644:Poly(ADP-ribose) polymerase catalytic domain	stable	357.883	249.993	359.86	-0.517731	0.213366	2.4265	0.0152454	0.0785586	1.10481
Npum_001160	scaffold_1,+,5 exons,5 CDS:14116561-14116610 np,14116611-14116680,14116728-14117113,14118505-14118836,14118886-14119186,14119241-14119492,14119493-14119619 np	PF04158:Sof1-like domain ;PF00400:WD domain, G-beta repeat	stable	1043.29	1179.63	1198.28	0.179004	0.138372	-1.29365	0.195788	0.402377	0.395367
Npum_001161	scaffold_1,-,4 exons,4 CDS:14120062-14120230 np,14120231-14120440,14120501-14121042,14123281-14123659,14125407-14125499,14125500-14125639 np	PF00017:SH2 domain	down	843.073	356.313	434.781	-1.24162	0.426621	2.91036	0.00361015	0.0306378	1.51374
Npum_001162	scaffold_1,-,5 exons,2 CDS:14146943-14147058 np,14147111-14147221 np,14147222-14147512,14159795-14159932,14159933-14159941 np,14176304-14176378 np,14190399-14190537 np	0	stable	145.283	65.6077	60.8129	-1.14372	0.50626	2.25916	0.0238736	0.105213	0.977932
Npum_001166	scaffold_1,-,2 exons,1 CDS:14219297-14219710 np,14222166-14222238 np,14222239-14222556	0	stable	133.377	57.1794	41.5468	-1.22258	0.891704	1.37106	0.170355	0.368018	0.434131
Npum_001168	scaffold_1,+,9 exons,9 CDS:14256358-14256418,14260320-14260420,14265098-14265305,14266128-14266283,14271988-14272116,14272863-14273003,14274923-14275072,14275933-14275998,14276769-14276923,14276924-14277380 np	PF07679:Immunoglobulin I-set domain;PF13895:Immunoglobulin domain;PF00047:Immunoglobulin domain;PF13927:Immunoglobulin domain;PF07686:Immunoglobulin V-set domain	stable	81.0536	27.298	49.2275	-1.56771	0.701167	2.23586	0.0253607	0.108963	0.962723
Npum_001169	scaffold_1,+,9 exons,9 CDS:14334179-14334256 np,14334257-14334313,14336429-14336636,14340847-14341005,14344524-14344652,14344952-14345089,14345908-14346057,14349358-14349402,14350850-14350903,14351269-14351393,14351394-14352556 np	PF07679:Immunoglobulin I-set domain;PF13895:Immunoglobulin domain;PF00047:Immunoglobulin domain;PF13927:Immunoglobulin domain	stable	34.44	11.7726	35.4943	-1.50956	0.689326	2.18991	0.028531	0.117429	0.930226
Npum_001170	scaffold_1,-,10 exons,10 CDS:14358149-14358720 np,14358721-14358827,14358914-14358967,14362585-14362632,14362685-14362837,14364879-14365016,14365448-14365576,14367272-14367430,14368194-14368416,14373783-14373880,14386035-14386125,14386126-14386158 np	PF07679:Immunoglobulin I-set domain;PF13895:Immunoglobulin domain;PF00047:Immunoglobulin domain;PF13927:Immunoglobulin domain;PF07686:Immunoglobulin V-set domain	stable	79.3615	36.0615	61.124	-1.12808	0.628135	1.79592	0.0725068	0.213181	0.671251
Npum_001173	scaffold_1,-,6 exons,6 CDS:14457968-14458502 np,14458503-14458712,14458767-14458939,14458994-14459177,14459230-14459478,14459534-14459694,14460820-14460991,14460992-14461051 np	PF04116:Fatty acid hydroxylase superfamily	stable	109.36	284.153	506.397	1.37584	0.648939	-2.12014	0.0339946	0.131229	0.88197
Npum_001175	scaffold_1,-,2 exons,2 CDS:14483151-14483221 np,14483222-14483427,14483492-14483675,14483676-14483707 np	PF03392:Insect pheromone-binding family, A10/OS-D	stable	464.707	1072.17	740.441	1.20569	0.944685	-1.27629	0.201854	0.410601	0.38658
Npum_001176	scaffold_1,-,2 exons,2 CDS:14531848-14532175 np,14532176-14533489,14536517-14536603,14536604-14536801 np	0	stable	1572.96	759.362	1127.12	-1.05009	0.400197	2.62394	0.00869185	0.055826	1.25316
Npum_001177	scaffold_1,+,2 exons,2 CDS:14581655-14581926 np,14581927-14581989,14582352-14583647,14583648-14584329 np	0	stable	708.635	380.59	480.455	-0.89395	0.477097	1.87373	0.060968	0.190763	0.719506
Npum_001178	scaffold_1,+,20 exons,20 CDS:14632898-14632948 np,14632949-14633057,14633943-14634071,14634120-14635277,14635698-14635803,14635854-14636074,14636123-14636411,14636462-14636905,14636964-14637262,14637534-14637809,14637857-14638417,14638472-14638585,14638637-14638884,14638937-14639175,14639233-14639421,14639471-14639612,14639663-14639813,14639870-14640046,14641400-14641631,14641691-14641795,1464184…	PF00057:Low-density lipoprotein receptor domain class A;PF09342:Domain of unknown function (DUF1986);PF00089:Trypsin	stable	5.22466	5.95507	181.699	0.220278	1.53407	-0.14359	0.885824	0.945805	0.0241985
Npum_001179	scaffold_1,+,35 exons,34 CDS:14646845-14647057 np,14656507-14656510 np,14656511-14656579,14656751-14656787,14660691-14660772,14663252-14663448,14663961-14664890,14664942-14665280,14665337-14665699,14665755-14665937,14665995-14666374,14666427-14666738,14666792-14667227,14667280-14667461,14667518-14668658,14668714-14668952,14669011-14669695,14669753-14670594,14670725-14671052,14671106-14671467,1467…	PF07699:Putative ephrin-receptor like ;PF00431:CUB domain;PF00084:Sushi repeat (SCR repeat);PF07645:Calcium-binding EGF domain;PF00057:Low-density lipoprotein receptor domain class A;PF00008:EGF-like domain;PF02494:HYR domain;PF13385:Concanavalin A-like lectin/glucanases superfamily;PF00754:F5/8 type C domain;PF12661:Human growth factor-like EGF;PF00059:Lectin C-type domain	stable	10282.5	3797.9	4062.84	-1.43679	0.542958	2.64622	0.00813964	0.0534451	1.27209
Npum_001180	scaffold_1,-,2 exons,2 CDS:14677369-14677663 np,14677664-14680335,14680395-14680473,14680474-14680751 np	0	stable	338.535	139.242	417.652	-1.28247	0.937304	1.36825	0.171233	0.369526	0.432355
Npum_001182	scaffold_1,+,15 exons,15 CDS:14681040-14681287 np,14681288-14681404,14681465-14681641,14681730-14681858,14689328-14689425,14695576-14695617,14696008-14696134,14696186-14696362,14696423-14696635,14696686-14696976,14697029-14697381,14697434-14697561,14697799-14698019,14698077-14698317,14698377-14698548,14698600-14698705,14698706-14699344 np	PF01496:V-type ATPase 116kDa subunit family	stable	5305.51	6732.42	4795.34	0.344056	0.193148	-1.78131	0.0748624	0.217873	0.661796
Npum_001183	scaffold_1,+,6 exons,6 CDS:14700579-14700785 np,14700786-14700842,14700892-14701015,14701084-14701183,14701264-14701529,14701582-14701900,14701955-14702333,14702334-14702464 np	PF00549:CoA-ligase;PF08442:ATP-grasp domain	stable	2299.2	3570.41	2481.8	0.63474	0.317678	-1.99806	0.0457098	0.158779	0.799208
Npum_001184	scaffold_1,+,2 exons,2 CDS:14708711-14709160 np,14709161-14709419,14711726-14711949	0	stable	37.972	48.8282	35.7027	0.376543	0.505112	-0.745465	0.455991	0.668481	0.174911
Npum_001185	scaffold_1,+,2 exons,2 CDS:14749168-14749207 np,14749208-14749276,14750792-14751526,14751527-14752639 np	PF00167:Fibroblast growth factor	stable	222.307	167.998	279.546	-0.401975	0.362993	1.10739	0.268126	0.485786	0.313555
Npum_001186	scaffold_1,+,3 exons,3 CDS:14752863-14753074 np,14753075-14753372,14753422-14753631,14753680-14754512,14754513-14754645 np	PF13857:Ankyrin repeats (many copies);PF13637:Ankyrin repeats (many copies);PF13606:Ankyrin repeat;PF12796:Ankyrin repeats (3 copies);PF00023:Ankyrin repeat	stable	2.44223	6.56249	2528.22	1.4971	1.71054	-0.875224	0.381452	0.603965	0.218988
Npum_001187	scaffold_1,+,8 exons,8 CDS:14755069-14755186 np,14755187-14755384,14755467-14755602,14755650-14755760,14755970-14756017,14756068-14756150,14756687-14757170,14757223-14757380,14757431-14757499,14757500-14758412 np	PF13833:EF-hand domain pair	stable	808.449	970.795	1042.85	0.262615	0.241598	-1.08699	0.277042	0.496108	0.304424
Npum_001188	scaffold_1,-,3 exons,1 CDS:14771107-14771146 np,14771147-14772178,14772179-14772180 np,14778165-14778243 np,14781337-14781455 np	PF00250:Forkhead domain	stable	117.094	39.9805	86.2685	-1.5438	0.586584	2.63185	0.00849203	0.0550501	1.25924
Npum_001190	scaffold_1,-,7 exons,7 CDS:14798779-14799060 np,14799061-14799224,14799279-14799452,14799502-14799770,14799820-14800057,14800104-14800214,14802488-14802676,14802743-14802833,14802834-14804407 np	0	stable	38.8826	23.7573	91.4532	-0.71427	0.54122	1.31974	0.186921	0.390276	0.408629
Npum_001191	scaffold_1,+,8 exons,8 CDS:14798845-14800496 np,14800497-14800536,14804325-14804407,14804462-14804944,14805004-14805145,14805192-14805596,14805646-14805774,14805830-14806024,14806078-14806490,14806491-14806627 np	PF02862:DDHD domain;PF02825:WWE domain	stable	1062.2	929.382	4540.12	-0.193512	0.486577	0.3977	0.690852	0.833877	0.0788978
Npum_001192	scaffold_1,-,2 exons,1 CDS:14811170-14811878 np,14811879-14813051,14813052-14813068 np,14814888-14815065 np	PF07716:Basic region leucine zipper;PF00170:bZIP transcription factor	down	8267.71	3450.15	5312.41	-1.26076	0.371691	3.39195	0.000693959	0.00965825	2.0151
Npum_001193	scaffold_1,-,1 exons,1 CDS:14863109-14863930	PF14634:zinc-RING finger domain;PF13639:Ring finger domain;PF13923:Zinc finger, C3HC4 type (RING finger);PF13445:RING-type zinc-finger;PF00097:Zinc finger, C3HC4 type (RING finger);PF17123:RING-like zinc finger	stable	119.084	43.9543	96.1996	-1.43889	1.4216	1.01216	0.31146	0.532974	0.273294
Npum_001194	scaffold_1,-,3 exons,3 CDS:14864298-14864968,14865307-14865429,14866345-14866498	PF13561:Enoyl-(Acyl carrier protein) reductase;PF00106:short chain dehydrogenase	stable	3495.97	7995.47	3825.92	1.19345	0.583154	-2.04654	0.0407032	0.147621	0.830852
Npum_001195	scaffold_1,+,3 exons,3 CDS:14867985-14868010 np,14868011-14868152,14868333-14868463,14868648-14868839,14868840-14868867 np	PF15868:Transcription activator MBF2	stable	60.938	73.7109	65.741	0.290141	0.652023	-0.444986	0.65633	0.813056	0.0898793
Npum_001196	scaffold_1,-,5 exons,4 CDS:14869113-14869218 np,14869219-14869332,14869384-14870016,14870199-14870469,14870957-14871345,14871346-14871401 np,14871478-14871584 np	PF12697:Alpha/beta hydrolase family	stable	553.63	302.645	551.741	-0.87066	0.402141	2.16506	0.0303831	0.122081	0.913353
Npum_001197	scaffold_1,+,3 exons,3 CDS:14872113-14872756,14873963-14874095,14874208-14874291	PF00326:Prolyl oligopeptidase family	stable	910.121	905.735	915.691	-0.0085867	0.304623	0.0281879	0.977512	0.992967	0.00306502
Npum_001198	scaffold_1,+,5 exons,5 CDS:14878549-14878903 np,14878904-14879000,14886409-14886593,14888125-14888235,14891252-14891895,14892151-14892847,14892848-14893439 np	0	stable	658.754	527.3	328.365	-0.320333	0.499144	0.641765	0.521026	0.718333	0.143674
Npum_001199	scaffold_1,+,9 exons,9 CDS:14894313-14894434 np,14894435-14894480,14905573-14905837,14906512-14906756,14907301-14907753,14908276-14908753,14908808-14909339,14909392-14909628,14909682-14909785,14910247-14910391,14910392-14911734 np;scaffold_1,+,9 exons,9 CDS:14902349-14902655 np,14902656-14902785,14905573-14905837,14906512-14906756,14907301-14907432,14908276-14908753,14908808-14909339,14909392-149…	PF05672:MAP7 (E-MAP-115) family	stable	6007.59	7118.54	6913.02	0.244769	0.181441	-1.34903	0.177328	0.377721	0.422828
Npum_001200	scaffold_1,+,6 exons,5 CDS:14912159-14912455 np,14912530-14912530 np,14912531-14912684,14913007-14913393,14913475-14913675,14913731-14913826,14913881-14914101,14914102-14914177 np	PF02019:WIF domain	stable	1091.5	710.327	739.689	-0.620522	0.265176	2.34004	0.0192816	0.0916936	1.03766
Npum_001201	scaffold_1,-,10 exons,10 CDS:14914954-14916462 np,14916463-14916613,14916670-14916809,14916863-14917409,14917471-14917699,14917756-14918129,14918179-14918419,14918470-14918656,14918717-14919031,14919729-14920091,14921329-14921925,14921926-14922266 np;scaffold_1,-,8 exons,8 CDS:14914954-14916462 np,14916463-14916613,14916670-14916809,14916863-14917409,14917471-14917699,14917756-14918129,14918179-1…	PF05383:La domain	stable	9377.53	13735.5	9768.5	0.55058	0.21703	-2.53688	0.0111844	0.0647887	1.1885
Npum_001202	scaffold_1,-,12 exons,10 CDS:14922785-14924788 np,14924789-14924965,14925025-14925170,14925257-14925967,14926018-14926201,14926256-14927299,14927618-14927860,14927918-14928436,14928532-14928878,14928935-14929268,14930010-14930189,14930190-14930218 np,14930277-14930439 np,14930661-14930790 np	PF01437:Plexin repeat;PF08337:Plexin cytoplasmic RasGAP domain;PF18020:TIG domain found in plexin;PF01833:IPT/TIG domain	stable	8208.78	4963.81	4819.85	-0.72599	0.248184	2.92521	0.00344227	0.0297037	1.52719
Npum_001203	scaffold_1,-,6 exons,6 CDS:14951268-14951664,14953526-14953626,14962074-14962202,14979096-14979278,14992202-14993372,14996601-14996608,14996609-14996656 np;scaffold_1,-,6 exons,5 CDS:14951268-14951664,14953526-14953626,14962074-14962202,14979096-14979278,14992202-14993335,14993336-14993372 np,15004916-15005457 np	PF01403:Sema domain	stable	1842.86	1110.39	921.905	-0.733479	0.199613	3.6745	0.000238315	0.00439261	2.35728
Npum_001204	scaffold_1,-,8 exons,7 CDS:15007112-15007413 np,15007468-15007602 np,15007603-15007865,15007913-15008230,15008281-15008434,15008488-15008669,15008726-15009056,15009110-15009328,15011783-15011893,15011894-15011954 np;scaffold_1,-,9 exons,9 CDS:15007112-15007276 np,15007277-15007413,15007468-15007673,15007727-15007865,15007913-15008230,15008281-15008434,15008488-15008669,15008726-15009056,15009110-…	PF00135:Carboxylesterase family	stable	35.1021	39.0263	56.2387	0.160534	0.610713	-0.262864	0.792656	0.893504	0.0489034
Npum_001205	scaffold_1,+,1 exons,1 CDS:15023516-15024082	PF00630:Filamin/ABP280 repeat	stable	71.6786	73.8232	62.445	0.0295616	0.520431	-0.0568021	0.954703	0.98264	0.00760569
Npum_001206	scaffold_1,+,23 exons,23 CDS:15017519-15017903,15020363-15020507,15020563-15020692,15020750-15020955,15021474-15021853,15021901-15022796,15022847-15023103,15023159-15023400,15024553-15024894,15024949-15025733,15025790-15025920,15026065-15026200,15033503-15033617,15036470-15037282,15037336-15037508,15037564-15037672,15037770-15037934,15037992-15038231,15040232-15040425,15041027-15041252,15041313-1…	PF00630:Filamin/ABP280 repeat;PF00307:Calponin homology (CH) domain	stable	22911.4	28440.6	15585.1	0.311805	0.303813	-1.02631	0.304748	0.526382	0.278699
Npum_001207	scaffold_1,+,2 exons,2 CDS:15043629-15043791,15043845-15043981	PF09398:FOP N terminal dimerisation domain	stable	67.2177	33.1683	46.503	-1.01745	0.989571	1.02817	0.303868	0.52523	0.27965
Npum_001208	scaffold_1,+,3 exons,3 CDS:15044248-15044284,15044335-15044538,15044596-15044732	PF09398:FOP N terminal dimerisation domain	stable	63.1242	33.3404	54.2974	-0.918173	1.05697	0.868683	0.385021	0.607122	0.216724
Npum_001209	scaffold_1,-,6 exons,6 CDS:15041851-15042645 np,15042646-15042833,15042899-15043059,15044803-15044939,15045026-15045661,15045773-15045985,15047121-15048545,15048546-15048673 np	0	stable	7539.45	7056.18	6543.85	-0.0952876	0.29685	0.320996	0.748213	0.869816	0.0605724
Npum_001210	scaffold_1,+,7 exons,6 CDS:15058100-15058252 np,15058680-15059449 np,15059450-15059858,15059909-15060326,15060383-15060505,15060555-15060777,15060828-15061048,15061097-15061760,15061761-15061925 np	PF08774:VRR-NUC domain	stable	269.074	232.822	322.594	-0.212467	0.400653	0.530301	0.595903	0.773563	0.111504
Npum_001211	scaffold_1,+,13 exons,13 CDS:15062197-15062269 np,15062270-15062359,15062414-15062613,15063755-15063853,15063901-15064019,15064072-15064327,15064380-15064510,15064561-15064889,15064939-15065084,15065137-15065266,15065314-15065461,15065512-15065622,15065701-15065868,15065924-15066423	PF14604:Variant SH3 domain;PF00018:SH3 domain;PF02759:RUN domain;PF07653:Variant SH3 domain;PF00566:Rab-GTPase-TBC domain	stable	906.529	791.77	869.331	-0.194751	0.282245	0.690005	0.490191	0.695364	0.157788
Npum_001212	scaffold_1,-,5 exons,5 CDS:15066739-15066805,15066853-15067003,15067053-15067192,15067240-15067454,15067520-15067789	PF02146:Sir2 family	stable	180.35	133.28	185.294	-0.439919	0.280713	1.56715	0.11708	0.290024	0.537567
Npum_001213	scaffold_1,-,4 exons,4 CDS:15072060-15072224,15072273-15072501,15072559-15072720,15072774-15072844	PF02932:Neurotransmitter-gated ion-channel transmembrane region	stable	17.1843	17.5677	48.8685	0.0826816	0.756157	-0.109345	0.912929	0.961261	0.0171586
Npum_001214	scaffold_1,+,2 exons,2 CDS:15073372-15073675 np,15073676-15073964,15074013-15074803,15074804-15075032 np;scaffold_1,+,3 exons,3 CDS:15073372-15073467 np,15073468-15073699,15073755-15073964,15074013-15074803,15074804-15075032 np	PF13637:Ankyrin repeats (many copies);PF13606:Ankyrin repeat;PF12796:Ankyrin repeats (3 copies);PF00023:Ankyrin repeat	stable	0	1.22277	1151.63	2.14383	2.09362	-1.02398	0.305843	0.527535	0.277749
Npum_001216	scaffold_1,-,8 exons,7 CDS:15093020-15093175,15094932-15095323,15096671-15096746,15099306-15099486,15099636-15099745,15108854-15108898,15109922-15109939,15109940-15110061 np,15118423-15118520 np	PF02931:Neurotransmitter-gated ion-channel ligand binding domain	stable	24.0477	14.6023	37.471	-0.705914	0.613905	1.14988	0.250195	0.465895	0.331712
Npum_001218	scaffold_1,+,4 exons,4 CDS:15144748-15144930,15144992-15145120,15146383-15146535,15147269-15147361	PF00025:ADP-ribosylation factor family;PF08477:Ras of Complex, Roc, domain of DAPkinase;PF00071:Ras family;PF01926:50S ribosome-binding GTPase	stable	2202.79	2094.46	2007.52	-0.0727062	0.193414	0.375909	0.706984	0.844019	0.0736477
Npum_001219	scaffold_1,+,1 exons,1 CDS:15177422-15177811	PF00240:Ubiquitin family	stable	11.2343	0	11.4277	-5.39759	4.68303	1.15258	0.249081	0.464522	0.332994
Npum_001221	scaffold_1,+,1 exons,1 CDS:15185729-15186055	PF00240:Ubiquitin family	stable	20.9314	0	9.83119	-6.29705	4.13894	1.52142	0.128155	0.308649	0.510535
Npum_001223	scaffold_1,+,14 exons,14 CDS:15217158-15217244 np,15217245-15217422,15235075-15235197,15249517-15249687,15253712-15253856,15255481-15255608,15262911-15263135,15267986-15268223,15268490-15268627,15269096-15269301,15269358-15269660,15269718-15269782,15270003-15270356,15270415-15270534,15270710-15270931,15270932-15272974 np	PF02351:GDNF/GAS1 domain	stable	107.719	59.8443	151.866	-0.820878	0.467773	1.75486	0.0792829	0.226866	0.644231
Npum_001224	scaffold_1,+,2 exons,2 CDS:15273242-15273415 np,15273416-15273432,15273494-15275756,15275757-15276447 np	PF13967:Late exocytosis, associated with Golgi transport ;PF02714:Calcium-dependent channel, 7TM region, putative phosphate;PF14703:Cytosolic domain of 10TM putative phosphate transporter	stable	1861.84	1693.26	1687.93	-0.136539	0.200147	0.682194	0.495116	0.699184	0.155408
Npum_001225	scaffold_1,-,8 exons,8 CDS:15280994-15281487 np,15281488-15281587,15282104-15282280,15282330-15282994,15283042-15283806,15284056-15284215,15284642-15284795,15284844-15285142,15285190-15285290,15285291-15285548 np	PF00443:Ubiquitin carboxyl-terminal hydrolase;PF00581:Rhodanese-like domain;PF13423:Ubiquitin carboxyl-terminal hydrolase	stable	631.224	723.589	970.344	0.197108	0.323082	-0.610086	0.541805	0.734375	0.134082
Npum_001226	scaffold_1,+,10 exons,10 CDS:15285637-15285746 np,15285747-15285805,15285869-15286136,15286185-15286345,15286398-15286730,15286782-15287029,15287081-15287841,15287891-15288205,15288256-15288366,15288422-15288730,15288779-15288820,15288821-15288970 np	PF16796:Microtubule binding;PF00225:Kinesin motor domain	stable	279.074	235.287	342.576	-0.249119	0.386945	0.64381	0.519699	0.717462	0.144201
Npum_001227	scaffold_1,-,3 exons,3 CDS:15289629-15289841,15289894-15290156,15290225-15290291,15290292-15290433 np	PF00025:ADP-ribosylation factor family;PF08477:Ras of Complex, Roc, domain of DAPkinase;PF04670:Gtr1/RagA G protein conserved region;PF09439:Signal recognition particle receptor beta subunit;PF00071:Ras family;PF01926:50S ribosome-binding GTPase	stable	1985.5	2434.14	2047.72	0.293426	0.138811	-2.11386	0.0345273	0.132387	0.878155
Npum_001228	scaffold_1,+,5 exons,4 CDS:15292037-15292136 np,15292270-15292294 np,15292295-15292588,15292896-15293075,15293144-15293435,15294249-15294964,15294965-15295671 np;scaffold_1,+,5 exons,5 CDS:15291444-15291660 np,15291661-15291671,15292270-15292588,15292896-15293075,15293144-15293435,15294249-15294964,15294965-15295671 np	PF01769:Divalent cation transporter	stable	161.689	167.14	328.575	0.0567602	0.483117	-0.117488	0.906474	0.957817	0.0187173
Npum_001229	scaffold_1,-,4 exons,4 CDS:15295509-15295790,15295839-15296200,15296343-15296510,15296566-15296641	0	down	56.6473	0	59.3339	-7.73379	2.13594	3.62079	0.0002937	0.00510806	2.29174
Npum_001230	scaffold_1,+,4 exons,4 CDS:15296866-15296989 np,15296990-15297266,15297313-15298480,15298536-15298872,15298920-15299132,15299133-15299359 np	PF01753:MYND finger;PF00856:SET domain	stable	13.5558	10.6475	129.405	-0.425789	0.757639	0.561994	0.57412	0.757442	0.12065
Npum_001231	scaffold_1,+,6 exons,5 CDS:15299445-15299771 np,15299860-15299863 np,15299864-15300035,15300127-15300243,15300414-15300801,15301406-15301782,15301833-15301969,15301970-15301999 np	PF00564:PB1 domain;PF16577:UBA domain;PF00569:Zinc finger, ZZ type	stable	8789.55	6647.64	13296.7	-0.403	0.456466	0.882869	0.377307	0.599713	0.222056
Npum_001232	scaffold_1,-,4 exons,4 CDS:15302399-15302689,15302740-15302906,15302975-15303310,15303455-15303608,15303609-15303656 np	PF02213:GYF domain	stable	599.984	580.043	641.337	-0.0467356	0.1529	0.305661	0.759863	0.875934	0.0575287
Npum_001233	scaffold_1,-,7 exons,7 CDS:15304135-15304232 np,15304233-15304445,15304493-15304784,15304833-15304961,15305020-15305259,15305368-15305546,15305597-15305998,15306056-15306106,15306107-15306203 np	PF03531:Structure-specific recognition protein (SSRP1);PF08512:Histone chaperone Rttp106-like;PF17292:POB3-like N-terminal PH domain	stable	887.816	929.966	768.58	0.064792	0.243724	-0.265841	0.790362	0.892615	0.049336
Npum_001234	scaffold_1,+,6 exons,5 CDS:15306254-15306379 np,15306380-15306406,15306462-15306717,15307214-15308164,15308399-15308636,15308864-15309419,15309420-15310191 np,15310244-15310413 np;scaffold_1,+,7 exons,7 CDS:15306254-15306379 np,15306380-15306406,15306462-15306717,15307214-15308164,15308399-15308636,15308864-15309415,15310062-15310191,15310244-15310363,15310364-15310413 np	PF00168:C2 domain	stable	4531.65	4006.73	4186.8	-0.177336	0.175318	1.01151	0.311773	0.533287	0.273039
Npum_001235	scaffold_1,-,2 exons,2 CDS:15310652-15310919 np,15310920-15311747,15313589-15313648,15313649-15314112 np	PF00096:Zinc finger, C2H2 type	stable	855.278	1393.43	838.855	0.703927	0.582821	-1.20779	0.227127	0.438345	0.358184
Npum_001236	scaffold_1,-,2 exons,2 CDS:15313749-15314116,15316484-15316763	0	down	37.5673	0	24.1829	-21.6622	3.78157	5.72835	1.01411e-08	1.48011e-06	5.82971
Npum_001240	scaffold_1,+,2 exons,2 CDS:15420002-15420082 np,15420083-15422143,15422286-15422888,15422889-15423257 np	PF13909:C2H2-type zinc-finger domain;PF12874:Zinc-finger of C2H2 type	stable	1924.47	1365.71	1612.87	-0.494938	0.378228	1.30857	0.19068	0.396087	0.40221
Npum_001241	scaffold_1,-,11 exons,11 CDS:15424833-15424965 np,15424966-15425217,15425279-15425413,15425467-15425752,15425812-15426627,15426680-15427152,15427777-15428848,15429144-15429738,15429806-15430525,15430578-15430764,15430880-15431220,15431270-15431315,15431316-15431363 np	0	stable	2403.9	2108.73	1928.21	-0.189399	0.116933	1.61972	0.105292	0.272127	0.565228
Npum_001242	scaffold_1,+,1 exons,1 CDS:15431846-15432682	PF00240:Ubiquitin family	stable	138.357	0.91708	115.887	-7.20143	3.16291	2.27684	0.022796	0.102425	0.989596
Npum_001243	scaffold_1,-,5 exons,5 CDS:15433064-15433093 np,15433094-15433284,15433338-15433547,15433595-15433776,15433823-15434193,15434902-15435429,15435430-15435574 np;scaffold_1,-,4 exons,3 CDS:15433064-15433284 np,15433338-15433568 np,15433569-15433776,15433823-15434193,15434902-15435429,15435430-15435574 np	PF12836:Helix-hairpin-helix motif	stable	236.114	524.046	408.079	1.14969	0.53918	-2.13229	0.0329831	0.128925	0.889663
Npum_001244	scaffold_1,-,1 exons,1 CDS:15436498-15437355	PF00240:Ubiquitin family	stable	1084.78	903.301	1000.84	-0.264375	0.309256	0.854876	0.39262	0.613845	0.211941
Npum_001245	scaffold_1,+,7 exons,7 CDS:15438929-15439040,15439095-15439306,15439516-15440136,15440186-15440532,15440591-15440756,15440808-15440911,15440964-15441963	PF13815:Iguana/Dzip1-like DAZ-interacting protein N-terminal	down	747.728	69.4606	785.758	-3.42703	1.22742	2.79206	0.00523739	0.0394428	1.40403
Npum_001246	scaffold_1,+,7 exons,7 CDS:15442440-15442676,15445261-15445483,15445534-15445673,15446535-15446868,15447088-15447200,15447690-15447749,15451508-15451534	PF04227:Indigoidine synthase A like protein	stable	113.306	218.576	149.191	0.93661	0.33844	-2.76743	0.00564997	0.0414569	1.3824
Npum_001247	scaffold_1,-,1 exons,1 CDS:15477569-15477892	0	stable	5.36468	2.36615	1921.38	-1.11974	1.6765	0.667901	0.504197	0.705784	0.151328
Npum_001248	scaffold_1,+,3 exons,3 CDS:15491256-15491328 np,15491329-15491509,15491579-15491683,15491736-15491746,15491747-15492008 np	0	stable	0	3.21083	351.631	17.8915	3.70255	-4.83221	NA	1	0
Npum_001249	scaffold_1,+,1 exons,1 CDS:15519244-15520011	PF00076:RNA recognition motif. (a.k.a. RRM, RBD, or RNP domain)	stable	106.495	1.98502	67.2258	-5.73838	3.62001	1.58518	0.112925	0.283888	0.546853
Npum_001250	scaffold_1,+,1 exons,1 CDS:15535081-15535725	PF14634:zinc-RING finger domain;PF13639:Ring finger domain;PF13923:Zinc finger, C3HC4 type (RING finger);PF13445:RING-type zinc-finger;PF00097:Zinc finger, C3HC4 type (RING finger);PF17123:RING-like zinc finger	stable	63.9958	0.320387	26.6311	-7.18825	2.95881	2.42944	0.0151223	0.0782185	1.10669
Npum_001251	scaffold_1,+,2 exons,2 CDS:15536653-15536682 np,15536683-15536999,15537060-15537402	PF13639:Ring finger domain;PF13923:Zinc finger, C3HC4 type (RING finger)	stable	289.196	8.50407	182.568	-5.08712	1.96919	2.58336	0.00978432	0.0599638	1.22211
Npum_001252	scaffold_1,+,5 exons,5 CDS:15538691-15538763,15539072-15539121,15539545-15539835,15539883-15539997,15540051-15540064	0	stable	71.9172	76.7676	78.334	0.104337	0.445731	-0.23408	0.814923	0.906606	0.0425815
Npum_001253	scaffold_1,-,3 exons,3 CDS:15540026-15540312 np,15540313-15540904,15542072-15542138,15542192-15542234,15542235-15542323 np	PF13903:PMP-22/EMP/MP20/Claudin tight junction	stable	1552.44	827.132	1010.66	-0.90699	0.339468	2.6718	0.00754449	0.050643	1.29548
Npum_001254	scaffold_1,-,2 exons,2 CDS:15542929-15543212 np,15543213-15543884,15544970-15544993,15544994-15545192 np	PF13903:PMP-22/EMP/MP20/Claudin tight junction	down	1593.48	666.237	908.406	-1.25734	0.45878	2.74061	0.00613243	0.0440217	1.35633
Npum_001255	scaffold_1,-,2 exons,2 CDS:15547141-15547317 np,15547318-15547844,15548567-15548705,15548706-15548735 np	PF00822:PMP-22/EMP/MP20/Claudin family;PF13903:PMP-22/EMP/MP20/Claudin tight junction	stable	758.685	466.343	656.855	-0.700934	0.330477	2.12097	0.0339241	0.131093	0.88242
Npum_001256	scaffold_1,+,2 exons,2 CDS:15548770-15548775,15548864-15549412	0	stable	73.4987	87.7812	79.3758	0.261874	0.404438	-0.647502	0.517307	0.715767	0.145228
Npum_001257	scaffold_1,-,3 exons,3 CDS:15549834-15549918,15549966-15550155,15550379-15550622,15550623-15550682 np	0	stable	56.4711	3.36352	55.0079	-4.10436	1.75524	2.33835	0.0193694	0.0920399	1.03602
Npum_001258	scaffold_1,-,3 exons,3 CDS:15551450-15551859,15551984-15552202,15552260-15552320	PF00702:haloacid dehalogenase-like hydrolase;PF13419:Haloacid dehalogenase-like hydrolase;PF13242:HAD-hyrolase-like	stable	87.5515	7.489	91.0428	-3.56032	1.56147	2.28011	0.0226012	0.102012	0.991351
Npum_001259	scaffold_1,+,1 exons,1 CDS:15552837-15553256 np,15553257-15554009,15554010-15554348 np	PF14634:zinc-RING finger domain;PF13920:Zinc finger, C3HC4 type (RING finger);PF13639:Ring finger domain;PF13923:Zinc finger, C3HC4 type (RING finger);PF13445:RING-type zinc-finger;PF00097:Zinc finger, C3HC4 type (RING finger);PF17123:RING-like zinc finger	down	158.47	4.1503	130.029	-5.24242	1.29919	4.03514	5.45698e-05	0.00143689	2.84258
Npum_001260	scaffold_1,+,9 exons,9 CDS:15554529-15554693 np,15554694-15554739,15554795-15554955,15555488-15555733,15555781-15556051,15556100-15556219,15556273-15556437,15556841-15557025,15557074-15557249,15557373-15557523,15557524-15557955 np	PF14604:Variant SH3 domain;PF00018:SH3 domain;PF07653:Variant SH3 domain;PF00790:VHS domain	stable	3652.85	3563.71	3604.7	-0.0358726	0.202503	0.177146	0.859394	0.930947	0.0310752
Npum_001261	scaffold_1,+,5 exons,5 CDS:15559880-15559914,15559992-15560078,15571436-15571462,15571507-15571550,15589385-15589392	0	stable	67.7615	36.2997	81.1295	-0.895887	0.559594	1.60096	0.109386	0.278225	0.555604
Npum_001263	scaffold_1,+,13 exons,13 CDS:15589400-15589456,15609425-15609437,15609726-15609764,15614824-15614925,15614983-15615098,15615242-15615339,15616282-15616575,15617210-15618335,15619083-15619277,15619327-15619562,15620260-15620806,15620871-15621553,15621605-15622073	PF01094:Receptor family ligand binding region;PF07714:Protein tyrosine and serine/threonine kinase;PF00069:Protein kinase domain	stable	2045.41	1155.57	3025.78	-0.823561	0.52365	1.57273	0.115781	0.288132	0.540409
Npum_001266	scaffold_1,+,4 exons,4 CDS:15658852-15659086,15662016-15662373,15663025-15663206,15664992-15665641	PF07885:Ion channel;PF00520:Ion transport protein	stable	15.2409	10.7068	14.0102	-0.491775	0.713844	0.688911	0.490879	0.695831	0.157496
Npum_001267	scaffold_1,+,2 exons,2 CDS:15703253-15703259,15705431-15706947	0	stable	19.6034	0	11.114	-6.20229	4.67952	1.32541	0.185035	0.387775	0.41142
Npum_001268	scaffold_1,+,6 exons,6 CDS:15697401-15697416,15701949-15702242,15707950-15708087,15714660-15714827,15721435-15721653,15723676-15723950,15723951-15725533 np	PF00027:Cyclic nucleotide-binding domain	stable	47.919	29.6071	52.7464	-0.68465	0.700147	0.977866	0.328141	0.549695	0.259879
Npum_001269	scaffold_1,-,6 exons,6 CDS:15726009-15726961 np,15726962-15727089,15727651-15727834,15727887-15727964,15728017-15728186,15728247-15728504,15734899-15735034,15735035-15735176 np	PF00287:Sodium / potassium ATPase beta chain	stable	827.627	1004.5	1232.48	0.279691	0.137904	-2.02815	0.0425445	0.152019	0.818103
Npum_001270	scaffold_1,-,11 exons,11 CDS:15735397-15735543 np,15735544-15735785,15736453-15737344,15737495-15738925,15738979-15739044,15740350-15740583,15741785-15742396,15742456-15742593,15742649-15742819,15743245-15743429,15745479-15745534,15749975-15750063,15750064-15750332 np	PF07989:Centrosomin N-terminal motif 1	stable	3578.24	1506.11	3575.45	-1.24825	0.490087	2.547	0.0108652	0.0637592	1.19546
Npum_001271	scaffold_1,-,2 exons,2 CDS:15752454-15752485 np,15752486-15754992,15755045-15755069,15755070-15755592 np	PF07973:Threonyl and Alanyl tRNA synthetase second additional domain;PF01411:tRNA synthetases class II (A)	stable	322.846	376.863	350.63	0.229469	0.243406	-0.942742	0.345813	0.567929	0.245706
Npum_001272	scaffold_1,-,3 exons,3 CDS:15755648-15755653 np,15755654-15755991,15756040-15756363,15756420-15756975,15756976-15757077 np	PF03462:PCRF domain;PF00472:RF-1 domain	stable	186.015	229.669	316.997	0.308741	0.254194	-1.21459	0.224523	0.435108	0.361403
Npum_001273	scaffold_1,+,10 exons,10 CDS:15757281-15757412 np,15757413-15757424,15757487-15758318,15758370-15758521,15758573-15758696,15758748-15759395,15759553-15759705,15759755-15759969,15760347-15760696,15760754-15761008,15761060-15761540,15761541-15761860 np	PF00533:BRCA1 C Terminus (BRCT) domain;PF13401:AAA domain;PF00004:ATPase family associated with various cellular activities (AAA);PF08519:Replication factor RFC1 C terminal domain	stable	663.985	739.955	951.632	0.156518	0.284709	-0.549748	0.582492	0.763916	0.116955
Npum_001275	scaffold_1,-,1 exons,1 CDS:15766902-15767924	PF09139:Phosphatidate cytidylyltransferase, mitochondrial	stable	128.944	129.776	170.231	0.00449095	0.322436	-0.0139282	0.988887	0.997135	0.00124586
Npum_001276	scaffold_1,-,4 exons,4 CDS:15765564-15765791 np,15765792-15765938,15765987-15766167,15766229-15766638,15767976-15768047	PF12572:Protein of unknown function (DUF3752)	stable	617.297	605.822	651.13	-0.0290227	0.210212	0.138064	0.89019	0.948659	0.0228899
Npum_001277	scaffold_1,+,3 exons,2 CDS:15768431-15768519 np,15768581-15768695 np,15768696-15768930,15769154-15770316	0	stable	1099.57	1221.97	1120.59	0.15348	0.208494	-0.736136	0.461648	0.673295	0.171794
Npum_001278	scaffold_1,-,3 exons,3 CDS:15771332-15772041 np,15772042-15772219,15772292-15772655,15772725-15772830,15772831-15772948 np	PF00025:ADP-ribosylation factor family;PF08477:Ras of Complex, Roc, domain of DAPkinase;PF00071:Ras family	stable	3138.45	2706.03	2734.98	-0.214432	0.115577	1.85533	0.0635497	0.196063	0.707605
Npum_001279	scaffold_1,+,4 exons,3 CDS:15777987-15778056 np,15781730-15781865,15782615-15782794,15782846-15783228,15783229-15783366 np	PF00059:Lectin C-type domain	stable	2171.58	3314.89	1679.71	0.61064	0.87719	-0.696132	0.486346	0.69227	0.159724
Npum_001280	scaffold_1,+,5 exons,5 CDS:15783989-15784155 np,15784156-15784515,15784564-15784739,15784793-15785494,15785657-15785848,15785901-15786132,15786133-15786205 np	PF09737:De-etiolated protein 1 Det1	stable	405.446	417.336	573.808	0.0404523	0.405682	-0.0997144	0.920571	0.965836	0.0150966
Npum_001282	scaffold_1,+,2 exons,2 CDS:15786724-15786964,15787012-15787289	PF00808:Histone-like transcription factor (CBF/NF-Y) and archaeal histone	stable	338.403	353.075	393.863	0.0543397	0.204395	-0.265856	0.79035	0.892615	0.049336
Npum_001283	scaffold_1,-,2 exons,2 CDS:15787331-15787486,15787537-15787635	PF14937:Domain of unknown function (DUF4500)	stable	76.5801	81.6906	99.1	0.0842955	0.329106	-0.256135	0.797847	0.895979	0.0477022
Npum_001284	scaffold_1,+,4 exons,4 CDS:15788116-15788188,15790362-15790645,15790703-15791038,15791091-15791306	PF03031:NLI interacting factor-like phosphatase	stable	1354.3	1144.43	1221.44	-0.242096	0.245599	0.985738	0.324262	0.546388	0.262499
Npum_001285	scaffold_1,+,3 exons,3 CDS:15794267-15794360 np,15794361-15794620,15795731-15796372,15796421-15796859	PF14008:Iron/zinc purple acid phosphatase-like protein C;PF16656:Purple acid Phosphatase, N-terminal domain;PF00149:Calcineurin-like phosphoesterase	stable	19533.6	10048.8	8303.33	-0.958913	0.68542	1.39901	0.161809	0.356998	0.447334
Npum_001286	scaffold_1,-,2 exons,2 CDS:15797066-15797699,15797751-15798250,15798251-15798328 np	PF13621:Cupin-like domain	stable	286.371	293.41	297.434	0.0295738	0.244171	-0.121119	0.903597	0.95598	0.0195511
Npum_001287	scaffold_1,+,7 exons,7 CDS:15798483-15798649 np,15798650-15799807,15799891-15800237,15800287-15801019,15801074-15801262,15801321-15801858,15801914-15802011,15802069-15802230,15802231-15802546 np	PF00839:Cysteine rich repeat	stable	4397.57	3645.16	2991.51	-0.271149	0.184986	1.46578	0.142708	0.329555	0.482072
Npum_001288	scaffold_1,+,10 exons,10 CDS:15802774-15803000 np,15803001-15803511,15803562-15804272,15804513-15805812,15806126-15806379,15806468-15806799,15806853-15807338,15807387-15807601,15807654-15807833,15807882-15808218,15808270-15808314,15808315-15808561 np	PF02493:MORN repeat;PF02204:Vacuolar sorting protein 9 (VPS9) domain;PF00415:Regulator of chromosome condensation (RCC1) repeat	stable	613.693	479.053	741.753	-0.358072	0.217811	1.64396	0.100184	0.264025	0.578355
Npum_001289	scaffold_1,-,2 exons,2 CDS:15808749-15808768 np,15808769-15809007,15809107-15809458,15809459-15809591 np	PF01725:Ham1 family	stable	167.989	196.948	214.045	0.228922	0.361122	-0.633918	0.526134	0.722003	0.141461
Npum_001290	scaffold_1,+,4 exons,2 CDS:15810117-15810175 np,15810228-15810306 np,15810359-15810370 np,15810371-15810478,15810785-15811810,15811811-15813361 np	PF02515:CoA-transferase family III	stable	1879.41	1766.65	2113.71	-0.0888416	0.120895	0.734864	0.462422	0.673612	0.17159
Npum_001292	scaffold_1,+,7 exons,5 CDS:15813722-15813866 np,15814786-15815195 np,15815257-15818177 np,15818178-15818218,15818300-15819580,15819633-15819713,15819794-15820711,15820884-15821436,15821437-15821661 np;scaffold_1,+,9 exons,8 CDS:15813722-15813866 np,15814786-15814829 np,15814830-15815195,15815257-15815385,15817124-15817344,15818081-15818218,15818300-15819580,15819633-15819713,15819794-15820711,158…	PF13181:Tetratricopeptide repeat;PF07719:Tetratricopeptide repeat	stable	10602.3	11797	9033.19	0.153991	0.344107	-0.447509	0.654508	0.811782	0.0905607
Npum_001293	scaffold_1,-,4 exons,3 CDS:15840439-15840950 np,15840951-15841075,15841131-15841386,15841976-15842221,15842222-15842229 np,15842483-15842610 np	0	stable	0	0	594.432	0	2.2809	0	1	1	0
Npum_001295	scaffold_1,+,1 exons,1 CDS:15940387-15941490	PF00505:HMG (high mobility group) box;PF09011:HMG-box domain;PF12336:SOX transcription factor	stable	130.623	61.7893	358.252	-1.07713	0.889438	1.21103	0.225885	0.436923	0.359595
Npum_001296	scaffold_1,-,1 exons,1 CDS:15942260-15942628	0	stable	29.6353	10.3837	83.7158	-1.48457	1.00642	1.47511	0.140184	0.326025	0.486749
Npum_001298	scaffold_1,-,2 exons,2 CDS:15974482-15974553 np,15974554-15974840,15974886-15974940,15974941-15974955 np	PF00021:u-PAR/Ly-6 domain	stable	0	0	515.928	0	1.75894	0	1	1	0
Npum_001300	scaffold_1,-,4 exons,4 CDS:16002147-16003199 np,16003200-16003385,16004155-16004259,16004319-16004483,16004783-16005340,16005341-16005523 np	PF08569:Mo25-like	stable	1854.85	1599.19	1616.43	-0.216214	0.128997	1.67612	0.0937153	0.253477	0.596061
Npum_001301	scaffold_1,+,3 exons,3 CDS:16005672-16005917 np,16005918-16005933,16005993-16006438,16006581-16006889,16006890-16006968 np	PF00787:PX domain	stable	346.186	257.806	406.706	-0.428444	0.319236	1.34209	0.179566	0.380845	0.419252
Npum_001302	scaffold_1,-,4 exons,4 CDS:16006942-16007062 np,16007063-16007242,16007292-16007517,16008013-16008252,16008367-16008572,16008573-16008717 np	PF00756:Putative esterase	stable	511.934	698.965	552.817	0.448297	0.19555	-2.29249	0.0218773	0.0999106	1.00039
Npum_001303	scaffold_1,-,7 exons,7 CDS:16008972-16009200 np,16009201-16009343,16009394-16009533,16009588-16009759,16009816-16010009,16010063-16010141,16010197-16010631,16011264-16011957,16011958-16012034 np	0	stable	162.402	136.438	257.615	-0.249085	0.515844	0.48287	0.629188	0.797355	0.0983485
Npum_001304	scaffold_1,-,11 exons,11 CDS:16013228-16014068 np,16014069-16014258,16014383-16014525,16014580-16014758,16014813-16014990,16016112-16016391,16016454-16016575,16017612-16017762,16023935-16024042,16031272-16031296,16032120-16032173,16033357-16033393,16033394-16033575 np;scaffold_1,-,7 exons,7 CDS:16013228-16014068 np,16014069-16014258,16014383-16014525,16014580-16014758,16014813-16014990,16016112-1…	PF00651:BTB/POZ domain;PF00917:MATH domain	stable	2135.93	2240.36	2896.13	0.0685803	0.255996	-0.267896	0.788779	0.892445	0.0494186
Npum_001306	scaffold_1,+,3 exons,3 CDS:16034584-16034600,16034653-16034896,16035285-16035401	PF14542:GCN5-related N-acetyl-transferase	stable	72.2424	100.958	113.555	0.46144	0.28578	-1.61467	0.106382	0.273702	0.562722
Npum_001307	scaffold_1,+,4 exons,4 CDS:16035429-16037604,16037758-16038177,16038232-16038903,16039329-16039978	PF13181:Tetratricopeptide repeat;PF13174:Tetratricopeptide repeat;PF13432:Tetratricopeptide repeat	stable	753.954	469.76	535.887	-0.682821	0.273164	2.49968	0.0124306	0.0691083	1.16047
Npum_001308	scaffold_1,-,10 exons,10 CDS:16041777-16042077 np,16042078-16042308,16042357-16042531,16043057-16043187,16043239-16043457,16043942-16044159,16044420-16044521,16044567-16044821,16046830-16047092,16047745-16047946,16048393-16048393,16048394-16048486 np;scaffold_1,-,8 exons,7 CDS:16041748-16042308 np,16042357-16043007 np,16043008-16043187,16043239-16043457,16043942-16044159,16044420-16044521,1604456…	PF12832:MFS_1 like family	up	318.608	870.656	565.393	1.45029	0.458983	-3.1598	0.00157876	0.0173664	1.76029
Npum_001309	scaffold_1,+,11 exons,9 CDS:16041171-16041640 np,16058288-16058344 np,16061230-16061303 np,16061304-16061391,16062388-16062550,16062605-16062726,16062780-16063018,16063073-16063278,16063331-16063599,16063648-16063807,16063857-16063984,16064038-16064093,16064094-16064263 np;scaffold_1,+,11 exons,11 CDS:16058088-16058226 np,16058227-16058230,16058288-16058344,16061230-16061391,16062388-16062550,160…	PF07690:Major Facilitator Superfamily	stable	275.861	288.495	845.405	0.0706419	0.300428	-0.235137	0.814102	0.906021	0.0428619
Npum_001310	scaffold_1,-,4 exons,4 CDS:16065019-16065226,16065276-16065456,16066279-16066506,16066557-16066860,16066861-16066943 np	PF00046:Homeodomain	stable	15.4659	16.5067	19.5328	0.122134	0.758166	-0.161091	0.872021	0.937959	0.027816
Npum_001312	scaffold_1,-,6 exons,6 CDS:16091658-16092162,16092214-16092422,16092475-16092704,16092753-16092962,16093018-16093317,16093367-16093820	0	down	338.306	3.74222	191.076	-6.50539	1.9838	3.27926	0.0010408	0.0129246	1.88858
Npum_001313	scaffold_1,+,10 exons,10 CDS:16096057-16096075 np,16096076-16096102,16096162-16096271,16101082-16101262,16106453-16106568,16106973-16107141,16108571-16108707,16109575-16109721,16109797-16109943,16110011-16110245,16110294-16110488,16110489-16111413 np	PF02932:Neurotransmitter-gated ion-channel transmembrane region;PF02931:Neurotransmitter-gated ion-channel ligand binding domain	stable	87.9053	36.9901	79.9172	-1.2373	0.579751	2.1342	0.0328268	0.128585	0.890808
Npum_001314	scaffold_1,+,5 exons,4 CDS:16114397-16114618 np,16114619-16114627,16114710-16115650,16115702-16115855,16115909-16116145,16116146-16116188 np,16117760-16117934 np	PF13896:Glycosyl-transferase for dystroglycan	stable	311.97	358.356	320.443	0.20036	0.329897	-0.607341	0.543625	0.735206	0.133591
Npum_001315	scaffold_1,-,3 exons,3 CDS:16118020-16118202,16118257-16118410,16118461-16119359,16119360-16119419 np	PF13896:Glycosyl-transferase for dystroglycan	stable	204.559	566.916	239.038	1.47194	0.652854	-2.25462	0.0241572	0.106121	0.974197
Npum_001316	scaffold_1,+,11 exons,11 CDS:16118862-16118901,16119150-16119230,16121683-16121873,16121924-16122046,16122099-16122341,16122392-16122509,16123015-16123171,16124777-16124915,16124965-16125078,16125569-16125721,16125775-16125921	PF13365:Trypsin-like peptidase domain;PF01151:GNS1/SUR4 family;PF00089:Trypsin	stable	187.143	69.9168	58.081	-1.41679	1.27575	1.11055	0.266762	0.484543	0.314667
Npum_001317	scaffold_1,-,4 exons,4 CDS:16128181-16128301 np,16128302-16128448,16128497-16128896,16128952-16129102,16129197-16129245,16129246-16129386 np	PF00089:Trypsin	stable	3005.53	2214.34	2023.83	-0.44069	0.97372	0.452584	0.650848	0.809555	0.0917538
Npum_001320	scaffold_1,+,13 exons,12 CDS:16211336-16211424,16214226-16214403,16217075-16217148,16224814-16224951,16225417-16225489,16225644-16225747,16235352-16235663,16239310-16239474,16241073-16241186,16241763-16241906,16244202-16244407,16244462-16244601,16244602-16244776 np,16244863-16247922 np;scaffold_1,+,14 exons,14 CDS:16211336-16211424,16214226-16214403,16217075-16217148,16224814-16224951,16225417-16…	PF13181:Tetratricopeptide repeat;PF08409:Domain of unknown function (DUF1736)	stable	84.3821	57.2456	141.9	-0.546778	0.536303	1.01953	0.30795	0.52934	0.276265
Npum_001321	scaffold_1,+,1 exons,1 CDS:16249680-16249970 np,16249971-16250738,16250739-16251300 np	PF16009:Domain of unknown function (DUF4779)	stable	5.17804	1.28155	36.0899	-1.95801	1.32963	1.4726	0.140859	0.326983	0.485475
Npum_001323	scaffold_1,+,7 exons,7 CDS:16260332-16260703 np,16260704-16260814,16261312-16261501,16261556-16261715,16262191-16262644,16262691-16262750,16263748-16264130,16264182-16264461,16264462-16264465 np	PF01566:Natural resistance-associated macrophage protein	stable	1483.5	2319.51	2387.02	0.644558	0.64041	-1.00648	0.314186	0.536154	0.27071
Npum_001324	scaffold_1,+,27 exons,24 CDS:16314343-16314905 np,16321906-16321926 np,16321927-16325019,16327430-16327706,16354700-16354806,16358301-16358508,16365456-16365517,16367275-16367430,16370553-16370705,16373778-16373985,16374621-16375002,16375061-16375721,16377241-16378504,16378839-16379063,16379633-16379656,16380193-16380630,16382506-16383366,16383425-16383586,16383644-16383961,16384142-16384684,1638…	PF00054:Laminin G domain;PF00008:EGF-like domain;PF00028:Cadherin domain;PF02210:Laminin G domain	stable	13373.5	7798.76	6285.5	-0.778092	0.378081	2.058	0.03959	0.144604	0.839819
Npum_001325	scaffold_1,-,11 exons,10 CDS:16392459-16392510 np,16392511-16392669,16392717-16392933,16392981-16393151,16393198-16394019,16394297-16394535,16394587-16394770,16395372-16395683,16395743-16395898,16396145-16396737,16396792-16396974,16396975-16397060 np,16397299-16397412 np	PF01433:Peptidase family M1 domain;PF11838:ERAP1-like C-terminal domain;PF17900:Peptidase M1 N-terminal domain	up	381.017	927.228	1795.52	1.28382	0.476939	-2.69179	0.00710689	0.0487946	1.31163
Npum_001326	scaffold_1,-,2 exons,2 CDS:16399052-16399059 np,16399060-16402293,16403300-16403416,16403417-16403520 np	PF00002:7 transmembrane receptor (Secretin family);PF01825:GPCR proteolysis site, GPS, motif	stable	26.6563	30.8984	135.62	0.249136	0.637919	-0.390545	0.696133	0.83715	0.0771967
Npum_001327	scaffold_1,+,14 exons,13 CDS:16398757-16398971 np,16403792-16403801 np,16403802-16403849,16403905-16404167,16404324-16404698,16404751-16404881,16404965-16405160,16405208-16405358,16405407-16405615,16405667-16405850,16406172-16406373,16406420-16406697,16406759-16406958,16407008-16407322,16407376-16407628,16407629-16407720 np	PF01433:Peptidase family M1 domain;PF11838:ERAP1-like C-terminal domain;PF17900:Peptidase M1 N-terminal domain	stable	1205.21	1452.61	2210.87	0.270847	0.444504	-0.609324	0.542309	0.734375	0.134082
Npum_001328	scaffold_1,+,1 exons,1 CDS:16408526-16408649 np,16408650-16409876,16409877-16410062 np	PF02958:Ecdysteroid kinase	stable	637.195	874.827	877.838	0.460482	0.394039	-1.16862	0.242556	0.456426	0.340629
Npum_001329	scaffold_1,-,7 exons,7 CDS:16410759-16411144 np,16411145-16411333,16411387-16411541,16411657-16411960,16412107-16412337,16412387-16412596,16413094-16413228,16414259-16414282,16414283-16414628 np;scaffold_1,-,6 exons,5 CDS:16410759-16411333 np,16411387-16411624 np,16411625-16411960,16412107-16412337,16412387-16412596,16413094-16413228,16414259-16414282,16414283-16414628 np	PF01063:Amino-transferase class IV	stable	1523.85	1385.29	3207.63	-0.137789	0.597498	0.230611	0.817617	0.908292	0.0417746
Npum_001330	scaffold_1,-,4 exons,4 CDS:16415817-16416184 np,16416185-16416483,16416531-16416669,16417367-16417771,16417821-16418006,16418007-16418158 np	PF00168:C2 domain	stable	571.724	770.608	1288.18	0.430019	0.424332	-1.0134	0.310868	0.532478	0.273698
Npum_001331	scaffold_1,-,8 exons,6 CDS:16418455-16418618 np,16420232-16420238 np,16420239-16420396,16420449-16420743,16420785-16421021,16421269-16421313,16421367-16421415,16421462-16422114,16422115-16422139 np,16422286-16422347 np	0	stable	36.0192	17.1357	33.6774	-1.07195	0.612395	1.75042	0.0800456	0.228165	0.641751
Npum_001332	scaffold_1,+,3 exons,2 CDS:16414740-16414787 np,16433368-16433553 np,16433554-16434118,16434167-16434366,16434367-16434432 np;scaffold_1,+,3 exons,3 CDS:16430385-16430477 np,16430478-16430489,16433368-16434118,16434167-16434366,16434367-16434432 np	0	up	643.871	2288.39	659.195	1.83012	0.590589	-3.0988	0.00194304	0.019983	1.69934
Npum_001333	scaffold_1,-,5 exons,4 CDS:16434607-16435709 np,16435710-16437081,16437205-16443019,16443187-16443288,16443787-16446043,16446044-16446072 np,16448295-16448648 np	PF00096:Zinc finger, C2H2 type	stable	3127.27	2696.68	3265.49	-0.213027	0.288547	0.738278	0.460346	0.671857	0.172723
Npum_001334	scaffold_1,-,6 exons,5 CDS:16450023-16451455 np,16451512-16451523 np,16451524-16451696,16451933-16452209,16452261-16452473,16452849-16453093,16453154-16453691,16453692-16453879 np	0	stable	1676.72	1486.14	1771.5	-0.174102	0.205882	0.845638	0.397755	0.618345	0.208769
Npum_001335	scaffold_1,-,1 exons,1 CDS:16454830-16454850 np,16454851-16456917	PF00400:WD domain, G-beta repeat	stable	7.12908	2.53371	29.7166	-1.3988	0.915529	1.52786	0.126548	0.306393	0.513721
Npum_001336	scaffold_1,-,13 exons,13 CDS:16457671-16457869 np,16457870-16458114,16458168-16458293,16458345-16458437,16458487-16458886,16458968-16459590,16459642-16459924,16460139-16460512,16460717-16460910,16461168-16461688,16461850-16462299,16462445-16463062,16463111-16463212,16463265-16463420,16463421-16463530 np	PF07177:Neuralized	stable	969.23	803.344	773.882	-0.27026	0.164718	1.64075	0.10085	0.264593	0.577422
Npum_001337	scaffold_1,-,3 exons,3 CDS:16464364-16464464 np,16464465-16464552,16464606-16464802,16464861-16464863,16464864-16465042 np	PF03911:Sec61beta family	up	1883.67	3983.78	1985.64	1.08086	0.323655	-3.33955	0.000839134	0.0111262	1.95365
Npum_001338	scaffold_1,+,2 exons,2 CDS:16465079-16465236 np,16465237-16465359,16465413-16466234,16466235-16466526 np	PF07776:Zinc-finger associated domain (zf-AD)	stable	139.011	91.959	182.235	-0.590515	0.369259	1.59919	0.109778	0.278936	0.554496
Npum_001339	scaffold_1,-,9 exons,8 CDS:16467128-16468242 np,16468243-16468397,16468460-16468732,16468850-16469113,16469161-16469473,16469994-16470328,16470619-16471048,16471345-16471560,16473992-16474126,16474127-16474130 np,16484396-16484605 np;scaffold_1,-,9 exons,9 CDS:16467128-16468242 np,16468243-16468397,16468460-16468732,16468850-16469113,16469161-16469473,16469994-16470328,16470619-16471048,16471345-…	PF00501:AMP-binding enzyme	stable	19781.5	27703.8	17707.4	0.485922	0.438841	-1.10729	0.268171	0.485796	0.313546
Npum_001340	scaffold_1,+,7 exons,7 CDS:16486115-16486154 np,16486155-16486319,16487065-16487245,16487297-16487411,16487460-16487706,16487755-16487907,16487951-16488181,16488229-16488384,16488385-16488487 np	PF12146:Serine aminopeptidase, S33;PF04083:Partial alpha/beta-hydrolase lipase region;PF00561:alpha/beta hydrolase fold	stable	24.9315	46.2873	212.874	0.906451	0.485508	-1.86702	0.0618994	0.192408	0.715778
Npum_001341	scaffold_1,-,11 exons,11 CDS:16488612-16488716 np,16488717-16488842,16488896-16489068,16489118-16489318,16489377-16489569,16489618-16489752,16489803-16489992,16490249-16490408,16490461-16490642,16490694-16490802,16490856-16490995,16491044-16491081,16491082-16491155 np	PF00173:Cytochrome b5-like Heme/Steroid binding domain;PF03404:Mo-co oxidoreductase dimerisation domain;PF00174:Oxidoreductase molybdopterin binding domain	stable	322.465	386.709	383.328	0.262494	0.174471	-1.50451	0.132449	0.314631	0.502199
Npum_001342	scaffold_1,-,7 exons,7 CDS:16491385-16491579 np,16491580-16491744,16491791-16492021,16492073-16492225,16492273-16492519,16492571-16492685,16492738-16492918,16493275-16493439,16493440-16493726 np	PF04083:Partial alpha/beta-hydrolase lipase region	stable	1435	2139.42	3934.54	0.576107	0.609273	-0.945565	0.344371	0.566418	0.246863
Npum_001343	scaffold_1,-,4 exons,4 CDS:16493789-16493860 np,16493861-16494004,16494058-16494204,16494263-16494540,16496803-16496869	PF00210:Ferritin-like domain	stable	14414.7	12170.9	11890.1	-0.244112	0.418129	0.58382	0.559341	0.746954	0.126706
Npum_001344	scaffold_1,+,3 exons,2 CDS:16497179-16497302 np,16497363-16497367 np,16497368-16497479,16497613-16498172,16498173-16498264 np	PF00210:Ferritin-like domain	stable	22613.3	19533.7	20692.5	-0.211206	0.440786	0.479158	0.631826	0.798836	0.0975423
Npum_001346	scaffold_1,-,3 exons,3 CDS:16505672-16505672 np,16505673-16506048,16506103-16506410,16506466-16506600,16506601-16506622 np	PF00379:Insect cuticle protein	stable	225.572	35.6535	77.6051	-2.65916	1.39039	1.91253	NA	1	0
Npum_001347	scaffold_1,-,1 exons,1 CDS:16514868-16516244	PF00001:7 transmembrane receptor (rhodopsin family);PF10320:Serpentine type 7TM GPCR chemoreceptor Srsx	down	66.0331	13.9386	36.1647	-2.24525	0.620488	3.61852	0.000296291	0.00514581	2.28855
Npum_001348	scaffold_1,+,1 exons,1 CDS:16541243-16541686	PF00169:PH domain	stable	29.6581	0	15.8089	-6.79963	4.18621	1.62429	0.104313	0.270285	0.568179
Npum_001349	scaffold_1,+,2 exons,1 CDS:16548057-16548144 np,16548209-16548209 np,16548210-16549124,16549125-16549178 np	0	stable	4.65845	0.640773	2936.63	-2.67191	2.32092	1.15123	0.249637	0.465207	0.332353
Npum_001350	scaffold_1,-,2 exons,2 CDS:16558049-16558232 np,16558233-16558956,16559009-16559205	0	stable	3.37555	0.917379	20.6607	-2.1072	2.72887	0.772188	0.440003	0.654642	0.183996
Npum_001351	scaffold_1,-,1 exons,1 CDS:16560543-16562077 np,16562078-16563019	0	stable	41.0509	49.0363	74.29	0.284995	0.535532	-0.532172	0.594607	0.77245	0.11213
Npum_001352	scaffold_1,-,6 exons,6 CDS:16593873-16594195 np,16594196-16594458,16594514-16595518,16596155-16596812,16597027-16597170,16597228-16597383,16602755-16602901,16602902-16603017 np	PF00696:Amino acid kinase family;PF00171:Aldehyde dehydrogenase family	stable	4267.07	11438.2	13657	1.42257	0.607807	-2.3405	0.0192581	0.0916172	1.03802
Npum_001353	scaffold_1,-,5 exons,5 CDS:16603239-16603435 np,16603436-16603622,16603671-16603892,16607870-16607927,16607977-16608065,16608115-16608122,16608123-16608236 np	PF13419:Haloacid dehalogenase-like hydrolase;PF12689:Acid Phosphatase	stable	634.924	719.929	649.651	0.17755	0.188943	-0.939703	0.34737	0.569603	0.244427
Npum_001354	scaffold_1,+,2 exons,1 CDS:16611502-16611931 np,16611987-16612060 np,16612061-16614748,16614749-16615736 np	PF00057:Low-density lipoprotein receptor domain class A;PF12662:Complement Clr-like EGF-like;PF14670:Coagulation Factor Xa inhibitory site;PF07645:Calcium-binding EGF domain;PF00058:Low-density lipoprotein receptor repeat class B	stable	2524.21	3023.27	3578.87	0.259881	0.338763	-0.767146	0.442995	0.657824	0.18189
Npum_001355	scaffold_1,+,11 exons,11 CDS:16621070-16621181,16621409-16621829,16626971-16627220,16627282-16627956,16631778-16631949,16632001-16632192,16632247-16632393,16632446-16632586,16632639-16632905,16632957-16633189,16634099-16634344,16634345-16636302 np	PF01595:Cyclin M transmembrane N-terminal domain	stable	5105.29	5517.72	3952.05	0.112103	0.241234	-0.464708	0.64214	0.804747	0.0943409
Npum_001356	scaffold_1,+,12 exons,10 CDS:16636773-16636866 np,16637784-16637798 np,16637799-16637824,16638104-16638142,16638464-16638466,16638676-16638702,16639366-16639744,16639796-16640014,16640065-16640157,16640208-16640288,16640451-16640529,16640873-16641084,16641085-16641099 np,16641153-16641295 np	PF00992:Troponin	stable	23126.1	35621.5	31211.1	0.623219	0.562622	-1.10771	0.267989	0.485781	0.313559
Npum_001357	scaffold_1,+,3 exons,3 CDS:16642043-16642284 np,16642285-16642459,16656626-16656766,16656820-16656875,16656876-16656941 np	0	stable	72.4784	40.1683	132.529	-0.847005	0.426348	1.98665	0.0469611	0.161573	0.791632
Npum_001358	scaffold_1,-,1 exons,1 CDS:16671639-16673408	0	down	96.8965	0	68.0692	-8.50805	2.98068	2.8544	0.00431184	0.0346429	1.46039
Npum_001359	scaffold_1,+,9 exons,9 CDS:16689954-16690088 np,16690089-16690149,16690200-16690408,16690456-16690726,16690939-16691346,16691639-16691857,16691914-16692156,16692213-16692330,16692381-16692738,16692934-16693206,16693207-16694361 np	PF01412:Putative GTPase activating protein for Arf;PF12796:Ankyrin repeats (3 copies);PF00023:Ankyrin repeat	stable	1544.55	795.251	3079.67	-0.956533	0.425137	2.24994	0.0244527	0.106791	0.971465
Npum_001361	scaffold_1,-,11 exons,10 CDS:16712043-16712227,16712674-16712927,16714041-16714259,16714311-16714492,16714545-16714736,16714789-16715241,16715541-16715877,16715933-16716336,16716491-16716713,16716772-16716923,16716924-16716994 np,16717038-16717204 np	PF00454:Phosphatidylinositol 3- and 4-kinase	stable	3214.33	2429.4	2807.6	-0.404245	0.156962	2.57543	0.0100115	0.060724	1.21664
Npum_001362	scaffold_1,+,1 exons,1 CDS:16717707-16718264	PF00169:PH domain	stable	610.62	563.473	568.878	-0.118762	0.210626	0.56385	0.572856	0.756953	0.120931
Npum_001363	scaffold_1,-,2 exons,2 CDS:16718307-16718668,16718722-16718773	PF10224:Short coiled-coil protein	stable	539.516	588.073	560.226	0.124627	0.206358	-0.603936	0.545886	0.737337	0.132334
Npum_001364	scaffold_1,+,8 exons,8 CDS:16719451-16719876 np,16719877-16720035,16720116-16720431,16720481-16720695,16720748-16720891,16721144-16721276,16721333-16721574,16721626-16721746,16721798-16721862,16721863-16722096 np	PF07690:Major Facilitator Superfamily	stable	346.642	332.528	575.588	-0.0527884	0.254957	0.207048	0.835972	0.918404	0.0369661
Npum_001365	scaffold_1,-,12 exons,11 CDS:16722460-16724421,16724592-16725324,16725376-16725501,16725559-16725809,16725886-16726107,16726161-16727294,16727698-16727886,16727966-16728084,16728270-16728729,16728965-16729177,16729344-16729484,16729485-16729497 np,16730436-16730591 np;scaffold_1,-,12 exons,11 CDS:16722460-16724421,16724592-16725324,16725376-16725501,16725559-16725809,16725886-16726107,16726161-16…	PF00514:Armadillo/beta-catenin-like repeat;PF18797:Adenomatous polyposis coli (APC) repeat	stable	2539.08	2642.91	2445.86	0.0584338	0.13691	-0.426804	0.669522	0.821889	0.0851867
Npum_001366	scaffold_1,-,1 exons,1 CDS:16731074-16732690	0	stable	519.302	546.14	701.83	0.0705825	0.296342	-0.238179	0.811742	0.904372	0.0436527
Npum_001367	scaffold_1,-,4 exons,4 CDS:16732701-16732900,16732953-16733088,16733187-16733256,16733309-16733349	PF07258:COMM domain	stable	88.5753	100.469	131.214	0.190067	0.337673	-0.562873	0.573521	0.757366	0.120694
Npum_001368	scaffold_1,-,17 exons,16 CDS:16733765-16733980 np,16733981-16734248,16734301-16734461,16734514-16734759,16734894-16735189,16735239-16735469,16735523-16735753,16735898-16736399,16736618-16736737,16736787-16737298,16737348-16737754,16738109-16738265,16738313-16738535,16738587-16738788,16739498-16739632,16739690-16739800,16743608-16743681,16743682-16743705 np,16743837-16744372 np	PF00664:ABC transporter transmembrane region;PF00005:ABC transporter	stable	4319.53	6990.26	5135.89	0.694948	0.228575	-3.04035	0.00236301	0.0228894	1.64037
Npum_001369	scaffold_1,-,1 exons,1 CDS:16745354-16746427	PF00651:BTB/POZ domain	stable	19.2313	4.03125	43.5241	-2.26429	1.08803	2.08109	0.0374253	0.139466	0.855533
Npum_001370	scaffold_1,-,5 exons,5 CDS:16747639-16747914,16747974-16748088,16749309-16749500,16749551-16749677,16749731-16749812	PF06585:Haemolymph juvenile hormone binding protein (JHBP)	stable	134.361	433.969	8874.37	1.68931	1.11204	-1.51911	0.128735	0.3092	0.509761
Npum_001371	scaffold_1,-,5 exons,5 CDS:16751006-16751293,16751493-16751607,16751655-16751846,16751897-16752035,16752094-16752160	PF06585:Haemolymph juvenile hormone binding protein (JHBP)	stable	19620.8	9498.45	5831.82	-1.04656	1.47572	0.709189	0.478208	0.685353	0.164086
Npum_001372	scaffold_1,-,5 exons,5 CDS:16752819-16753069,16753787-16754160,16754744-16755039,16755090-16755254,16755313-16755468	PF09790:Hyccin	stable	581.824	586.809	767.97	0.0130054	0.271382	-0.047923	0.961778	0.985211	0.00647071
Npum_001373	scaffold_1,+,1 exons,1 CDS:16768766-16769527	PF00076:RNA recognition motif. (a.k.a. RRM, RBD, or RNP domain);PF13893:RNA recognition motif. (a.k.a. RRM, RBD, or RNP domain)	stable	32.7814	1.37607	16.8118	-4.62069	2.89631	1.59537	0.110629	0.280114	0.552665
Npum_001374	scaffold_1,+,1 exons,1 CDS:16780485-16781021	0	stable	322.831	230.234	182.951	-0.48689	0.322161	1.51132	0.130706	0.312352	0.505356
Npum_001375	scaffold_1,+,8 exons,8 CDS:16759282-16759293,16767690-16768202,16770736-16770789,16776283-16776375,16781612-16781666,16784901-16785154,16786836-16787042,16787357-16787401	PF00076:RNA recognition motif. (a.k.a. RRM, RBD, or RNP domain)	stable	1732.02	1115	1049.81	-0.635294	0.210567	3.01707	0.00255233	0.0239899	1.61997
Npum_001376	scaffold_1,+,3 exons,3 CDS:16791170-16791222,16791562-16791613,16795722-16795859	0	stable	12.3346	15.2801	15.5229	0.368953	0.678394	-0.543863	0.586536	0.766119	0.115704
Npum_001378	scaffold_1,+,1 exons,1 CDS:16802685-16803446	PF00076:RNA recognition motif. (a.k.a. RRM, RBD, or RNP domain)	stable	26.6554	0	9.96888	-6.64581	3.57194	1.86056	0.0628062	0.194279	0.711575
Npum_001379	scaffold_1,+,2 exons,2 CDS:16807946-16809541,16809978-16810325	PF00135:Carboxylesterase family	stable	449.838	103.04	320.188	-2.12548	0.902781	2.35437	0.018554	0.0893084	1.04911
Npum_001380	scaffold_1,+,3 exons,3 CDS:16813923-16813998,16814057-16814275,16814521-16814939	PF00702:haloacid dehalogenase-like hydrolase;PF13419:Haloacid dehalogenase-like hydrolase	down	28.8449	0	22.7154	-21.3107	4.19358	5.08175	3.73977e-07	2.68111e-05	4.57168
Npum_001381	scaffold_1,+,4 exons,4 CDS:16815325-16815503 np,16815504-16815615,16815695-16816379,16816436-16816592,16816648-16816788,16816789-16817065 np	PF02779:Transketolase, pyrimidine binding domain;PF02780:Transketolase, C-terminal domain	stable	409.883	472.434	755.329	0.204155	0.48143	-0.42406	0.671522	0.822298	0.0849707
Npum_001382	scaffold_1,+,3 exons,3 CDS:16817162-16817213 np,16817214-16817352,16817403-16817476,16817950-16818186,16818187-16818284 np	0	stable	481.712	513.543	376.808	0.0901166	0.312567	-0.288311	0.773108	0.883358	0.0538632
Npum_001384	scaffold_1,-,7 exons,7 CDS:16819791-16820407 np,16820408-16820745,16820806-16821031,16821092-16821391,16821449-16822029,16822161-16822704,16822756-16823064,16823183-16823596,16823597-16823873 np;scaffold_1,-,9 exons,9 CDS:16819791-16820407 np,16820408-16820745,16820806-16821031,16821092-16821391,16821449-16822029,16822161-16822704,16822756-16823064,16823183-16823528,16825243-16825473,16825528-168…	PF07738:Sad1 / UNC-like C-terminal	stable	2039.93	3142.29	2202.59	0.622747	0.242606	-2.5669	0.0102612	0.0615786	1.21057
Npum_001385	scaffold_1,+,5 exons,4 CDS:16825810-16826027 np,16826818-16826834 np,16826835-16826927,16826995-16827135,16827959-16828722,16828786-16829290,16829291-16830285 np	PF10415:Fumarase C C-terminus;PF00206:Lyase	stable	3781.63	5337.35	5068.26	0.497157	0.380885	-1.30527	0.191802	0.397164	0.40103
Npum_001386	scaffold_1,-,6 exons,6 CDS:16829331-16829585,16829989-16830232,16830286-16830431,16830486-16830708,16830762-16831030,16831279-16831635,16831636-16831749 np	PF01266:FAD dependent oxidoreductase	up	626.533	1264.07	1034.4	1.01193	0.302272	-3.34773	0.000814761	0.010885	1.96317
Npum_001387	scaffold_1,+,10 exons,9 CDS:16832637-16832668 np,16832669-16832839,16832887-16833272,16833330-16833712,16833761-16833924,16834218-16834511,16834566-16835257,16835305-16835369,16835638-16835879,16835952-16836095,16836096-16836107 np,16836154-16836466 np	PF05649:Peptidase family M13	stable	999.136	810.988	597.276	-0.301053	0.58976	0.510467	0.609724	0.784895	0.105189
Npum_001388	scaffold_1,-,4 exons,3 CDS:16846149-16847072 np,16847073-16847594,16855696-16855741,16860103-16860308,16860309-16860343 np,16870837-16871030 np	PF03826:OAR motif;PF00046:Homeodomain	stable	448.549	228.086	278.704	-0.975131	0.433411	2.2499	0.0244555	0.106791	0.971465
Npum_001389	scaffold_1,-,9 exons,9 CDS:16898339-16898500 np,16898501-16898617,16898675-16898837,16898898-16899139,16899200-16899483,16899548-16899657,16899707-16899872,16899926-16900588,16902192-16902527,16902584-16902617,16902618-16902903 np	PF00271:Helicase conserved C-terminal domain;PF00013:KH domain;PF00270:DEAD/DEAH box helicase	stable	1610.71	1957.16	1867.64	0.281001	0.353001	-0.796036	0.426011	0.643375	0.191536
Npum_001390	scaffold_1,-,2 exons,2 CDS:16903337-16903681 np,16903682-16904758,16905286-16905303,16905304-16905579 np	PF13540:Regulator of chromosome condensation (RCC1) repeat;PF00415:Regulator of chromosome condensation (RCC1) repeat	stable	3698.32	4421.08	3697.37	0.257334	0.28145	-0.914317	0.36055	0.583075	0.234276
Npum_001391	scaffold_1,+,9 exons,9 CDS:16906214-16906328,16906377-16906422,16906464-16906495,16906771-16906920,16906973-16907067,16907120-16907313,16907535-16907861,16908158-16908364,16908416-16908431	PF00566:Rab-GTPase-TBC domain	stable	877.398	647.881	998.226	-0.434805	0.172386	2.52227	0.0116599	0.0664533	1.17748
Npum_001392	scaffold_1,-,4 exons,4 CDS:16908937-16909084 np,16909085-16909430,16909479-16909647,16909957-16910184,16910255-16910720,16910721-16910782 np	PF02450:Lecithin:cholesterol acyltransferase	stable	2678.01	1229.52	2175.99	-1.12312	0.673396	1.66785	0.0953461	0.256089	0.591609
Npum_001393	scaffold_1,-,5 exons,5 CDS:16913138-16913416,16914319-16914572,16914621-16914808,16915065-16915551,16915598-16915925,16915926-16916104 np	0	stable	163.839	140.643	101.825	-0.218274	0.753633	0.289628	0.772101	0.883025	0.0540272
Npum_001394	scaffold_1,+,3 exons,3 CDS:16917436-16918564 np,16918565-16918798,16918846-16919304,16919359-16919499,16919500-16919544 np	PF00452:Apoptosis regulator proteins, Bcl-2 family	stable	148.68	117.958	177.948	-0.332917	0.781792	0.425839	0.670225	0.822006	0.0851252
Npum_001395	scaffold_1,+,5 exons,5 CDS:16919674-16919688,16919913-16920158,16921048-16921095,16932879-16932932,16947848-16947913	0	stable	114.589	140.597	93.9508	0.301045	0.387275	-0.777343	0.436956	0.651919	0.185806
Npum_001396	scaffold_1,-,4 exons,4 CDS:16981386-16981573,16984996-16985100,16985163-16985285,16994975-16995152,16995153-16995167 np	0	up	0	14.3981	18.149	5.60761	1.31506	-4.26415	2.00667e-05	0.000659847	3.18056
Npum_001397	scaffold_1,+,10 exons,10 CDS:16948098-16948283,16981273-16981362,16999873-16999960,17005289-17005511,17010195-17010282,17010331-17010551,17010744-17010934,17010987-17011211,17013834-17014093,17014145-17014243,17014244-17015174 np	PF00849:RNA pseudouridylate synthase	stable	2207.02	1725.79	1542.67	-0.354213	0.433248	0.817576	0.4136	0.632923	0.198649
Npum_001398	scaffold_1,+,6 exons,6 CDS:17019337-17019613 np,17019614-17019746,17031838-17032006,17032073-17032428,17032488-17032669,17032897-17032974,17034928-17035053,17035054-17035846 np;scaffold_1,+,4 exons,4 CDS:17019337-17019613 np,17019614-17019746,17031838-17032006,17032073-17032428,17032488-17032828,17032829-17033114 np	PF07714:Protein tyrosine and serine/threonine kinase;PF00069:Protein kinase domain	stable	1526.47	1655.32	1800.99	0.116745	0.413216	-0.282528	0.777539	0.885548	0.0527879
Npum_001400	scaffold_1,+,2 exons,2 CDS:17062337-17062490,17064405-17064471	0	stable	127.27	145.752	120.881	0.186667	0.298978	-0.62435	0.532398	0.726758	0.13861
Npum_001403	scaffold_1,+,2 exons,2 CDS:17206186-17206401,17209834-17210091	0	stable	116.671	112.953	95.7689	-0.0490528	0.322142	0.152271	0.878973	0.941752	0.0260636
Npum_001404	scaffold_1,+,6 exons,6 CDS:17096561-17097062 np,17097063-17097248,17201438-17201608,17205095-17205277,17211771-17211812,17211901-17212027,17218743-17218777	0	stable	5728.95	5229.98	3449.06	-0.131706	0.263654	0.499541	0.617398	0.790641	0.102021
Npum_001405	scaffold_1,+,5 exons,5 CDS:17224528-17224932 np,17224933-17224984,17225866-17226008,17226074-17226323,17227230-17227551,17227740-17228568,17228569-17228815 np	PF00057:Low-density lipoprotein receptor domain class A;PF01522:Polysaccharide deacetylase;PF01607:Chitin binding Peritrophin-A domain	stable	18141.5	7364.31	5914.98	-1.30058	0.711925	1.82685	0.0677228	0.204602	0.68909
Npum_001406	scaffold_1,+,5 exons,5 CDS:17233518-17233665 np,17233666-17233711,17236418-17236538,17236935-17237047,17237694-17237843,17239657-17240810,17240811-17240983 np	PF00057:Low-density lipoprotein receptor domain class A;PF01607:Chitin binding Peritrophin-A domain	stable	20325.5	8461.09	6681.08	-1.26433	0.852869	1.48244	NA	1	0
Npum_001408	scaffold_1,-,1 exons,1 CDS:17265629-17266528	PF03131:bZIP Maf transcription factor	stable	12.3399	13.7643	67.9781	0.1564	1.20304	-0.130004	0.896563	0.952485	0.0211418
Npum_001409	scaffold_1,-,4 exons,4 CDS:17270801-17270903 np,17270904-17271188,17271240-17271370,17271429-17271459,17271512-17271514,17271515-17271557 np	PF13833:EF-hand domain pair	stable	518.565	389.15	464.886	-0.413504	0.309536	1.33588	0.181587	0.383694	0.416015
Npum_001410	scaffold_1,+,7 exons,6 CDS:17271994-17272024 np,17272086-17272118 np,17272119-17272267,17272333-17272518,17272600-17272732,17272788-17272920,17272970-17273144,17273192-17273363,17273364-17273394 np;scaffold_1,+,6 exons,4 CDS:17266845-17267128 np,17272086-17272118 np,17272119-17272267,17272333-17272518,17272600-17272732,17272788-17273054,17273055-17273144 np,17273192-17273394 np	PF00153:Mitochondrial carrier protein	stable	1164.73	1280.8	1279.52	0.135984	0.280926	-0.484057	0.628345	0.797027	0.0985269
Npum_001411	scaffold_1,+,13 exons,12 CDS:17273820-17274108 np,17274284-17274291 np,17274292-17274419,17274474-17274647,17274762-17274921,17274978-17275059,17275116-17275222,17275275-17275666,17275742-17276210,17276342-17276598,17276656-17276780,17276832-17276987,17277195-17277351,17277398-17277416,17277417-17279150 np;scaffold_1,+,12 exons,12 CDS:17273899-17274291 np,17274292-17274419,17274474-17274647,17274…	PF01017:STAT protein, all-alpha domain;PF02865:STAT protein, protein interaction domain;PF02864:STAT protein, DNA binding domain;PF00017:SH2 domain	stable	7035.37	8064.22	6176.5	0.197075	0.106902	-1.84351	0.0652552	0.199223	0.70066
[truncated: 11,280 more rows]

## Sheet: Table S2
Table S2. Details of transcriptome profiling of Novius pumilus adults under feeding on the nature prey Icerya aegyptiaca and not feeding. Expression levels of genes of feeding on the I. aegyptiaca treatments were compared to those of the starved treatment in adults.
[truncated: 12,488 more rows]

[truncated: 2 more sheets: Table S3, Table S4]
